# Supplementary material for: Finger millet RNA-seq reveals differential gene expression associated with tolerance to aluminum toxicity and provides novel genomic resources
Source: Front Plant Sci. 2022 Dec 9;13:1068383. doi: 10.3389/fpls.2022.1068383 (PMC9780683; doi:10.3389/fpls.2022.1068383)
Supplement: Supplementary Table 1 — The List of 495 (sheet 1) differentially expressed unigenes and 322 significant DEGs (sheet 2) between Al-tolerant and Al-susceptible groups and their annotations in different databases with adjusted p-value< 0.1; Log2FC< -0.5 or > 05 and adjusted p-value< 0.05; Log2FC< -1 or > 1, respectively. [file Table_1.xlsx]

## Sheet: DEGs
Supplementary Table S1
The List of 495 differentially expressed unigenes between Al-tolerant and Al-susceptible groups and their annotations in different databases
Adjusted p-value < 0.1; Log2FC < -0.5 or > 0.5
			AT1	AT2	AT3	AS1	AS2	AS3	AT1	AT2	AT3	AS1	AS2	AS3
Unigene_ID	Unigene_ID_length_Path	Unigene_sequence	S215836_count	S215845_count	S229722_count	S212462_count	S215804_count	S238323_count	S215836_FPKM	S215845_FPKM	S229722_FPKM	S212462_FPKM	S215804_FPKM	S238323_FPKM	baseMean	log2FC	Pvalue	Padj	trend	GO	Pathway	TF	NR	NT	Uniprot
DN13628_c0_g1_i1	DN13628_c0_g1_i1 len=461 path=[439:0-138 555:139-277 694:278-460] [-1, 439, 555, 694, -2]	GCAACACCGCCCATAATTTCTAGTAAGTCCATAAATCATGCGCACATCACCAATTCAACAGAGAGGGAGGAGGAGATTGGAGATTAACAGGTAGGGACGGGAGTAAGAGGCGTTACCAAGTTGCTGTTGTAGTAGATGGCCAGATTTAAGGCCCAAATCACATGGGAGACAACCGAATCAAGGGCAGAGCTCTCCTGAGACATCGCTGGACCTGCGACCATGAATCCAAAACACCATTGTCCTCCATCCTCCAAAGCTGGGTGTGGCAGGGACGACGAGCTGGGCATAGTGCGCTGACCTAGGCGCGGCGACCATTGGAGTGGCGAACTGAGTGTGGCGGAAATAGAAGGCAGCGAGAGGATAAGGTTTATCCGTGGGAAGGAGGTGGAGAGAAATAAG…	7.70232	0	0	48.0303	47.6478	37.476	5.52	0	0	33.06	33.54	26.23	23.4761	-4.10683	0.000140438	0.0584518	DOWN	-	-	-	-	-	-
DN18722_c0_g1_i1	DN18722_c0_g1_i1 len=1283 path=[1:0-154 133:155-172 151:173-380 5137:381-404 383:405-1282] [-1, 1, 133, 151, 5137, 383, -2]	ATCATGCCCGGTCCATTATGCCACAAGCAGTCAAGACCTTAAGGTCAGTTTTTACAGCACATGTCACACCGACACTTCTGAAGAGTTTAACAGAGTTTACAGAAAGCAAAAGGCAAAACAGCACGACTACTACTTCACTTTTCCAACAGGAAAAAGGCCTCATCTCCGTCTTCCGAAGTCAAAGACCTTAGTGGAGTCTTACTGGTCTCCTCTCCATGGTAGAAAGCTTTTCTTGCAACATGGTGTAGTTTTCCAGGTTCTTGTTCGGGCATAAGAGTACGCAGCTGTTCAGCATCCTCATAATCTGTTTCCAGATCACCCCTGTGTTTGTCCAAGCTCCATTCTTTGATTTCTAAATTCTTCTTCATCTGCACCTCTTGTGCTTTCTGTAGCGCTGTT…	0.96279	0	0	16.6636	23.3377	26.6277	0.14	0	0	2.38	3.26	3.78	11.2653	-5.99792	6.63829e-05	0.0346253	DOWN	[GO:0003676:nucleic acid binding][GO:0008270:zinc ion binding]	-	-	OQU91882.1:hypothetical protein SORBI_3001G261428, partial [Sorghum bicolor]	-	M0WDM1|M0WDM1_HORVD:Uncharacterized protein;OS=Hordeum vulgare var. distichum;|GO:0003676,GO:0008270,
DN21338_c0_g1_i1	DN21338_c0_g1_i1 len=1119 path=[1:0-1062 1041:1063-1065 3934:1066-1118] [-1, 1, 1041, 3934, -2]	GGAAGTTCCAACTCAATTGCATTTGTAAGCAAGGTTAGGTGGACTAACTGTTCAGCATCTTATTTTTAAACAGTAATGTTAGTAAATCTCTGTTTGAAATTTTTAAAACTAAGAAGTATCCGTTTGAAAAGTCTAAATATGTTAAATTGGGTAGTTACATTGATGGAAAGTTTAAACTAACGGCTATATATGTCCAGTCAAGATATAATAAGATGTGTTAGGCTGACTCCAACAATAGAAGACATTTTGGAGAGGCAAATGAAGATTTGCCTAGCATCTACAGTGAGTAAGAAGCAATGCATTTTTTTTTTATCTCCAATAGAGAGAATGCATTTTCGGTTCCGTCTCGCCGATGGTGGCTCCGCATCCCGGCGAGCCGAGCTCCAACTTCCGCGCCAC…	1.92558	0	0	56.8522	52.5098	19.7242	0.32	0	0	9.63	8.74	3.33	21.8353	-6.06253	2.90535e-06	0.00332967	DOWN	-	-	-	-	-	-
DN23664_c0_g1_i1	DN23664_c0_g1_i1 len=753 path=[1:0-603 1635:604-627 606:628-648 627:649-654 633:655-752] [-1, 1, 1635, 606, 627, 633, -2]	TTTTGGCATTCAATAATTCTCACAGCTTACTATTTTCAAAAAAATTCCAGCACAGTATGGAACCATGCCCAGCACAATAATCATGTAATGTTGACAAAAGTACAAATTATGGGAAAAAACAGCACTTTCAGCCCGCTCACTCGCGAGCACAAGTTTTGAAATAACTTTGAGAATCACAAATAAAAAATCATCTTCAATAAGTATGATGGTTCAATACTTCAAGCCTAAGCAACTGAAACTAGTTCAGACTGGTAACGTTTATTGCATAACTTGGTGACTAGAAGATTTTGTTCTTAAAACTAGAAGAAAAATGACACAATCAAACTATTTTTCTTCAGAACTCCCTCTTGTGGTCTCAACTTCGCCTTCAAAAACTGATAGACCCACGCACGGAACAGC…	4.81395	0	0	42.1491	43.7582	17.7518	1.41	0	0	12.3	12.66	5.17	18.0788	-4.42327	0.000159477	0.0635944	DOWN	-	-	-	-	-	-
DN24253_c0_g1_i4	DN24253_c0_g1_i4 len=1764 path=[1:0-662 3757:663-684 800:685-741 857:742-1316 1432:1317-1375 1491:1376-1395 1511:1396-1763] [-1, 1, 3757, 800, 857, 1432, 1491, 1511, -2]	CCGGGGCGCTCGCGACCCCAGCGCCCCGGCCTCCATTCTCTCTCCCTCCATCTCCTTCCTCCTCACGGCCAGATCCCGTGCGCCACCGCAGCCGACGCCCGTCGCAGCCTTTTCCTCCTCTCCTCCTCCCATCTCCTCTCCATTCCTTTTGATTTTACTCGCCCCGCTGCTTCTGCTGCTTCCAATGGGTCGTCGGTTGCGGATTGCGTGGCGCTGCCCAGCCCGGAGCCCTAACCCTAGCCGTCGAGGTCGGACTTCTGGCTTGGCTGGCGTGCTTTTAGGACGGGGTCGAGAGCGTATGAGGTACGACGAAGGTGCGGAAGGCACTGTAGTTCCCCGTGGTGCCTCAGAACAGAGGCGTTGCACTCTCTTTCTCTCTCTTCTACATCTCACGCTACT…	7.70232	27.1435	27.9385	0	0	0	0.76	2.75	2.57	0	0	0	10.464	6.85936	2.48914e-05	0.0166017	UP	-	-	-	-	-	-
DN25005_c0_g1_i1	DN25005_c0_g1_i1 len=1040 path=[3191:0-38 28:39-44 34:45-95 85:96-109 99:110-110 100:111-123 113:124-124 114:125-166 156:167-181 171:182-424 2385:425-496 483:497-515 502:516-545 532:546-559 2230:560-584 2255:585-605 2276:606-714 713:715-839 3340:840-863 862:864-1039] [-1, 3191, 28, 34, 85, 99, 100, 113, 114, 156, 171, 2385, 483, 502, 532, 2230, 2255, 2276, 713, 3340, 862, -2]	TTTTTTTGGTACCAAATTCAGTGTATTTCAGATTCGCCATGCTCATAGCCTCACAAACAGGTGCCAACCAAGCAGTAAGCAGCCAACCAGTCTAGTTAGGAAAAAAAAAAAATACAGACAGCTTCCAAGATCGGTTCGGTTGCTCCGATTCATCTCTCCTTTTTTTTACACACCAAAAAAAAAATCCTAATTAACAGCTGGCCATCAGACGATACGGTTGGCCGCCGGTACGCGGGTGGGTTGTTGGGTCAAACAAAGGCAATCATCAGTCGAGCCGGCCGACCGGTCAGTCAGTGCGCGGCGGCGGCGGCGAGCGGCGAGGTGCATCGGCGCTGGCAGAAGTTAGGGACGCGGTCCATGCAGTGGTAGACCGGCGGGTCGACGCTGAGGCTGGACTTG…	88.5767	79.734	68.1699	297.004	162.391	189.352	16.38	14.99	11.77	55.34	29.92	35.17	147.538	-1.45442	2.59846e-05	0.0171203	DOWN	-	-	-	XP_021312058.1:uncharacterized protein LOC8057035 isoform X1 [Sorghum bicolor]	gi|1274096191|ref|NM_001357766.1|:Zea mays uncharacterized LOC100502257 (LOC100502257), mRNA	A0A0A9C976|A0A0A9C976_ARUDO:Uncharacterized protein;OS=Arundo donax;
DN25638_c0_g1_i1	DN25638_c0_g1_i1 len=1422 path=[1:0-701 680:702-718 2735:719-742 721:743-844 823:845-861 840:862-1253 1232:1254-1337 1232:1338-1421] [-1, 1, 680, 2735, 721, 823, 840, 1232, 1232, -2]	GCCTTTCCGGCCTCTATTTCTTGTCACACTCTCCCTGTTTCATCAGTACGTAGGAAGTTAGCGAAGCATCAGGCATGAATTCACTGGTGCTTCTAATCCTGGTAGCCGCCGCCGTCGCGGTGCATGCTAACTCCGCCTATGACACTCCGGCTGCGCGCTTCTGGGAGAAGGCCCTCCCGGGTACACGAATGCCAGAAGCCATCGCGGATCTCGCACAAGAAGGGACTGACCATTCACCACTTAAGGAGCACCGGGCTGCGCCCTACTTGTTGCCCAGCGAGTGCCTACGTTACGGCGTGGGCTGTCCGAGCGGGAGCAAAGCGATGCCACCGGGCCTCTTCTTCCTCGAGACGCAGGCGCGCGTGGGCAGCACCATGACCGTCTCCTTCTCGCCGGCCG…	4.81395	131.476	10.0579	0	2.91721	0	0.6	16.72	1.17	0	0.36	0	24.8775	5.64638	0.000159827	0.0635944	UP	-	-	-	XP_021301906.1:BURP domaincontaining protein 5like [Sorghum bicolor] >KXG23908.1 hypothetical protein SORBI_3008G157600 [Sorghum bicolor]	gi|1435144245|ref|XM_025952622.1|:PREDICTED: Panicum hallii protein RAFTIN 1A-like (LOC112886658), mRNA	A0A1B6PE00|A0A1B6PE00_SORBI:Uncharacterized protein;OS=Sorghum bicolor;
DN25735_c0_g1_i2	DN25735_c0_g1_i2 len=1738 path=[1716:0-94 3648:95-118 1812:119-254 1948:255-268 1962:269-278 1972:279-324 2018:325-770 2464:771-785 2479:786-1640 3647:1641-1664 3358:1665-1737] [-1, 1716, 3648, 1812, 1948, 1962, 1972, 2018, 2464, 2479, 3647, 3358, -2]	TTCCGATCTCATTGCTCCACCAAACAGATTGTTGACAGAACCATAAATTTAACGTTGTTTGCATCACACAGATTCACAGACATTGTTTTCCATCACACATATCCACAAACATTGTTTTGCAACATTGTTCACCATCACAGAAGAATCAAGAACAACAAATCATCAGAGCACATCATGAGCAGCACCTGTTTGATGTGACTCTCCTTTTGGATTGATGACCTCTTCTACCAAAAATGTAGCCATCTAGTCTCGAAGTTCAGCCAGCACCTAATGGCCAACAGATGTTGTGCTCAGAACAAAATCCTCATGCTTCTTCCATTTTGAGCATTGTGATGCAGCGAACAACAAATGATGAGCAGTGTAAAAGCCACATTGATTTCCAGATGGCTGCTTATGGCA…	0	0	0	17.6438	9.72404	21.6966	0	0	0	1.75	0.94	2.14	8.17741	-6.51812	9.08765e-05	0.0436258	DOWN	-	-	-	XP_021311507.1:uncharacterized protein LOC110433524 [Sorghum bicolor]	-	-
DN26649_c1_g1_i3	DN26649_c1_g1_i3 len=1858 path=[1:0-464 443:465-485 464:486-1141 1120:1142-1187 1166:1188-1258 1237:1259-1367 4819:1368-1391 1370:1392-1780 1759:1781-1809 1788:1810-1828 1759:1829-1857] [-1, 1, 443, 464, 1120, 1166, 1237, 4819, 1370, 1759, 1788, 1759, -2]	AATAGATCCTTTATTCCTTAATTTTTTTATTTTTAGATATCCTATAAATAAAATTCCCTAAGAGGACTGAATCTTGATGAATGATTGTTAATTGAGAGTTCCTAATAAAGCATTACTCAAGCAGAAACATTTGCGTACTGCTGACAAACGATACCACATCTAAGAAAAGAGATTAGTTTATACATATAGTCACAATTGGGCGAGGCAGGGGCATTAATGGATGGCTCAATCAGTTTTTAAAACATTGAGACAAGTAACCACAAGCACCCACAGAATAATTCTAATTAAAACTGACAGCGAACAGAAGAGAGAACTTCCACCACACGAGTAGTTTCCATTATTTCTTCGCAACTGGACATATTGGCATGACCAAGTGAGAACTCCTTATGCTGCTAATCC…	20.2186	25.447	21.2333	0	0	0	1.83	2.37	1.8	0	0	0	11.1498	6.95209	5.5842e-06	0.00554126	UP	[GO:0005524:ATP binding][GO:0004672:protein kinase activity]	-	-	XP_020148266.1:CBLinteracting serine/threonineprotein kinase 7like [Aegilops tauschii subsp. tauschii]	gi|1149766747|ref|XM_020292677.1|:PREDICTED: Aegilops tauschii subsp. tauschii CBL-interacting serine/threonine-protein kinase 7-like (LOC109733452), mRNA	A0A0A9BN88|A0A0A9BN88_ARUDO:Uncharacterized protein;OS=Arundo donax;|GO:0005524,GO:0004672,
DN27209_c0_g4_i1	DN27209_c0_g4_i1 len=1817 path=[8743:0-279 34:280-282 3:283-305 11171:306-307 11767:308-325 690:326-1816] [-1, 8743, 34, 3, 11171, 11767, 690, -2]	CCCACCAATATTGAGCTCAATAAATCAAAAATAGAATTGCAGATATCACAATAAATAATCAACACTGGAACCACTTATCTAAAAAATTTCATGTACAAATAATTCCAAAACAAAAAAAAAACATCTACACTTAAAAATCCTCCTCACTGTTCTGACCACCACCCACATCCAATCTTAATCCATTATCTAAAATTTATCTTCTATAAGAGGCTTGGAATAGTTGTGCTTTCCTTCCTGGAGCACCTTCTCATCTTCACCTTATCATAACGCCTCCCCAATGTTCATCTTCAACTTATCATAACGCCTTTTCCTTGTGAATGCCTTTTGAAAGTCGAGTCGCCGATCGTGCAGGAGCAGCAGGATCAATAGCCGTAGAGGATCTGCCGCTAGCCGTTGCGG…	0	0	0	19.6042	13.6136	26.6277	0	0	0	1.86	1.29	2.54	9.97425	-6.8047	1.75918e-05	0.0128958	DOWN	[GO:0003676:nucleic acid binding][GO:0015074:DNA integration]	-	PK03054.1:Cannabis sativa|HD-ZIP|HD-ZIP family protein	AAU10682.1:putative polyprotein [Oryza sativa Japonica Group]	gi|1703539358|emb|LR634021.1|:XXX	Q688S3|Q688S3_ORYSJ:Putative polyprotein;OS=Oryza sativa subsp. japonica;|GO:0003676,|GO:0015074,
DN27330_c0_g2_i1	DN27330_c0_g2_i1 len=618 path=[1:0-506 485:507-525 504:526-527 506:528-595 574:596-596 575:597-617] [-1, 1, 485, 504, 506, 574, 575, -2]	TGGATGTCTTGTGGGTAAAAAATCCCCATGAGAATCAAGCCCCATCCACGTCGATTCCCAAAGGAAAAAAGAATATCACCTCTAGACTCCGGGCGATATTTCCCATCCATCGTTCGCTCGATCTTGTCCCGTCGTCGCCACCCCGGTCACCGCCTCTGCCAGTCTGCCGCTGCTCGGTCGCCGCCCCATCCTCGGTCGCCGCCTCCGCCGTCCCGGCCGCCACCTCCGTTGCGGCCCCGGCCACCTCTGCCACCGCTCCGCTCCGCGCCGCCGCTCCGGTCGCTGCCTCTCCTCAGTCGCCACCTGCATTGCTGCCCCGGCCGCCACACCCATCGTTGTCTCAGTCTGCCCCGATCGTTGCCCCGCCTCGGTTGGTCGCCGGCTCCATCGCTACCCCAC…	19.2558	23.7505	17.8806	0	0	0	7.74	9.47	6.62	0	0	0	10.1478	6.81667	1.28441e-05	0.0101963	UP	-	-	-	-	-	-
DN28140_c0_g1_i1	DN28140_c0_g1_i1 len=1318 path=[1298:0-80 1356:81-112 1388:113-113 1389:114-152 1428:153-200 5833:201-224 1500:225-362 5838:363-386 1662:387-438 5839:439-462 1738:463-536 5836:537-560 1836:561-586 1862:587-671 1947:672-749 2025:750-779 2055:780-804 3939:805-870 2146:871-875 4005:876-952 2230:953-967 5835:968-991 2269:992-1317] [-1, 1298, 1356, 1388, 1389, 1428, 5833, 1500, 5838, 1662, 5839, 1738,…	GACGCGGCTCAAGATCGCCGTGGGCGCGGCGAAGGGGCTGGCGTTCCTGCACGAGGCCGAGACGCCGGTGATCTACCGCGACTTCAAGGCGTCGAATATTCTTCTCGACTCTGACTACACTGCCAAGCTGTCCGACTTCGGTCTGGCCAAGGAAGGCCCCTCGGGCGACAAGACCCACGTGACGACGCGCGTGATGGGCACGCACGGCTACGCGGCGCCGGAGTACATCCTGACGGGCCACCTGACGGCGCGGAGCGACGTCTACAGCTTCGGCGTCGTCCTCCTCGAGCTGCTCTCCGGCCGCCGCAGCGTCGACAAGCGCCGCCGCGGCCGCGAGCAGAACCTCGTGGACTGGGCCCGCCCGTACCTCCGCCGCGCCGACAAGCTGCACCGCGTCAT…	91.4651	77.1893	39.1139	364.638	656.372	94.6761	12.44	10.76	4.98	50.3	88.76	12.99	220.576	-2.42262	2.02449e-05	0.0142625	DOWN	[GO:0005524:ATP binding][GO:0004672:protein kinase activity]	-	FANhyb_rscf00000217.1.g00006.1:Fragaria x ananassa|WRKY|WRKY family protein	OEL23061.1:Serine/threonineprotein kinase [Dichanthelium oligosanthes]	gi|1435152747|ref|XM_025956957.1|:PREDICTED: Panicum hallii serine/threonine-protein kinase RIPK-like (LOC112890102), mRNA	K3XWW2|K3XWW2_SETIT:Uncharacterized protein;OS=Setaria italica;|GO:0005524,GO:0004672,
DN28170_c0_g1_i2	DN28170_c0_g1_i2 len=1171 path=[1149:0-199 1326:200-224 1351:225-393 3125:394-417 1544:418-607 1734:608-644 1771:645-690 3126:691-714 1841:715-727 1854:728-751 1878:752-764 1891:765-891 2018:892-970 2097:971-1170] [-1, 1149, 1326, 1351, 3125, 1544, 1734, 1771, 3126, 1841, 1854, 1878, 1891, 2018, 2097, -2]	TTTTTCTTTGTCTCTCTGACAACGGACAAGCACTTTGCTAATTTTTATTAGAACTCTGAACTCTCTTCTTCAATACAACAGAAGTTATAGCATTTTAGAGGCTTCAGTCACTAGAAGTGCAGAAAGCAGAATACTGCACTTCACTATCAACAAAACGAATACTACAGGAAGGAAGCAGAGGAAGTCAGTAGCAGAGAAGGCAATCCCGTGCAGAGGCATCACTGCACCTGGATATTGACGACCTTGCCTTCAGACGACACCTTGGGGATTGTCAGGTACAGCACGCCGTCCTTCACCTCCGCCGCGATCCTCTCCACCTCCACGTTGTCCGGCAGCTCAACTCGGGTCCGGTACCGCCCAAAGCTCGCCGCGGGCCACGCCTCCTCCTCGTCCACGTTT…	69.3209	7.6341	33.5262	525.393	117.661	218.939	10.95	1.23	4.95	83.99	18.47	34.84	162.079	-2.9669	9.8478e-06	0.00866282	DOWN	-	[ko04141:Protein processing in endoplasmic reticulum]	Ote100209250011:Ocimum tenuiflorum|MYB_related|MYB_related family protein	XP_015637580.1:PREDICTED: small heat shock protein, chloroplastic isoform X2 [Oryza sativa Japonica Group]	gi|1256588150|ref|XM_004973209.4|:PREDICTED: Setaria italica small heat shock protein, chloroplastic (LOC101764644), mRNA	A0A0E0DPD2|A0A0E0DPD2_9ORYZ:Uncharacterized protein;OS=Oryza meridionalis.;
DN28262_c0_g1_i1	DN28262_c0_g1_i1 len=859 path=[861:0-115 954:116-166 1005:167-167 1772:168-203 1042:204-233 1072:234-328 1167:329-395 1234:396-446 1285:447-463 2337:464-487 1326:488-571 2338:572-595 1434:596-682 2339:683-706 1545:707-858] [-1, 861, 954, 1005, 1772, 1042, 1072, 1167, 1234, 1285, 2337, 1326, 2338, 1434, 2339, 1545, -2]	CAAGAATCCACGAACAGCAGATAAACAACAGGGAGCGAGGAGTGAGCTACAGGTCAGATTGTGAGCGTGATGGCGTCCTCCATGGCTTCGAAGAGGGTCCCTCTGGTCCGTGCACTGGAGAAGCTCCTGACCGCGTCGTCCACACCTGGTGCCAGCTCCACCGTCGTCCGGCCGGTGGCTGTCGCCGGCGGTCTCCGCGGTTACAACACCGGCGCTCAGCTCCGCCGTTACGACAGGGACGAGTCGGACGAGGACAGTGTGCGCGAGTACGAGGACCGGCGCCGCAGCCGCGACTACGCTGTCCCCGGCTTGTTCTCAGACGTGTTCCGTGACCCGTTCGGCACGACGCAGAGCCTCGGCCGCCTGCTGAGCCTCATGGACGACTTCGCGGCGGCGCCC…	146.344	27.1435	93.8734	875.328	230.46	299.808	35.16	6.56	20.92	211.41	54.94	72.16	278.826	-2.39625	3.58915e-05	0.0217946	DOWN	-	[ko04141:Protein processing in endoplasmic reticulum]	Csa11g019380.1:Camelina sativa|GeBP|GeBP family protein	XP_002454239.1:24.1 kDa heat shock protein, mitochondrial isoform X2 [Sorghum bicolor] >EES07215.1 hypothetical protein SORBI_3004G228900 [Sorghum bicolor]	gi|1256242456|ref|XM_004953923.4|:PREDICTED: Setaria italica 24.1 kDa heat shock protein, mitochondrial (LOC101758975), transcript variant X2, mRNA	C5XYB0|C5XYB0_SORBI:Uncharacterized protein;OS=Sorghum bicolor;
DN28418_c0_g1_i7	DN28418_c0_g1_i7 len=2623 path=[1:0-266 245:267-267 5859:268-290 6183:291-303 5896:304-346 5006:347-465 267:466-1226 1028:1227-1334 1136:1335-1350 1152:1351-2045 1847:2046-2069 1871:2070-2090 1892:2091-2283 2085:2284-2305 2107:2306-2622] [-1, 1, 245, 5859, 6183, 5896, 5006, 267, 1028, 1136, 1152, 1847, 1871, 1892, 2085, 2107, -2]	GGGTTTGTGGCTGGGGAAACCTAATGACCCTGGTATAAATAAGGAAGGGCCGCTGCCTCCTCGTCTGGTTCTTCTACCCAGCCGCCTTCTTCTCCTCCCTCGGCTCCCCATCCTGCCCACCGTCTTTCTCCTCTGTAAGGAGTACCTGCGGTGGGATCATGGCATCTGCGTCGCTCCATGGCTCTGCGGTGTTCCCTGCATCTGGTGGGAGAAGGAAAAGGTCTGTTCATGATGATGACGAAGATCTGATAATACAACGAGAAACAGGGTCCCCAGCTCTTAAAAAAAAAACAGGGTCCCCAACTCTCAAAAAACACTCGACTGCAGACTGCTCGCGAGAACACAAGGCGTGCGGCGGTACGAGGTGGCGGCGCGGCGCGCGACACCACGGGGACAGCG…	0	0	0	18.624	16.5309	24.6552	0	0	0	1.17	1.02	1.53	9.96835	-6.8039	1.51271e-05	0.0116025	DOWN	[GO:0005730:nucleolus][GO:0003723:RNA binding][GO:0000027:ribosomal large subunit assembly]	-	-	EAZ10538.1:hypothetical protein OsJ_00371 [Oryza sativa Japonica Group]	-	Q5ZEE1|Q5ZEE1_ORYSJ:Os01g0148400 protein;OS=Oryza sativa subsp. japonica;GN=Os01g0148400 {ECO:0000313|EMBL:BAF03934.1};|GO:0005730,|GO:0003723,|GO:0000027,
DN28610_c0_g2_i2	DN28610_c0_g2_i2 len=2344 path=[2877:0-514 6340:515-619 3391:620-667 5976:668-686 5995:687-699 6008:700-926 3459:927-2006 4539:2007-2063 4596:2064-2109 4642:2110-2155 6473:2156-2179 4712:2180-2343] [-1, 2877, 6340, 3391, 5976, 5995, 6008, 3459, 4539, 4596, 4642, 6473, 4712, -2]	TATGATCTTACCCAAAATTAAATCTCGCATCACAGAATTTGTGATATCATAAGAACTAGGGACTACAAAAACAACGTGCATGATGAACCTAATTGTCAAGTTGTTAACCCCTACAAGACATGTTAATCTCTCCCAAAATGACACTTAGAAAAAAAAAACAGTAACATGTTAACCACTTCTTTACATGTTGATCTCAACTATTGAGCCAAAAAGAGCTGATATCCGTGAAATCTCTTTAGTGATTAACGCCATTACAGGATTTTGTTAGGTTTATCCTTAGCCAAGTATACCACATAACAGGATGACATTAGTTACCCATCGTAGCTAGCTCAAGTGCCTCCAGCAGCAGCGCCAGCGCCATCACGGTTGTTAGCATGTGCAACCCTTATTATCCGCCCT…	0	0	0	17.6438	6.80682	18.738	0	0	0	1.26	0.49	1.37	7.1981	-6.33407	0.000266781	0.0918278	DOWN	-	-	-	-	-	-
DN28660_c0_g1_i3	DN28660_c0_g1_i3 len=3165 path=[4357:0-75 4410:76-201 4536:202-267 4602:268-375 4710:376-563 4898:564-758 5093:759-1087 5422:1088-2280 6615:2281-3164] [-1, 4357, 4410, 4536, 4602, 4710, 4898, 5093, 5422, 6615, -2]	ACTGACCAACGGGAAATCTTGTACAGCAGTACAGGTATAGAGACATACATGCAGTACACGCCCATGACACACAGGTGAATACAACAATCAAACTCCACACGTATATCAAGCTGCTCAAGGAGCTACACACTCACACACCGACAGATAAGTTGACAAGCTCAAACATTTGTAAAAACTTTCAGGTCCTAAGGGTACACACAGGACTCAATGAAATCACAAGCATGCAGGTAGAATCCAATTTCAGGGCCGCATGAGACTGACACAAGATGTAGGACTCTTCCTGCGTCTTTATTCAAACATATATCAAACACGAAATATCATATCAAGCTTCCAGTTGATGTTTAGTAATTCAGTACTCATGCAGCTGATGAGGACGAGGCTGCCGCTACAGTCCTGTCT…	5.77674	0	0	99.9815	24.3101	26.6277	0.29	0	0	5.06	1.23	1.38	26.116	-4.70226	5.03551e-05	0.0279684	DOWN	-	-	TRIUR3_28246-P1:Triticum urartu|WRKY|WRKY family protein	XP_020157148.1:disease resistance protein RPM1like [Aegilops tauschii subsp. tauschii] >EMT32502.1 Disease resistance protein RPM1 [Aegilops tauschii]	-	A0A0D3HPH7|A0A0D3HPH7_9ORYZ:Uncharacterized protein;OS=Oryza barthii.;
DN28807_c0_g1_i1	DN28807_c0_g1_i1 len=576 path=[554:0-101 1648:102-125 657:126-148 1649:149-172 704:173-202 734:203-241 773:242-258 1647:259-282 814:283-315 847:316-351 883:352-403 935:404-455 987:456-470 1002:471-521 1053:522-575] [-1, 554, 1648, 657, 1649, 704, 734, 773, 1647, 814, 847, 883, 935, 987, 1002, 1053, -2]	ATTTTGGTATTTTTGGAGATGTGTAATTGGTAATGGAGACCTTCAGGCGTAGCTCCAGGAAAGAGAGCTGATGACAGATGTTATAAAACAGCATTTGTTACGCGCTCAGCAGCACATGAAAGCCCAGGCTGATAAGAAGCGTTCTGAGCAAGTTTTTGTTGTGGGCGATATGGTCCTTTTGAAGCTGCAACCATATGTTCAGTTGTTAGTGGCCCGTCATGCAAATCACAAGTTGTCTTTTAAATTCTTTGGGCCTTTTTGCATTTTGGAGAAGATAGGCGAGGTAGCGTATAAACTGCAGCTTCCAGAGGGATCCACGGTCCATCCAATCTTTCATGTGTCCCAGCTTAAAGCAGTGCACGGCAACAAAGCAGAGGTATGTGCTCAATTGCCAGGTTA…	0	0	0	16.6636	22.3653	9.8621	0	0	0	7.47	10.07	4.44	8.14849	-6.51331	9.36016e-05	0.0443353	DOWN	[GO:0004190:aspartic-type endopeptidase activity][GO:0003676:nucleic acid binding][GO:0015074:DNA integration]	-	PH01003485G0070:Phyllostachys heterocycla|WRKY|WRKY family protein	CAE05274.1:OSJNBb0014D23.8 [Oryza sativa Japonica Group]	-	Q7XL81|Q7XL81_ORYSJ:OSJNBb0014D23.8 protein;OS=Oryza sativa subsp. japonica;|GO:0004190,GO:0003676,|GO:0015074,
DN28884_c0_g4_i1	DN28884_c0_g4_i1 len=453 path=[416:0-77 471:78-131 525:132-137 531:138-162 1121:163-177 1136:178-198 1157:199-250 1209:251-452] [-1, 416, 471, 525, 531, 1121, 1136, 1157, 1209, -2]	GGAGAGGGAGCTTGCCAGGATGCTTGGCAGCCGCATGCATGCCGTGCCGGCGGTGTTCATCGGCGGCGACCTCGTCGGCGGCACAAACAGGGTCATGGCGCTGCATCTGGCCGGAGAGTTCGTGCCCATGCTCAAGAAAGCCGGCGCGCTCTGGCTGTAGTAGCGCGTGCATGCATGGCTAGTTTTTTTGGTCAAATAAACTAATCAAATGTGCTCTAGAGGCGTGTGTCAAAAGGCAGGTTTTTTATGCCCTGTTCTGATGAGAACTGAAAAGATGAAAATAATACTACTAGTACGAACTACGTATACCCTCTCTGAAAATGCAATTACTGTGTTTTCGTACTTTTGACTTCACTCCTTGAATCTTGGTTGACATTTAAGCTTTAAGAAAAGGTGTAT…	0	0	0	22.5448	28.1997	4.93105	0	0	0	16.12	20.66	3.56	9.27927	-6.70083	8.56725e-05	0.0416187	DOWN	-	-	-	XP_021302059.1:putative glutaredoxinC14 [Sorghum bicolor] >EES16092.1 hypothetical protein SORBI_3008G117300 [Sorghum bicolor]	gi|1371091860|ref|XM_024455046.1|:PREDICTED: Brachypodium distachyon glutaredoxin-C10-like (LOC112268859), mRNA	A0A1D6IWK8|A0A1D6IWK8_MAIZE:Uncharacterized protein;OS=Zea mays;
DN29198_c0_g1_i1	DN29198_c0_g1_i1 len=452 path=[1:0-65 1621:66-89 68:90-149 1622:150-173 152:174-214 1623:215-238 217:239-253 232:254-289 268:290-297 276:298-302 281:303-310 289:311-367 346:368-392 371:393-424 403:425-451] [-1, 1, 1621, 68, 1622, 152, 1623, 217, 232, 268, 276, 281, 289, 346, 371, 403, -2]	GGTGGCCACGCGCATCGAGCAGGGCGGCTTGGCCATGCACGGCCCGCGGCCGCTGAAGATGTCGAGGTTGCCGCGCTCGAAGTAGGAGTGGCCCTGGCCCATGAGCCCGCCCCACGACGGCAGGTCCGTGATCCCCACGCCGTTGCCGTCAGGGCCCGCCAGCTCCAGCGTCACGTTCGAGTCCGTCCCGGCCTTCCAGATCGAACCCGTGCGGACGTACACCGTGTACACGCACTCCATGCTGTCGCCGCCCAAGCCCAGCACGCCGGCGTCGACGCCTCTGATCAGCTTGATCCGAGTCGGCACCTCGCGGCCGTGCGCCAGGGCGGCGGCGGAGGCCGCCATGGCGAGGAGGAGGAGGACGACGGCGAGCTTGGCCATGGGTTCGAATCCGATCAA…	25.0326	38.1705	39.1139	113.704	114.744	75.9381	19.34	26.9	26.14	82.11	85.09	55.79	67.7839	-1.57377	0.000214119	0.0779542	DOWN	-	-	-	PAN08288.1:hypothetical protein PAHAL_A03811 [Panicum hallii]	gi|1435115673|ref|XM_025961329.1|:PREDICTED: Panicum hallii PLAT domain-containing protein 3-like (LOC112893825), mRNA	C5XYN8|C5XYN8_SORBI:Uncharacterized protein;OS=Sorghum bicolor;
DN29313_c0_g2_i1	DN29313_c0_g2_i1 len=1993 path=[1:0-120 99:121-149 128:150-177 7207:178-201 180:202-206 185:207-272 251:273-353 7210:354-377 356:378-399 378:400-1338 7209:1339-1362 1341:1363-1427 1406:1428-1428 5503:1429-1992] [-1, 1, 99, 128, 7207, 180, 185, 251, 7210, 356, 378, 7209, 1341, 1406, 5503, -2]	TGGCGGCGGCGACGGCGGCGGCAGCTTCTCGGCCTTGATGGCGAGGCGCATGCCGCCGTAGCAGTAGCCGTAGCTGCAGATGAAGTAGTAGGTCTTGGTCTCGTTGAGCTCGAAGGCGAAGGTGCGGCCCTTGCTGTAGTTGTAGATGGCGTGGGAGGAGTCGCACTTGTTGTACCCGACCTCGTCCACCTGCACCACGTCCGCCTGACCCGCCGTGTAGTAGAATACGAGCCAGTCGCCCTTGTAGAAAGGGCGGTGCTGCTCCAGCCAGTCGGAGTAGTTCACGTTGGGCTTCCAGTTGATGCTGATCTTGTTCGCCGTCGTCGAAGCCGGCAGCGCCAAGAGGCACGCGCCCAGCGCCAGCAGCAGCGCCGCCGCCACCCTGACCTTGCCCATCAT…	4.81395	0	0	44.1095	17.5033	58.1864	0.42	0	0	3.73	1.46	4.92	20.7688	-4.63179	6.00208e-05	0.0322367	DOWN	[GO:0016021:integral component of membrane][GO:0009055:electron transfer activity]	-	-	OEL31964.1:hypothetical protein BAE44_0007018 [Dichanthelium oligosanthes]	gi|195606137|gb|EU952781.1|:Zea mays clone 1289094 blue copper protein precursor, mRNA, complete cds	B6TQF1|B6TQF1_MAIZE:Blue copper protein;OS=Zea mays;|GO:0016021,|GO:0009055,
DN29411_c0_g2_i1	DN29411_c0_g2_i1 len=1034 path=[1008:0-252 3981:253-330 1312:331-342 1324:343-361 1343:362-576 5141:577-600 1582:601-624 5140:625-648 1630:649-750 1732:751-772 1754:773-780 1762:781-825 1807:826-900 5138:901-924 1906:925-1033] [-1, 1008, 3981, 1312, 1324, 1343, 5141, 1582, 5140, 1630, 1732, 1754, 1762, 1807, 5138, 1906, -2]	GCCGAACTGTCCAACTGAGTAACTGACATAATAAATAACACAAACCACACGTACACGGTACGTATAATGCTCCAAGGTTTTACCATAATTTACGCAAAGCTTACAGTGACTGACATAATGACAATGAATACATTGGAACGATCACGACGCCAGTAACTTCTTACCAATATAACATTACTTTCATTATTACGGGATAAAACTTCACCGTTCAAAATTTCACACATGATCTACACTTTGTTACATGATAACATAATGAAAGAAGACATTCATAAGACATTTTGCAGACATGAACCCTCAACCTGTTCGGCATCCAAGAAATTACAGCAACTGATGGAAGATCCTAGACAAGCTCAATGTAAGCCATAGGTGCGTTGTCTCCCCGTCTTGGAAATGTCGGAA…	1252.59	1101.01	1199.12	1751.64	1942.86	2006.94	232.96	207.95	207.84	328.87	358.97	375.31	1542.36	-0.682626	1.4185e-05	0.0110983	DOWN	[GO:0009941:chloroplast envelope][GO:0009570:chloroplast stroma][GO:0015934:large ribosomal subunit][GO:0003735:structural constituent of ribosome][GO:0006412:translation]	[ko03010:Ribosome]	-	OEL32929.1:50S ribosomal protein L17, chloroplastic [Dichanthelium oligosanthes]	gi|1256762887|ref|XM_004981236.4|:PREDICTED: Setaria italica 50S ribosomal protein L17, chloroplastic (LOC101780782), mRNA	C5WV65|C5WV65_SORBI:Uncharacterized protein;OS=Sorghum bicolor;|GO:0009941,GO:0009570,GO:0015934,|GO:0003735,|GO:0006412,
DN29587_c0_g1_i2	DN29587_c0_g1_i2 len=722 path=[2110:0-41 13:42-77 1899:78-159 134:160-188 163:189-264 239:265-266 2129:267-290 265:291-324 2029:325-355 334:356-391 1492:392-504 480:505-552 1787:553-582 551:583-721] [-1, 2110, 13, 1899, 134, 163, 239, 2129, 265, 2029, 334, 1492, 480, 1787, 551, -2]	TTTTTTTTTTTAAGCTTAAAATAACGAGCCCTTATTACAGGGTCCGTGTATATATAGATATATTGCTGCTCCAAAACGGCTTACAAACACCACTTCCTGGACTTGCTATTTACAGAAAGCTCGCCTCGTCACACTTTAATTTACATCCAAACCGAGCGACGCGACAAGCAGTCGAGCAAAAACAGCAAAGCGGCGCAAGAACAAGGAGACAGCACGTAGTACTACTAGTTAGTACTTACTGCATACATAGAACATGATACATCTCAACCCGACTCGTCGGATCGCCATAGAGGCAGCAGCAGTGGAGCCGCAGGGACAAGGATATGCGTCGACGGATTCACTTGGGTCCCCAGAGCAGCAGGTGCATCACCTTGGCCGCCTTGCCGTCGGCGTCGCGAG…	4894.83	5136.9	4191.89	2447.59	2845.25	3035.55	1524.97	1589.59	1203.67	760.57	878.22	942.76	3758.67	0.77232	4.20547e-06	0.00450582	UP	-	-	-	-	gi|554789034|dbj|AK426685.1|:Brachypodium distachyon mRNA, clone: PL016C01-A-016_B07	A0A0A9D9H3|A0A0A9D9H3_ARUDO:Uncharacterized protein;OS=Arundo donax;
DN29971_c0_g1_i2	DN29971_c0_g1_i2 len=992 path=[974:0-49 1001:50-189 1141:190-243 1195:244-292 1244:293-326 3238:327-350 1302:351-422 1374:423-463 1415:464-500 1452:501-543 1495:544-640 2151:641-695 1651:696-835 1791:836-991] [-1, 974, 1001, 1141, 1195, 1244, 3238, 1302, 1374, 1415, 1452, 1495, 2151, 1651, 1791, -2]	TTTTTTAACAAACAATTAACAACCATATATTAACTGATATCATTGTATACATATCTCCAATTGTACATCATATACTGAAACTCAGAGTCGACAGCATCATGGATTTTATTTATCATAGTGTACATACATATCTCCAAGTGACAGGAGTGGATAACAGTATCGCTTGCATACTAAATCACACGCGATCTTGTATTCTTGTGTCCTTCGCATCGTACTAATATGATTGTAAGGGACACCATATCATCATAATAAGTAGAGGAACAAGGACTCACACAGCTGATCGACACGAGCTCTGATAAACGTCGTCATCAACGGGTCTGCTGCGCGACGGCCACTGGAGAAGCGAAACGGTAGGCTTTAGTAGGAACCGCCGCCGACGACGACGAAGAAGAAGAAGCC…	1498.1	1087.44	1681.9	768.485	882.942	632.16	294.55	216.86	307.84	152.34	172.49	124.89	1091.84	0.90154	9.37166e-05	0.0443353	UP	-	-	-	EMS66382.1:hypothetical protein TRIUR3_11085 [Triticum urartu]	gi|1189419120|gb|CP018162.1|:Oryza sativa Indica Group cultivar Shuhui498 chromosome 6 sequence	M8A211|M8A211_TRIUA:Uncharacterized protein;OS=Triticum urartu;
DN30033_c0_g1_i2	DN30033_c0_g1_i2 len=844 path=[2259:0-114 193:115-163 2017:164-201 280:202-236 1861:237-259 347:260-260 1884:261-315 403:316-336 2093:337-373 461:374-414 502:415-462 550:463-564 3099:565-588 676:589-648 736:649-712 800:713-715 803:716-741 829:742-757 845:758-825 913:826-843] [-1, 2259, 193, 2017, 280, 1861, 347, 1884, 403, 2093, 461, 502, 550, 3099, 676, 736, 800, 803, 829, 845, 913, -2]	ATTCATACTCTTCTCCTCCCGTGACCAAGAAAGCTGATTTTCCTTCGTCCTTGCTCACCACACCCGCTGCCAAACGCCCGGAGCCTGCCCTGCAACTGCAATCTACGTTCGCAATGGCTATCAGCGGGCGAGCAGCGGCGTGCACCGCGCTCATCTTGCCGAGCCCGGCGACGACCCCACTCCCCTCCACCGTCTCCGTGAACCCGAGAGCGCGGCCGCGGAGCAAGGCCACGACGGTGGCAGTCGCGGCGCCGCACGCGAACACCGGCGGCGCGGTGCTGGACCGGCCGGCCTTCGACCAGTCCCAGCTCGACACGCTCCCCGTCCCGGAGGAAGGGGGTGACACGGGACGGCTCAAGGACAGGAAGGGCACCGGTAGCGGCGACAGCTACAAGGTTT…	16.3674	23.7505	16.7631	97.0408	31.1169	140.042	4.11	5.91	3.83	24.13	7.61	34.71	54.1801	-2.23306	0.000297462	0.098192	DOWN	[GO:0030163:protein catabolic process]	-	-	XP_015650933.1:PREDICTED: uncharacterized protein LOC4327408 [Oryza sativa Japonica Group]	gi|1435165858|ref|XM_025963789.1|:PREDICTED: Panicum hallii ATP-dependent Clp protease adapter protein ClpS-like (LOC112895799), mRNA	Q5QLB9|Q5QLB9_ORYSJ:Os01g0833600 protein;OS=Oryza sativa subsp. japonica;GN=Os01g0833600 {ECO:0000313|EMBL:BAF06628.1};|GO:0030163,
DN30089_c0_g1_i2	DN30089_c0_g1_i2 len=959 path=[1:0-152 131:153-185 3655:186-209 188:210-218 197:219-263 242:264-308 287:309-371 350:372-419 1889:420-538 507:539-560 529:561-604 573:605-608 577:609-614 583:615-736 705:737-745 2971:746-958] [-1, 1, 131, 3655, 188, 197, 242, 287, 350, 1889, 507, 529, 573, 577, 583, 705, 2971, -2]	AACAACAGCGCACAAATTTCGTTCCTCTCCTTCGTTCCTCGTTGAAACCAACACGAGCGACGCACGAACGCAGACCATGGCGGCGGCGCCTCCGCCCCACGGTGCCGGCGTCAAGGAAGATGCAGCGGAGGAGGAGTCGTACGAGGACCTGATGCCGGTGATGGCGGACCGGCTGGGCACGGCGGGCCTGCTGTCGGAGCTGCGTGCGGGGTTCCGTCTTCTGGCGGACCCGGCGCGCGGTGCCATCACCGCCGACAGCCTCCGCCGCGGCGCCGCGGCCGCGCTGGGCGTCGCCGGCATGACGCCCGACGAGGCCGCCGCGATGGTCAGGGAGGGCGACGGCGACGGGGACGGCGTGCTCAGCGAGGCCGAGTTCTGCGTCCTCATGGTAAGGCTCAG…	147.307	190.004	182.159	26.4657	60.289	56.2139	30.32	39.59	34.88	5.49	12.32	11.62	110.406	1.86134	2.81246e-06	0.00324608	UP	[GO:0005509:calcium ion binding]	-	-	XP_004952072.1:PREDICTED: calciumbinding protein KIClike [Setaria italica] >KQL28969.1 hypothetical protein SETIT_018572mg [Setaria italica]	gi|1435112177|ref|XM_025944809.1|:PREDICTED: Panicum hallii calcium-binding protein KIC-like (LOC112880270), mRNA	A0A0A9Q1L3|A0A0A9Q1L3_ARUDO:Uncharacterized protein;OS=Arundo donax;|GO:0005509,
DN30173_c0_g1_i1	DN30173_c0_g1_i1 len=928 path=[1:0-81 60:82-104 83:105-106 85:107-132 111:133-157 136:158-185 2976:186-209 188:210-212 191:213-222 201:223-228 207:229-236 215:237-377 356:378-395 374:396-434 413:435-509 2978:510-533 512:534-568 547:569-616 595:617-656 635:657-684 663:685-697 676:698-736 715:737-768 2456:769-835 811:836-927] [-1, 1, 60, 83, 85, 111, 136, 2976, 188, 191, 201, 207, 215, 356, 374, 41…	GAGTCGGTGGTCTACAGATTCTTCGAGCACACCACTCCGGGAGGACGGAGATAAATAGGCTCGAGCCCTACGCGCACGAGGCTCAGCCCTCCATCCTCGGTTGCCTTGTACTATTTTCCGCTCTCAATTTTCGTAGTACACTTTCCATTTGTATCGACAAGAGATTGTGCTAATTTTGGCCAGGCAATCCGGAATATTATTGTCAGAGCAAAAGAAAAAAAAATATCGCACCTTCTCCGTCTATAAAGTTTTTGTAGAGGCGGTGTCGCCATTGCGGCAGTCGCACTGGTTCACTCTCGCTAGCTGCGTTGCGTTGCATTGTGCGGGGAGGGAGAGGTTGACCAGGACTCGTTCCCGATCCTGAAATAAGGCTTCGGCCACCGTTCGTTTCGTTTCGTT…	186.781	203.576	246.976	81.3575	64.1786	79.883	40.23	44.31	49.45	17.64	13.72	17.27	143.792	1.49846	5.0139e-07	0.000824198	UP	-	-	-	AQK99342.1:Tetratricopeptide repeat (TPR)like superfamily protein [Zea mays]	gi|1435160626|ref|XM_025961104.1|:PREDICTED: Panicum hallii uncharacterized LOC112893656 (LOC112893656), mRNA	K7V795|K7V795_MAIZE:Uncharacterized protein;OS=Zea mays;
DN30193_c0_g1_i1	DN30193_c0_g1_i1 len=1177 path=[1:0-42 21:43-97 76:98-98 3039:99-118 100:119-149 2745:150-161 2757:162-176 158:177-268 2412:269-371 2515:372-375 2519:376-413 2515:414-417 3175:418-441 393:442-443 395:444-446 398:447-450 402:451-458 389:459-459 390:460-462 393:463-464 395:465-467 398:468-471 3139:472-483 434:484-662 3364:663-686 637:687-702 3365:703-726 677:727-797 3363:798-821 772:822-845 796:846…	AAAAACAGCGAGCTCCTACTCACGGTACACGCACTACTAGCTAGCTAGCTTCTTCAGTGGTCAGAGAGCTCGCTATCGCTACTCAATGGAGTCCACCAAGCTCTCCGCGCTGCTGGTTCTCGCCATGCTCGCGCTCTCCTCGCCTCTCGCCCTCGCGAGGGAAATGGCGTTCCAGCCCGAGTGCAACTCGTGCCAGACCGGCGGTGGCTCCCCGTCCACCGGCGGCGGCGGGTCGCCCTCGGCCGGCGGCGTCACGCTTCCCCCGGTCAGCCTCCCTCCTGTCCTCGGCGGCGGCCTGCCGCTGCCACCTGTCACCGGACTCGTGCCACCGGTCGTCGGAGCCGTGACACCGGTCGTCGGAGGCGTGGCGCCGGTCGTCGGAGGCGTGGCCCCGGTCGT…	8.66511	28.8399	11.1754	83.3179	68.0682	66.076	1.49	4.69	1.71	13.3	10.68	10.49	44.3571	-2.14447	0.000263579	0.0912917	DOWN	-	-	-	PAN40406.1:hypothetical protein PAHAL_G02527 [Panicum hallii]	gi|242389201|emb|FP100433.1|:Phyllostachys edulis cDNA clone: bphyem105d07, full insert sequence	A0A0D9WA97|A0A0D9WA97_9ORYZ:Uncharacterized protein;OS=Leersia perrieri.;
DN30193_c0_g1_i2	DN30193_c0_g1_i2 len=1178 path=[1:0-42 2991:43-90 76:91-91 77:92-114 100:115-145 131:146-172 158:173-264 250:265-403 389:404-404 390:405-407 393:408-409 395:410-412 398:413-416 402:417-424 389:425-425 390:426-428 393:429-430 2967:431-454 398:455-458 402:459-466 389:467-467 410:468-491 434:492-670 3364:671-694 637:695-710 3365:711-734 677:735-805 3363:806-829 772:830-853 2651:854-947 907:948-1033 …	AAAAACAGCGAGCTCCTACTCACGGTACACGCACTACTAGCTAATAGCTTCAGTCAGTCAGAGAGAGCTCGCTACTCAATGGAGTCCACCAACAAGCTCTCCGCGCTGCTGGTTCTCGCCATGCTCGCGCTCTCCTCGCCTCTCGCGCTTGCGAGGGAAATGGCGTTCCAGCCCGAGTGCAACTCGTGCCAGACCGGCGGTGGCTCCCCGTCCACCGGCGGCGGCGGGTCGCCCTCGGCCGGCGGCGTCACGCTTCCCCCGGTCACGTTGCCGCCGATCCTCTCCAAGCCACCCATCAGCCTCCCTCCTGTCACGGGACTCGTGCCACCCGTCCTCGGCGGCGGCCTGCCACTGCCACCCGTCACTGGAGTCGTGCCACCAGTCGTCGGAGGCGTGGCA…	65.4697	73.7963	35.7613	286.221	135.164	326.435	10.28	11.88	5.33	45.5	21.15	51.67	153.808	-2.08976	1.17826e-06	0.00180895	DOWN	-	-	-	XP_004977017.2:PREDICTED: pEARLI1like lipid transfer protein 3 [Setaria italica] >KQK99185.1 hypothetical protein SETIT_011069mg [Setaria italica]	gi|242389201|emb|FP100433.1|:Phyllostachys edulis cDNA clone: bphyem105d07, full insert sequence	A0A0D9WA97|A0A0D9WA97_9ORYZ:Uncharacterized protein;OS=Leersia perrieri.;
DN30465_c0_g1_i3	DN30465_c0_g1_i3 len=1130 path=[1150:0-257 1385:258-266 4717:267-366 1536:367-370 7966:371-394 1564:395-429 4975:430-471 1641:472-556 7967:557-580 1750:581-604 1774:605-624 1794:625-628 1798:629-702 1872:703-747 4848:748-778 1948:779-1129] [-1, 1150, 1385, 4717, 1536, 7966, 1564, 4975, 1641, 7967, 1750, 1774, 1794, 1798, 1872, 4848, 1948, -2]	TTTTTGAACAGAACAGCAATGGTGATGAATTTATATTAGCAGGGTACCAGCTCTATCCTACTGGACATGAGTTCAGGTCCTTCAACACAGTGAGTCATTAATAAAGAAATCTCATTCAAGCACCAAAGAGAACCTTGGAAACAGATCAATTACAATATGGATTCTCACAAAACATGGACTAATGACTGTGACAACCAAAAAAAAAAAAGGTAACTTGATTTGTATTGAGAAGGTAATTCAGATGTATTAACCAAAATAACATAAATAAGATGCTACATAATTGTTACAAAAGGATGACTTCTCAGAAGACTGGATGTAGAAAGTCTTCCACTGTTGCAGAGCAATCAGAACATCCGTTTCTTCCCACTGTTTGAATTTGTCTTTGTGCAGAGAACCTTC…	651.809	651.443	763.28	1016.48	1055.06	1086.8	107.92	109.86	118	170.15	173.48	181.15	870.812	-0.612716	0.00029062	0.0969165	DOWN	[GO:0005840:ribosome][GO:0003735:structural constituent of ribosome][GO:0006412:translation]	[ko03010:Ribosome]	-	KQL07378.1:hypothetical protein SETIT_003139mg [Setaria italica]	gi|1256568064|ref|XM_022827102.1|:PREDICTED: Setaria italica 50S ribosomal protein L34, chloroplastic (LOC111257405), mRNA	A0A0A8XWX3|A0A0A8XWX3_ARUDO:Uncharacterized protein;OS=Arundo donax;|GO:0005840,|GO:0003735,|GO:0006412,
DN30528_c0_g1_i2	DN30528_c0_g1_i2 len=1228 path=[3009:0-382 50:383-410 78:411-472 140:473-499 2073:500-536 2110:537-538 206:539-549 217:550-559 1791:560-637 3737:638-661 1893:662-700 368:701-724 3736:725-748 416:749-754 422:755-829 497:830-883 2509:884-929 597:930-957 2449:958-987 656:988-1227] [-1, 3009, 50, 78, 140, 2073, 2110, 206, 217, 1791, 3737, 1893, 368, 3736, 416, 422, 497, 2509, 597, 2449, 656, -2]	AAAAAAACAAAAATACTGTCCTCCCAAGAAAATAAACTGCTTCACCAATCTGCCGTTTGACCTGATCGCCATGTCCTAGATCTCTCATTAATCCAAACGTATAAAATACTCCCGAATTCAACAAAGTACCTGATGAGGTCGGTGCTGTACCATGCTGCCACGTGAGCTCGTCTGCTTCGATCTCCACCACAGACAAAAATAAGCACTCTTCCAATGGCATCGCGCCAAGTGTCCTCATTCTTGGTCACTGCCGTGCTTCCTATAAAACAGCTCCTCCCCTTCCCTGAAACATCATCCAAATCCAAGCAAGCAAGAAACATTTGGCTCACCTCACTGATCTGCTGTGTTCGTCATCACTAGGAGTCCCCACTGTGAAAGTTGCGAGTGACAGCACAACCA…	18.293	1.69647	1.11754	121.546	130.302	64.1036	2.73	0.26	0.16	18.3	19.26	9.61	56.1765	-3.89948	1.71039e-06	0.00235888	DOWN	[GO:0016021:integral component of membrane]	-	Zmw_sc00505.1.g00370.1:Zoysia matrella|GeBP|GeBP family protein	PAN42533.1:hypothetical protein PAHAL_C04504 [Panicum hallii]	gi|1205958127|ref|XM_002449483.2|:PREDICTED: Sorghum bicolor HVA22-like protein e (LOC8075822), transcript variant X1, mRNA	B6SRB1|B6SRB1_MAIZE:HVA22-like protein;OS=Zea mays;|GO:0016021,
DN30579_c0_g3_i4	DN30579_c0_g3_i4 len=3730 path=[2394:0-753 3125:754-824 3196:825-965 3337:966-1639 4787:1640-2007 5155:2008-2254 4033:2255-2278 4057:2279-2283 6759:2284-3025 4083:3026-3039 7937:3040-3063 4121:3064-3122 4180:3123-3133 7936:3134-3157 4215:3158-3257 4315:3258-3729] [-1, 2394, 3125, 3196, 3337, 4787, 5155, 4033, 4057, 6759, 4083, 7937, 4121, 4180, 7936, 4215, 4315, -2]	TATTTTATGATCTTAAATTTATTTAGTACTTTTGTTTACAAAAATGCTAGTAAATAATCTATAAATCTTTTGCCTATGAAACTTGGTGAAAATATTTCTCTTGTGTGTCTCTATTCACAGTAAATCACCCATGTCCAGAACCATAAATTTTCTTTATCAAATTAATTTAACTCACAACTTTGAATTAAAACCTTAATTGAATTCTTCATGGGAATCAATGAATAAAAACTAGTAATATCCGACGGCGCGCAAACTCTTTAAATATGGCAAGAACATTCAACGAAATGCATCTTTGCATATAAATTTTATTTTGTTTTCTTATATCTGTATAAAGACAATGGGCCTTGTAGCACTATGTTGTCATTTGAGTCATGGCAATCCCATGTCCAACAATAATGG…	18.293	14.42	22.3508	0	0	0	0.77	0.63	0.89	0	0	0	9.1773	6.66875	3.13727e-05	0.0197126	UP	-	-	-	-	-	-
DN30641_c0_g1_i2	DN30641_c0_g1_i2 len=720 path=[870:0-44 2962:45-68 916:69-107 955:108-120 968:121-131 979:132-245 1093:246-317 1165:318-326 1174:327-350 1739:351-392 1240:393-436 2960:437-460 1308:461-467 2961:468-491 1339:492-536 1384:537-575 1423:576-594 2959:595-618 1466:619-656 2842:657-696 2882:697-697 2882:698-698 2882:699-699 2882:700-700 2882:701-701 2882:702-702 2882:703-703 2882:704-704 2882:705-705 28…	GGAGGGTATTGTGCCAGGTGGCGGTGTTGCTCTTCTCTATGCCTCCAAGGAGCTTGATAAACTGCAGACTGCAAACTTCGACCAGAAGATTGGTGTGCAAATCATTCAAAATGCTTTGAAGACACCTGTGCACACCATTGCTTCGAATGCTGGTGTAGAAGGTGCTGTGGTCGTGGGCAAGCTCCTGGAGCAAGACAACACTGATCTAGGCTATGATGCTGCTAAAGGTGAATATGTTGACATGGTGAAGGCTGGTATCATCGATCCTCTCAAAGTCATTAGAACTGCTTTGGTTGATGCTGCAAGTGTTTCGTCCTTGATGACCACCACAGAATCCATCATCGTAGAGGTCCCCAAAGAGGAGAAAGAAGCGCCGGCCATGGGCGGCATGGGTGGAAT…	122.274	90.761	105.049	268.578	215.874	185.407	38.39	28.2	30.29	83.81	66.92	58.13	164.657	-1.07554	0.000292898	0.0972775	DOWN	[GO:0005737:cytoplasm][GO:0005524:ATP binding][GO:0042026:protein refolding]	[ko03018:RNA degradation]	DCAR_026693:Daucus carota|bZIP|bZIP family protein	XP_006662418.1:PREDICTED: chaperonin CPN601, mitochondrial [Oryza brachyantha]	gi|1435193331|ref|XM_025940330.1|:PREDICTED: Panicum hallii chaperonin CPN60-2, mitochondrial (LOC112876260), mRNA	J3N371|J3N371_ORYBR:Uncharacterized protein;OS=Oryza brachyantha;|GO:0005737,|GO:0005524,|GO:0042026,
DN31102_c1_g1_i3	DN31102_c1_g1_i3 len=514 path=[587:0-46 1483:47-80 646:81-127 1155:128-167 733:168-176 1128:177-203 770:204-209 1017:210-220 1721:221-244 1052:245-273 1081:274-293 842:294-311 860:312-353 902:354-362 911:363-384 108:385-417 45:418-420 48:421-455 83:456-480 108:481-513] [-1, 587, 1483, 646, 1155, 733, 1128, 770, 1017, 1721, 1052, 1081, 842, 860, 902, 911, 108, 45, 48, 83, 108, -2]	TTTTTTATGTGTGCAATCAGGCCCATGTTTATATCAGTATATGGCGACGTAAGTGCATGTGAATGCTACATGGAGGGTGCAGTATAACGCACTTGAAATCGTATAGCGTTCGTTTGTACATAACATGGTGTGTGGGAGCCTGTACGGGAGGTGAAGAGAGCTCCTCCAACGGGTCGGAGCCGGAGGACCTGTTTGTTGCTCTCCTGTTTGCATTGGAGACATCAAAAACAGCACATACGAGCTAGCTGTCTGTCTCCATGGCGCCCGACCGGTGGACCCTCCTCCGCTTACTACACTTTGTGAACCTGCGCCGCACCCGCCTTGGCCTCGCCCGCCTTCATCATCCACTCGCCGTCCTTCTCCTTGGACGCGTACACCTCCGCCACGTCGGCCCTCGCC…	69.3209	129.78	188.864	30.3865	30.1445	5.91726	39.31	69.93	96.53	16.78	16.84	3.29	75.7355	2.54406	3.68685e-05	0.0223046	UP	-	-	-	-	-	-
DN31264_c0_g1_i1	DN31264_c0_g1_i1 len=932 path=[4453:0-187 824:188-221 858:222-222 5026:223-246 883:247-279 2909:280-299 5027:300-323 2953:324-343 983:344-346 3384:347-401 1037:402-423 3439:424-461 1097:462-548 1184:549-583 5025:584-607 1243:608-617 1253:618-643 5028:644-667 1303:668-690 3183:691-703 3196:704-723 3216:724-836 1478:837-931] [-1, 4453, 824, 858, 5026, 883, 2909, 5027, 2953, 983, 3384, 1037, 3439, 1…	AGTTAATAGACCAAAAATGATGAAAAAAGCATGTTGGGATACTGTATCTGAAAATCTAGCCATAATGCAAGGCGGAAAAATATATTAGCAAAACTGGGAACAAAATTATCACCATGATTCTCACTGCAATGTAAAGCAGAACAAGGTATCTTATCACTTATATAGCAAAGAAAACATATCAAGGTCCAAGGAATAGAGATAGATGCAAATTGTGGATTTCAAACAGAATCATATTTTACAGCAATTGTTTTTCAGATTCTAAACAACAAAATTGGAAGCAAGGCAGCAAACACCATTGTGCCAATTCAGTAAAAGTAGTATTAGACAGGATAACAGCGTTTGTGGTCGAATAACGATGCATGCCAGTCAGACATTTTTGAGCTTCTTCATCTTGGACGG…	119.386	126.387	119.577	277.4	272.273	273.18	25.66	27.51	23.94	59.96	58.07	58.78	198.034	-1.1707	8.72564e-07	0.00137864	DOWN	-	-	-	OEL14178.1:hypothetical protein BAE44_0024803, partial [Dichanthelium oligosanthes]	gi|1256574866|ref|XM_004967314.3|:PREDICTED: Setaria italica 50S ribosomal protein 5, chloroplastic (LOC101755426), mRNA	C4IZ44|C4IZ44_MAIZE:Uncharacterized protein;OS=Zea mays;
DN31425_c0_g1_i2	DN31425_c0_g1_i2 len=734 path=[1:0-147 2687:148-171 150:172-193 172:194-257 236:258-265 244:266-266 245:267-290 2690:291-314 293:315-327 2689:328-351 330:352-369 348:370-374 353:375-389 368:390-396 375:397-400 379:401-416 395:417-424 403:425-432 411:433-509 488:510-630 609:631-654 2688:655-678 657:679-733] [-1, 1, 2687, 150, 172, 236, 244, 245, 2690, 293, 2689, 330, 348, 353, 368, 375, 379, 395, …	GTCCAATTCGCCTAACAAGGCGATAAATACCTTGCTTCCTCCAATAATTCCGTGTGGCCAGCAAAACAAACCCTAGCCGCCGATAGCCATGTTCCTCTCCCGTGTACGCAAGATAGATTAGAAATTCGCCGCATCCCCCAGCGCACGCACGCAGTCTTTCCCCCGTCGACCTCCAGATCGAACCCGCCGCCCCGTTGGCGGAACGGTGAGGCTGTCTCGTTTTGTTTTGTCGAACCAATCCGTTTGTTTCTGATGCGCAGGTATCATTATCCATGGCGTTGTGAGTGCTCTGCGGCTTCATGGTAGCAGTGGAGGAACGGATCTGTGCATGGAGGCTTCGGATCTGTTCACGCGCTCGCGGTGGATGGCAGATCGATCTGGCGAGCTGCGGTGGTGATT…	1441.3	1699.01	2311.07	708.692	729.303	1150.91	437.75	513.32	647.49	214.98	219.44	348.63	1340.05	1.07406	4.71568e-05	0.026424	UP	-	-	-	XP_015629478.1:PREDICTED: uncharacterized protein LOC107280274 [Oryza sativa Japonica Group]	gi|1256546571|ref|XR_002677750.1|:PREDICTED: Setaria italica uncharacterized LOC111257368 (LOC111257368), ncRNA	-
DN31443_c0_g2_i1	DN31443_c0_g2_i1 len=1085 path=[1:0-192 3478:193-216 195:217-237 216:238-277 256:278-278 257:279-392 371:393-416 395:417-520 499:521-547 526:548-564 543:565-600 579:601-601 580:602-619 598:620-631 610:632-681 660:682-718 2407:719-756 735:757-880 859:881-904 883:905-911 890:912-952 3479:953-976 955:977-996 975:997-1036 1015:1037-1084] [-1, 1, 3478, 195, 216, 256, 257, 371, 395, 499, 526, 543, 579,…	CGAGGTTTTTGACGTTTGCGCGTAGCTGAAACAATAGGCTTCAGTTTGAAATTCTAGGCTTAATTCGCAGCGGAGATTTAAAGTTTTTTCAGTTGAAAACTGAAAATCGCCCACGAGAAGAGCCAACTGAATTCATGTGTTTTCACGTGTTGCATCGTCCTGAATTCCATGGTTCCAACAGAAAGCACAAGAATTGCAAATTACACAGTCGCCACGGTAACTAAAGGCTTGAGCTACGTAACCATGCATACTTTGTTTTAACTTTGTACACTATTTACATATGGAACTGGTGGAAAGGTAGTAGTAGTAGCTGCACGACTGATAATTTCACTGACACCAGAGATGCATGGCACGCTTCGATCCATTTCCAAACCATCAAACCGGACTCTTGCTAGCTGT…	256.102	249.381	238.036	93.12	112.799	93.6899	44.68	44.42	38.73	16.41	19.55	16.44	173.855	1.31145	4.73158e-07	0.000785726	UP	-	-	-	XP_004975906.1:PREDICTED: uncharacterized protein LOC101764669 [Setaria italica] >KQK97640.1 hypothetical protein SETIT_011133mg [Setaria italica]	gi|1256609565|ref|XM_004975849.3|:PREDICTED: Setaria italica uncharacterized LOC101764669 (LOC101764669), mRNA	K3YA91|K3YA91_SETIT:Uncharacterized protein;OS=Setaria italica;
DN31481_c0_g1_i3	DN31481_c0_g1_i3 len=1214 path=[1192:0-119 1289:120-154 1324:155-168 1338:169-424 1594:425-439 3797:440-463 1633:464-473 1643:474-493 1663:494-494 1664:495-541 1711:542-560 3795:561-584 1754:585-633 1803:634-694 1864:695-790 1960:791-820 1990:821-862 2032:863-954 2124:955-1213] [-1, 1192, 1289, 1324, 1338, 1594, 3797, 1633, 1643, 1663, 1664, 1711, 3795, 1754, 1803, 1864, 1960, 1990, 2032, 2124, -…	GTCGCAATGGCAGCGGCCAAGAACAACAGGACGCTCCTCCTCTTCGCCGTCGTGCTCGCCGTCCTCGCGACGACGGGCTCATCTGCGAGACGACGATGGGACCTCCGCCTCCCGTCGGAGTTACCATTAATCGACGAGGCCGCGCCGCTGATCCACATGCTCCGGCCGCTCGAGGCGGCGTCGGGGTCCCACCACCTGGGCCTGCGCGCGCGGGTGCCGTGCGACAGCTGGCGGTTCGCCGTGGAGACGAACAGCGTGCGGGACTGGGACACCGTCCCGGAGCAGTGCGAGCGGTACGTCGGCAACTACATGATGGGCGGCCACTACCGTGCCGACTCGCGCGCCGTCGTCGACGAGGCCGTCGCATACGCCGAGTCGCTCAACCTCACCGGCGCCGGG…	129.977	144.2	137.457	354.836	360.762	235.704	19.72	22.33	19.49	54.21	54.12	35.85	227.156	-1.20827	1.19039e-05	0.00983361	DOWN	[GO:0003993:acid phosphatase activity]	-	GSMUA_Achr8P25970_001:Musa acuminata|MYB|MYB family protein	NP_001148296.1:stem 28 kDa glycoprotein precursor [Zea mays] >ACG30436.1 stem 28 kDa glycoprotein precursor [Zea mays]	gi|1256456565|ref|XM_004960842.4|:PREDICTED: Setaria italica stem 28 kDa glycoprotein (LOC101752800), mRNA	B6T003|B6T003_MAIZE:Stem 28 kDa glycoprotein;OS=Zea mays;|GO:0003993,
DN31592_c0_g1_i2	DN31592_c0_g1_i2 len=2762 path=[1:0-486 465:487-508 487:509-584 563:585-607 586:608-622 601:623-778 757:779-799 778:800-1343 1322:1344-1557 1536:1558-2272 5892:2273-2375 2274:2376-2583 6164:2584-2607 2506:2608-2761] [-1, 1, 465, 487, 563, 586, 601, 757, 778, 1322, 1536, 5892, 2274, 6164, 2506, -2]	CGCCGCCCGAAATCATCAAAATTTTCAGCGAGAACACGCCGCCGCCGCGTGCCTGCCCTCCAAAATCTGCATCTACCCTCCACTCCCACATCGACATCGAAACCTCGCCTCACTGCCAAATCCCGCTGCCACCCCGCCCTACGCGCCGTCGCCTGCCTCCCTGGCCCTGGGTGCCGGGTCTGCCTCGCCACTCAGCGCGCGACCGAGCCCTGCATGTCACCGCCTGCCTCCCTGCCCCTGCGCGCCGCGGTCTGCCTCCCCGCTCTGCGCGCAGCCCTGCCCTGCGCGCGACCCGCACCATCCACGCCGCCGCTTGCCTCGCTTCACTGCTGGCTGCCGCTTACCTTTCCTACTCAGCGCGCCGGCTTCTAGTGCTGGAGCTGTCGTATCCACTTGCCT…	42.3628	6.78587	5.5877	0	0	0	2.45	0.43	0.33	0	0	0	9.12272	6.66255	0.000208167	0.0768183	UP	-	-	-	XP_008649403.1:uncharacterized protein LOC103630090 isoform X1 [Zea mays] >XP_020395088.1 uncharacterized protein LOC103630090 isoform X1 [Zea mays]	gi|1315023287|ref|XM_023301072.1|:PREDICTED: Zea mays uncharacterized LOC103638359 (LOC103638359), transcript variant X2, mRNA	A0A0A9DBR1|A0A0A9DBR1_ARUDO:Uncharacterized protein;OS=Arundo donax;
DN31625_c0_g1_i1	DN31625_c0_g1_i1 len=834 path=[2231:0-64 814:65-65 2647:66-89 839:90-154 904:155-176 926:177-196 946:197-202 2649:203-226 976:227-234 2646:235-258 1008:259-259 1009:260-282 1032:283-284 1034:285-297 1047:298-345 1095:346-402 2645:403-426 1176:427-470 1220:471-497 1247:498-612 1362:613-624 1374:625-648 1398:649-833] [-1, 2231, 814, 2647, 839, 904, 926, 946, 2649, 976, 2646, 1008, 1009, 1032, 1034,…	TAAATGCCAAGCATCCCACAAACCTCCCCCTCGTCTGCTGCTGCCGCCCTGCCACAAAGATGGCTTCTTGTTCGCGGTCACCACGGCCACCCATCCCTCTCCTCCTCATCCTCTTGCTCTTCGCCGTCTCCACCTTCCTCGCCGCTGCCTCAGCTTTGCCCTCCCAATCGCAACAGGATTACAACAGCGGCGGCAGCAACGTGGCGGCGTGGACGCCGAGGCTGAGGAAGACGTTCGTGGACGGCGGCCTGACGGCGGGCTCGTGGCGTGGGCGCCGGTTGGTGGGGCGGTTCCAGGTCTGCGCGGTGTGCACCTGCTGCGGTGGGCCGCACGGGATGTGCATCCCGGCGCCGTGCTGCTACGCCATCAACTGCAACATCCCCAACCGCCCCTTCGGCG…	22.1442	27.1435	16.7631	127.427	145.861	41.4208	5.64	7.02	3.96	32.13	36.38	10.43	63.4599	-2.24697	7.27704e-05	0.0368928	DOWN	-	-	-	ACG33004.1:hypothetical protein [Zea mays] >ONM19332.1 CRP7 Cysteinerich family protein precursor expressed [Zea mays]	gi|1205958359|ref|XM_002450667.2|:PREDICTED: Sorghum bicolor uncharacterized LOC8071850 (LOC8071850), mRNA	B6T7C1|B6T7C1_MAIZE:Uncharacterized protein;OS=Zea mays;
DN31648_c2_g5_i5	DN31648_c2_g5_i5 len=408 path=[2663:0-33 2674:34-34 2675:35-36 8615:37-60 8639:61-70 2711:71-71 2712:72-72 2713:73-75 7797:76-130 7852:131-147 7869:148-154 2369:155-172 2387:173-175 2390:176-178 2393:179-179 2394:180-180 2395:181-181 2396:182-192 2407:193-194 975:195-195 976:196-199 980:200-202 983:203-203 6396:204-241 2455:242-242 2456:243-247 2461:248-295 2509:296-327 1108:328-329 1110:330-339 …	TGTATTATGAATCTCACGAAGTTGGGGTCTCACAAACTGTGATGACGGCGAAACTGTTATGAACAGAATAATCTAAACAAAACCCGAACCCTAATGGTACGGTGGCGACTGTATATGAAGACCCTAGGGTCATGCAAGACCCTCTGGATGCGCCCCTAATTGGGCTCAACTGGATACAAAGCCCAAAGGCCAAAAACAGGCGACGCAGCACCAAAACAAATTCTGGACCCTCTCTTGTTTCGACGATTCCTGATGACTCCAGATGAATTTTGATATGAGACCGGTGGAATTGGAAATGTCTTCTGCTTATCTTTCCGTGCATATGTAGAACGTCCAAATCTGAGTACGTAAGCGTCCTGCACATCCGTTTTAGTGCAGACTGGTCCTGAGCCCCAAAAC…	23.107	26.2952	2.23508	0	0	0	22.47	22.76	1.89	0	0	0	8.60622	6.58169	0.000276776	0.0938379	UP	-	-	-	-	-	-
DN31688_c0_g1_i1	DN31688_c0_g1_i1 len=1277 path=[1280:0-87 3193:88-154 1412:155-155 3260:156-239 1522:240-272 3548:273-296 1579:297-315 3547:316-339 1622:340-409 3545:410-433 1716:434-456 1739:457-477 1760:478-625 1908:626-664 1947:665-793 3546:794-817 2100:818-865 2148:866-898 2181:899-913 3543:914-937 2220:938-961 2244:962-1000 2283:1001-1023 2626:1024-1090 2373:1091-1092 3544:1093-1116 2399:1117-1276] [-1, 128…	TTTTTTTAGGATGATCATTTTATTAAATAATTCGCATGTATCGGAAACATTAGCAGAAACTCCTCATTTGGCTTAAACATTTAAAACCATCTCGGTTCGTAGAAGTATAGGAATATTATGAGTAACGCTGTCGAGTATCACATCACCCTTCAAATAAGTTTTGACCCAAATTGGTCTTAAACATACACGCGCACACACCCAAACTGAGCAAATGAGATGGTTGCTGTGAGTGGATATTTGAACTGTGTAACACTGCTCAGTTATCAATGCGCCTTGGACTTACCCTTGTTCTCAGATGTGATATAATAAGGTTTTCGTGAGAAAATTTTGAAGCTCTACATCAAATAGCTGGAGTGGTGAATAAGACTACAAGAAACTGATACCAGAGGAAATCTTAAC…	213.739	215.451	236.918	451.877	377.293	394.484	30.26	31.26	31.46	64.95	53.2	56.39	314.96	-0.878215	4.32132e-05	0.0249378	DOWN	[GO:0005840:ribosome][GO:0003735:structural constituent of ribosome][GO:0006412:translation]	[ko03010:Ribosome]	-	PAN51883.1:hypothetical protein PAHAL_I00175 [Panicum hallii]	gi|1435188823|ref|XM_025937969.1|:PREDICTED: Panicum hallii 50S ribosomal protein L11 (LOC112874579), mRNA	B6U1J2|B6U1J2_MAIZE:50S ribosomal protein L11;OS=Zea mays;|GO:0005840,|GO:0003735,|GO:0006412,
DN31697_c0_g2_i2	DN31697_c0_g2_i2 len=1842 path=[1820:0-327 2125:328-353 2151:354-390 2188:391-417 2215:418-423 2221:424-458 2256:459-518 2316:519-536 2334:537-566 5247:567-590 2388:591-847 5245:848-871 2669:872-1027 2825:1028-1084 2882:1085-1547 3345:1548-1841] [-1, 1820, 2125, 2151, 2188, 2215, 2221, 2256, 2316, 2334, 5247, 2388, 5245, 2669, 2825, 2882, 3345, -2]	TTTTAACAAAATTAAGAAGCTCAGCTTGCTTTCAATAAAGGAACATTGAAAAAAAAGACCAAAACGATAAAACTGATTGGTGAACACCAACAACCATGTTGGTACAGTGAATTCAAGAGTTAACTGATTTTACATCACCATAAGGCTGGTGCTAACACTGCCTCTTGGATCCGGGTACGTGCTCTTGAAAGGGAGAGTACAGCCAAATGAACGCTCCTCGACACCCAGTAGTTCATCAAGCCCAATGCATTTCAGGGCCATGAACTAGTAAAAGTGAAGTTTCACTCCCCAAAGGCCAAGGGCCATGAACTATGGTAAAAGTGAAGTTCCACTCCCCAAAGCTAAGCCTTCAAGCATCATCTAGTAAATGTTAAGTTCAACAGAAACGTGGCGCCAGCA…	0	0	0	56.8522	31.1169	63.1174	0	0	0	5.35	2.83	5.88	25.1811	-8.14078	3.09591e-09	1.32586e-05	DOWN	-	-	-	NP_001148228.1:uncharacterized protein LOC100281836 precursor [Zea mays] >ACG30239.1 HDDC2 protein [Zea mays] >ACN25699.1 unknown [Zea mays] >AQK69007.1 Metaldependent phosphohydrolase [Zea mays]	gi|1205956367|ref|XM_021460462.1|:PREDICTED: Sorghum bicolor HD domain-containing protein 2 homolog (LOC110435096), mRNA	B6SZF6|B6SZF6_MAIZE:HDDC2 protein;OS=Zea mays;
DN31710_c0_g2_i3	DN31710_c0_g2_i3 len=3982 path=[10987:0-235 194:236-249 10627:250-280 239:281-285 12408:286-309 268:310-313 12407:314-337 296:338-345 304:346-688 647:689-705 664:706-763 722:764-770 8149:771-793 8172:794-2008 9387:2009-2930 1944:2931-2933 1947:2934-3669 2683:3670-3800 2814:3801-3811 2825:3812-3920 2934:3921-3927 2941:3928-3981] [-1, 10987, 194, 10627, 239, 12408, 268, 12407, 296, 304, 647, 664, 7…	GGGACAAGCCAATCCATTTCTCCCGGATACGATAAAGGACTAATTAATCTGTATGAGGCCATGACTAGTGAGCTGCAGCAGCTATTTGCTCACTCCGTTCCGAATTGCAAGCATTTACGAGTTAAAAATACATTCTACAGTCCATAAGAATTTTTACAAATTGTTAACATTTACCAAATTCCTCTACCGCGCAAAAAAAAATTCCACAAGTTTGGCTCACGTGACGACCTTGCGCAACGAAGATGGTGCCCGGTTGTCTGCTCCCTTGGTCGACAGTCGTCCATCTTTTGGACTCCATGACTACAACCTTGAGCCCCATGTGACGGAAGCTGTGGCGGCAAATCGCCGAGTACGCAGACGTACACACCACCTCGACATTGGAACCGTGACCGCATTTGG…	1.92558	0	1.11754	84.2981	94.3231	38.4622	0.11	0	0.04	3.37	3.66	1.52	36.6878	-6.21281	2.07912e-09	9.95157e-06	DOWN	[GO:0003676:nucleic acid binding]	-	LOC_Os12g06010.1:Oryza sativa subsp. japonica|bZIP|bZIP family protein	OEL23816.1:hypothetical protein BAE44_0015165, partial [Dichanthelium oligosanthes]	-	A0A0A9VCQ3|A0A0A9VCQ3_ARUDO:Uncharacterized protein;OS=Arundo donax;|GO:0003676,
DN31757_c0_g1_i1	DN31757_c0_g1_i1 len=2117 path=[2095:0-856 7213:857-880 2953:881-1492 3565:1493-1538 3611:1539-1581 3654:1582-1598 3671:1599-1716 7212:1717-1740 3813:1741-1755 3828:1756-1775 3848:1776-1851 3924:1852-1853 3926:1854-1862 3935:1863-1880 3953:1881-1883 3956:1884-1947 7215:1948-1971 4044:1972-2024 4097:2025-2049 4122:2050-2116] [-1, 2095, 7213, 2953, 3565, 3611, 3654, 3671, 7212, 3813, 3828, 3848, 39…	TGAAAGCCGACTTGGAACGCCCAGCTTTCGATCTAGTATGATTCCTCCTCCTTGGTTGTGAAGGAACCCTAATTCCCAAATCCTCGGCGTTGAGATCTGGGCACCAATGGAGAACAACTCCTCCACCTTGCAGCCCCTCTACATGCCAGACTTTGGGGCCACCACCTGCTCCCGCCGGCGCTTCGACTGGGTCCTCCTCGACAACAAGGCGCACATCGCTAACCTACCCAACGCGACGACCGTGGAAGGCTTCACGCCGGCCGGTCAGGCCGTCCAAGTCACCTTCTGGCTCGTCGACCCGCCAGGCCTCTCCCACCTGTGCGTCCACTGCCCGGGGCTGGAGAAAACCGACTTCGCGGCGGCGCCCAGGATCCTCTGCTGGGAAAAGGACGTCGCCAT…	44.2884	24.5988	6.70524	148.012	154.612	122.29	3.43	2.03	0.49	11.77	11.93	9.61	83.4177	-2.4824	9.32802e-06	0.00825017	DOWN	[GO:0003676:nucleic acid binding][GO:0000166:nucleotide binding]	-	EMT07635:Aegilops tauschii|HSF|HSF family protein	CDM83353.1:unnamed protein product [Triticum aestivum]	-	M8BJ33|M8BJ33_AEGTA:Uncharacterized protein;OS=Aegilops tauschii;|GO:0003676,GO:0000166,
DN31869_c0_g1_i1	DN31869_c0_g1_i1 len=1173 path=[1233:0-84 3977:85-131 1342:132-163 4705:164-187 1398:188-202 1413:203-239 1450:240-246 1457:247-286 1497:287-346 4706:347-370 1581:371-375 1586:376-397 1608:398-520 1731:521-539 1750:540-602 1813:603-615 1826:616-756 1967:757-812 2023:813-831 4707:832-855 2066:856-863 3027:864-1073 2182:1074-1103 2212:1104-1113 2222:1114-1115 3790:1116-1152 2261:1153-1172] [-1, 123…	GGTTTACCATCAAAGTACTTCTTTTTAAGCTTATGCCTAAGTTGTCTCTGTCCGGACTTCAGCAAATCAGCACATGCATCAACAACCACCTTGCTGGTGGTGTCAATGGCAAAATTAGCAGAAACTTTTCCCATGTATTCTTGAAGGTAGGCATTGTTCTTCTTCTACTCCTTCCAATGTGTAAGAATTGGGATATGTTGACGAAGTATAATCCCAGCTTCTGATGCAAGCTTTGCAGCTTGCATCGGTGCCTCCGGACGCTTATTCCCTTCAGCAATGTGCACTGGAATCTTGGTGTTTAAACTTTCAGTTAGCCTATGCAATCCTTTGCCCAAACTTATTCCCCTACATCGTTGTTCCAAGGAATATTGTTGACTTTCATTGAATAAATTGATCAGG…	0	0	0	24.5053	23.3377	14.7931	0	0	0	4.04	3.72	2.41	10.4393	-6.87066	1.10404e-05	0.00950639	DOWN	-	-	-	XP_020402765.1:uncharacterized protein LOC103644905 [Zea mays]	gi|1205961403|ref|XM_021462008.1|:PREDICTED: Sorghum bicolor uncharacterized LOC110435906 (LOC110435906), mRNA	K7VDG5|K7VDG5_MAIZE:Uncharacterized protein;OS=Zea mays;
DN31869_c0_g1_i3	DN31869_c0_g1_i3 len=890 path=[1233:0-84 3977:85-131 1342:132-163 4705:164-187 1398:188-202 1413:203-239 1450:240-246 1457:247-286 1497:287-346 4706:347-370 1581:371-375 1586:376-397 1608:398-520 1731:521-539 1750:540-602 1813:603-615 2755:616-619 2759:620-646 2222:647-648 3790:649-685 2261:686-705 3919:706-763 2339:764-889] [-1, 1233, 3977, 1342, 4705, 1398, 1413, 1450, 1457, 1497, 4706, 1581, 1…	GGTTTACCATCAAAGTACTTCTTTTTAAGCTTATGCCTAAGTTGTCTCTGTCCGGACTTCAGCAAATCAGCACATGCATCAACAACCACCTTGCTGGTGGTGTCAATGGCAAAATTAGCAGAAACTTTTCCCATGTATTCTTGAAGGTAGGCATTGTTCTTCTTCTACTCCTTCCAATGTGTAAGAATTGGGATATGTTGACGAAGTATAATCCCAGCTTCTGATGCAAGCTTTGCAGCTTGCATCGGTGCCTCCGGACGCTTATTCCCTTCAGCAATGTGCACTGGAATCTTGGTGTTTAAACTTTCAGTTAGCCTATGCAATCCTTTGCCCAAACTTATTCCCCTACATCGTTGTTCCAAGGAATATTGTTGACTTTCATTGAATAAATTGATCAGG…	0	0	0	19.6042	19.4481	7.88968	0	0	0	4.63	4.53	1.81	7.82366	-6.4546	0.00014232	0.0587845	DOWN	-	-	-	XP_020402765.1:uncharacterized protein LOC103644905 [Zea mays]	gi|1205961403|ref|XM_021462008.1|:PREDICTED: Sorghum bicolor uncharacterized LOC110435906 (LOC110435906), mRNA	K7UD65|K7UD65_MAIZE:Uncharacterized protein;OS=Zea mays;
DN31931_c0_g6_i1	DN31931_c0_g6_i1 len=603 path=[4857:0-302 1478:303-329 6373:330-353 1529:354-376 4437:377-403 4819:404-422 1598:423-423 1599:424-424 6371:425-448 1624:449-602] [-1, 4857, 1478, 6373, 1529, 4437, 4819, 1598, 1599, 6371, 1624, -2]	TGTGTCATCGATCCCGACGCTGTCACTGCTCAGTGGGTCTGGTCACCATGCTGCCAAACAAACAAGCTGCTCCGTGGAAAAGGAGGATTGGCCGCTGAACCCGGAGTTTCGAGGGGTACCCTGACCGAGGCGGTGCTCCAACCATCCTTGCTCGAAATGATTTAAGAGCGGCCCCTCTGCTCGTTTATCTCTTGTACCAGCCCCGGACACTCCAGCTAGCTTATACTGCCTTATAAGAAGAAACAGAGCACGAGGTCTTTTCTTGAGCTAGTAGATAGAAAAAGGAGAGAGGTTGAAGATGCTGGACAAGCTGTGGGACGACGTGGTCGCCGGGCCTCACCCGGAGACCGGACTCGAGAAGCTCCGCAAGGCCACCACCTCCCGCCCGCTCGTCATCGA…	310.981	349.472	308.441	919.437	810.985	583.836	130.88	143.05	118.21	381.26	336.78	242.62	547.192	-1.25556	8.25764e-08	0.000184088	DOWN	-	-	-	PAN46430.1:hypothetical protein PAHAL_I02764 [Panicum hallii]	gi|1435193221|ref|XM_025940272.1|:PREDICTED: Panicum hallii dormancy-associated protein 1 (LOC112876215), mRNA	B6SJN1|B6SJN1_MAIZE:Auxin-repressed 12.5 kDa protein;OS=Zea mays;
DN32175_c0_g2_i3	DN32175_c0_g2_i3 len=1085 path=[1063:0-250 1291:251-302 1343:303-321 1362:322-345 1386:346-386 1427:387-425 1466:426-432 6745:433-456 1497:457-583 1624:584-604 1645:605-643 1684:644-664 1705:665-669 6744:670-693 1734:694-720 6746:721-744 1785:745-753 6747:754-777 1818:778-790 1831:791-835 1876:836-854 1895:855-891 1932:892-921 1962:922-1084] [-1, 1063, 1291, 1343, 1362, 1386, 1427, 1466, 6745, 14…	GGAACACAGCCGCACTCTCGCCATTTTCGCCTTCCCCAACCGTCCACCGAGACCGAGAAGGCACGAGAAAGGGAGAGAGCGCTCCGGAGATGTCGGCGGACGAGCTGCGTCAGGACCTGGAGGAGCTGCGGCGGCTGGAGAGCCTCGCCAAGCGGCCCCGCGTCCAGTCCCTCCTCGCCAACGAGATCCGCAACGTCGACGCCAAGTTGGTAAAGGCGACTGCTCCAGCGCCGACCCCGGCGCCACAGGCTGCAGCCTGCGCGCCCGCAGCTGCTGCTGCCCCTGGTCGGAGCTACGTCACACTGGGCTCGTTCAGCTGGGATCAGGACAACGAGAAGATCAGGATTTATGTGTTTCTCGAGGGTGTCGATCAAGAGAAGGTGGAGACTGCTTTTAAGC…	168.488	79.734	108.401	414.629	248.935	245.566	29.38	14.17	17.78	73.17	43.14	43.1	210.959	-1.35107	0.000248297	0.0870853	DOWN	-	[ko04310:Wnt signaling pathway]	Gh_A10G0382:Gossypium hirsutum|MYB|MYB family protein	CDM81693.1:unnamed protein product [Triticum aestivum] >CDM84229.1 unnamed protein product [Triticum aestivum]	gi|1256534588|ref|XM_004969951.3|:PREDICTED: Setaria italica calcyclin-binding protein (LOC101760575), mRNA	A0A077RQJ1|A0A077RQJ1_WHEAT:Uncharacterized protein;OS=Triticum aestivum;
DN32205_c0_g1_i20	DN32205_c0_g1_i20 len=3738 path=[3702:0-236 3916:237-237 3917:238-368 4048:369-391 4071:392-650 4330:651-689 4369:690-777 4457:778-920 7736:921-921 7737:922-939 4684:940-1031 7445:1032-1131 4797:1132-1522 5188:1523-1662 8881:1663-1686 5352:1687-2879 6545:2880-2897 6563:2898-3597 7263:3598-3612 7278:3613-3737] [-1, 3702, 3916, 3917, 4048, 4071, 4330, 4369, 4457, 7736, 7737, 4684, 7445, 4797, 5188,…	TGCGAATCGATCCCCAATCATTGCCTCACACCCCCTCCAGAACACCACTGCCGGTTCCGCCCAGCCGCCATGGGAGCAGCTCGCCCCATGGTCGAAGGCGGCACCGGAGTGGAGGCAGATGGCGGCAAATCTCCGGCGACGGACGCCATGAAAGCTGATTCAGCGACACTGCTATTCAATGGAGCCCATGGTGTCCCTATTCCGACGCAATGGCGAGCAACGTCATTCCAATCACTGGGGCCCCCCCCCCCCCCTCCTCCCCGGTGTTGCTGGATTTCAGTCGCCTGCATTCCCCTTCTTCCACACAGCTGCTGGATTTCAAGCGTCGGAGTTCCTCCTCTCCTCAGGATCTGTTGGGTTTCCATCTCAGACGAACTCTCTCCACGGAGTCCCTGGGAT…	22.1442	12.7235	39.1139	0	0	0	0.94	0.58	1.57	0	0	0	12.3303	7.09281	5.10426e-06	0.00525736	UP	[GO:0008270:zinc ion binding][GO:0006355:regulation of transcription, DNA-templated]	-	Bradi1g56841.1.p:Brachypodium distachyon|FAR1|FAR1 family protein	KQK20801.1:hypothetical protein BRADI_1g56841, partial [Brachypodium distachyon]	-	A0A0A9DLX1|A0A0A9DLX1_ARUDO:Uncharacterized protein;OS=Arundo donax;|GO:0008270,|GO:0006355,
DN32292_c0_g1_i2	DN32292_c0_g1_i2 len=1547 path=[1534:0-110 3115:111-159 1680:160-160 10197:161-184 1705:185-186 10199:187-210 1731:211-247 10201:248-271 1792:272-291 1812:292-339 1860:340-341 1862:342-402 1923:403-420 10195:421-444 1965:445-531 2052:532-555 2076:556-576 2097:577-723 2244:724-771 2292:772-813 10204:814-837 2358:838-875 2396:876-898 2419:899-919 2440:920-1546] [-1, 1534, 3115, 1680, 10197, 1705, 1…	CTGAGCCCATATGCCAGGTCACACTAGCCGACCCACTCCATCCATCCAGCCGCAGACGACGCTGCGCCGGCGCTGCTACAGCAAAGATGGTCGCGCTCTTCCGCCCGCTCTTCTCCGCTGCGGCGACCCTCCGCCTCGCCCCCGCGGCCCCACTCACCGGTTCGGCCGTCGCCGTCAGCTCCGTAAGCTGCAGGCGGTGGAGAAGCGTGAGGACGAACGCCGGAGGCGGGGGCTGGCTGTCCGGGCTGCTGGGCGGCAGGGGCGGCGGCGCGCCCACGGCGATGACGGTGACCCCGGGCACCGTGAAGGCCGGCGATCCTGTGCTGCACGAACCGGCGCAGGAGGTGGCGCCGGGGGACGTCTCTTCCGAGAAGGTGCAAGGCATCATCGACCGGATGA…	47.1767	41.5634	33.5262	139.19	100.158	92.7037	5.34	4.83	3.59	15.9	11.24	10.56	75.7196	-1.43853	0.000264668	0.0914477	DOWN	[GO:0009507:chloroplast][GO:0046872:metal ion binding][GO:0042586:peptide deformylase activity][GO:0006412:translation]	-	XP_013607436.1:Brassica oleracea|ERF|ERF family protein	PAN30492.1:hypothetical protein PAHAL_E02758 [Panicum hallii]	gi|1256547053|ref|XM_004968871.4|:PREDICTED: Setaria italica peptide deformylase 1A, chloroplastic (LOC101771372), transcript variant X2, mRNA	A0A0A9P1U3|A0A0A9P1U3_ARUDO:Peptide deformylase;OS=Arundo donax;|GO:0009507,|GO:0046872,GO:0042586,|GO:0006412,
DN32366_c0_g1_i1	DN32366_c0_g1_i1 len=846 path=[809:0-113 2423:114-146 933:147-176 2299:177-181 3078:182-205 2328:206-252 1024:253-255 1027:256-390 1162:391-403 1175:404-428 1200:429-429 1201:430-482 3077:483-506 1278:507-513 1285:514-542 1314:543-584 1356:585-589 1361:590-638 1410:639-649 1421:650-671 1443:672-673 1445:674-695 1467:696-696 1468:697-721 1493:722-752 1524:753-797 1569:798-807 1579:808-845] [-1, 80…	GAGCAGCAGCAGGCGCCGGAAGCCCGCGCAGTACCGCGGCGTCCGGCGCCGGCCGTGGGGCAAGTGGGCGGCGGAGATCCGCGACCCCGTCAAGGGCGTCCGCGTCTGGCTCGGGACCTACCCGTCCGCCGAGGCCGCCGCGCACGCCTACGACGCCGCCGCGCGCGACATCCGCGGGACCAAGGCCAAGCTCAACTTCCCGGAGATCTCCACCTCCTCCTCTTTCCCCACTGCTCCGGCCAAGCGCAAGCGCGCTGCTGCTGTCCCTGTCATCGACCTCGTCGACGACGAGGTGGAGGAGGACCACCACGCGGCGGTCAAGCACGAGGCAGCCAGCACCAGCCACGGCGGCTCAGACTCCGACGCGGTCCCGGACTTCTCGTGGCAGGGCGTGTCGTC…	298.465	392.732	293.913	86.2585	79.7371	124.262	73.29	96.93	66.91	21.26	19.43	30.56	212.561	1.76413	2.61611e-09	1.2157e-05	UP	[GO:0005634:nucleus][GO:0003677:DNA binding][GO:0003700:DNA-binding transcription factor activity][GO:0006351:transcription, DNA-templated]	-	Zjn_sc00003.1.g10420.1.sm.mk:Zoysia japonica|ERF|ERF family protein	XP_012698500.1:PREDICTED: ethyleneresponsive transcription factor ERF073like [Setaria italica]	gi|1573313108|gb|MG840422.1|:Triticum aestivum clone TaERFVII.6-4A ethylene response factor mRNA, complete cds	K4AB61|K4AB61_SETIT:Uncharacterized protein;OS=Setaria italica;|GO:0005634,|GO:0003677,GO:0003700,|GO:0006351,
DN32412_c0_g3_i1	DN32412_c0_g3_i1 len=1639 path=[4321:0-277 1483:278-297 3569:298-319 1526:320-325 3366:326-401 1608:402-460 1667:461-499 1706:500-534 5212:535-558 1765:559-591 5214:592-615 1822:616-651 1858:652-714 1921:715-735 1942:736-777 1984:778-782 5213:783-806 2013:807-820 2027:821-837 2044:838-924 3115:925-969 2176:970-978 5211:979-1002 2209:1003-1136 2343:1137-1170 2377:1171-1364 2571:1365-1638] [-1, 432…	AACACAACAAATTTCCACCCGCTAATGATAGTAGTGTACCACAAAACATAAGAATATCAATTTTCAAAGCAATATAATTAAAGTGAACAATATTTTTATCCAACCTCGATAAAAAAATTCACAGTTGCTTTAAAACTCTAGCTGAGCCTGCTTGGAGCATTGTAATCATGTAATGTGATGCATGCAACTGATGATCATCCAAAGTGCGAACAGGTAACTTTAATCAGGATTGACTAACTTGATATAATATTTGCTCACTAAACATTCTCATTACAGCAAGGTGGAGAGCTACAGCTAGTATATGTCACAAGATATGTTGGATATTCTTGAAAAGCAATCTTACTGACCTTACAATTACAGATCACCAATGAACAACAATAGAATAAGCATCACCTCAGT…	227.219	228.175	253.682	440.115	467.726	364.898	23.7	24.54	24.84	46.72	48.56	38.5	330.302	-0.844842	0.000126616	0.0548014	DOWN	[GO:0016740:transferase activity][GO:0008299:isoprenoid biosynthetic process]	[ko00900:Terpenoid backbone biosynthesis]	Zjn_sc00008.1.g09950.1.am.mk:Zoysia japonica|BES1|BES1 family protein	XP_003562826.1:PREDICTED: geranylgeranyl pyrophosphate synthase, chloroplasticlike [Brachypodium distachyon] >KQK15532.1 hypothetical protein BRADI_1g23510 [Brachypodium distachyon]	gi|1256390458|ref|XM_004958074.3|:PREDICTED: Setaria italica geranylgeranyl pyrophosphate synthase 7, chloroplastic (LOC101763054), mRNA	I1GT09|I1GT09_BRADI:Uncharacterized protein;OS=Brachypodium distachyon;|GO:0016740,|GO:0008299,
DN32517_c0_g1_i2	DN32517_c0_g1_i2 len=1088 path=[1:0-221 200:222-240 219:241-261 3449:262-285 264:286-307 3448:308-331 310:332-343 322:344-419 398:420-426 2529:427-460 439:461-484 3451:485-508 487:509-511 490:512-530 509:531-537 516:538-552 531:553-616 595:617-655 634:656-685 3452:686-709 688:710-713 2354:714-888 819:889-899 3450:900-923 854:924-952 883:953-1003 934:1004-1087] [-1, 1, 200, 219, 3449, 264, 3448, 3…	GATCTATTACCACAAAGCAAGTCCTCCATGTCCTCCAATCTCAGCCGTCCATCCTCAATTCAGTTGTCGCTGTCACTCTTTGGCGCTATAAATAGGGCCGTTCCCGCCAAACATTTGAGGCAACCAAGCGATCGAAGCACCTTCACTTGCTTGAATTCACTTCACTAGCAAGTACAGTGGCAAGTAGCAACAGAGCTCGAGATGGCTGACTACTACGGCGGCGGCAGGAGCATGTACTCCAACACCGACGAGGTGTACGACGGCGGCAGGAACGGCAGCAGGATGATGTACTCGCACACCGACGAGTGCTACAACAACGACGTCGACCGCAGGAGGCCGGCGGCGTACGCCGACGACCTTTACGACGGTGGCTACAGCAGCGCCAGGCAGACTGCCGTC…	1009	1970.45	1039.31	241.132	673.876	408.291	175.32	348.59	168.49	42.35	116.36	71.41	890.344	1.60288	2.07805e-05	0.0144522	UP	[GO:0006950:response to stress]	-	-	XP_004971364.1:PREDICTED: abscisic stressripening protein 3like [Setaria italica] >KQL08740.1 hypothetical protein SETIT_003109mg [Setaria italica]	gi|1256575365|ref|XM_004971307.4|:PREDICTED: Setaria italica abscisic stress-ripening protein 3 (LOC101778684), mRNA	K3XMI6|K3XMI6_SETIT:Uncharacterized protein;OS=Setaria italica;|GO:0006950,
DN32580_c0_g1_i3	DN32580_c0_g1_i3 len=1538 path=[1619:0-116 1713:117-361 9221:362-383 2083:384-384 2084:385-419 2119:420-423 2123:424-567 2267:568-570 2270:571-587 2287:588-683 9437:684-707 2407:708-708 9436:709-732 2432:733-758 9435:759-782 2482:783-821 2521:822-878 2578:879-965 2665:966-1061 2761:1062-1108 2808:1109-1112 9438:1113-1136 2836:1137-1193 2893:1194-1220 2920:1221-1537] [-1, 1619, 1713, 9221, 2083, 2…	AACGCAGTCCATAAGCCCATGCGCCATTATATTTTTTAGAAAGCCCACAACTGAAATCTCCAGTATTTCTTCGTCTTCCTTTTTCTTGCTCCCTCACCGCCGAATCAGAAGAAGCGCACCGCCCGCCGCCCCTGGTCCCCGCCGCCCCGACGGCCCGACGCGGGCGCCCCATCGCCCGCCGCCACTGCCACCCCGAAGAGGCCCGACGTGGCCGCCCCTACGAGCGACGTAGCCGCTGGCCAGAGACGCTCCCACCCCGGCGTCCTCTCGCGCCGGCGTTGAGGCGACCACCACCACGACGGCAACGGTGACATCCACCCCCATCCCATCCGACGTCAACACTGTTCGCCGCCTTCTCGCTTGATTGGACTTGGCCGTGAATATGGATCTTGCTCCTTT…	1.92558	0	0	46.0699	11.6688	20.7104	0.29	0	0	5.33	1.39	2.43	13.3958	-5.34324	0.000193562	0.0731812	DOWN	-	-	Tp1g13120:Thellungiella parvula|NF-YB|NF-YB family protein	XP_004963061.1:PREDICTED: uncharacterized protein LOC101786828 [Setaria italica] >KQL17040.1 hypothetical protein SETIT_022889mg [Setaria italica]	gi|1435142435|ref|XM_025951667.1|:PREDICTED: Panicum hallii uncharacterized LOC112885948 (LOC112885948), mRNA	K3Z8L9|K3Z8L9_SETIT:Uncharacterized protein;OS=Setaria italica;
DN32694_c0_g1_i1	DN32694_c0_g1_i1 len=1259 path=[5238:0-86 5302:87-87 5303:88-88 5302:89-89 5303:90-90 5302:91-91 5304:92-202 237:203-204 239:205-216 251:217-219 254:220-252 287:253-275 310:276-462 497:463-463 498:464-489 524:490-537 572:538-587 622:588-600 635:601-625 660:626-648 683:649-745 780:746-767 802:768-798 833:799-810 9327:811-1258] [-1, 5238, 5302, 5303, 5302, 5303, 5302, 5304, 237, 239, 251, 254, 287,…	GCAGAACACTGCTAGCTAGCTCCTCAGAGCTCTCCCTTTTCTCCAGAAAGGTTAAGATCAGCGGGAGAGAGAGAGAGAGAGAGAGAGAGAGATTATAGACAATAACAAGATCGGTTCTGTTCGTGACTACTAATTTGTGACCGTCTCACTACCTTTGCGTCACAATGGCTGGCATGTCCCTGCAGCACCCCTGGGCATTTGCCTTCGGCCTCCTAGGAAATATCATCTCCTTCACGACTTTCCTGGCTCCTATACCGACATTCTACCGCATCTACAAAAGCAAATCCACTGAAGGTTTCCAGTCAGTTCCGTATGTGGTGGCACTATTCAGCGCCATGCTGTGGATCTTCTATGCACTCATCAAGACCGGCGAGGACCTCCTAATCACCATCAATGCTG…	196.409	419.876	211.215	81.3575	108.909	123.276	28.3	62.01	28.5	11.98	15.6	18.04	190.174	1.40181	0.000198552	0.0739407	UP	[GO:0016021:integral component of membrane][GO:0005886:plasma membrane][GO:0008643:carbohydrate transport]	-	mrna24941.1-v1.0-hybrid:Fragaria vesca|DBB|DBB family protein	PAN20947.1:hypothetical protein PAHAL_C03776 [Panicum hallii]	gi|1590643909|ref|NM_001155615.2|:Zea mays SWEET13a (LOC100282708), mRNA	K3Z8C2|K3Z8C2_SETIT:Bidirectional sugar transporter SWEET;OS=Setaria italica;|GO:0016021,GO:0005886,|GO:0008643,
DN32744_c0_g1_i4	DN32744_c0_g1_i4 len=918 path=[902:0-71 951:72-216 1096:217-234 1114:235-271 1151:272-273 5814:274-297 1177:298-354 3997:355-374 1258:375-388 3952:389-413 1299:414-435 5809:436-459 1345:460-490 1376:491-510 1396:511-576 5813:577-600 1486:601-609 1495:610-612 4017:613-628 4033:629-663 1549:664-686 5808:687-710 1596:711-753 1639:754-809 1695:810-917] [-1, 902, 951, 1096, 1114, 1151, 5814, 1177, 399…	TTTTTTTTGCTGCAATATAAATGTATACGATTTCATTTTTAGCCCTACCGGTTCAATGAGCATTCTCAAACATCAAGACACTTCTCTTACAATGAACTGGCATCCCTGCCCTGTCTTTTAAGTTTTGATGCTGTGACAGTGAAAGCTAAGACTCCCCCGATAGGCTGTGGCTACAAAGCCTCGGGTTCAAGTGTCACTCCTGACTCCTCTTTGCACAAACTTGCAACCAAGTAATACCTACAGTAACAGTGAACCTCGTTTTGAAACATCGCTATATTGTTATACAAAGAGTTGGTTATACTCGCTTGAAATGAATTGGGGCCTTGGTATTCCAAAGGGAAATAGTGGAAGATACATAAAATTACAAATTGGTAAACTGAGACAGAATGGATTTTTTAA…	957.976	889.797	1025.9	1629.11	1500.42	1432.96	209.62	196.54	208.51	358.69	325.8	314.58	1239.36	-0.667437	3.4074e-05	0.0209395	DOWN	[GO:0005840:ribosome][GO:0003735:structural constituent of ribosome][GO:0006412:translation]	[ko03010:Ribosome]	-	OEL38254.1:50S ribosomal protein L35, chloroplastic [Dichanthelium oligosanthes]	gi|1256473321|ref|XM_004965674.3|:PREDICTED: Setaria italica 50S ribosomal protein L35, chloroplastic (LOC101783366), mRNA	A0A0A8ZN37|A0A0A8ZN37_ARUDO:50S ribosomal protein L35;OS=Arundo donax;|GO:0005840,|GO:0003735,|GO:0006412,
DN32787_c0_g1_i3	DN32787_c0_g1_i3 len=1493 path=[1:0-254 233:255-427 406:428-454 4104:455-610 6049:611-634 4284:635-649 628:650-675 4449:676-717 694:718-775 4541:776-825 810:826-893 878:894-910 3879:911-940 925:941-947 932:948-968 953:969-970 6050:971-994 979:995-1018 3149:1019-1030 6051:1031-1054 3185:1055-1094 3225:1095-1192 1069:1193-1204 1081:1205-1210 3783:1211-1243 1120:1244-1272 4299:1273-1326 1203:1327-13…	AGGTAATGGTGGTGTTTTTTTTTTCTTCTTTTGAATGAATGTAATGGTGGTTGTTGTTGAACCAAATTCAGTGAGATAGGCTCGTCTCATCTTGAGGGGTGATATTGGTTAGGCGCATGTACATGAGTTCTTTTTTGTTTAGTGTTAGGGATAGTACACGAATTATTTTTTGTTTAGGTCATATATTGCATATATGCACTACCTACGTTCTCAAGTAGATGTCATCCAATAATGTGTGCCATCAACAAACGATAAATTTTTTTTATCATTGGATCACAACAGTAAGCTACCATTAAAGGCTTAGCACAAGAAATTTGACACCAGTAAATTTATCTTGAATGTCATCAAGCTACTATCAGCTTTTGTTTTTGTCCTAAACAACAAGAGGATGGAGATATT…	151.158	55.9834	138.575	365.619	288.804	348.132	17.72	6.73	15.26	43.43	33.55	41.15	224.712	-1.53961	4.38897e-05	0.0251499	DOWN	-	-	-	KQL27698.1:hypothetical protein SETIT_018637mg [Setaria italica]	gi|1435114366|ref|XM_025955419.1|:PREDICTED: Panicum hallii thiosulfate sulfurtransferase 16, chloroplastic-like (LOC112888972), mRNA	A0A0A9PJA5|A0A0A9PJA5_ARUDO:Uncharacterized protein;OS=Arundo donax;
DN32787_c0_g1_i4	DN32787_c0_g1_i4 len=1397 path=[1:0-254 5069:255-418 406:419-445 433:446-640 628:641-666 654:667-706 694:707-764 752:765-822 810:823-890 878:891-907 895:908-911 899:912-937 925:938-944 932:945-965 953:966-967 6050:968-991 979:992-1015 1003:1016-1036 1024:1037-1081 1069:1082-1093 1081:1094-1099 1087:1100-1113 1101:1114-1132 1120:1133-1161 1149:1162-1215 1203:1216-1245 1233:1246-1290 6052:1291-1314…	AGGTAATGGTGGTGTTTTTTTTTTCTTCTTTTGAATGAATGTAATGGTGGTTGTTGTTGAACCAAATTCAGTGAGATAGGCTCGTCTCATCTTGAGGGGTGATATTGGTTAGGCGCATGTACATGAGTTCTTTTTTGTTTAGTGTTAGGGATAGTACACGAATTATTTTTTGTTTAGGTCATATATTGCATATATGCACTACCTACGTTCTCAAGTAGATGTCATCCAATAATGTGTGCCATCAACAAACGATAATTTTTTTTGACCATTGGATCACAACAGTAAACTACCATTAAAGGCTCACAGGAAATTTGACAGCAGTAATTTTATCTTGAAAAATATTTTCATGTCATCAATCTATTATCAGCTTTTGTTTATGTCCTAAACAACAAGAGGATA…	715.353	506.395	720.813	2070.2	1978.84	1655.85	90.55	65.89	85.5	266.02	249.1	211.59	1274.58	-1.55524	9.22412e-14	1.66792e-09	DOWN	-	-	-	XP_004951180.1:PREDICTED: thiosulfate sulfurtransferase 18like [Setaria italica] >KQL27696.1 hypothetical protein SETIT_018637mg [Setaria italica]	gi|1435114366|ref|XM_025955419.1|:PREDICTED: Panicum hallii thiosulfate sulfurtransferase 16, chloroplastic-like (LOC112888972), mRNA	A0A0A9PJA5|A0A0A9PJA5_ARUDO:Uncharacterized protein;OS=Arundo donax;
DN32841_c0_g2_i2	DN32841_c0_g2_i2 len=4542 path=[4520:0-283 10455:284-307 4805:308-310 10456:311-334 4832:335-342 10459:343-366 4864:367-396 10450:397-420 4918:421-446 4944:447-571 5069:572-616 10457:617-640 5138:641-648 10452:649-672 5170:673-707 5205:708-822 5320:823-828 5326:829-873 5371:874-877 5375:878-1266 5764:1267-1397 10451:1398-1421 5919:1422-1429 5927:1430-1465 5963:1466-1491 5989:1492-1549 6047:1550-1…	TGGACAGACCAGGGACGTTGAACGCAACTTCCTCAATGCTCCATGCTTCCTCCATCCGGGTCTTGGTGTGGCTCATGGCCACCTCGCCGAACCGGAACAGCGTCGCAGTCGAGCAACCAGCATGCGCAATCATGATACCATCCACTGGACGGTAGTCCTCAATGAGCGAATTGATGGTAGTCTCCCAGTAGACTGCATCCCCTCCAGTAGTTGACTGAATCCGTGCCAGATGTGAATCCTCAATGTGGACAAGAAGGCCAGTCCTCTGGCTGAAGTAGCCAAACATGACATGCCTTATAACCTCTGCAGGACCCTCACTGCGAGCCTTGAGGGTCTCAGGGTCAGTGGACAGCTTGAGGATGAAGCAGTCCTCCCCATTCATCCTCTTCTCCCCGATAC…	31.7721	46.6528	1.11754	0	0	0	1.07	1.64	0.04	0	0	0	13.2571	7.20434	5.39558e-05	0.0294655	UP	-	-	-	EMS48665.1:hypothetical protein TRIUR3_03908 [Triticum urartu]	gi|1358102401|gb|AC276606.1|:Brachypodium distachyon clone FGYW785-N01, complete sequence	M7Z8G8|M7Z8G8_TRIUA:Uncharacterized protein;OS=Triticum urartu;
DN32860_c0_g1_i1	DN32860_c0_g1_i1 len=3959 path=[3937:0-195 8869:196-219 4134:220-810 4725:811-823 4738:824-2790 6705:2791-2882 6797:2883-2898 6813:2899-2942 6857:2943-2946 8866:2947-2970 6885:2971-3007 6922:3008-3075 6990:3076-3084 6999:3085-3111 7026:3112-3243 8870:3244-3267 7182:3268-3281 8868:3282-3305 7220:3306-3306 8871:3307-3330 7245:3331-3423 8867:3424-3447 7362:3448-3483 8865:3484-3507 7422:3508-3516 743…	TGGAACTCAAGTTTACAATAATACGTGAGAATTTCAACAGCCACAAGCTACGCCTACATATCCGTACAGCTCCTCGGAAATAGCATTGAGCAAAAGTTTTTCATACAAGAGAGGGAGAAAATAAAACAAGCAGGCATGTATGCTCAACTTTTTCTGCTGGTAAATCTAAAAGGAAGAAAAAAAATCTCTGCTACCCCCCATCACATGCCTTATGCCTTTCAAGTTCCAACAAACACATAGAAGCACGAGGAAAAACCATATGAGTTCCATATACTCTGGTATAAATTTCTGATAAGGATGGCCGTATGTAGCGAGCAACAGATCATTTCAATTGGGAGGACTGTTATGGCCAATGCTGGGGCTGTGGCCTGGAGTGGTTGAATCGATCTGCATGGCAGG…	78.9488	79.734	78.2278	13.7229	22.3653	23.669	3.07	3.27	2.91	0.55	0.87	0.97	49.4446	1.98729	1.94792e-05	0.0138688	UP	[GO:0009941:chloroplast envelope][GO:0016021:integral component of membrane]	-	-	XP_004966399.1:PREDICTED: uncharacterized protein LOC101770961 [Setaria italica] >KQL12164.1 hypothetical protein SETIT_007164mg [Setaria italica]	gi|1435150005|ref|XM_025955552.1|:PREDICTED: Panicum hallii uncharacterized LOC112889068 (LOC112889068), mRNA	K3XZ06|K3XZ06_SETIT:Uncharacterized protein;OS=Setaria italica;|GO:0009941,GO:0016021,
DN32995_c0_g1_i1	DN32995_c0_g1_i1 len=1254 path=[1:0-129 3063:130-154 133:155-217 196:218-280 259:281-292 271:293-451 430:452-490 469:491-508 487:509-568 547:569-585 564:586-689 668:690-691 2993:692-726 705:727-737 3199:738-770 750:771-801 3330:802-866 847:867-926 3156:927-969 957:970-978 3795:979-1002 990:1003-1034 1022:1035-1086 1074:1087-1253] [-1, 1, 3063, 133, 196, 259, 271, 430, 469, 487, 547, 564, 668, 299…	AGCATTTCTTCAAGCGGGCGGTGCGCGCGGAGCCGGCGGACGCGGAGGCGATGGGGCGGTACGCGACGTTCCTGTGGAAGGCGCGCAACGACCTGGCGGCAGCGGAGGATACGTATCAGGAGGCCATCGCTACCGAGCCCGGGAACTCGCACCACGCGGCGGCGTACGCGCACTTCCTGTGGAACACGGGCGGTGAGGACACATGCTTCCCCCTCGACTGATGATGCTTGCTGCCACCGTCCATAACCAGCACCACCTGATGAGTGTTTCCCCTCCCATAAAACCCACACAAAAACAAAAGGAAAAAGTTTTACTCCATTCCACTCCCATGTCTCCTCACGGCATGTGCGCTTGGGCGATGACGGACCGGCCACCCGGCAACACCACCCTACAACAGTA…	211.814	245.14	113.989	55.872	70.9855	83.8278	30.65	36.31	15.43	8.2	10.22	12.24	130.271	1.44061	0.000210099	0.0771814	UP	-	-	-	XP_003564641.1:PREDICTED: uncharacterized protein LOC100833559 [Brachypodium distachyon] >KQK10638.1 hypothetical protein BRADI_2g55297 [Brachypodium distachyon]	gi|1256561160|ref|XM_022827022.1|:PREDICTED: Setaria italica uncharacterized LOC101760316 (LOC101760316), transcript variant X3, mRNA	A0A0Q3N1Z7|A0A0Q3N1Z7_BRADI:Uncharacterized protein;OS=Brachypodium distachyon;
DN33240_c0_g1_i1	DN33240_c0_g1_i1 len=3224 path=[3202:0-78 3258:79-106 3286:107-149 3329:150-172 3352:173-390 8362:391-414 3594:415-433 3613:434-483 8364:484-507 3687:508-518 3698:519-677 8368:678-701 3881:702-862 8367:863-886 4066:887-1035 8365:1036-1059 4239:1060-1440 8361:1441-1464 4644:1465-1552 8366:1553-1576 4756:1577-1948 5128:1949-1965 5145:1966-2326 8363:2327-2350 5530:2351-2875 6055:2876-2895 6075:2896-…	CTCTTCTCACCTTGCCCAAGACCAGATTCCAGTTAAAAAAAAGAAGACCCGTAGATTCCCAAAAGCAGAAAAAATAGAGAGGGGGAGACGCCGCCCCCATCGGCCTTACCGGCGGCAGCCGCGACCCGGCAATCGGCCTCGACAACCACAACCGGAGGCGGTAGTCCAGCCGGCCCCGCCGTTGCATAACTTGCGCATTGGACATTGGATTGGCGTGGAGCGGTGGTTTATCTGGGGGCTTACGATCGTTTAATTTTCCTGGTTTCTCTGAAAAGTAGTTGTCCATAATGGAGAAGACCTGTAATGCTGTTGTTCGGGAAAACCCTTGCACCTGGACTCTGGAGGAAGATCGGTTGTGGATGGTGGTAAATGAAAATCCATTAAATTATCACTCATGGA…	77.0232	44.9564	48.0542	310.727	305.335	360.953	3.77	2.29	2.22	15.47	14.78	17.78	191.175	-2.52271	4.79704e-16	1.13233e-11	DOWN	[GO:0006396:RNA processing]	-	DCAR_004701:Daucus carota|B3|B3 family protein	XP_004985249.1:PREDICTED: premRNAprocessing factor 39 [Setaria italica] >XP_004985250.1 PREDICTED: premRNAprocessing factor 39 [Setaria italica] >KQK92020.1 hypothetical protein SETIT_034339mg [Setaria italica]	-	K4A635|K4A635_SETIT:Uncharacterized protein;OS=Setaria italica;|GO:0006396,
DN33289_c0_g1_i6	DN33289_c0_g1_i6 len=887 path=[6324:0-69 559:70-74 564:75-103 593:104-106 596:107-124 614:125-141 631:142-191 681:192-195 5385:196-228 716:229-238 6131:239-287 784:288-321 818:322-326 3599:327-404 901:405-417 3230:418-444 941:445-445 3257:446-685 5618:686-702 1226:703-709 1233:710-714 1238:715-778 7259:779-802 1326:803-816 6602:817-842 1366:843-843 6628:844-886] [-1, 6324, 559, 564, 593, 596, 614…	ACGTACATCCAATCCACTTGTTTGATCTTTCGGTTCGGCCCAACCACCGTGCGTCATTATTACACTATTCTTTTCTCCACCTCTTTTCCTCCCATTTTCCATTCCATCAGAAATTAAAAAAAAAAAAAAGGAGATTGAAATCATCCACACTTTGAAGAAAGCATAACAACACCCAACACCGTCCATTTCATTTACTGCTCCTCCAATTCCATCCTCGGAGTTCTTCGTCTTCCCCTGTGCTGTGGAATTTTCTCCCCTTACGTCTTCATCAGAAGCGAACGATCTTGGCCGCGCGCACCACGGGGTTCTCCCTGGCGATGGCGTCCCTGGCGGCGCCCTTGTAGTCGTAGCTGCACCCGTGGCGGTCCGAGTACCGGTGCTGGCCGCAGAACAGCTCGC…	34.6605	74.6446	59.2296	0	7.77923	2.95863	8.09	17.33	12.82	0	1.84	0.81	29.8787	3.97083	4.72117e-06	0.00497997	UP	[GO:0003677:DNA binding][GO:0008270:zinc ion binding]	-	WALNUT_00013191-RA:Juglans regia|NF-YB|NF-YB family protein	BAK03526.1:predicted protein [Hordeum vulgare subsp. vulgare] >BAK00339.1 predicted protein [Hordeum vulgare subsp. vulgare]	gi|1205935192|ref|XM_002460402.2|:PREDICTED: Sorghum bicolor zinc finger A20 and AN1 domain-containing stress-associated protein 1 (LOC8055868), mRNA	F2DZ17|F2DZ17_HORVD:Predicted protein;OS=Hordeum vulgare var. distichum;|GO:0003677,GO:0008270,
DN33499_c0_g1_i1	DN33499_c0_g1_i1 len=1548 path=[1:0-47 4065:48-71 50:72-158 137:159-188 167:189-244 4068:245-268 247:269-281 4071:282-305 284:306-350 4067:351-374 353:375-527 4070:528-551 530:552-617 596:618-671 650:672-680 4066:681-704 683:705-731 4069:732-755 734:756-776 3132:777-815 794:816-846 3955:847-956 3404:957-963 854:964-1086 977:1087-1126 1017:1127-1197 1088:1198-1253 1144:1254-1294 4072:1295-1318 120…	GCCTCCTCAAAGAACAGGAAAGAAGGTGGCTATCGTTGGCAGTGGACCTGCTGGTTTGGCTGCTGCAGATCAACTGAACAAAATGGGCCATTTTGTTACTGTGTTTGAGCGTGCAGACCGTATTGGAGGTCTAATGATGTATGGTGTGCCAAACATGAAAACGGATAAGATTGAAATTGTTCAGCGCCGTGTTAATCTAATGGCAGAAGAGGGTGTCACATTTGTGGTGAATGCCAGTGTTGGCACTGATCCTTTGTACTCAATTGAACGTTTACGCTCTGAAAATGACGCGGTTATTTTGGCTTGTGGAGCAACAAAACCAAGGGATCTCAGCATTCCTGGACGTGAACTCTCAGGAGTTCATTTTGCTATGGAATTTCTCCACGCAAACACCAAAAG…	51.9907	31.3846	43.5841	99.0013	113.771	137.083	5.9	3.68	4.65	11.34	12.7	15.49	79.4692	-1.46572	0.00018311	0.0708275	DOWN	[GO:0050660:flavin adenine dinucleotide binding][GO:0010181:FMN binding][GO:0016040:glutamate synthase (NADH) activity][GO:0005506:iron ion binding][GO:0051536:iron-sulfur cluster binding][GO:0006537:glutamate biosynthetic process]	[ko00250:Alanine, aspartate and glutamate metabolism][ko00910:Nitrogen metabolism]	-	XP_015649242.1:PREDICTED: glutamate synthase 1 [NADH], chloroplastic isoform X1 [Oryza sativa Japonica Group] >Q0JKD0.1 RecName: Full=Glutamate synthase 1 [NADH], chloroplastic; AltName: Full=NADHdependent glutamate synthase 1; Short=NADHGOGAT 1; Flags: Precursor >BAF05798.1 Os01g0681900 [Oryza sativa Japonica Group]	gi|1435162545|ref|XM_025962117.1|:PREDICTED: Panicum hallii glutamate synthase 1 [NADH], chloroplastic (LOC112894413), transcript variant X5, mRNA	A0A0D9V471|A0A0D9V471_9ORYZ:Uncharacterized protein;OS=Leersia perrieri.;|GO:0050660,GO:0010181,GO:0016040,GO:0005506,GO:0051536,|GO:0006537,
DN33513_c0_g1_i5	DN33513_c0_g1_i5 len=1169 path=[2067:0-119 10724:120-143 2188:144-165 2210:166-198 2243:199-267 10730:268-291 2336:292-568 2613:569-588 2633:589-800 10726:801-824 2869:825-1018 3063:1019-1021 3066:1022-1040 3085:1041-1168] [-1, 2067, 10724, 2188, 2210, 2243, 10730, 2336, 2613, 2633, 10726, 2869, 3063, 3066, 3085]	GAAATAGGTCAAACCATATTATATTATTGAAATAAATTGAAAAACTCATACTGAATTCCATTAAACATCACCATGACTTTATTTCGAAAATGAAGATTATTTCTTTGATCCACATGAGTTCAGATCAGGAACAATTTACCCTCATCTGCAAAATGGCAATCCTAATCTACGCCTTTTGGTGGATCTCGACCGACCAAAAAATTCACAAACCGAAGCTCTACCCGTTCAATTATTCTGAACCATCTAAACCAAGGTATCAATCAACATTTTTAAAATTTACACGGCAAGGGATCCCTCCTCTGGCTCTGCCACCTTTGGCTTTGGCTTGGGCTTCTCAACAACAATTGCCTGAGTGGTTAGAACCATTCCAGCAACTGAGGCAGCATTCTGGAGTGCACA…	1539.5	1140.03	1507.56	2706.36	2566.17	2588.8	243.79	184.24	222.99	433.73	403.79	412.95	2008.07	-0.909324	3.52318e-07	0.000615393	DOWN	[GO:0005737:cytoplasm][GO:0005524:ATP binding][GO:0042026:protein refolding]	-	KZV16017.1:Dorcoceras hygrometricum|CO-like|CO-like family protein	PAN20686.1:hypothetical protein PAHAL_C04243 [Panicum hallii]	gi|1205981244|ref|XM_002440842.2|:PREDICTED: Sorghum bicolor ruBisCO large subunit-binding protein subunit alpha, chloroplastic (LOC8061304), mRNA	K3Z4Y0|K3Z4Y0_SETIT:Uncharacterized protein;OS=Setaria italica;|GO:0005737,|GO:0005524,|GO:0042026,
DN33513_c0_g1_i8	DN33513_c0_g1_i8 len=3516 path=[2067:0-119 10724:120-143 2188:144-165 2210:166-198 2243:199-267 10730:268-291 2336:292-568 2613:569-588 2633:589-800 10726:801-824 2869:825-1018 3063:1019-1021 4665:1022-1032 4676:1033-1077 4721:1078-1119 10727:1120-1143 4787:1144-1182 9485:1183-1240 4884:1241-1272 4916:1273-1368 5012:1369-2188 5832:2189-2208 3085:2209-2336 10723:2337-2360 3237:2361-2421 3298:2422-…	GAAATAGGTCAAACCATATTATATTATTGAAATAAATTGAAAAACTCATACTGAATTCCATTAAACATCACCATGACTTTATTTCGAAAATGAAGATTATTTCTTTGATCCACATGAGTTCAGATCAGGAACAATTTACCCTCATCTGCAAAATGGCAATCCTAATCTACGCCTTTTGGTGGATCTCGACCGACCAAAAAATTCACAAACCGAAGCTCTACCCGTTCAATTATTCTGAACCATCTAAACCAAGGTATCAATCAACATTTTTAAAATTTACACGGCAAGGGATCCCTCCTCTGGCTCTGCCACCTTTGGCTTTGGCTTGGGCTTCTCAACAACAATTGCCTGAGTGGTTAGAACCATTCCAGCAACTGAGGCAGCATTCTGGAGTGCACA…	2097.92	1587.89	1984.75	3036.69	3189.48	3167.71	92.67	73.14	82.75	137.32	140.43	142.15	2510.74	-0.72855	1.64177e-05	0.0122	DOWN	[GO:0005737:cytoplasm][GO:0005524:ATP binding][GO:0042026:protein refolding]	-	KZV16017.1:Dorcoceras hygrometricum|CO-like|CO-like family protein	XP_002440887.1:ruBisCO large subunitbinding protein subunit alpha, chloroplastic [Sorghum bicolor] >EES19317.1 hypothetical protein SORBI_3009G098100 [Sorghum bicolor]	gi|1256437609|ref|XM_004962372.4|:PREDICTED: Setaria italica ruBisCO large subunit-binding protein subunit alpha, chloroplastic (LOC101782665), mRNA	A0A0E0MLB8|A0A0E0MLB8_ORYPU:Uncharacterized protein;OS=Oryza punctata;|GO:0005737,|GO:0005524,|GO:0042026,
DN33794_c0_g1_i2	DN33794_c0_g1_i2 len=1551 path=[1533:0-363 6306:364-413 8288:414-437 6380:438-543 6486:544-550 2065:551-559 2074:560-567 2082:568-610 8287:611-634 2149:635-656 2171:657-724 2239:725-745 2260:746-750 2265:751-813 2328:814-826 2341:827-890 8289:891-914 2429:915-968 2483:969-973 2488:974-1350 8290:1351-1374 2889:1375-1413 8291:1414-1437 2952:1438-1450 8286:1451-1474 2989:1475-1550] [-1, 1533, 6306, …	GCACTATGGGTATAACATCGGCAAGGGTCTCAGCATTTGGCTCCTTAATCATTTTAAAAGAAGGTTTAAGGGAAGTATCTATTGTCACAAGTCACAAGTTCTCGACAGCATCCCCATTTCTTTTTAGGGTAAATTAGATTCATGCCATTATAATTTTTATAAGTTGGAGATCTGCCATTAAGCTTCTTTTAATTGGATGGAGGCCATTAAACTTTATCTAAAGTTAAAAATATGCCATTACATACTGGTTTAGGCCCACCTACAGACATAGGTAATTTTGTATGGGCGACCTTGCCCCTGCCTTATCCCATGTACCTCCAGCCGTGTCCATACAGAGAGACGAACTCATCCCTTTCCTCTAGAACAGATCGAGCTGCGCCTCTACTCCGACTATGCGTC…	6.73953	0	0	126.447	115.716	33.5311	0.75	0	0	14.33	12.83	3.78	47.0723	-5.34902	5.32311e-08	0.000123754	DOWN	[GO:0016592:mediator complex]	-	-	EEC79315.1:hypothetical protein OsI_20152 [Oryza sativa Indica Group]	gi|1371041800|ref|XM_010229818.2|:PREDICTED: Brachypodium distachyon mediator of RNA polymerase II transcription subunit 13 (LOC100834674), transcript variant X3, mRNA	I1PW54|I1PW54_ORYGL:Uncharacterized protein;OS=Oryza glaberrima;|GO:0016592,|GO:0001104,
DN33860_c0_g1_i7	DN33860_c0_g1_i7 len=785 path=[507:0-123 12257:124-154 12288:155-170 655:171-178 663:179-219 11432:220-245 11458:246-269 754:270-331 816:332-350 835:351-370 855:371-381 866:382-384 869:385-388 4316:389-394 4322:395-403 4331:404-445 4373:446-493 4421:494-534 16310:535-558 4486:559-595 4523:596-617 4545:618-649 4577:650-671 4599:672-693 4621:694-760 16304:761-784] [-1, 507, 12257, 12288, 655, 663, …	GTGACTGAAAGCTTTCAGTCACTTGAAATCTAGGAAACATGTTCAAGAAAACATCTGTTATTCATTCTTGACGAGAAAAGGTAACAAGCCATCGAAAGATGGAGCCTCGTACAAGATTTTGGACACAACGATAACAAACATATACTTCAGAGAGGTGGCTAGGTTTTTGTGTATTGTAAAACGCGTGGGAACAACCCCGCTAAAGCTAGTACACAACCAGATATGCTCCACCCCCGATATACTGCTACTTTGCATGCAGGCCTTGCTATGGATCTGACAGTTGTTCAGAAACCATGAATTTTGATGTGTTCCTTTTTCACAATGCCGGCCTGGACAAGGAAGTTTGAGACGTTCTTCCTCTGATCACCCTGAAGTTGAATGACCTGGCCAAGCTCTGGG…	670.102	1002.61	552.065	304.845	357.845	397.442	183.75	274.94	140.22	83.82	97.31	109.09	547.485	1.07043	7.53566e-05	0.0378502	UP	[GO:0005634:nucleus][GO:0017005:3'-tyrosyl-DNA phosphodiesterase activity][GO:0003743:translation initiation factor activity][GO:0006281:DNA repair]	[ko03013:RNA transport]	PGSC0003DMP400041646:Solanum tuberosum|MYB_related|MYB_related family protein	OEL28790.1:TyrosylDNA phosphodiesterase 1 [Dichanthelium oligosanthes]	gi|1435122028|ref|XM_025944251.1|:PREDICTED: Panicum hallii protein translation factor SUI1 homolog (LOC112879837), mRNA	B8B6X0|B8B6X0_ORYSI:Putative uncharacterized protein;OS=Oryza sativa subsp. indica;|GO:0005634,|GO:0017005,GO:0003743,|GO:0006281,
DN33982_c0_g2_i3	DN33982_c0_g2_i3 len=833 path=[981:0-94 1053:95-145 1104:146-166 1125:167-167 1126:168-169 1128:170-219 1178:220-246 6220:247-270 1229:271-312 2021:313-372 1331:373-391 1350:392-409 4535:410-433 1392:434-466 5225:467-487 5246:488-511 6222:512-535 5294:536-573 5332:574-589 5348:590-656 1783:657-676 6221:677-700 1827:701-703 4884:704-764 1893:765-776 1905:777-832] [-1, 981, 1053, 1104, 1125, 1126, …	GTCCGATCCCGTCCAGACGTACTCCGTGACGCCACCGCGAGGATTCATTAACCCCTCCCATCTGGACTTCACATTCCGTCCGTTGATTCCGCCCAAGAACTCTCAATCCCTCGCCGTACGGATACCGGAGATCAGTCCAGCTGCAACCCCGCGCCATGGCCCAGCAGACTGTTGTACTCAGGGTTGGCATGAGCTGCGAAGGCTGTGTTGGAGCTGTTAAGCGGGTTCTGGGCAAAATGGAAGGTGTCGAGTCTTTTGATGTTGACATAAAGGAGCAGAAGGTAACCGTGAAGGGTAATGTAACACCTGATGCAGTTCTGCAAACTGTTTCGAAGACAGGGAAAAAGACTTCGTTCTGGGAGGCTGAGTCCGCATCCAACGAATCTGAGACATCTGCTG…	3.85116	0	0	112.724	96.268	46.3519	1.1	0	0	28.58	23.99	11.82	43.1992	-6.0462	4.82909e-10	3.41687e-06	DOWN	[GO:0046872:metal ion binding][GO:0030001:metal ion transport]	-	-	XP_006659209.1:PREDICTED: copper transport protein ATX1like [Oryza brachyantha]	gi|242380257|emb|FP096430.1|:Phyllostachys edulis cDNA clone: bphyst004a04, full insert sequence	J3MR72|J3MR72_ORYBR:Uncharacterized protein;OS=Oryza brachyantha;|GO:0046872,|GO:0030001,
DN34053_c0_g1_i1	DN34053_c0_g1_i1 len=1623 path=[1199:0-105 1282:106-186 1363:187-237 1414:238-246 1423:247-320 1497:321-397 1574:398-404 1581:405-406 1583:407-424 1601:425-428 1605:429-591 1768:592-639 1816:640-665 4007:666-701 1878:702-714 1891:715-736 1913:737-766 3585:767-786 2070:787-790 3865:791-830 2114:831-833 2117:834-929 2213:930-934 2218:935-971 2255:972-979 3795:980-1003 3819:1004-1009 2293:1010-1012 …	ATTGAATTGAAATTGGTCACGAGTGGGCCCACCGGTCGATCCTCCCTCCCGGTCCATGTGCATCAAGTGGCTACTACGGACGGACGCGTGGCACGCCAAGAGCTCGTGCATAGGATAAGACATGCGCGCCAAGCTCGCCGTGCCCGTCGCCGGCGCCTCCCCGGGGCCGCCGCGCTTGCACCCCTCGCGCCGCCGATCTCTCAACCTCATCGCTCGCTCTCTGCAGGACGGCGGCAGAGGTGACGACCCGAGGCGGCGCGCCAGCTGGCCGGCGGTCTCGGCGGCGCTCTTCGGCGCGGGGTTCTTCCTGGGCCCGCTCCTCGACGGCATCCACTCCCGCGTGGGCCTCCAGCTCTACGGCACCGGCGCCGTCTCCGTCGGCCCACTCAACACCAACGT…	70.2837	27.1435	78.2278	296.024	285.887	240.635	7.44	3.04	7.81	31.79	30.08	25.73	166.367	-2.23509	2.29325e-08	6.33421e-05	DOWN	-	-	XP_012569912.1:Cicer arietinum|MYB_related|MYB_related family protein	OEL15172.1:hypothetical protein BAE44_0023812 [Dichanthelium oligosanthes]	gi|1256535866|ref|XM_004967795.2|:PREDICTED: Setaria italica uncharacterized LOC101772163 (LOC101772163), mRNA	A0A1D5VGG6|A0A1D5VGG6_WHEAT:Uncharacterized protein;OS=Triticum aestivum;
DN34053_c0_g1_i9	DN34053_c0_g1_i9 len=1731 path=[1199:0-105 1282:106-186 1363:187-237 1414:238-246 1423:247-320 1497:321-397 1574:398-404 1581:405-406 1583:407-424 1601:425-428 1605:429-591 1768:592-639 1816:640-665 4007:666-701 1878:702-714 1891:715-736 1913:737-766 1943:767-797 1974:798-880 2057:881-893 2070:894-897 3865:898-937 2114:938-940 2117:941-1036 2213:1037-1041 2218:1042-1078 2255:1079-1086 2263:1087-1…	ATTGAATTGAAATTGGTCACGAGTGGGCCCACCGGTCGATCCTCCCTCCCGGTCCATGTGCATCAAGTGGCTACTACGGACGGACGCGTGGCACGCCAAGAGCTCGTGCATAGGATAAGACATGCGCGCCAAGCTCGCCGTGCCCGTCGCCGGCGCCTCCCCGGGGCCGCCGCGCTTGCACCCCTCGCGCCGCCGATCTCTCAACCTCATCGCTCGCTCTCTGCAGGACGGCGGCAGAGGTGACGACCCGAGGCGGCGCGCCAGCTGGCCGGCGGTCTCGGCGGCGCTCTTCGGCGCGGGGTTCTTCCTGGGCCCGCTCCTCGACGGCATCCACTCCCGCGTGGGCCTCCAGCTCTACGGCACCGGCGCCGTCTCCGTCGGCCCACTCAACACCAACGT…	223.367	238.354	289.443	41.1688	28.1997	21.6966	21.91	24.14	26.63	4.18	2.76	2.2	140.372	3.04323	7.19549e-18	3.90329e-13	UP	-	-	Tp57577_TGAC_v2_mRNA32815:Trifolium pratense|MYB_related|MYB_related family protein	XP_004967852.1:PREDICTED: uncharacterized protein LOC101772163 [Setaria italica]	gi|1256535866|ref|XM_004967795.2|:PREDICTED: Setaria italica uncharacterized LOC101772163 (LOC101772163), mRNA	A0A1D5VGG6|A0A1D5VGG6_WHEAT:Uncharacterized protein;OS=Triticum aestivum;
DN34172_c4_g5_i6	DN34172_c4_g5_i6 len=1028 path=[1919:0-193 2090:194-199 7227:200-223 7251:224-294 2191:295-326 5529:327-327 5530:328-355 5558:356-497 20463:498-521 5724:522-541 5744:542-544 5747:545-568 1460:569-571 1463:572-579 1471:580-641 1533:642-661 1553:662-703 1595:704-777 1669:778-829 20452:830-853 1745:854-913 1805:914-914 20456:915-938 1830:939-954 1846:955-1027] [-1, 1919, 2090, 7227, 7251, 2191, 5529…	CTGCCTTGCTGGCCCTGCGCGCCGCCCGCACCGAGGAGAAATTCTTCCCGGCTCTATCCCGCTCGCGCCTCGTCTCTTTCTCCATTTTTTTTTCTTTCTCGCTAGTTTCCTCTAGAACCCGACGCCATTAGCGACACCTTCCAGCTCGAGCTCAGCTCTCGCGCCGGCGCCTCCCCGACAAAACCAACTCCGTAAACCGCCGCGCCACCCCTCCCTCTTCCTCCCCATGGCCTCCAATAGGACTCTTCCACCCTAGCCTGCGGGATTGAAGTCGATTTCCAGAAAAGGCCGAAACCAAGCTCCTTCTGCCCCCTTTTTGATTCCTCCTTTCTCGTTTCTCCTGCCGCCGTCGAGTTCTGAAGCTGCTCCGTCGGCGAGCTCCCGGTTCCGCTGTTTCTC…	0	0	0	88.2189	98.2128	1.97242	0	0	0	16.8	18.46	0.48	31.4007	-8.45943	2.03373e-07	0.000403619	DOWN	-	-	-	-	-	-
DN34195_c1_g4_i2	DN34195_c1_g4_i2 len=950 path=[2163:0-190 29079:191-214 2355:215-341 29085:342-365 2506:366-374 12773:375-398 2539:399-411 2552:412-416 12069:417-450 12103:451-476 2617:477-517 29076:518-541 2682:542-589 2730:590-590 2731:591-591 2732:592-630 2771:631-631 2772:632-649 2790:650-655 2796:656-663 12129:664-702 2846:703-720 2864:721-746 2890:747-783 2927:784-836 2980:837-926 3070:927-927 20151:928-94…	CAAAACGAAACGGCTAACACGACTCGTCTCCCACAAACACAGAGTTCACCGAGCGAACAGAGTGAAGCAGCCAAATCAGGATAAGGGCAGGTGGCGGAGCGAGCCGCAACAGAAGAGCGAGAAGACGATGATGTCGTCGCCGGCCTGCATCCACCTGCTCCCCTCGGCCACTGCGGCATCCCTCCTCCCTCACCATGTCTCCCCGCGGCTCTGCTTCGCTGGCACCGGAGCAGTCACTCGCATCAGAGGAGGCAGCCGCCTCGCGGTGGTGCGCGCGGCCAGCGCGGAGGCAGCGGCGCCCGCCTATACCTCCGACTCGCTCATCCTCTACTTCAAGGCGGAGGGCACCATGGAGGAGAGGGCCATTCCCAAAATTACCGAGTCTCTCGAGAGTATGGA…	419.777	396.125	428.018	695.949	694.296	638.078	87.58	83.69	83.03	146.29	143.82	133.71	545.374	-0.705921	6.75667e-05	0.0347967	DOWN	[GO:0046872:metal ion binding][GO:0030001:metal ion transport]	-	-	XP_004962427.1:PREDICTED: uncharacterized protein LOC101781856 [Setaria italica] >KQL15990.1 hypothetical protein SETIT_023514mg [Setaria italica]	gi|1256402209|ref|XM_004962370.4|:PREDICTED: Setaria italica uncharacterized LOC101781856 (LOC101781856), mRNA	A0A0A9DZF4|A0A0A9DZF4_ARUDO:Uncharacterized protein;OS=Arundo donax;|GO:0046872,|GO:0030001,
DN34234_c0_g2_i5	DN34234_c0_g2_i5 len=1481 path=[1:0-269 248:270-341 320:342-360 339:361-396 375:397-424 403:425-463 442:464-488 467:489-502 481:503-613 592:614-636 615:637-647 6820:648-671 650:672-681 2799:682-711 3354:712-725 3368:726-728 3371:729-755 3398:756-778 3421:779-816 710:817-818 712:819-832 726:833-835 729:836-878 772:879-928 822:929-958 852:959-984 6819:985-1008 902:1009-1158 1052:1159-1193 1087:1194…	ACAACCTCGATGCAATAAACTTCAATCTAAGTGCATTATATACTTCATAATTAGGATGCCATAGGGCATCATGCTCACCTCAGTGATGTTTGGTACTACCATGCTAGTATCTATCTTGCGGTCAAGCTTACATTCAGTAGTCAATAAAAGGAGCTACAAAGATATGATAGCAAACAAAGTTGTTGCCTAAACAACTTTGGTCAAAGAAAGTACTTCGTTTGTCCCAAAATATAATAGATTCTAGATTTGGTTGTTACATATTACGATAGTTGGTTTCATAAAGAATCCAATAACATCATTTTTTTACTTTGTCAATATCTATAAATCTTTTACAACTGATAGTCAAAGTAGAAATAGTTGATTTTGACTAAAAATATAATTCCTTATATTTTTATTTTG…	21.1814	13.5717	7.82278	0	0	0	2.52	1.7	0.89	0	0	0	7.09598	6.30121	0.000285708	0.0958675	UP	-	-	Aco009314.1:Ananas comosus|BES1|BES1 family protein	XP_021309705.1:uncharacterized protein LOC8061705 isoform X1 [Sorghum bicolor]	gi|195648367|gb|EU971534.1|:Zea mays clone 366686 hypothetical protein mRNA, complete cds	C5X604|C5X604_SORBI:Uncharacterized protein;OS=Sorghum bicolor;
DN34256_c0_g2_i2	DN34256_c0_g2_i2 len=1242 path=[1:0-247 226:248-325 304:326-328 2930:329-355 334:356-358 4091:359-382 361:383-405 4092:406-429 408:430-496 4089:497-520 499:521-526 505:527-574 553:575-628 4090:629-652 631:653-751 730:752-802 781:803-853 832:854-859 838:860-889 868:890-992 971:993-1024 1003:1025-1027 4093:1028-1051 1030:1052-1132 1111:1133-1133 1111:1134-1134 1111:1135-1135 1112:1136-1158 1135:115…	TTTTGTTGAAAATAGAAAGGAAGTTTTATTCATCATCAGGTTCCAAGTTTAACAAACCAAGTCCGTAATAAGCCGCACGCACCAGAATTTACAATGCCACAGGACTAGACTAGTGGAGGGTAGAGACTAGAGGGAAGAAAAGAAAAACGAAGCCCAAATTGATTGATTGAGGGAAACAGAGCAAAGGAAAGGAAGCTTGTTGGTTCAGTAGAGGTGGTAGTGGCGGAGGACATGGCTGTGTGGAACCAGAGGACTAGTAGTAACTAGTGACAGAAGTTTTACATGGCAGCGTCATCCCACGCGGCGGCCCAGTTTGTGGCGCTCCCGACTCGGGGCATGGAGTTGATCTTGGTGAAGGTATCGACCTTGAAGGTGGCTCCACACATGACGCCCTCGCTA…	241.66	314.695	172.101	594.988	510.512	492.119	35.4	47.17	23.58	88.34	74.36	72.7	387.679	-1.13013	3.04488e-05	0.0193563	DOWN	-	-	Tp57577_TGAC_v2_mRNA39490:Trifolium pratense|NAC|NAC family protein	PAN40861.1:hypothetical protein PAHAL_A00817 [Panicum hallii]	gi|242386396|emb|FP099001.1|:Phyllostachys edulis cDNA clone: bphyst333z59, full insert sequence	A0A0A9P1B1|A0A0A9P1B1_ARUDO:Uncharacterized protein;OS=Arundo donax;
DN34260_c0_g1_i6	DN34260_c0_g1_i6 len=1348 path=[4958:0-87 5596:88-197 5142:198-198 5143:199-268 5213:269-498 1673:499-519 1694:520-558 1733:559-575 4305:576-592 4322:593-599 1774:600-653 1828:654-682 6279:683-706 1881:707-718 1893:719-740 1915:741-817 6281:818-841 2016:842-858 3083:859-873 3098:874-882 2057:883-916 3012:917-941 2116:942-954 3060:955-977 2153:978-982 2158:983-1029 2205:1030-1078 2761:1079-1146 23…	TATCGACTGTTCCTACAATTGGTAGGTTATTGATTCCACGAGCTGTAGTGTCTGTTGCGTTGTTAATTGAGTTAATGCTATACCAAGGCTTTAATGTTGTGTTGCGGAGTAAAAGTGGCTTCCACCATTGGTAGAAGAGGAAGGGAATTACCAACCTTTCACGGTTTATCAAGTACTAGTCTGCTAGATGGGGATTGTGTAGTTTGAGAAAAAAAAAAGCAGCTCGGCATTACTTACTACTTGGAGTTATATAAAGGTCTCTTAGAAGATGTTTCCTTTGTTGATGTTAAGCATTAGTTGCCCTTTAGATAGCAGTTGGTCTAGCACCCAGCCATTTAGCCAGATTGAGTTTATCAACTAGGATATGTTCTTGAGGCTTTTTACTTGGTCTCTTGGTCA…	35.6232	36.474	22.3508	0.98021	0	1.97242	4.83	5.02	2.87	0.15	0	0.27	16.2335	5.00628	1.22328e-05	0.00995379	UP	[GO:0005622:intracellular][GO:0005525:GTP binding][GO:0007264:small GTPase mediated signal transduction]	-	-	XP_002454435.1:ADPribosylation factor [Sorghum bicolor] >EES07411.1 hypothetical protein SORBI_3004G271700 [Sorghum bicolor]	gi|1435115819|ref|XM_025962092.1|:PREDICTED: Panicum hallii ADP-ribosylation factor-like (LOC112894392), mRNA	C5Y0F1|C5Y0F1_SORBI:Uncharacterized protein;OS=Sorghum bicolor;|GO:0005622,|GO:0005525,|GO:0007264,
DN34351_c0_g2_i3	DN34351_c0_g2_i3 len=1675 path=[4597:0-124 1700:125-129 1705:130-207 1783:208-246 1822:247-259 1835:260-286 1862:287-333 3272:334-360 1936:361-369 5210:370-393 1969:394-408 5212:409-432 2008:433-480 5214:481-504 2080:505-516 2092:517-561 2137:562-576 2152:577-606 2182:607-655 5209:656-679 2255:680-681 2257:682-742 2318:743-750 3975:751-810 2386:811-993 5213:994-1017 2593:1018-1038 2614:1039-1095 …	GCGCACCGCACCCACGGTCACGCCCCATCACATCGCGTCCCCAACCCTCCCAACGCCGACCGCTTCAACACCGCGTCGTCTCCCCCCTTTCTTTTCATGATCGCGTCTCTTCTCTCCTCGCCCAACTGCCACTACTACTAGTATTCCTTCTCCCGATCCAAGAAACAGGGCCACCGGAGCGAACCGAAATTTTGATCCAGGGAAGAAGATCCAAGAAACCCGGCACCATGAACAACCTGTTTTCCAGCTCGTGGAGGCGCAGCGGCGACGGCGGCGACATCGAGTCCGGCTCCGGCGTGGTGGAGATGGGCGCGCCGCCGGGCGCCGCGGCGGGGGCCAACCTGGACAAGTTCTTCGAGGACGTGGAGTCCATCAAGGACGAGCTCCGCGACCTGGAGC…	178.116	130.628	115.107	65.6741	50.565	36.4898	18.15	13.77	11	6.84	5.14	3.82	96.0966	1.4731	0.000157911	0.0632963	UP	[GO:0012505:endomembrane system][GO:0016021:integral component of membrane][GO:0005886:plasma membrane][GO:0031201:SNARE complex][GO:0005484:SNAP receptor activity][GO:0000149:SNARE binding][GO:0006887:exocytosis][GO:0006886:intracellular protein transport][GO:0048278:vesicle docking][GO:0006906:vesicle fusion]	[ko04130:SNARE interactions in vesicular transport]	TRAES3BF073600100CFD_t1:Triticum aestivum|NAC|NAC family protein	XP_004981508.1:PREDICTED: syntaxin121 [Setaria italica]	gi|1256720623|ref|XM_004981451.4|:PREDICTED: Setaria italica syntaxin-121 (LOC101763640), mRNA	C5WY64|C5WY64_SORBI:Uncharacterized protein;OS=Sorghum bicolor;|GO:0012505,GO:0016021,GO:0005886,GO:0031201,|GO:0005484,GO:0000149,|GO:0006887,GO:0006886,GO:0048278,GO:0006906,
DN34438_c0_g1_i1	DN34438_c0_g1_i1 len=2624 path=[1406:0-232 1616:233-288 1672:289-321 1705:322-430 7769:431-454 1838:455-490 7770:491-514 1898:515-560 7773:561-584 1968:585-679 7771:680-703 2087:704-726 2811:727-750 7775:751-774 2859:775-775 2860:776-843 2928:844-1100 3185:1101-1138 3223:1139-1179 3264:1180-1195 3280:1196-1203 3288:1204-1219 3304:1220-1309 3394:1310-1340 3425:1341-1362 7772:1363-1386 3471:1387-15…	AGAGAAGCCAGGATACATCACTGGTATGGTTTACTAACAACTTGCAGCTAGAAAATTTCAATTTTTCATGTATAATCCGTATTTGTACCATAATTCAGACAGGTAGCTAGCAGTTGATAAATTGAAGAAACAGGACAAAAAAGTATAAAAAAAAATCTGTGCTGCTTTTTGTATGATAATACATAAGACATGAACTAGAGCATCAATCCTCGCATATCCATCCAATGAATTCTAAAGTAGAGTACACATCTACTGGTCACGTAAAATTAAGCACCATTTCTGCAAGCATATTCAGGTCTGAAGCATGATGCTAATAGAGTACATTTATTCTTTCCGACTCCCTTTAGATTTATCAACAATATATCCTACGCTTCACCACGTTCTTCCCCTCAGATTCTT…	57.7674	69.5552	53.6419	135.269	199.343	230.773	3.55	4.44	3.12	8.46	12.14	14.29	124.392	-1.64052	2.36538e-06	0.00295467	DOWN	[GO:0016021:integral component of membrane]	-	-	PAN46613.1:hypothetical protein PAHAL_I02900 [Panicum hallii]	gi|1435187348|ref|XM_025937221.1|:PREDICTED: Panicum hallii membrane steroid-binding protein 2-like (LOC112874057), mRNA	A0A0D9XL79|A0A0D9XL79_9ORYZ:Uncharacterized protein;OS=Leersia perrieri.;|GO:0016021,
DN34441_c1_g1_i1	DN34441_c1_g1_i1 len=973 path=[1:0-56 2975:57-80 59:81-272 2981:273-296 275:297-311 2977:312-335 314:336-439 418:440-464 443:465-489 468:490-641 2978:642-665 644:666-679 2976:680-703 682:704-704 683:705-712 691:713-760 739:761-772 2980:773-796 775:797-972] [-1, 1, 2975, 59, 2981, 275, 2977, 314, 418, 443, 468, 2978, 644, 2976, 682, 683, 691, 739, 2980, 775, -2]	GAACTTCTGCATGTTCATCAACGAGGTTTACACGGTGCTTACCGATCCCGTCCAACGCGCAGTGTATGATGAGATCCATGGATATGCCCTGACTGCAACCAACCCTTTCTTGGATGATAGTGCACCACGGGATCACGTTTTTGTCGACGAGTTTAGCTGCATAGGATGCAAGAACTGTGCGAATGTCTGTTCCAAGGTCTTCCAAATTGAAGAAGATTTTGGGAGAGCAAGAGTTTACGACCAATCAGGCAACCCAGAATTGATTACAGAAGCAATTGAGAGTTGCCCAGTTGACTGTATTCATTGGACATCGGCTGCACAGCTTTCGCTCCTTGAAGATGAAATGCGCAGAGTAGAGAGAGTCAACGTTGGAGTGATGCTTGCTGGGATGGGAGGTTC…	319.646	326.57	402.314	109.784	184.757	191.325	64.5	66.77	75.62	22.33	37.03	38.78	255.733	1.10904	0.00016178	0.0638295	UP	[GO:0009055:electron transfer activity][GO:0005506:iron ion binding]	-	-	PAN28678.1:hypothetical protein PAHAL_E01770 [Panicum hallii]	gi|1435157656|ref|XM_025959505.1|:PREDICTED: Panicum hallii chaperone protein dnaJ C76, chloroplastic (LOC112892333), mRNA	C5XJ14|C5XJ14_SORBI:Uncharacterized protein;OS=Sorghum bicolor;|GO:0009055,GO:0005506,
DN34465_c0_g2_i3	DN34465_c0_g2_i3 len=1161 path=[1:0-174 153:175-194 173:195-210 189:211-225 204:226-234 213:235-243 4451:244-267 246:268-279 258:280-292 271:293-303 282:304-313 292:314-322 301:323-355 334:356-412 391:413-432 411:433-438 417:439-478 457:479-492 471:493-495 474:496-513 492:514-541 520:542-588 567:589-627 606:628-679 658:680-684 663:685-709 688:710-815 794:816-822 2295:823-855 830:856-884 2361:885-…	CCTGCGTCCACGTATAGAGCCCGCCCGCTCCCACGACTTGTGGTGGTCTAGGAAGAAAGGACAGAGGCCGCGCGCGAGAGGCGGGTGGTCGTGTTGCTGCGCGTGCGTGCGTGCCTGTGCTGTGGATGGCCATCATGGCTGGGATGCTCCCTGGCGTGGAGTGCGCGCGGCGGCGGAGGCTGCGGCAGGGCGGCGACGCGGCCGCCGGTGGTGGCACGAGAAGGCCGTCCTTCTGCCTGTACGCCGCCGGCCACGGCGGGCACCATGCCGGAGCCGGGAACCCTCCTGCCAAGCAGCGGAGCGGGGTGATGGAGATGATACACAAGTGGACGGTGGACAGCAATGCCCGGGAGGCCAAGGAGCGGCTGGACCAGAAGCTCCGGAGCAAGAGGGAGGCCA…	477.544	810.063	578.886	297.984	315.059	356.022	76.31	132.12	86.49	48.25	50.12	57.34	472.593	0.94645	0.000211397	0.0774832	UP	[GO:0008270:zinc ion binding]	-	-	XP_021305816.1:E3 ubiquitinprotein ligase RLIMlike isoform X2 [Sorghum bicolor] >KXG19468.1 hypothetical protein SORBI_3010G063200 [Sorghum bicolor]	gi|1397618106|ref|NM_001156822.2|:Zea mays uncharacterized LOC100283924 (LOC100283924), mRNA	A0A194YHN7|A0A194YHN7_SORBI:Uncharacterized protein;OS=Sorghum bicolor;|GO:0008270,
DN34465_c0_g2_i4	DN34465_c0_g2_i4 len=1133 path=[3657:0-98 153:99-118 3119:119-158 204:159-167 213:168-176 4451:177-200 246:201-212 2917:213-236 282:237-246 292:247-255 3046:256-288 334:289-345 391:346-365 411:366-371 3350:372-428 474:429-446 3187:447-474 520:475-521 3254:522-560 606:561-612 2751:613-778 794:779-785 801:786-814 830:815-843 859:844-929 945:930-930 946:931-969 985:970-1132] [-1, 3657, 153, 3119, 20…	AGGCCGCGCGCGAGAGGCGGGCGGTCGTGTTGGTGGTGCCTGTGGGTGGATGGCCATCATGGCCGGGATGCTCCCCGGCGTGGAGTGCGCGCGGCGGCGGAGGCTGCGGCAGGGCGGCGCGGCGGCGGGGGACCATGCCGGTGGTGGCACGAGAAGGCCGTCCTTCTGCCTGTACGCCGCCGGCCACGGCGGGCACCATGCCGGAGCCGGGAATCCTCCTGCCAAGCAGCGGAGCGGGGTGATGGAGATGATACACGAGTGGACGTTGGACAGCAATGCCCGGGAGGCCAAGGAGCGGCTGGACCAGAAGCTCCGGAGCAAGAGGGAGGCCACCGTCATCAAGAGGCATCACAGCACGGGGAGCATAAAGCTGAACAGAGCCCGCGGCGAGGGGAGCTC…	206.037	547.111	335.262	136.249	152.667	143.987	33.95	92.03	51.7	22.72	25.01	23.9	253.552	1.33109	0.00024561	0.0865157	UP	[GO:0008270:zinc ion binding]	-	-	XP_021305816.1:E3 ubiquitinprotein ligase RLIMlike isoform X2 [Sorghum bicolor] >KXG19468.1 hypothetical protein SORBI_3010G063200 [Sorghum bicolor]	gi|195638149|gb|EU966425.1|:Zea mays clone 294406 protein binding protein mRNA, complete cds	A0A194YHN7|A0A194YHN7_SORBI:Uncharacterized protein;OS=Sorghum bicolor;|GO:0008270,
DN34507_c1_g1_i2	DN34507_c1_g1_i2 len=1207 path=[1:0-94 73:95-144 123:145-163 142:164-196 175:197-275 254:276-501 480:502-623 602:624-656 635:657-683 662:684-1142 1121:1143-1206] [-1, 1, 73, 123, 142, 175, 254, 480, 602, 635, 662, 1121, -2]	AATCTTATAATGCAAAGCTCTTTGACTATTTTTAACATCCTCACATATAGGCTCAAGTGTCTGATTAAATCAGGGCCAATTAGAATCCACCATCAAAGCATATCAGGAAAAAAATCATTTTGTAATGACTGTTCAAGCTAACCTAACAACTGCCAATATCTCAACATGTGCTAGTTAAATCAGAGAGTAAAGAAATCCTAGATAATTGATGATCAACAACTTAATAAGTGAGATTTTATCAAAGGAATGATAGTGCTAAGATTCTAAGACAAGGGAATGACAGTTCTCAGCTAGTTCACAGAAATACTGGTTCAGCTAGTACTACTGCCCTCGATTACATTAACAAAATAAAGAAAACATGAAACCTGAAGAAACATTTTAACACCTGTCACTGTCATG…	0	0	0	16.6636	35.9789	3.94484	0	0	0	2.6	5.46	0.68	9.43122	-6.72431	0.00011756	0.0518471	DOWN	-	-	-	-	-	-
DN34519_c0_g1_i1	DN34519_c0_g1_i1 len=2134 path=[1:0-85 8677:86-109 88:110-211 7623:212-231 665:232-233 667:234-249 683:250-263 7104:264-286 717:287-327 7221:328-354 786:355-845 8679:846-869 1301:870-956 1388:957-958 8683:959-982 1414:983-993 1425:994-1015 1447:1016-1328 1760:1329-1329 1761:1330-1367 1799:1368-1391 1823:1392-1407 8680:1408-1431 1863:1432-1448 1880:1449-1470 8682:1471-1494 1926:1495-1586 2018:1587…	TAATGGCAGCAGTCGGAGGGGTTGGGATTTCATCACGAAGGCATATCCGTTGCGGGCAGCTCACTCACTGTTCTGCTACCAGTCTCCAACTCCCTTTCAATCAAGTTGATCTCGTATGGCCAGATCACCATGCTCCCAGACCTTGATCAAGCTTTTTGGTGAAACGCGTGTAGGCGTCACCAACAGGAAGCATTTGCATAAAGAGTGACCCTTTGTCTGGTTGTTGGAAAAAAAGGAGCATAGAAATTAGTGTGATCGCTCCTTCTTTCAGTAGCAGGGCAATTATTATTTTGTATCGATGATGCTAGCTCAGTGATTGTCCATAGTCTGTGAGTGAAGGTAACAAAGCTCTAGCCCTCTATCAAGAAAGAAGATATTCCTAAACGAATTTAAAACACT…	0	3.39293	0	48.0303	33.0617	14.7931	0	0.27	0	3.81	2.58	1.17	16.5464	-4.71807	0.000106416	0.0487831	DOWN	-	-	-	-	-	-
DN34622_c0_g2_i6	DN34622_c0_g2_i6 len=1129 path=[1101:0-68 3584:69-217 1290:218-293 1366:294-323 2865:324-334 2876:335-339 2881:340-347 1420:348-360 1433:361-361 1434:362-379 1452:380-428 1501:429-479 1552:480-504 1577:505-524 1597:525-533 7131:534-557 1630:558-559 7133:560-583 1656:584-584 3866:585-617 1690:618-630 3759:631-656 1729:657-661 7132:662-685 1758:686-686 1759:687-745 1818:746-823 1896:824-995 2068:99…	GGCGAACAAAGCCGGAGCGAAGCGAAGCGAAGCTGAGAGAGTAATGGCGTCGCCGTCGTGCGCCTCCACTCTACCCTGGACCTCCGCCTTCTCCTCCTCCTCCTCCTCGCCCCGCCTCACCACCTCTCGCCAGGCCCGATCCCTCGTCATTGTCGCCCAGGGCAAGGTCAAGAAGTATCGACAGGTTATACTGACCGAGGATGTAGAAGAGCTGGGGAGGAAAGGTGATAGTTTGAAAGTGAGAGCCGGATTCTACCGCAACTTCCTCCTTCCCAAGGGCAAAGCTCAGCTGCTTACCCCAGAAGTCCTCAAGGAAATGCAACTAGAGCAGGAAAGAATAGAAGCAGAAAAACAACGGGTAAAAGAAGAGGCACAACAGCTTGCCCGAGTCTTTGAAAC…	811.632	713.364	792.336	1107.64	1153.27	1240.65	134.51	120.5	122.57	185.56	189.91	207.01	969.815	-0.595928	0.000287266	0.0959948	DOWN	[GO:0005840:ribosome][GO:0003735:structural constituent of ribosome][GO:0006412:translation]	[ko03010:Ribosome]	Araip.FQ8DT:Arachis ipaensis|SBP|SBP family protein	XP_004957182.1:PREDICTED: 50S ribosomal protein L9, chloroplastic [Setaria italica] >XP_004957183.1 PREDICTED: 50S ribosomal protein L9, chloroplastic [Setaria italica] >XP_004957184.1 PREDICTED: 50S ribosomal protein L9, chloroplastic [Setaria italica] >KQL25049.1 hypothetical protein SETIT_031163mg [Setaria italica] >KQL25050.1 hypothetical protein SETIT_031163mg [Setaria italica] >KQL25051.1 h…	gi|242387492|emb|FP094351.1|:Phyllostachys edulis cDNA clone: bphylf030a20, full insert sequence	A0A0A9CWP8|A0A0A9CWP8_ARUDO:50S ribosomal protein L9;OS=Arundo donax;|GO:0005840,|GO:0003735,|GO:0006412,
DN34700_c0_g1_i3	DN34700_c0_g1_i3 len=597 path=[1319:0-175 8819:176-220 1517:221-275 9418:276-299 1596:300-301 7734:302-432 1620:433-468 1656:469-480 9413:481-504 1692:505-508 1696:509-530 1718:531-531 9416:532-555 1743:556-579 5675:580-596] [-1, 1319, 8819, 1517, 9418, 1596, 7734, 1620, 1656, 9413, 1692, 1696, 1718, 9416, 1743, 5675, -2]	TTGACACACACTATCCGTTGGGCGATTCTCGGCCCTACAACGTGTGGTGCAAATCCAGCAAAAATCCGTTCCCCCGTCGCTCCACCACATCTCGAGCCTCCGGTCGCCGTCGCGCTCTGGCTTCCCTCTCCGCCGCGCCCTCGCACACAAAGCAGCCGAGCCCGCGCGATCATCCAACCACGCACCCGCCTCAGCCATCACGTGACCACCCATGGCTGCCACCGCCTGCCGCGTCGCTGTGCCGCTCGGCCTCGCCCCGCTGCCCCGCGGCGGCGCTGGTGGCTGCGCCTTCCTCCAATGCGATGAGAACATACAGCTTGATTCTCCCTATCTCTTCTCTGCAGTTAGCTTAGTGTTTGCCCTGGCACCAGTATTGGTAATCAAATTAATCTCATACCT…	107.833	12.7235	11.1754	751.821	357.845	697.25	46.07	5.59	4.75	316.87	151.09	294.6	323.108	-3.77738	0.000266897	0.0918278	DOWN	[GO:0016021:integral component of membrane][GO:0009579:thylakoid]	-	-	XP_004957649.1:PREDICTED: protein CURVATURE THYLAKOID 1B, chloroplasticlike isoform X2 [Setaria italica] >KQL25719.1 hypothetical protein SETIT_031409mg [Setaria italica]	gi|1371042347|ref|XR_732719.3|:PREDICTED: Brachypodium distachyon protein CURVATURE THYLAKOID 1B, chloroplastic (LOC100834583), transcript variant X3, misc_RNA	A0A0A9D1X1|A0A0A9D1X1_ARUDO:Uncharacterized protein;OS=Arundo donax;|GO:0016021,GO:0009579,
DN34730_c0_g1_i1	DN34730_c0_g1_i1 len=3761 path=[3740:0-143 8847:144-167 3885:168-191 8849:192-215 3933:216-345 4063:346-496 4214:497-517 4235:518-520 4238:521-557 8845:558-581 4299:582-643 4361:644-689 4407:690-842 8851:843-866 4584:867-934 8854:935-958 4676:959-1039 8852:1040-1063 4781:1064-1124 8850:1125-1148 4866:1149-1231 4949:1232-1278 4996:1279-1459 8843:1460-1483 5201:1484-1521 8853:1522-1545 5263:1546-16…	GATCACTTGAAATCGCTTCAGAGGTTGCAGTCGACCCATCAGAAGTTGGATCAATCTTCAAGTTCTTCAATTCTGTGTCCAGGTCATTCCTACTTTTTTTTTTTTTGAAAACAGATTACTCCCGCTTTTATTGAAAGCGATATAAAAGAGTACATAAAGGTTTTACCGGGGATACCGGTTTACAAATCAAAAGGCACACATCAAGAACTAAGCAACCCACACAAGGAGAATTACATAAAGTCATCAGGTACAAGCTCATTCCTTTGTATTCTAAAATCCTGGAACTACCGCTTCAGAGTGTCCAATGCGCGATCCAGCACTTCCTGATCTTGGCTTCTTAGCAACAACCCTCCATCTCTTTGCATTCTAGGTTCTTCTTTTGCAGTATCCTCTCAGCTT…	1.92558	0.848234	2.23508	34.3074	38.8961	24.6552	0.08	0.04	0.09	1.44	1.59	1.03	17.1446	-4.32249	7.42571e-06	0.00690544	DOWN	-	-	-	PAN30864.1:hypothetical protein PAHAL_E03039, partial [Panicum hallii]	-	A0A1D6E4V9|A0A1D6E4V9_MAIZE:Uncharacterized protein;OS=Zea mays;
DN34850_c0_g1_i2	DN34850_c0_g1_i2 len=1364 path=[1:0-202 5361:203-282 264:283-307 5909:308-331 313:332-342 324:343-365 347:366-472 5914:473-496 478:497-581 563:582-603 585:604-608 590:609-634 616:635-725 5916:726-749 731:750-785 5915:786-809 791:810-878 860:879-900 882:901-938 5917:939-962 944:963-982 964:983-1027 1009:1028-1051 1033:1052-1097 1079:1098-1127 1109:1128-1130 5913:1131-1154 1136:1155-1190 1172:1191-…	GTAAGCATATAAATTTCAAACCAATATTTGATTAAATATGAGATAATAGGGAAGACTCCACGAACCTAGCATATAAATCTCATCATGTGCAAGTGCAAGATCCAAGAAGAGAACAAACACATGATTCAGGCTCTCCCATTATGTCAATATACTAAGATAAAAAAATGATTTAGTGGGAGCCACTAAACATTATATTAAGAAGAGGCCCACCAAATAGGAAAGTGGGCACGTTTTTCACAAACCGTGAGTGCCTTTGCTGTCAATATACAAGACTAAAGTCTCATCATGTTGACTAAAGTTGAAACGACGGTAAGCAACAAAGATGGAAACGTGGTAAAAAAAACAATAGTCCACGTAATAATATGAACAATGACAAGGAAATACTTCACATACACCGTT…	961.828	786.313	935.381	1454.63	1522.78	1441.84	125.4	105.23	114.18	192.41	197.46	189.79	1183.8	-0.720241	1.53165e-05	0.0116025	DOWN	[GO:0003676:nucleic acid binding][GO:0000166:nucleotide binding]	[ko03013:RNA transport][ko03015:mRNA surveillance pathway][ko03018:RNA degradation]	CCG030364.1:Populus euphratica|NF-YA|NF-YA family protein	XP_004956457.1:PREDICTED: 30S ribosomal protein 2, chloroplastic [Setaria italica] >KQL23987.1 hypothetical protein SETIT_030950mg [Setaria italica]	gi|1435121144|ref|XM_025943814.1|:PREDICTED: Panicum hallii 30S ribosomal protein 2, chloroplastic-like (LOC112879539), mRNA	K3ZWG8|K3ZWG8_SETIT:Uncharacterized protein;OS=Setaria italica;|GO:0003676,GO:0000166,
DN34851_c0_g3_i1	DN34851_c0_g3_i1 len=573 path=[1528:0-85 88:86-97 100:98-183 186:184-230 1616:231-254 257:255-572] [-1, 1528, 88, 100, 186, 1616, 257, -2]	GGCGCCGCCTACGTCTCGCTCTTCATCGTGCTTGTTAGCGAGGGCGTCCAAGTGCGCGCGCTGTTCGAGCTCACGCTCGTCGACCAGAGCGGCAAGGGCCAGGACAAGGTGCACAGCCAATTTGGGACACCGATCCAGTGCAGCCCGTACACCCTTAGGACCCGCGGGAGCATGTGGGGCTACAAGCACTTCTTCAAACGATCAGAACTGGAAACATCAGATTATCTTAAAGACGATTGCCTATTAGTGAACTGCACAGTTGGTGTTGTTCAATCACACATTGAATGATTGAAGGGCCAAAGATATACTACACGACTAGTGAATGTTCCACTGGTTGCTGCGTGAAGTCGTGGGTTTTAGGGGCTATTAGAGATGAAGGCAATATATAAAGTTGTAACT…	0.96279	0	0	13.7229	50.565	11.8345	0.44	0	0	6.21	22.97	5.37	12.8475	-6.19038	8.11701e-05	0.0400035	DOWN	-	[ko04340:Hedgehog signaling pathway]	-	XP_004958540.1:PREDICTED: BTB/POZ and MATH domaincontaining protein 1like [Setaria italica] >KQL26965.1 hypothetical protein SETIT_029934mg [Setaria italica]	gi|1435123129|ref|XM_025944788.1|:PREDICTED: Panicum hallii BTB/POZ and MATH domain-containing protein 1-like (LOC112880260), mRNA	K3ZTK4|K3ZTK4_SETIT:Uncharacterized protein;OS=Setaria italica;
DN34852_c0_g1_i14	DN34852_c0_g1_i14 len=3770 path=[1:0-298 277:299-448 427:449-533 512:534-534 513:535-986 965:987-1049 1028:1050-1116 1095:1117-1161 8549:1162-1188 8576:1189-1192 1171:1193-1229 1208:1230-1250 8701:1251-1262 8713:1263-1309 1095:1310-1354 1140:1355-1381 1167:1382-1385 1171:1386-1422 1208:1423-1443 1229:1444-1865 1651:1866-1941 1727:1942-1961 1747:1962-1995 11307:1996-2017 2042:2018-2344 2369:2345-2…	GCCAGCGTAGCTATACCATAGTCTGGGAAGTTAATAACAGCCAGCACAGGTTGTCTACCATAAGCATAATCAATCTTTTTGACTTGGTAGGAGTTTAGTTAAAAAAAAGGCGTACATCAAGAATTGGTAGGTCCTTGCTAATACAATATTAGAACAAAATCAAAAGCTATTGGATACTACGGTACACCAAAAATCCATAAACGCTACACACGGTTGTTTGTCATCTGCAGATTGAAATAACATTTGCTTCTCTACAATCTGCAATGGCAGTAGATGAAAGCAACCAAAAGCTCCCAAATCTAAAAAAAAAAAAAAAAGAATATAACCACAATGAGAACTAACATCTGCAGAGATAAAGAATATGCTTATATTCGTAGAAATACAGTAACACTGCTTTAC…	0	0	0	12.7427	26.2549	20.7104	0	0	0	0.57	1.1	0.87	9.95134	-6.80158	1.86605e-05	0.0134969	DOWN	-	-	-	-	-	-
DN34866_c1_g1_i6	DN34866_c1_g1_i6 len=1367 path=[1359:0-101 1438:102-130 1467:131-133 9830:134-157 1494:158-212 4661:213-232 4681:233-248 4697:249-252 4701:253-288 4737:289-312 4761:313-365 4814:366-387 4836:388-397 4846:398-440 4889:441-445 4894:446-461 4910:462-468 4917:469-479 9825:480-503 4952:504-524 9826:525-548 4997:549-586 9828:587-610 5059:611-614 9831:615-638 5087:639-664 5113:665-740 5189:741-798 8931:…	CGCATAGGCAACACTGGAATGTCCCAAGCAAATGTTCAGACAGCATTGACGCAGAAGCACATTATCACTTCTATTTTTAGGACACCATAATCTTACAAAATCTAGAAATCAGGCTATATGAGAATCCAACTGCAATTAGTACAGTACAGATTTGATACAACATCATACAGTTAGTGAGGCACCATTATCATCTAGCGATAGGGTCAAGATCATCGTAGCTGCCTTCGGTGCCCTGAAAAGCAACAAAGATCAAATGGTTAATCAGATATGTACTTGTGATCACAAATTGCAAATGAAAAACACTAATTCATGGGGAAAGCTATAGGATATCCAAATGTTAGACCTCAACAGCTTAAAACTAGCATTTAGCACATCAAGTCAGTACATTACACGTCACAA…	68.3581	46.6528	50.2893	158.794	116.688	151.876	9	6.25	6.14	21.07	15.2	20.04	98.7765	-1.37073	0.000110399	0.0499063	DOWN	[GO:0005829:cytosol][GO:0016616:oxidoreductase activity, acting on the CH-OH group of donors, NAD or NADP as acceptor][GO:0006760:folic acid-containing compound metabolic process]	-	RrC1188_p3:Raphanus raphanistrum|C3H|C3H family protein	XP_002453989.1:NADPHdependent pterin aldehyde reductase [Sorghum bicolor] >EES06965.1 hypothetical protein SORBI_3004G178100 [Sorghum bicolor]	gi|1256274627|ref|XM_004952725.2|:PREDICTED: Setaria italica NADPH-dependent pterin aldehyde reductase (LOC101767086), mRNA	C5XUU0|C5XUU0_SORBI:Uncharacterized protein;OS=Sorghum bicolor;|GO:0005829,|GO:0016616,|GO:0006760,
DN34938_c0_g2_i4	DN34938_c0_g2_i4 len=2119 path=[5755:0-600 6333:601-680 6413:681-747 6480:748-748 6481:749-836 6569:837-946 607:947-950 611:951-960 621:961-964 624:965-994 8944:995-1018 678:1019-1027 405:1028-1034 412:1035-1040 418:1041-1090 468:1091-1140 6704:1141-1165 543:1166-1169 4731:1170-1221 593:1222-1225 597:1226-1235 607:1236-1239 611:1240-1249 621:1250-1253 345:1254-1257 3494:1258-1263 3500:1264-1264 3…	GAAATATCTCTTGAGTTATTATTGTAATCTATCATATACACTAGCAAAATGCCTGTGCGTTGCTATGAGCTTGAAGTAAAAACAAGTTGTATAGACAATATATATGTCATGGAATAGATAATTATATATATAGTAAAAAATCATATTTATATTATAAAATAGTTATATATCAATTCCGATGTAGCAATTCCTTGGCCTTGGTGAAAGACCTATATTATCATTGGCTCATGGCTGTGGTCTTATAAAATAGAGAGAGGATCCCGATCCTTTTTGACCATCCATCTTCAATATGGAGATGAAAATATATGTTTAGCTCTAGAGAAAGAGAAATCCTTTGTCTTTGCTATTATTTATAAAGAGAAATATACCACAGTTTACATGGCCACATGCCAAAGTGCA…	8.66511	0	0	61.7533	81.6819	34.5173	0.67	0	0	4.88	6.29	2.73	31.1029	-4.35547	3.28496e-05	0.0204042	DOWN	-	-	-	XP_015642380.1:PREDICTED: uncharacterized protein LOC107281305 [Oryza sativa Japonica Group] >EEE65983.1 hypothetical protein OsJ_21911 [Oryza sativa Japonica Group]	-	A0A0E0LDB2|A0A0E0LDB2_ORYPU:Uncharacterized protein;OS=Oryza punctata;
DN34953_c4_g11_i4	DN34953_c4_g11_i4 len=577 path=[5261:0-60 2191:61-63 2194:64-69 2200:70-91 2222:92-92 2223:93-132 2263:133-135 2266:136-163 2294:164-192 2323:193-193 2324:194-214 2345:215-218 2349:219-242 2373:243-250 2381:251-268 2399:269-292 2423:293-301 2432:302-317 6347:318-341 2472:342-368 2499:369-391 2522:392-394 2525:395-412 2543:413-417 2548:418-437 2568:438-455 488:456-457 490:458-474 6349:475-498 531:…	CAACAATACACATAAACTGCATTTCCCACATCACATGATCTGACATCACAACATATATAGAATCAGATTGTACCAATTGTCCAATATCACATACAATTGCACTTCCCACATCACATGGTCTAACATCATAATAACAAGTATAGAAACAAATTGCAAAATGGTAAGAGTTATTTAGAGCCACTTGCCCAGAGCCCAGTCTCACCAAACATCTCATATGTTTGCGAGAGCACTACCTTCGTTGCCCGCAAGCAGCCACTGAAGAAGTGCTTCAGTATGCGCTGATGCTTTCTTCAAGTTCTCCACTTCTTCAGCCTGCTTCAATCTTGTTGCTTCAGCCTCTTCCATTTCTTGCATGGCAATGTCTTCTGCATACATTGAACTTTTTCTTGACTACACCTG…	0.96279	0	0	54.8918	37.9237	26.6277	0.44	0	0	24.53	17.33	11.94	20.0677	-6.8401	9.68999e-07	0.00151629	DOWN	-	-	-	-	-	-
DN34998_c3_g1_i23	DN34998_c3_g1_i23 len=11152 path=[18623:0-78 28794:79-102 18703:103-218 18819:219-265 18866:266-343 18944:344-363 18964:364-445 19046:446-469 19070:470-851 19452:852-902 19503:903-921 19522:922-1017 9425:1018-1046 9454:1047-1052 20613:1053-1124 20685:1125-1142 20703:1143-1238 20799:1239-1387 9790:1388-2229 10632:2230-7815 16218:7816-7816 16219:7817-8337 16740:8338-8723 17126:8724-8724 17127:8725-…	GCACTTGTGTATAGATTAATCAAGGTACACAGAGCACAAAGTATAGCACCACGAAATATTCTGGTACTGCGTTACAACTTACAACAATTCATCAATTCATTATAAGCATAGCGCCACAAAAAAAGCTTCATGCAGGGAGGGGATAGCACAATACTGTGATCTCGTCTTCCTTGGCTGCTGCTTGCCTGCTCTCCGGATCTTTTCTCCACCATGCCACACTGGCCAGAGACATTGAACAACTTGCATTTTCAGTTGTTGGGTGAGTAATTTCATCGAATATGTTGCAGGCAACGGTGTCATTGGTGTATCATAGAATTCCCCTATCGTCTTCTCATCTGGCACTGTTAGTTCATGCCCCCATCCACGGCTACCTCACAGCCCCTAGTTAAACTTGGCATG…	0	0	0	146.051	56.3994	178.504	0	0	0	1.98	0.74	2.4	63.4925	-9.47503	5.1859e-13	8.43948e-09	DOWN	-	-	XP_008245529.1:Prunus mume|E2F/DP|E2F/DP family protein	XP_008655382.1:uncharacterized protein LOC100502147 isoform X1 [Zea mays]	-	A0A1D6PNE1|A0A1D6PNE1_MAIZE:Uncharacterized protein;OS=Zea mays;
DN35043_c0_g1_i1	DN35043_c0_g1_i1 len=822 path=[1:0-185 164:186-201 5555:202-257 236:258-258 5611:259-279 261:280-326 308:327-363 345:364-430 412:431-453 435:454-457 6542:458-481 463:482-484 6543:485-508 490:509-529 3911:530-532 3914:533-548 3930:549-586 1317:587-589 6541:590-613 1344:614-821] [-1, 1, 164, 5555, 236, 5611, 261, 308, 345, 412, 435, 6542, 463, 6543, 490, 3911, 3914, 3930, 1317, 6541, 1344, -2]	CTATACTGTAAAACACCGTCATTCACTGCCAATCAGTCTAAATTCACGGGCTTCTATCTTGTTGAAGGCAGGAGCAAGAAGGATAAGAACGTACTGATCAGCAAACACTCTACCAGTAGCTCCCGACACCACTGCCCTCGAACACCTTCTATATATAGCTCCACCGCTCATTTCCGGACGCACCGAGTGACATCGCGCTGTGAAGCCTCGCATGTGCTGAGCCGTTTAGAGCTAGCTCATTCTTCGGCGTTTTGCTTCCTGGACCAGGAAGGGCCCTCTCTGTCTCTCCCACCTTGCTCCATTTGGGTTTCAGGGAAGGAGGGGTTCGGCTGAGTTGAAGGAGCAACAACTGAGGGGATGGAGCATATAGCGAGGTTCTTCTTTGGAGTTTCCGGGAAT…	262.842	386.795	214.568	573.423	617.476	536.498	67.44	99.39	51.13	147.48	156.92	137.52	431.934	-0.99663	0.000173002	0.0676783	DOWN	[GO:0016021:integral component of membrane][GO:0008643:carbohydrate transport]	-	mrna24941.1-v1.0-hybrid:Fragaria vesca|DBB|DBB family protein	XP_004970789.1:PREDICTED: bidirectional sugar transporter SWEET1a [Setaria italica] >KQL07994.1 hypothetical protein SETIT_002578mg [Setaria italica]	gi|1435164910|ref|XM_025963324.1|:PREDICTED: Panicum hallii bidirectional sugar transporter SWEET1a (LOC112895370), mRNA	K3XL05|K3XL05_SETIT:Bidirectional sugar transporter SWEET;OS=Setaria italica;|GO:0016021,|GO:0008643,
DN35047_c0_g3_i2	DN35047_c0_g3_i2 len=3725 path=[1458:0-87 10790:88-111 1547:112-118 1554:119-246 1682:247-292 1728:293-367 1803:368-374 3903:375-424 1860:425-436 2915:437-505 2984:506-514 1950:515-525 1961:526-529 1965:530-562 1998:563-575 2011:576-625 2061:626-673 2109:674-743 2179:744-801 10789:802-825 2261:826-982 2418:983-987 2423:988-1045 2481:1046-1063 2499:1064-1100 2536:1101-1107 2543:1108-1201 2637:1202…	GCCATATCAATGCCAGCGACACTGCCACTGCTCGCCGCGGGCGTGGTCGCCGCGTCGCCCCCATCTCCGGCCACCGCCACAGGGGCCGCGGCGTCCCACAAATCTCGTCCTCTCCGCCTGGTAGCTACTTCAGCTGCCTCTTCGCCCTCTACTTCCACCTCGGCCGTCTCCAGCACGCCGTCGTCTGTGAGGCATTCCAGCAAGCACCTGGCGGGCAGAGACGCCATCTCGTCGAAGCCAAGCAAGCCTCGGGTGTTCTTCCTCGACGTCAACCCGCTCTGCTTCCGTGGCTCTCAGAGGAGCCTCAGCGCCTTCGCGCGCTGGCTCGCGCTCTTCTTCTCGCACGTCAGCCTCCGCGACCCCGTCATTGCCGTTTTGGATGGAGAGGGTGGTAACGAG…	27.9209	24.5988	37.9964	3.92084	0	3.94484	1.18	1.09	1.51	0.21	0	0.2	16.397	3.52495	0.000283804	0.0954255	UP	[GO:0003824:catalytic activity][GO:0003677:DNA binding]	-	-	XP_002458848.2:uncharacterized protein LOC8063115 [Sorghum bicolor]	gi|1256522598|ref|XM_004970687.4|:PREDICTED: Setaria italica 5'-3' exonuclease (LOC101773813), mRNA	A0A0A9J0Q1|A0A0A9J0Q1_ARUDO:Uncharacterized protein;OS=Arundo donax;|GO:0003824,GO:0003677,
DN35075_c3_g1_i6	DN35075_c3_g1_i6 len=1971 path=[2154:0-88 16303:89-112 2244:113-160 2292:161-176 2308:177-184 2316:185-274 16299:275-298 2430:299-417 2549:418-466 2598:467-510 2642:511-596 2728:597-614 2746:615-800 16306:801-824 2956:825-1089 16305:1090-1113 3245:1114-1284 12309:1285-1970] [-1, 2154, 16303, 2244, 2292, 2308, 2316, 16299, 2430, 2549, 2598, 2642, 2728, 2746, 16306, 2956, 16305, 3245, 12309, -2]	CAGCCCTTTTCCCCGGGAAGAAAATAATCGCCTGCGGAGGCAGGAAAGGAAATCCTCCGCCTCTTGACGCCGCCGCCTCCGCTTTTCCCCGACCCGAGTGCCTCGCGCCGCCGCCGCATCCTTTCTCCCCGACCGCCTCTCCTCTCCTCTCCAGCGACCTCACCGCCTCTCCTCTCCTCTCCACCGCCGCCTCTCCTCTCCCGCGCTTGTCCTGCATTCGCATCTCCTCTCCCCGACTCACTACGTTGCCGCCTTCCGTTCAAGGAGCCACCGCCACCGGCCACGACTTGGCCGCCTTCCATGAGATGCACGACGTGCGAAGCCGGTCGGCTCTATCTCGACTAATGGCTTGAATCCCGTACTGCATCCCCTCATTTTCTCGGTGCCGCCCCATCTCTT…	0	0	0	30.3865	6.80682	10.8483	0	0	0	2.61	0.61	0.92	8.00694	-6.48781	0.00020197	0.0750418	DOWN	-	-	-	-	-	-
DN35111_c1_g1_i16	DN35111_c1_g1_i16 len=3645 path=[2533:0-100 16098:101-124 2635:125-289 16089:290-313 2824:314-581 3092:582-584 3095:585-683 4809:684-693 4819:694-709 4835:710-845 4971:846-882 5008:883-1009 5135:1010-1093 5219:1094-1202 16091:1203-1226 5352:1227-1242 5368:1243-1250 5376:1251-1274 5400:1275-1335 5461:1336-1378 5504:1379-1437 5563:1438-1461 5587:1462-1511 16096:1512-1535 5661:1536-1695 16087:1696-1…	GGTGTGTATTGTACGCGAGGGCCAGTCACGGTGACGCCCGTATCACACCTTCTTTATTGTTGTCAGTTTCCTTTTCCTTGGCCCGACCTCTCTGCCTACCTGTTATCTTCTTCTTCCCCAAATCCTCCTCTTCCTCTCCTCACATCCTCCACCCTCAATCTCCATGGAATTCCCCCACCAGAGCTCCTCTATCCACGGTTATCAAGCCGTGACACGGCCAGGGGCCATGCTGTTCGTCACTCGGTTCATGGAAGTGAATCGTGGCTAGGACAACGAGGATTCTTCCTTCCAGCGTGTGGATCTTGAATCGACATTAAGGTTCATGTTGGAAACCAGTCATGGTCGATCCCTGGTCTGCTGGTCGTATGGTTCTTCGTTGTCGAAGGTCCCTCGACTGTT…	131.902	10.1788	203.392	0	0	0	5.62	0.45	8.17	0	0	0	57.5789	9.3194	4.97071e-06	0.00515241	UP	-	-	-	-	-	-
DN35161_c0_g1_i3	DN35161_c0_g1_i3 len=1825 path=[1800:0-573 2351:574-597 2375:598-607 2385:608-629 7349:630-653 2431:654-672 2450:673-741 7347:742-765 2543:766-787 2565:788-829 6227:830-844 6242:845-853 2631:854-863 2641:864-910 2688:911-958 2736:959-1011 5863:1012-1095 2873:1096-1105 7348:1106-1129 2907:1130-1138 7350:1139-1162 2940:1163-1202 2980:1203-1264 3042:1265-1282 7351:1283-1306 3084:1307-1317 3947:1318-…	GTCGCATGCCGTCCCTAGTCGCCAAGTTATTCAGGTGCAGCTATGGGCAAATCATAGAGACGAAAATCGTCTCAAAGATGATGATATATTATTGTAAGAGGTTAGTTGAGAATACACCAAACCAAAAAGTGTCCTATGAAATGGTTACAAGCAGTGCCTGAAAATTCTAGAAACTTGTTGTCGACAACATCAGCTCACCTCAGCCGAGACCACTGCCGCAGCGGAGCCACCAGTTCCGCCACACACCGCACACGGGATCGGCGAGTAAAAGAATACGGTCGATTGCAACGTGGCCGCGGGCCTCGGCGACGTGCCGCTCACGGGAGCCCCCGACGCTCCAGAGCATTCGCGCGTCGCCTTGACGGCTCCGATCAAACCCGCTCCTGCATCCGACGGTTA…	727.87	648.05	731.989	332.291	298.528	445.767	66.92	61.61	63.29	31.2	27.33	41.54	530.749	0.969154	1.61286e-05	0.0120401	UP	-	-	-	PAN15366.1:hypothetical protein PAHAL_B04903 [Panicum hallii]	gi|1435122079|ref|XM_025944272.1|:PREDICTED: Panicum hallii stress-related protein-like (LOC112879855), mRNA	A0A0A9KM93|A0A0A9KM93_ARUDO:Uncharacterized protein;OS=Arundo donax;
DN35254_c2_g5_i8	DN35254_c2_g5_i8 len=1372 path=[1350:0-86 1414:87-88 1416:89-89 1417:90-103 15392:104-127 1455:128-136 1464:137-181 1509:182-229 1557:230-272 1600:273-310 1638:311-450 1778:451-465 1793:466-1053 2381:1054-1066 2394:1067-1067 2395:1068-1142 2470:1143-1143 2471:1144-1218 2546:1219-1239 2567:1240-1260 2588:1261-1279 2607:1280-1371] [-1, 1350, 1414, 1416, 1417, 15392, 1455, 1464, 1509, 1557, 1600, 16…	TTAGACCCCAAGAAACGAACACACTTATGCAGTCTATAAGAAATCTGAGAATTACATGATACTGCAGTGTGAAGATGTGTTTGTCCTGAAACACTAAGCGATGAGAGGTTGGATTCCATTCCACCGTCAGGCACTTGTGCAAGAAGAATGTAATTTTATTTGCAAGCATTGTGGCCTCAGGTTGTGAGTTGTGAGTTGTCATATTTCTACAATGCAGTAGTTGCAATCATGTTCAAACAATGATTGAAGAGTTCTTGTTTTCTGTTGCATGCCCGTGATGAGGTTGTAGTCCAATTAATTAGCCACAAAACAATGCATCTTGCCACGTTTTCTTTGCTTTTTCAAAACAAAACCTGTGCACCTGCAGACCAATGGACGATAATCTATCATGCAACTTTT…	0	0	0	42.1491	22.3653	13.8069	0	0	0	5.54	2.89	1.88	13.0535	-7.19304	3.04213e-06	0.00341429	DOWN	-	-	-	-	-	-
DN35419_c0_g1_i3	DN35419_c0_g1_i3 len=1346 path=[5182:0-84 5244:85-87 4122:88-180 4215:181-294 4329:295-298 3062:299-364 3128:365-487 3251:488-592 5502:593-669 3442:670-673 5691:674-727 3500:728-763 4547:764-811 3585:812-830 5247:831-919 3693:920-928 5608:929-957 3731:958-981 3755:982-1122 3896:1123-1135 7296:1136-1159 3933:1160-1241 4015:1242-1345] [5182, 5244, 4122, 4215, 4329, 3062, 3128, 3251, 5502, 3442, 569…	CTCAAGGCACCTCCTCGCCTTGCGTTCTTTCTCCTCTGCTCCCTGCTCTGTTCTGCTGTGGCCAACAGCCGCTTTCACTTCTGGTTAGTTTCTTTGATTCTACTCTTCCAATCTACGAGAACTACTGTTCTACATCCCTTGCCATCAGTCCTTGCGTGTTAGGATTGGATTAGCTCCATCTGATCCACGATTCAACCGGTCCAAATCTTGTGCTTAGCCAGGAAATCTTGTATTTAAGCACTAAGCTAACGTCTCCTGATGATCGATGTGCAGGTCCTAATGGCGTCCAACTACGTGGACACCGCGGCGGCGGAGGGCAGGTTCCACGGCTACGGCCACGGGCACAGCACGACGCCCACCGGCGCGGCGGCGGCGTCGTCCAAGACGACGCGGAGGAGC…	85.6883	104.333	102.814	34.3074	22.3653	40.4346	11.41	14.21	12.86	4.68	2.99	5.42	64.9903	1.59285	0.000160632	0.0637589	UP	-	-	-	BAD25395.1:hypothetical protein [Oryza sativa Japonica Group]	-	A0A0D3F5U2|A0A0D3F5U2_9ORYZ:Uncharacterized protein;OS=Oryza barthii.;
DN35444_c0_g2_i3	DN35444_c0_g2_i3 len=2245 path=[1:0-132 111:133-187 7314:188-211 190:212-231 5451:232-283 262:284-388 367:389-391 6745:392-414 367:415-417 370:418-668 7315:669-692 645:693-730 7301:731-754 707:755-773 7307:774-797 750:798-838 7313:839-862 815:863-878 7305:879-902 855:903-971 7309:972-995 948:996-1051 3807:1052-1330 7311:1331-1354 4110:1355-1357 7302:1358-1381 4137:1382-1478 7304:1479-1502 4258:15…	ATTGCCATCTCATCCAAAACAAATGTAAGCAGATATATTAAGTGTGCATGATAAACACCATATGGTCATCGAGATACAATGTTGAAAAAAAATGTGCATGAATTTTGGGCCCATTCAATGACACGAGCTGAATCCACTCGCAGAATTTTCTCTTGGTAGTGTTCCAACCAACAGCATTACGTCAGCAGTGAATTACCCAGAAATGCTCTAATGTACAACAAATGGTATGGCAATTTAGCGTCAAGGGATCGAATCGCCACAGCAACATATAGAATAAGGAAATAAGAACTTCAGACTTTATCTGTAGAACCAGTTGCTGCGATATAAAGCAGATGGGTTATTATAACTATGTCTTAGGCGGCACGAGAATGGCCCAACCAACCACACCTTAGGAATGGC…	72.2093	106.877	103.931	371.5	214.901	328.408	5.26	8.09	7.11	27.54	15.56	24.16	199.638	-1.69251	1.77662e-07	0.000356946	DOWN	[GO:0016021:integral component of membrane][GO:0006810:transport]	-	Achn350331:Actinidia chinensis|ERF|ERF family protein	PAN32837.1:hypothetical protein PAHAL_E04393 [Panicum hallii]	gi|1100740|dbj|D45074.1|PNI2OMTB:Panicum miliaceum mRNA for 2-oxoglutarate/malate translocator, complete cds, clone: pOMT106	Q40918|Q40918_PANMI:2-oxoglutarate/malate translocator;OS=Panicum miliaceum;|GO:0016021,|GO:0006810,
DN35468_c0_g1_i2	DN35468_c0_g1_i2 len=936 path=[1:0-143 7865:144-167 146:168-179 7871:180-203 182:204-218 7874:219-242 221:243-255 6171:256-311 286:312-360 335:361-400 375:401-497 472:498-541 516:542-571 7866:572-595 570:596-625 6010:626-682 657:683-688 663:689-697 672:698-748 7872:749-772 747:773-838 813:839-853 828:854-875 850:876-880 855:881-935] [-1, 1, 7865, 146, 7871, 182, 7874, 221, 6171, 286, 335, 375, 47…	GCAATGTCTTTAGACAAGTCACAATGACAAGACGAGGGTTAAACCTTCTGATAGGGGACAATGTCTCACGAGGAAAAATGCCGGCTGGTTCATATTGACAATGTGGAACTTCATGTTGCATTTGCCTCGTATCAGCCAGGTTATCCAATTGAAAGAACATATATTCTGGGTTCATTTAAACCTTCTGATATTACATGACTACTCATCGACAAGATATATAGCCAAAAGACTTCAAGTTTTGGAGTAATTCAAATTAAAAAAAAAAAAAGGCTTTACACTCCCCCTCGATGGAAGCATCAAAAGTTCAACACTAGGATAGCGCTCCAAACATTGGGCAAAACCTTCAGGGGAGGAACTTGTTCCAGCATCTCAGGAATGCTCTAGTCAGTCTTCTTTATT…	636.404	673.497	828.097	1142.93	1131.88	1161.75	135.53	144.97	164.02	244.99	239.4	248.39	929.093	-0.685587	0.000147534	0.0606301	DOWN	[GO:0009941:chloroplast envelope][GO:0009570:chloroplast stroma][GO:0005840:ribosome][GO:0009579:thylakoid][GO:0003735:structural constituent of ribosome][GO:0009735:response to cytokinin][GO:0006412:translation]	[ko03010:Ribosome]	-	OEL21494.1:50S ribosomal protein L13, chloroplastic [Dichanthelium oligosanthes]	gi|242384217|emb|FP092861.1|:Phyllostachys edulis cDNA clone: bphylf037p03, full insert sequence	A0A0D9V5M6|A0A0D9V5M6_9ORYZ:Uncharacterized protein;OS=Leersia perrieri.;|GO:0009941,GO:0009570,GO:0005840,GO:0009579,|GO:0003735,|GO:0009735,GO:0006412,
DN35468_c0_g1_i6	DN35468_c0_g1_i6 len=1541 path=[1:0-143 7865:144-167 146:168-179 7871:180-203 182:204-218 7874:219-242 221:243-255 234:256-263 242:264-279 258:280-307 286:308-356 6895:357-396 375:397-493 472:494-537 516:538-567 7866:568-591 570:592-621 600:622-664 643:665-678 657:679-684 663:685-693 672:694-744 7872:745-768 747:769-834 813:835-849 3387:850-988 7867:989-1012 3550:1013-1036 6513:1037-1092 3635:109…	GCAATGTCTTTAGACAAGTCACAATGACAAGACGAGGGTTAAACCTTCTGATAGGGGACAATGTCTCACGAGGAAAAATGCCGGCTGGTTCATATTGACAATGTGGAACTTCATGTTGCATTTGCCTCGTATCAGCCAGGTTATCCAATTGAAAGAACATATATTCTGGGTTCATTTAAACCTTCTGATATTACATGACTACTCATCGACAAGATATATAGCCAAAAGACTTCAAGTTTTGGAGTAATTCAAATTACAAAAAAAGACTTTACACTCCCCCTAGACGGAAGCATCAAAAGTTCAACACTAGGATAGCGCTCCAAACATTGGGCAAAACCTTCAGGGGAGGAACTTGTTGCTGCATCTCAGGAATACTCTAGTCAGTCTTCTTTATTCTTT…	659.511	517.422	639.233	963.547	1045.33	1006.92	74.09	59.9	67.37	110.12	116.86	114.35	805.328	-0.732474	6.33455e-05	0.0334701	DOWN	[GO:0009941:chloroplast envelope][GO:0009570:chloroplast stroma][GO:0005840:ribosome][GO:0009579:thylakoid][GO:0003735:structural constituent of ribosome][GO:0009735:response to cytokinin][GO:0006412:translation]	[ko03010:Ribosome]	-	OEL21494.1:50S ribosomal protein L13, chloroplastic [Dichanthelium oligosanthes]	gi|1256568067|ref|XM_004969892.4|:PREDICTED: Setaria italica 50S ribosomal protein L13, chloroplastic (LOC101771508), mRNA	A0A0D9V5M6|A0A0D9V5M6_9ORYZ:Uncharacterized protein;OS=Leersia perrieri.;|GO:0009941,GO:0009570,GO:0005840,GO:0009579,|GO:0003735,|GO:0009735,GO:0006412,
DN35468_c0_g2_i1	DN35468_c0_g2_i1 len=259 path=[1144:0-79 7869:80-103 1225:104-142 7876:143-166 1288:167-177 1299:178-233 1355:234-258] [-1, 1144, 7869, 1225, 7876, 1288, 1299, 1355, -2]	TCAGACACCATCTCTGAAGCGAAGAGAAATGGCAGCGGCGTCCAGCTGAACCCAACCCGCCCTCAGACACCACCTCCTCCCGCCGCTCTAGCTCACGGCCGACGCAATGGCCACGGCCGTTGCCGCCTCCGCGTTCCTTCCCATGGCCTTCGCCACTCGCCACCGCCGCTTGGCCAGGTCCACCCCGCGGCGTGCCGGCGCGGTGGGGCTCGCGATACGGTGCGAGACGAGCGAGAAGCAGAAGAGGCAGCCGCTCGAG	84.7256	129.78	111.754	307.786	212.956	286.001	613.64	573.31	581.78	1742.05	1453.83	1723.38	188.834	-1.30485	1.5471e-05	0.0116025	DOWN	[GO:0009941:chloroplast envelope][GO:0009570:chloroplast stroma][GO:0005840:ribosome][GO:0009579:thylakoid][GO:0003735:structural constituent of ribosome][GO:0009735:response to cytokinin][GO:0006412:translation]	-	-	XP_004969949.1:PREDICTED: 50S ribosomal protein L13, chloroplastic [Setaria italica] >KQL06981.1 hypothetical protein SETIT_002794mg [Setaria italica] >KQL06982.1 hypothetical protein SETIT_002794mg [Setaria italica]	-	K3XLM1|K3XLM1_SETIT:Uncharacterized protein;OS=Setaria italica;|GO:0009941,GO:0009570,GO:0005840,GO:0009579,|GO:0003735,|GO:0009735,GO:0006412,
DN35753_c0_g1_i2	DN35753_c0_g1_i2 len=1589 path=[1:0-125 104:126-249 228:250-306 285:307-322 301:323-379 358:380-400 379:401-486 465:487-489 468:490-492 471:493-507 486:508-508 487:509-513 492:514-583 8414:584-607 586:608-627 8409:628-651 630:652-675 654:676-807 4032:808-827 8407:828-851 4076:852-858 837:859-900 8408:901-924 903:925-975 8403:976-999 978:1000-1032 1011:1033-1146 1125:1147-1164 3629:1165-1224 1203:…	AACTTTTCTGTGCATTAATTTGTTTATTCTCAGGATCGAAATCCAATCAAATTGATCATATTAGCTTGGCAGAACCATCTCGCCTAAGCAGTTCATGAAGTCATCTGCATAGTTTTCAACGCAGAGGGGTGATGATATTCTGGAGTATTCTGTGTCCACATCCGTGGGCGACATTGATCGAAAAGAAAGATACAAGAAAGAAAAAGGAAAATACAGCAAGAGAGCAACAGTTTTAGTTAGTGTACATCGATGCCACAGTCTGAGTGATCGGTGTGACAACATCTTGGGACATCTCAAGCCTCAACGCACAATCTCTATATAATTTTGGCTGCCTACAGAGAAAGACATGCCCCGCCGCCTTCTGCTCAGGAACTTGGAAATTGGTGCTGTTGCTGATTC…	164.637	139.959	168.749	346.995	272.273	351.091	17.91	15.63	17.22	38.24	29.36	38.51	240.617	-1.03714	3.07234e-05	0.0194413	DOWN	[GO:0048046:apoplast][GO:0009570:chloroplast stroma][GO:0009579:thylakoid][GO:0005507:copper ion binding]	-	462905134:Eragrostis tef|GRAS|GRAS family protein	NP_001132564.1:NAD(P)binding Rossmannfold superfamily protein [Zea mays] >ACF81455.1 unknown [Zea mays] >ACG31416.1 NADdependent epimerase/dehydratase [Zea mays] >AQK95527.1 NAD(P)binding Rossmannfold superfamily protein [Zea mays] >AQK95528.1 NAD(P)binding Rossmannfold superfamily protein [Zea mays] >AQK95529.1 NAD(P)binding Rossmannfold superfamily protein [Zea mays] >AQK95530.1 NAD(P)binding R…	gi|1435137514|ref|XR_003227037.1|:PREDICTED: Panicum hallii uncharacterized protein At5g02240-like (LOC112884112), transcript variant X2, misc_RNA	B4FH62|B4FH62_MAIZE:NAD-dependent epimerase/dehydratase;OS=Zea mays;|GO:0048046,GO:0009570,GO:0009579,|GO:0005507,
DN35823_c3_g4_i2	DN35823_c3_g4_i2 len=2744 path=[4353:0-163 4494:164-164 4495:165-188 4519:189-203 4534:204-227 4558:228-230 4561:231-231 4562:232-240 4571:241-241 4572:242-243 4574:244-338 4669:339-339 4670:340-352 19315:353-376 4707:377-414 4745:415-504 4835:505-581 4912:582-629 4960:630-632 4963:633-668 4999:669-721 5052:722-846 19321:847-870 5201:871-920 5251:921-957 5288:958-958 5289:959-1030 5361:1031-1080 …	GGACAAAGTGGGTCCGAAGCTACAGCCCATACACAATAACAATAAGTCTGAGACAGCTTCAGGAGTTCTTAAGTATGGATAAACACATGTCTGACGATCTGTTCAACATGGGAGTAAGAATGCTAGCAAGCAGGGACCACCAAAACCTTGGGTGTGATCGTAGTTCGCGTCGTCACCAAAGTGCACTTCAGCTCCTTGCTGGTCTGGTGTGATCTCCTCGGTCTCGATCCCTATATGGAATGGATATGCATTAATGCCAAGGAATGTACGAGGTTTCATGGAGTTTTCTTAATTAAAGATGGAATGCCTGGCATGGCAATTCATGGCACTTCCTCAGCAAATAAACATTAGTGCCTAATCATTTATTTATGAATGTGTGTACACCTAAGTATGACATGG…	3.85116	0	0	109.784	26.2549	27.6139	0.27	0	0	6.5	1.56	1.64	27.9173	-5.40378	3.43588e-06	0.00380376	DOWN	-	-	-	-	-	-
DN35894_c0_g1_i6	DN35894_c0_g1_i6 len=1533 path=[1:0-231 10815:232-255 234:256-273 252:274-280 259:281-332 311:333-402 381:403-442 421:443-465 444:466-481 10829:482-505 484:506-512 10832:513-536 515:537-601 580:602-612 591:613-636 615:637-657 10823:658-681 660:682-706 10825:707-730 709:731-731 2801:732-760 2830:761-781 2851:782-792 771:793-819 10816:820-843 822:844-890 869:891-897 876:898-912 891:913-927 906:928-…	GCCAATAAAGGGAGCGTCATTTTTAATGAGGCCAAATAAGGAATTTACGTTATAGACAGCATGGGAGGGTTACATAGTTATGAACAGGACAGAATGAATCAACTAAACAATCTGCACAACAGCCACCACCCCAATCATCCAGAGGACAGGACTTCTTGACCTGTCGACTTGTCAACATCTTTGAGCAAAAGCATGAATTCTATAGGTGCACAAGCACCCCAACATGTCTAAACAATCATCATTACCAGCAACTTAGCAAATCAGCACCCAGCAATAAATAGCTACAAGAGAAAATTTCCACCCTACTCTTCTACTGCCAAATGAATGGCAGTGCTTGTGAAGGATCCTCAAACAAAGAATCAGGAATAAACGCATGGCGAGCAACATCTGAGGCATATC…	0	0	0	45.0897	54.4546	25.6415	0	0	0	5.18	6.21	3.02	20.8643	-7.86971	2.19686e-08	6.33421e-05	DOWN	[GO:0005634:nucleus][GO:0003677:DNA binding]	-	Zjn_sc00145.1.g00510.1.sm.mk:Zoysia japonica|SBP|SBP family protein	XP_002450775.1:putative squamosa promoterbindinglike protein 19 isoform X1 [Sorghum bicolor] >XP_021317606.1 putative squamosa promoterbindinglike protein 19 isoform X1 [Sorghum bicolor] >XP_021317607.1 putative squamosa promoterbindinglike protein 19 isoform X1 [Sorghum bicolor] >EES09763.1 hypothetical protein SORBI_3005G120600 [Sorghum bicolor] >KXG28424.1 hypothetical protein SORBI_3005G12060…	gi|1435179991|ref|XM_025970963.1|:PREDICTED: Panicum hallii putative squamosa promoter-binding-like protein 19 (LOC112902062), mRNA	A0A0A9D3R7|A0A0A9D3R7_ARUDO:Uncharacterized protein;OS=Arundo donax;|GO:0005634,|GO:0003677,
DN35903_c1_g3_i1	DN35903_c1_g3_i1 len=1382 path=[1:0-349 6029:350-373 352:374-390 369:391-412 391:413-418 397:419-427 406:428-449 428:450-458 437:459-478 457:479-540 519:541-543 522:544-577 556:578-601 580:602-615 3719:616-641 620:642-659 638:660-682 661:683-687 666:688-729 708:730-750 729:751-751 4445:752-783 4477:784-829 830:830-835 836:836-850 851:851-885 886:886-891 892:892-893 894:894-896 3915:897-927 928:92…	AAAAAAAATTATACTCTCAAAAATCATGTTTTAAGTATATGTATATACTCAAAATAATAAATGGGTATGAACATATATCTAAGGTGGTTTTTTAAACGTGGGAGTAACTACCCTTGGGAGTAGAATGGAATTATCCTTTATATATATATCTTCTCTATATATATTCAGCGTGCTGGTCGTTTGGTGCACCCCAACCAACTCAGCTCGTGACCCAACCAACTCAACGAGCGATCGTATATATACTATCTTTTCGCTCGGTTGTAGTATACGAGAACAATATATATACAAAAAATCATGTATCTTTCTCGCTCCATCCTCATTTTTAATCTCGTCTTATCTCTCTTCCTCTGATCTCATAGGACCAGATCCACCGGTCACATCCACACGGATTCGTGGTGG…	26.9581	8.48234	24.5859	0	0	0	3.5	1.12	2.98	0	0	0	10.0044	6.79235	2.95772e-05	0.0189503	UP	-	-	-	-	-	-
DN35908_c0_g3_i6	DN35908_c0_g3_i6 len=2214 path=[15586:0-38 15602:39-287 1222:288-306 5735:307-341 5770:342-392 18327:393-416 5845:417-458 1393:459-459 5887:460-518 18335:519-542 5970:543-566 5994:567-609 6037:610-612 6040:613-683 6111:684-716 6144:717-746 6174:747-1285 6713:1286-1334 6762:1335-1413 6841:1414-1461 6889:1462-1467 15983:1468-1521 6949:1522-1548 18318:1549-1572 7000:1573-1602 7030:1603-1604 14265:16…	TAGAAACGGAACAATAGACGGCCAGGGGCAGGTCTGGTGGGACAAGTACCGCGCCAAGGAACTCAAGTACACACGCGGCTACCTGCTCGAGCTCCTCTACTCTGACAACATACTCATCTACAATGTCACCTTCAAGGATTCGCCGTCATGGAACCTTCATCCTACGTACTGCACCAATGTTACCATCAGCGGCGTCACCATTCTCGCGCCGGTTCATTCGGCAAACACCGACGGCATCGATCCAGATTCTTCCTCCCATGTCAAGATCGAGGACTGCTACATCGTCTCCGGCGACGACTGCGTGGCGGTGAAGAGCGGCTGGGACCAGTACGGCATCGAGTTCAACATGCCGAGCCAGCACATCCTCATCAGGCGGCTGACCTGCATCTCCCCCACGAG…	1123.58	1017.03	1255	1689.88	1798.95	1713.05	82.74	77.64	86.97	127.02	131.91	127.83	1432.91	-0.615998	0.000150542	0.0615379	DOWN	[GO:0004650:polygalacturonase activity][GO:0005975:carbohydrate metabolic process]	-	KZV57651.1:Dorcoceras hygrometricum|MYB_related|MYB_related family protein	XP_015690910.1:PREDICTED: probable polygalacturonase [Oryza brachyantha]	gi|1256713678|ref|XM_004985845.4|:PREDICTED: Setaria italica probable polygalacturonase (LOC101770700), mRNA	J3LJG5|J3LJG5_ORYBR:Uncharacterized protein;OS=Oryza brachyantha;|GO:0004650,|GO:0005975,
DN35944_c1_g1_i1	DN35944_c1_g1_i1 len=2415 path=[2239:0-120 2337:121-126 20867:127-150 2367:151-173 2390:174-185 16797:186-207 2390:208-219 2402:220-291 14727:292-348 14784:349-374 14810:375-378 2540:379-396 15113:397-398 15115:399-408 15125:409-418 2577:419-432 2591:433-452 10944:453-483 2642:484-500 14569:501-579 2738:580-642 2801:643-662 2821:663-719 2878:720-729 2888:730-743 2902:744-753 2912:754-772 8394:773…	TTTAAAACAAAAAATGTAGTTCAATATTGACACAGAATCAACATCAGCAAGCATTCGAGTAAATTTAGCTGAACCAGCTACACTGCAGGTGAGCGGTCGACTCGGCGAGACCCCGATGAGATGAGTACATCGCTTTCTCGCACGTTTATTACGGATACTACATACACATACACCTTGGATCACTTCGGATACTACATACACATACACCTTGGATCACTTCACATCATATACATGGGCGTCCCCAGAGACCTACGCTGGCACTGACAGCATTGCCACTTCAGAAAACTCATACTACCGAAGAAGACCATGGCTACGGTTCCAGAAAGGGGTGTTAAAATAAACCTAGAAAAGGGCCAGCCAGCAGGGATGCTGTTTTCCCTACAAGGACAAGCGATCATC…	1719.54	2380.14	2754.74	765.544	1313.72	494.091	114.82	164.94	173.22	52.23	87.39	33.49	1571.3	1.41327	1.92389e-05	0.0137926	UP	[GO:0016021:integral component of membrane][GO:0005886:plasma membrane]	-	Sme2.5_05108.1_g00003.1:Solanum melongena|MYB_related|MYB_related family protein	PAN51073.1:hypothetical protein PAHAL_I00837 [Panicum hallii]	gi|1435186484|ref|XM_025936773.1|:PREDICTED: Panicum hallii CASP-like protein 2U2 (LOC112873733), mRNA	K4AF63|K4AF63_SETIT:CASP-like protein;OS=Setaria italica;|GO:0016021,GO:0005886,
DN35954_c1_g1_i19	DN35954_c1_g1_i19 len=1254 path=[1:0-326 305:327-347 326:348-362 341:363-385 364:386-388 367:389-409 388:410-537 516:538-556 535:557-1119 4927:1120-1142 1172:1143-1192 1222:1193-1209 1239:1210-1253] [-1, 1, 305, 326, 341, 364, 367, 388, 516, 535, 4927, 1172, 1222, 1239, -2]	TTTTTGGCTAATTGTCGCCACCGGTTGAATGTGTGGCTTGACGGAAAGCACCATCACAATAAATTATGAATTTATAGATAGCTGATAAACTTGAAAATTTAAACAATAACTGCAAGCATTACCACTACATCAGTCCTATACATAGTTACATACATTTTAGACAGATCTGTCAGACGAACATAAAAAGACATTGTTAGCACCAAGATGCTCGCGGACCACGAGGGCCAGTAAAACTCTAAATGCTAATTGGGAACCCTTCCAATATGCTCGGGATACATACTCACATCAAGTCCACCATGCCACCAATATGGCTCAGGAACAGGCCACTTATTTATCTTTGACGTCCCACCCACAAATCCATCTATTTGAACAGGATAGGGAAGTCTACTTTCAGATGGT…	46.2139	54.287	21.2333	0	6.80682	0	6.73	8.09	2.97	0	1.05	0	21.4235	4.1584	0.000255681	0.0894824	UP	-	-	-	BAF26751.2:Os10g0474300 [Oryza sativa Japonica Group]	gi|1443045008|ref|XM_015757953.2|:PREDICTED: Oryza sativa Japonica Group uncharacterized LOC4348880 (LOC4348880), mRNA	A0A0D9Y6Y9|A0A0D9Y6Y9_9ORYZ:Uncharacterized protein;OS=Oryza glumipatula.;
DN36046_c0_g1_i3	DN36046_c0_g1_i3 len=2343 path=[2069:0-49 7094:50-73 2120:74-185 4975:186-204 2250:205-211 2257:212-236 2282:237-248 2294:249-274 2320:275-336 2382:337-350 2396:351-360 2406:361-374 2420:375-396 2442:397-447 7102:448-471 2517:472-488 7106:489-512 2558:513-572 7109:573-596 2642:597-618 7098:619-642 2688:643-720 2766:721-735 2781:736-739 2785:740-759 2805:760-867 2913:868-908 2954:909-955 4407:956-…	GGAAACTTGAAGGTTACTGTCAAGACAAGCTGGTGACTGAATCTTAGCGAACCATTGGGCTGGAGAAGTTCATTCCTAGAAACACATTTTTGCAACAATGAATTTCAAACAAGATCACCAGTACACCACTTATGATTACACTAGTATGTGCAAACGATGAGGTCTGAATAGATGATTCCACAAAAAATGTGGAGCCAAACTACCTCAAACATTGCAAAACACCAAAATTGCATCTCAGCTATTATGATCATGCTCTCAGATTTCTATGTTAACCTGGTTATCTTCATCGCCAAAAAAACAGAGTTCTATTATCTATGTCACTGTACAATTACATGCCAGGACAGATGTAAGGTTTTTTTTTCCAAGGTGTAAGGGGTTAGTAGTTAGTTAACTATCCAA…	0	0	0	40.1886	18.4757	15.7794	0	0	0	2.9	1.32	1.15	12.4073	-7.11974	4.16466e-06	0.00450582	DOWN	[GO:0016021:integral component of membrane]	-	RrC3268_p2:Raphanus raphanistrum|bHLH|bHLH family protein	XP_004963302.1:PREDICTED: CSC1like protein RXW8 [Setaria italica] >XP_004963303.1 PREDICTED: CSC1like protein RXW8 [Setaria italica] >XP_004963304.1 PREDICTED: CSC1like protein RXW8 [Setaria italica] >XP_012700406.1 PREDICTED: CSC1like protein RXW8 [Setaria italica] >KQL17401.1 hypothetical protein SETIT_021286mg [Setaria italica]	gi|1435143991|ref|XM_025952490.1|:PREDICTED: Panicum hallii CSC1-like protein RXW8 (LOC112886551), transcript variant X4, mRNA	K3Z418|K3Z418_SETIT:Uncharacterized protein;OS=Setaria italica;|GO:0016021,
DN36057_c4_g5_i2	DN36057_c4_g5_i2 len=2483 path=[17744:0-885 30503:886-909 18631:910-1500 19222:1501-1514 19236:1515-1516 19238:1517-1538 19260:1539-1542 4016:1543-1543 19264:1544-1545 25747:1546-1567 11902:1568-2072 12407:2073-2098 12433:2099-2099 30499:2100-2123 12458:2124-2133 12468:2134-2482] [-1, 17744, 30503, 18631, 19222, 19236, 19238, 19260, 4016, 19264, 25747, 11902, 12407, 12433, 30499, 12458, 12468, -2]	TGGTAACGGTATAGTCAGTGGGTTGTTAAAGGCTGGATCAGGTTCGATAGTTCTTCCATAGGTGCCAAGCACACAATAGGACCATGGAGTTGAAGAGGTGGCCTTGGGACGCAGTGGCATAACCGGATCTCTGTCCTCCGTATTCAAACAAGCACAACAGCTTAAGAACTTGAATTAGTTAGAAGAAATTTTTAGAAAAGCGCCGGAGGTGCCTAACCGCTCGCTTAGTTTATCTGCTTTTTTAAACATTGTCCGGAACAGATCGGTGTTGCTGGAAACCATCAATGGGTTCTACGCGGTGGCGCTGGAGCGGTTACCAGTGGATGAGATGCCGGCGCTTGTCTAGCGCCTCCACAAGGCTGGCGTCTGCGTCGGCTTCTCGGACGCCGTCACCAATAT…	0	0	0	27.4459	15.5585	9.8621	0	0	0	1.86	1.04	0.69	8.81107	-6.62599	6.25588e-05	0.0332704	DOWN	-	-	-	PAN46200.1:hypothetical protein PAHAL_I02593 [Panicum hallii]	gi|1435184730|ref|XM_025935813.1|:PREDICTED: Panicum hallii uncharacterized LOC112872752 (LOC112872752), mRNA	A0A1D6ABR1|A0A1D6ABR1_WHEAT:Uncharacterized protein;OS=Triticum aestivum;
DN36072_c2_g1_i1	DN36072_c2_g1_i1 len=787 path=[2559:0-286 2823:287-302 2839:303-323 10423:324-347 2884:348-409 2946:410-469 3006:470-517 3054:518-535 3072:536-558 6874:559-601 3138:602-611 3148:612-616 3153:617-624 7628:625-649 3186:650-675 3212:676-691 3228:692-706 3243:707-732 3269:733-733 3270:734-739 3276:740-745 10426:746-769 3306:770-786] [-1, 2559, 2823, 2839, 10423, 2884, 2946, 3006, 3054, 3072, 6874, 31…	TTTTTTTATAACAATTTATACTTATAATTAGCGGCCACACCACTACCAAAACGACATTCTTTTTATGATGACAGGAGTATATACCACTTAACATGGCTCTAATTATAAATTTGATCTTGCAAACAAGAGATAATGTAGTGATCGACTTCCCCGTTGTTTCTGTTTCTTCAGTATACGAGATCACCGTTACTTAGCACAGGGAGATTCTCCTTGCAACGGCAAGAGAAACAAGAATAGTGTCTGTAAAGAAAAAAAAAAGTGACGAACAATGTATCTTGGATCGATATACACCAGACATTCAGACGATAAGATCATCAGTAACGGCTGCACTCCGCTGGAGACCCCTGCGGGAAGCGCCAGCCATCCTCGCAGTAGTTGTAGTGCATGAAGTTCTGCTTC…	426.516	668.408	407.902	844.941	1134.79	1015.8	116.48	182.55	103.14	231	307.44	277.28	749.726	-0.993761	8.40769e-05	0.0409659	DOWN	[GO:0048046:apoplast][GO:0005618:cell wall][GO:0004553:hydrolase activity, hydrolyzing O-glycosyl compounds][GO:0016762:xyloglucan:xyloglucosyl transferase activity][GO:0042546:cell wall biogenesis][GO:0071555:cell wall organization][GO:0010411:xyloglucan metabolic process]	-	Sme2.5_00096.1_g00018.1:Solanum melongena|NAC|NAC family protein	XP_004972510.1:PREDICTED: xyloglucan endotransglycosylase/hydrolase protein 8like [Setaria italica] >KQL00288.1 hypothetical protein SETIT_014215mg [Setaria italica]	gi|1256607239|ref|XM_004972453.4|:PREDICTED: Setaria italica xyloglucan endotransglycosylase/hydrolase protein 8 (LOC101752890), mRNA	K3YIZ6|K3YIZ6_SETIT:Xyloglucan endotransglucosylase/hydrolase;OS=Setaria italica;|GO:0048046,GO:0005618,|GO:0004553,GO:0016762,|GO:0042546,GO:0071555,GO:0010411,
DN36072_c2_g2_i6	DN36072_c2_g2_i6 len=1312 path=[1376:0-101 10221:102-119 1367:120-128 1376:129-207 1455:208-274 1522:275-313 1561:314-457 1705:458-481 1729:482-511 1759:512-518 10427:519-542 1790:543-711 1959:712-732 1980:733-744 1992:745-756 2004:757-762 2010:763-765 4445:766-766 10424:767-790 4470:791-792 4472:793-815 4495:816-834 2082:835-840 2088:841-842 2090:843-892 2140:893-903 6437:904-938 2186:939-945 64…	GGTGACAACCACCGTCATTGGCCAATATATCTCAGAGAGATTCCCTTGTGTACGTATCACATAAACACGATGAACGAGAACATCATCGAAGAACAATGGATGGCCAGGTGACAACCACCGTCATTGGCCAATATATCTCAGAGAGATTCCCTTGTGTACGTATCACATAAACACGATGAACGAGAACATCATCGAAGAACAATGGATGCCTTGGTGATGTGGAAAGGTAATTAGTTGCGGCTGCACTCTCCTGGCAACCCTTGCGGGAACCTCCACCCGTCGTCGCAGTAGTTGTAACGCATGTAGTTCTGTTTGGCCCAGGAAATGGTACCCCAATCGGCCTTGCTCAGCTGCCGGTGCATCCACCTGGCGCTGCCGGCGGGGCACTTGCCGCCGCCG…	84.7256	60.2246	71.5226	146.051	216.846	224.856	11.65	8.53	9.26	20.35	29.51	31.04	134.038	-1.44245	1.49147e-05	0.0115581	DOWN	[GO:0048046:apoplast][GO:0005618:cell wall][GO:0004553:hydrolase activity, hydrolyzing O-glycosyl compounds][GO:0016762:xyloglucan:xyloglucosyl transferase activity][GO:0042546:cell wall biogenesis][GO:0071555:cell wall organization][GO:0010411:xyloglucan metabolic process]	-	Lus10007348:Linum usitatissimum|MYB_related|MYB_related family protein	BAJ91838.1:predicted protein [Hordeum vulgare subsp. vulgare]	gi|1435166671|ref|XM_025964167.1|:PREDICTED: Panicum hallii xyloglucan endotransglycosylase/hydrolase protein 8-like (LOC112896246), mRNA	F2D9R7|F2D9R7_HORVD:Xyloglucan endotransglucosylase/hydrolase;OS=Hordeum vulgare var. distichum;|GO:0048046,GO:0005618,|GO:0004553,GO:0016762,|GO:0042546,GO:0071555,GO:0010411,
DN36072_c2_g2_i8	DN36072_c2_g2_i8 len=1284 path=[1280:0-93 1351:94-109 1367:110-118 1376:119-197 1455:198-264 1522:265-303 1561:304-447 1705:448-471 1729:472-501 1759:502-508 10427:509-532 1790:533-701 1959:702-722 1980:723-734 1992:735-746 2004:747-752 2010:753-755 4445:756-756 10424:757-780 4470:781-782 4472:783-805 4495:806-824 2082:825-830 4583:831-875 4628:876-877 4630:878-882 2140:883-893 2151:894-928 2186:…	GTTTTTTTAAAATAAAAAGTTGACTAGGGGGATGGGTATTAAACATCCACCCTAATCATTAATATATAGAAGATGAGAATCAAACACGGATGGCCAGGTGACAACCACCGTCATTGGCCAATATATCTCAGAGAGATTCCCTTGTGTACGTATCACATAAACACGATGAACGAGAACATCATCGAAGAACAATGGATGCCTTGGTGATGTGGAAAGGTAATTAGTTGCGGCTGCACTCTCCTGGCAACCCTTGCGGGAACCTCCACCCGTCGTCGCAGTAGTTGTAACGCATGTAGTTCTGTTTGGCCCAGGAAATGGTACCCCAATCGGCCTTGCTCAGCTGCCGGTGCATCCACCTGGCGCTGCCGGCGGGGCACTTGCCGCCGCCGATGCAAGCAT…	230.107	106.877	139.693	407.768	500.788	404.346	32.44	15.48	18.4	58.2	70.06	57.42	298.263	-1.46248	4.74315e-06	0.00497997	DOWN	[GO:0048046:apoplast][GO:0005618:cell wall][GO:0004553:hydrolase activity, hydrolyzing O-glycosyl compounds][GO:0016762:xyloglucan:xyloglucosyl transferase activity][GO:0042546:cell wall biogenesis][GO:0071555:cell wall organization][GO:0010411:xyloglucan metabolic process]	-	Lus10007348:Linum usitatissimum|MYB_related|MYB_related family protein	BAJ91838.1:predicted protein [Hordeum vulgare subsp. vulgare]	gi|1435166671|ref|XM_025964167.1|:PREDICTED: Panicum hallii xyloglucan endotransglycosylase/hydrolase protein 8-like (LOC112896246), mRNA	F2D9R7|F2D9R7_HORVD:Xyloglucan endotransglucosylase/hydrolase;OS=Hordeum vulgare var. distichum;|GO:0048046,GO:0005618,|GO:0004553,GO:0016762,|GO:0042546,GO:0071555,GO:0010411,
DN36153_c0_g1_i5	DN36153_c0_g1_i5 len=2372 path=[2350:0-309 2637:310-359 2687:360-401 2729:402-476 2804:477-527 2855:528-581 2909:582-599 12927:600-623 2951:624-624 2952:625-647 2975:648-729 12931:730-753 3081:754-902 3230:903-923 3251:924-941 12932:942-965 3293:966-1003 3331:1004-1247 12922:1248-1271 3599:1272-1412 3740:1413-1445 3773:1446-1461 3789:1462-1562 3890:1563-1620 3948:1621-1656 3984:1657-1747 4075:174…	GGAGACGACACTTGCTCGATGTTTCCTTGTTTTAATACACTTGATTGTGACATAAATATTTGGTTTGAATCAAATCTTGTGTATTATGAATCTTGGAAAAATTAAATAGCTTTCCTGCACAGAGTAAGGAACTGGTAGTTTGGTTATTTGAAATCTGATGACACGAGTGATCTGCAGCCGTTAGAACCCGGGCTTCTGACTTGGGCACTTGGCGGCCTGGCCCAAAACCAACCATCGCCTATCCTTAAGCCCCACCGGATAACACCACCACCACCCCGAACAAACGCGCCCTCCTCCCCTTTCCTCACTCCAACATCACCGCGGCCAGCAGCAACCGGAGAGGATGGCGTCCCTGGCACAGCACGTCGTCGCGGGCCTCGCGTGCCCGCCTCTCTCCGG…	2380.98	1946.7	2539.05	3452.3	3749.59	3390.59	162.16	137.66	162.92	240.16	254.38	234.15	2909.87	-0.625702	0.00018949	0.0725586	DOWN	[GO:0009570:chloroplast stroma][GO:0016020:membrane][GO:0009579:thylakoid][GO:0003676:nucleic acid binding][GO:0009735:response to cytokinin]	[ko03010:Ribosome]	-	PAN49948.1:hypothetical protein PAHAL_D02455 [Panicum hallii]	gi|1435189210|ref|XM_025938176.1|:PREDICTED: Panicum hallii 30S ribosomal protein S1, chloroplastic (LOC112874697), mRNA	K4A9U2|K4A9U2_SETIT:Uncharacterized protein;OS=Setaria italica;|GO:0009570,GO:0016020,GO:0009579,|GO:0003676,|GO:0009735,
DN36167_c0_g1_i4	DN36167_c0_g1_i4 len=1542 path=[4000:0-406 4384:407-413 4391:414-430 4408:431-437 4415:438-449 11987:450-473 4451:474-502 11989:503-526 4504:527-857 4835:858-1178 11990:1179-1202 5180:1203-1247 5225:1248-1343 5321:1344-1345 9909:1346-1490 10054:1491-1541] [-1, 4000, 4384, 4391, 4408, 4415, 11987, 4451, 11989, 4504, 4835, 11990, 5180, 5225, 5321, 9909, 10054, -2]	TTTCCATTTAAGATCAAGATATTCAAACACTTCATCTAACTTGAGGTGATAGGTTTCTCATCCATGTCTCCTACATAATTATTTTAACTTAGACTCTATCCATCATAATTCATCGATGAATCAAAGAATTGATTGTACATTTCATCGCAATCATCAATTCAGTAAATAATCAGGACTTTAATGACTGGCAGACAGAAACACGAAAGCAACATTAGGAAGAAATTACAATGCCTTATCGCACCAAAATGGTATCCATTAAAACTGTTGTTTCAGCAATTTTCTACCCTCAGTTTCTGATTAAAATTTAAACTTCAAGAACATCGATGAGTGAGAATCATCTACAGCATAGCGCAAGCTATCACTGTCGTGGTCCAAATGACAATACCTCCCGATTTCTGC…	0	0	0	21.5646	7.77923	13.8069	0	0	0	2.53	0.96	1.6	7.1918	-6.33288	0.000257768	0.0898262	DOWN	[GO:0003677:DNA binding][GO:0003721:telomerase RNA reverse transcriptase activity]	-	-	XP_004962614.1:PREDICTED: telomerase reverse transcriptase [Setaria italica]	gi|1256398360|ref|XM_022824776.1|:PREDICTED: Setaria italica telomerase reverse transcriptase (LOC101769857), transcript variant X2, mRNA	A0A0A9BFL4|A0A0A9BFL4_ARUDO:TERT;OS=Arundo donax;|GO:0003677,GO:0003721,
DN36310_c0_g2_i10	DN36310_c0_g2_i10 len=5184 path=[1:0-375 354:376-423 402:424-520 499:521-539 518:540-774 753:775-775 754:776-813 792:814-870 849:871-902 881:903-1260 1239:1261-1273 1252:1274-1922 1901:1923-1939 1918:1940-1981 1960:1982-2045 10577:2046-2245 2045:2246-2300 2100:2301-2749 2549:2750-2805 2605:2806-2825 2625:2826-2944 2744:2945-2951 2751:2952-3080 2880:3081-3169 2969:3170-3171 2971:3172-3237 12115:32…	ATCAAATAAAATATTTTATAAATAATTGAAATTGTTTACCATATATAATACTAATTATACCAAATCTTTCTGACATGTGATCCTCTTCTACCTGTCTAGTCTTGATGTTCATGAAACACAAACAATCAAAATGTAAATAGCAAATTAGAAGTGACAGGAAACACTTTGAAAACATTGAGTATTACAGTACATGCACTTTCTACACTGCAAATTGATCTGATATTGCTAATTGTTCCTTTCTCCGCTTCGGACTGGTAGGACTGAAATTATGATCCATATTATGCTTCCCTGCATTTGACTAAAATTAGAGGTTGCTTATTGATGGCATACCTCCTAGGCGATATGAAATGGAGTGATCTTCACCCTTATGCTATATCTGTCAGCATTAATACACCAGGA…	0	0	0	21.5646	34.0341	10.8483	0	0	0	0.66	1.02	0.33	11.0745	-6.95598	1.17363e-05	0.00974464	DOWN	-	-	-	-	-	-
DN36328_c0_g1_i2	DN36328_c0_g1_i2 len=2547 path=[1:0-206 185:207-237 216:238-247 8648:248-271 250:272-324 303:325-360 339:361-381 360:382-386 365:387-401 380:402-410 389:411-525 8643:526-549 528:550-606 8635:607-630 609:631-639 8641:640-663 642:664-690 8642:691-714 693:715-858 8646:859-882 861:883-1026 8640:1027-1050 1029:1051-1057 8634:1058-1081 1060:1082-1182 1161:1183-1195 1174:1196-1222 1201:1223-1224 8645:12…	TAGAAACCTTCGGGAACCCTCGCTAGGATTCCACCCAACCTTTTTGTTTCTTCACAACACAAGTACACAATCCAACCTACTGCCAACCCATCTTCTCCAGCTCTCGGTCGCGCCGCCTCCAAAACCCTAGCTAGACCCACGCAGGATTGGGCATGGCCACCATGGATTCCGCTCTCCTCCTCGGCTCCTCCGCCGCCCTCTATAGGGCCGGGAGGAGCAGCAGCAGCAGGGCGAGGCTTCCCGTAGCCCGGCGCCGTCGCCCGCAGGCTGTGGTGCGCGCTTCCGCCAAGGACATCGCCTTCGACCAGAGCTCCAGAGCCTCCCTTCAGGCCGGCGTCGAGAAGCTCGCCGCCGCCGTCGGAGTCACCCTCGGCCCCAGAGGAAGGAATGTTGTCCTGG…	582.488	448.716	458.191	1044.9	877.108	1042.42	36.67	29.37	27.18	67.18	54.99	66.56	742.305	-0.992987	6.60938e-07	0.00106495	DOWN	[GO:0005737:cytoplasm][GO:0005524:ATP binding][GO:0042026:protein refolding]	-	KZV16017.1:Dorcoceras hygrometricum|CO-like|CO-like family protein	PAN43914.1:hypothetical protein PAHAL_I01043 [Panicum hallii]	gi|1435194584|ref|XM_025940978.1|:PREDICTED: Panicum hallii ruBisCO large subunit-binding protein subunit alpha-like (LOC112876801), mRNA	K4A7I4|K4A7I4_SETIT:Uncharacterized protein;OS=Setaria italica;|GO:0005737,|GO:0005524,|GO:0042026,
DN36358_c0_g1_i3	DN36358_c0_g1_i3 len=894 path=[3784:0-77 3839:78-100 12341:101-124 3886:125-148 1072:149-149 1073:150-157 1081:158-165 10955:166-193 1120:194-211 1138:212-220 1147:221-319 1246:320-322 1249:323-323 1250:324-331 8555:332-387 1314:388-399 1326:400-418 9049:419-469 1396:470-471 1398:472-487 1414:488-499 8911:500-520 4515:521-523 5871:524-562 5910:563-893] [-1, 3784, 3839, 12341, 3886, 1072, 1073, 10…	AAAGACGCAAAGTGTTCTCGAACAGCGAGTTTCTCTAACCTTACGAACCACTCATTCTCAAAGCAACCACCGCCAATCCATTTGACAATGTCGCTGATTCGTCGCAGCAACATTTTCGACCCTTTTTCCCTCGACCTCTGGGACCCCTTCCAGGGCTTTCCCTTCGGCTCTAGCAGCAGCAGCGGCAGTCTTTTCCCTCGCACCTCCTCTGACTCCGAGACCGCAGCCTTCGCCGGGGCGCGCATCGACTGGAAGGAGACTCCTGAGGCGCACGTGTTCAAGGCCGATGTCCCAGGACTCAAGAAGGAGGAGGTGAAGGTGGAGATCGAGGATGGTAACGTCCTGCAGATCAGCGGCGAGCGCAGCAAGGAACAGGAGGAGAAGAACGACAAGTGGCAC…	71.2465	7.6341	32.4087	510.69	91.4059	170.614	16.32	1.9	6.96	116.67	20.62	39	147.333	-2.79808	8.87889e-05	0.0428337	DOWN	-	[ko04141:Protein processing in endoplasmic reticulum]	WALNUT_00030998-RA:Juglans regia|NF-YB|NF-YB family protein	PAN50434.1:hypothetical protein PAHAL_H02519 [Panicum hallii]	gi|1256721183|ref|XM_004984609.2|:PREDICTED: Setaria italica 17.4 kDa class I heat shock protein (LOC101770955), mRNA	K4AIN9|K4AIN9_SETIT:Uncharacterized protein;OS=Setaria italica;
DN36358_c0_g7_i4	DN36358_c0_g7_i4 len=490 path=[944:0-107 1029:108-120 1042:121-126 1048:127-130 1052:131-132 1054:133-138 4599:139-156 4617:157-170 4631:171-181 4642:182-205 12095:206-229 4690:230-242 4022:243-243 4023:244-249 4029:250-252 4032:253-271 7095:272-276 7100:277-295 2153:296-297 2155:298-303 2161:304-309 2167:310-339 7879:340-341 7881:342-371 5433:372-372 5434:373-411 5473:412-439 2297:440-489] [-1, …	CAGCAAGCAAGCACTTCCTGAAGCGCACACGTTAGCAATCAGTAACTGCCTCGTCTCAGTTCATCCACAAAACAGAGCAGCATCAAGCAATGTCGCTGGTGAGGCGCAGCAACGTGTTCGACCCCTTCTCCCTCGACCTGTGGGACCCCTTCGACAACATGTTCCGCTCCAGCATCGTCCCGGCGCCGTCCACCGCCAACGAGACCACCGCCTTCGCCAACGCGCGCATCGACTGGAAGGAGACCCCCGAGGCGCACGTGTTCAAGGCCGACATCCCCGGCGTGAAGAAGGAGGAGGTCAAGGTGGAGGTTGAGGACGGCAACGTGCTGGTCATCAGCGGCCAGCGCGCCAAGGAGAAGGAGGACAAGAACGACACCTGGCACCGCGTCGAGCGCAGCA…	2.88837	0	6.70524	162.715	19.4481	28.6001	1.81	0	3.77	98.67	11.98	17.47	36.7261	-4.50367	2.20471e-05	0.0151165	DOWN	-	[ko04141:Protein processing in endoplasmic reticulum]	WALNUT_00030998-RA:Juglans regia|NF-YB|NF-YB family protein	KQL04289.1:hypothetical protein SETIT_002731mg [Setaria italica]	gi|242388409|emb|FP100038.1|:Phyllostachys edulis cDNA clone: bphyem212p11, full insert sequence	K3XLF8|K3XLF8_SETIT:Uncharacterized protein;OS=Setaria italica;
DN36358_c0_g9_i1	DN36358_c0_g9_i1 len=783 path=[6399:0-141 1042:142-147 1048:148-151 1052:152-153 1054:154-159 1060:160-165 4929:166-195 4959:196-201 7150:202-312 5076:313-315 2155:316-321 2161:322-327 8760:328-382 2222:383-423 11569:424-450 2290:451-453 2293:454-457 2297:458-507 12340:508-531 2371:532-543 9584:544-748 2597:749-782] [-1, 6399, 1042, 1048, 1052, 1054, 1060, 4929, 4959, 7150, 5076, 2155, 2161, 8760…	GATCGCAATCGCATTAAGCAAATCAGAGACCTTCGAATCTACTAATTCACTTCCCCTACTCATCACTTTCCACTCCCTCAAGCTCACACCGCAAAGCAAAGCAACCGGCAATGTCGCTCGTGAGGCGCAGCAACGTGTTCGACCCCTTCTCCCTCGACCTCTGGGATCCCTTTGACAACATGTTCCGCTCAATCGTCCCGGCAGCATCATCTGACGCCGACACGGCGGCCTTTGCCAACGCGCGCATTGACTGGAAGGAGACCCCTGAGGCTCACGTCTTCAAGGCTGACCTTCCCGGCGTGAAGAAGGAGGAGGTCAAGGTGGAGGTGGAGGACGGCAACGTGCTGCTCATCAGTGGCCAACGCAGCAAGGAGAAGGAAGATAAGAATGACAAGTGGC…	4.81395	0	0	99.0013	7.77923	33.5311	1.32	0	0	27.27	2.12	9.22	24.1876	-4.86015	0.000155997	0.0628312	DOWN	-	[ko04141:Protein processing in endoplasmic reticulum]	WALNUT_00030998-RA:Juglans regia|NF-YB|NF-YB family protein	OEL31689.1:16.9 kDa class I heat shock protein 1 [Dichanthelium oligosanthes]	gi|1435158681|ref|XM_025960093.1|:PREDICTED: Panicum hallii 16.9 kDa class I heat shock protein 1 (LOC112892971), mRNA	K3XLF8|K3XLF8_SETIT:Uncharacterized protein;OS=Setaria italica;
DN36422_c0_g1_i12	DN36422_c0_g1_i12 len=1641 path=[1619:0-212 1809:213-282 1879:283-374 1971:375-392 1989:393-440 8126:441-464 2061:465-474 6387:475-498 2095:499-516 2113:517-566 5089:567-596 2193:597-608 4409:609-674 2271:675-683 2280:684-726 2323:727-733 2330:734-754 2351:755-850 2447:851-871 2468:872-888 8125:889-912 2509:913-943 2540:944-965 2562:966-1016 8119:1017-1040 2637:1041-1044 2641:1045-1065 2662:1066-…	AGCACGGCGAACAAGTACGCCATTGTGTGCCTCCTCCTCTCTCTCGCGTGCACGTGCTCAGGGTCCGGTCGTTTCATTCCCTCGACTCCAAAACCCACCACCTATTGAATGGTTAAGCTTCCGCACCTAAGCCACTCATTTTCAGAACAAGATAAGATTGTTCAACAGTGGAAAACACGAACGGGAGGACTGACCCAACGCTTTCTGCTCAACATCTGTACAACGCCGGCTTCCCTCCCCAACACAAGTTATGGTTTCTTTGTACCGCCCCATTCAAATCAGAACATGCGGCATCACCGCGAGAAGAAATGCAGCAAAAGTCTTCTGCTCTATGGAAATGCCGCCACCACCACCCTCCCAGAGCACAATCAAGGTTGTTATCGTTGGGGCCACCAAAGA…	378.377	329.963	362.083	550.878	681.655	608.491	39.46	35.51	35.43	58.41	70.74	64.14	485.241	-0.78287	7.50222e-05	0.0377989	DOWN	[GO:0009570:chloroplast stroma][GO:0008839:4-hydroxy-tetrahydrodipicolinate reductase][GO:0009089:lysine biosynthetic process via diaminopimelate][GO:0019684:photosynthesis, light reaction]	-	-	PAN51936.1:hypothetical protein PAHAL_I00126 [Panicum hallii]	gi|1435195876|ref|XM_025941644.1|:PREDICTED: Panicum hallii dihydrodipicolinate reductase-like protein CRR1, chloroplastic (LOC112877350), mRNA	K4AD39|K4AD39_SETIT:Uncharacterized protein;OS=Setaria italica;|GO:0009570,|GO:0008839,|GO:0009089,GO:0019684,
DN36448_c1_g1_i1	DN36448_c1_g1_i1 len=1082 path=[1186:0-83 1247:84-124 1288:125-197 4418:198-221 1385:222-223 1387:224-225 1389:226-262 1426:263-318 1482:319-357 1521:358-435 1599:436-475 1639:476-516 1680:517-535 1699:536-573 1737:574-581 2683:582-600 1990:601-731 2121:732-791 2181:792-799 4417:800-823 2213:824-839 4419:840-863 2253:864-909 3657:910-1081] [-1, 1186, 1247, 1288, 4418, 1385, 1387, 1389, 1426, 1482…	CGAACGTGCCCCAACGATCTTCTGGTGGCACTCCCTGAACCGAATCCACGGCGCGGATAAGATGTGCCAGGTGGCGCGACCCCATTGGGGAGAATCACCCGAGGCGCCACACGCGCTGGCTGGGGATAATCCGCGCCCGTGCAATTTGAGGCCATTACACCCTTTCTCTCGTACACCTCACCCTCACTCTCGCCATCCGAACACACCTCAGCGCAGCTGACCAGTTGCCAACTGACTCCCCATCCAGGCAGAGCTCCATGGCGAGCACCAACATGGCATCGGCCACCTCGCGGTTCATGCTGGCCGCGGGCGTGCCCACCGGCAACCCCAACGGCGTGATGAGCGGCCGCGTCAGCTTCGCCGTGGCGCCCAACCGGCTGGGCAGGAGGCTCGTCGTTC…	5311.71	4875.65	5441.3	9015.98	7556.55	7163.83	929.71	868.78	888.65	1595.01	1314.37	1261.95	6560.84	-0.602977	0.000142126	0.0587845	DOWN	[GO:0009538:photosystem I reaction center][GO:0015979:photosynthesis]	[ko00195:Photosynthesis]	-	XP_004956072.1:PREDICTED: photosystem I reaction center subunit IV, chloroplasticlike [Setaria italica] >KQL23387.1 hypothetical protein SETIT_031265mg [Setaria italica]	gi|1256349337|ref|XM_004956015.4|:PREDICTED: Setaria italica photosystem I reaction center subunit IV, chloroplastic (LOC101767783), mRNA	K3ZXD3|K3ZXD3_SETIT:Uncharacterized protein;OS=Setaria italica;|GO:0009538,|GO:0015979,
DN36457_c0_g3_i5	DN36457_c0_g3_i5 len=471 path=[148:0-125 251:126-158 284:159-171 297:172-194 320:195-204 330:205-206 4051:207-217 4062:218-241 367:242-261 387:262-268 394:269-272 398:273-282 408:283-283 409:284-289 3553:290-313 439:314-316 3628:317-343 469:344-350 476:351-393 519:394-397 6000:398-421 547:422-430 556:431-450 576:451-454 580:455-460 586:461-470] [-1, 148, 251, 284, 297, 320, 330, 4051, 4062, 367, …	TTTCCTTGAATGAATAAATCACTGTCTTGAAGAGGTTTTCACGGTCTCAAAGAGGTTAGAAACAATACTGCAAAAGCATTACAGAGTAGATGAACTTTCTAAAATACTTAAGCTTGTCACGACAGAGGTGTATGATGATTCTTTGCTCTATGTGCCAGCATATCCCTCACCACCATTCATGCTGTAGTATTACGAATGGGACTGCAGAGCGTGGCAGGACCAAGTCTTGATGAAATCCACCACCTACAGACCCTACAGCTCCACAAATGGAGCGGCAGCGCGGGGGAAGGCGACGAGGGCGTCAACACCAACGTTGGCGGTGTTGGGGGAGGGAACGGACGTAGTCCATGGTATAGTGACTCCGTGGGCAGGGGAAGGGGACGGAGGTCGTGCGTGGGG…	3.85116	2.5447	3.35262	95.0804	60.289	2.95863	2.77	1.74	2.12	62.93	40.94	2.11	28.0128	-4.02646	0.000150877	0.0615379	DOWN	-	-	-	-	-	-
DN36752_c2_g7_i2	DN36752_c2_g7_i2 len=1877 path=[5017:0-172 20173:173-196 5191:197-199 5194:200-211 5206:212-247 5242:248-250 29811:251-274 5269:275-300 5295:301-436 29815:437-460 5455:461-535 29819:536-559 5554:560-724 5719:725-745 5740:746-772 29810:773-796 5791:797-862 29814:863-886 5881:887-904 29816:905-928 5923:929-979 29817:980-1003 5998:1004-1032 6027:1033-1039 6034:1040-1047 6042:1048-1086 6081:1087-1216…	TTTCACCCTCGTGCACTCTCTCGAACCTTCCAAAGCCCACGAACCCTAGCGAGCTCGCAACCCTAGCAAGCGCGCGGATCTCGCTTCGGCTCCACCGCCATGGACGACGACTTCGACATGCCGCAGCCCGGCGCCGAGGACATGATGATGGGCGAGGACGAGATGGGGGACTTTGGCGGCGACGACGGGCCGGTGATGAAGGCGGGCGAGGAGAAGGAGATTGGAAAGCAGGGGCTCAAGAAGAAGCTGATGAAGGAGGGCGAGGGATGGGAGACCCCTGAGGTCGGCGACGAGGTCGAAGTGCATTACACTGGTACGCTCCTTGATGGTACCAAGTTTGACTCAAGCCGTGATCGTGGAACACCCTTCAAGTTCAAGCTGGGGCAAGGTCAAGTGATT…	425.553	392.732	329.674	745.94	845.991	774.175	37.9	36.14	27.6	67.63	74.92	69.76	585.678	-1.04238	9.24448e-08	0.000203302	DOWN	[GO:0006457:protein folding]	-	Pahal.F00649.1:Panicum hallii|MYB_related|MYB_related family protein	OEL34173.1:70 kDa peptidylprolyl isomerase [Dichanthelium oligosanthes]	gi|1435167474|ref|XM_025964554.1|:PREDICTED: Panicum hallii 70 kDa peptidyl-prolyl isomerase (LOC112896539), transcript variant X2, mRNA	K3YGY6|K3YGY6_SETIT:Uncharacterized protein;OS=Setaria italica;|GO:0006457,
DN36823_c0_g1_i5	DN36823_c0_g1_i5 len=1304 path=[1:0-362 341:363-425 6595:426-535 536:536-578 579:579-638 639:639-699 700:700-721 722:722-768 8383:769-792 793:793-842 8381:843-866 867:867-946 4783:947-970 4807:971-971 4808:972-1011 2100:1012-1025 5635:1026-1067 2156:1068-1102 8384:1103-1126 2215:1127-1303] [-1, 1, 341, 6595, 536, 579, 639, 700, 722, 8383, 793, 8381, 867, 4783, 4807, 4808, 2100, 5635, 2156, 8384, …	GACATAAAAAAGTGGTCTAGACGACCTCACCTTAATTAATAAATTATAGAGATACAGACATCTTCATAAGCAAGCAACAGAGTATGCATTTGGAAACTGGAGAACTCGTGTGCCGAGGTTTGAGATTCATCAAGCTCAGCTCAGCTCACCTGACATTTTGCAAAACAAGCGGCATACACCTAAAAATTTATCCTATGCAAACATCTCGGATTTTGAAATTGAAAGCTCAATCCTCGGCCGAGACCATTTTGCCGAGGTCTGAGAGATTTTTCAAGCTCAACCCTCTTGACATTTTGCAGAACAGCCTATATAAATCTAAAATTTATACTACCCAGGCTTGGTGAGCCACTCTAGATGGTGAAACAAGGATGTGGTACTTCGCAAAAATGGACATAGCTG…	657.586	566.62	599.001	926.299	927.673	1018.75	90.62	80.04	77.35	129.48	127.25	141.69	782.656	-0.656135	0.000125661	0.0545916	DOWN	[GO:0009941:chloroplast envelope][GO:0009570:chloroplast stroma][GO:0005840:ribosome][GO:0003735:structural constituent of ribosome][GO:0032544:plastid translation][GO:0006412:translation]	[ko03010:Ribosome]	-	PAN22721.1:hypothetical protein PAHAL_D00341 [Panicum hallii]	gi|1256521303|ref|XM_004966218.2|:PREDICTED: Setaria italica 50S ribosomal protein L24, chloroplastic (LOC101758521), mRNA	C5Z876|C5Z876_SORBI:Uncharacterized protein;OS=Sorghum bicolor;|GO:0009941,GO:0009570,GO:0005840,|GO:0003735,|GO:0032544,GO:0006412,
DN36936_c0_g3_i11	DN36936_c0_g3_i11 len=746 path=[6691:0-54 6723:55-55 6724:56-336 1048:337-339 1051:340-343 1055:344-348 1060:349-351 1063:352-354 3561:355-466 1178:467-468 1180:469-471 1183:472-473 2879:474-537 2943:538-552 1264:553-561 1273:562-576 1288:577-603 1315:604-609 1321:610-617 1329:618-627 1339:628-745] [-1, 6691, 6723, 6724, 1048, 1051, 1055, 1060, 1063, 3561, 1178, 1180, 1183, 2879, 2943, 1264, 1273…	GAACTGCCTTGCGATCTGCATACAAACAACATGAAGAGAACAAAGTTTGGTACACACGGCACACTGATTCAGGACATGCACATCCCATCAAAACTCGAGTTCAGATTTTAGAACACCAAATGTATGTCAACAAGGTTTTATGTAAGTGCAGAGTACACTGAAACCATCAATACAAACATCACAAGACCTATTGACTTGATTATTATTCTCATCAGCATAGGACATAAAAAAACCTGGCCTTCATTCACTCACAATTGACCAAAAAAGCGCCGCAATTAACATTTCCTCAATCCTACAGCTACAGCCAGAGAGCACCAGCTTTCTTGAGCATGGGCACGAGCTCGCCGGCGAGGTGTAGAGCCATGACCCTGTTGGTCCCACCGACGAGGTCACCGCCGA…	18.293	0	10.0579	401.886	469.671	112.428	5.42	0	2.75	119.06	137.95	33.23	168.723	-5.12172	0.000192675	0.0730903	DOWN	[GO:0005623:cell][GO:0009055:electron transfer activity][GO:0015035:protein disulfide oxidoreductase activity][GO:0045454:cell redox homeostasis]	-	-	OEL21278.1:GlutaredoxinC10 [Dichanthelium oligosanthes]	gi|1256646075|ref|XM_004979821.2|:PREDICTED: Setaria italica glutaredoxin-C10 (LOC101758474), mRNA	K3ZKE2|K3ZKE2_SETIT:Uncharacterized protein;OS=Setaria italica;|GO:0005623,|GO:0009055,GO:0015035,|GO:0045454,
DN36936_c0_g3_i12	DN36936_c0_g3_i12 len=835 path=[729:0-201 908:202-204 1937:205-237 1970:238-274 2007:275-287 12608:288-311 2044:312-342 2075:343-345 1051:346-349 7649:350-387 1093:388-401 8150:402-468 1174:469-472 1178:473-474 1180:475-477 7372:478-483 8832:484-546 2943:547-561 1264:562-570 1273:571-585 7810:586-618 1321:619-626 5227:627-633 5234:634-654 5255:655-659 5260:660-699 5300:700-730 5331:731-749 5350:7…	CTTTCTTAAAGCTAAAATATCAACCGAGGTTTAAGGATTAGAGAGTCAACGCAACGAAATCATTGAAACAATTGGTTTATTTGTTTTGTTCTAAAATGTGACTAAGAAAATTGCAAAATGCCAATTTAATTTACTGAGAATTGCAATTTTCTTAATTTTTCACATCTTAGCACAGGGTTTAAAAAACCTGGCCTTGACACACACTTCTTACATTTGATTATTCCGTATGACAAAAATCATGGCCTTCACGCGCACACATACATTTCTTGAGCATGGGCCATAGGCACGAGCTCCTGATCCTACACTACAGCCAGAGCGCTCCGGCTTTCTTGAGCATGGGCACGAGCTCGTCGGCGAGGTGCAGTGCCATGACCCTGTTCGTCCCGCCGACGAGGTCGC…	2.88837	0	0	141.15	150.723	50.2967	0.72	0	0	35.44	37.42	12.6	57.5097	-6.88411	2.5983e-11	2.64278e-07	DOWN	[GO:0005623:cell][GO:0009055:electron transfer activity][GO:0015035:protein disulfide oxidoreductase activity][GO:0045454:cell redox homeostasis]	-	-	OEL21278.1:GlutaredoxinC10 [Dichanthelium oligosanthes]	-	K3ZKE2|K3ZKE2_SETIT:Uncharacterized protein;OS=Setaria italica;|GO:0005623,|GO:0009055,GO:0015035,|GO:0045454,
DN36936_c0_g3_i2	DN36936_c0_g3_i2 len=879 path=[729:0-201 908:202-204 1937:205-237 11291:238-252 962:253-257 10128:258-274 2007:275-287 12608:288-311 2044:312-342 6582:343-363 6603:364-372 1078:373-373 6612:374-390 6629:391-402 1108:403-404 1110:405-408 1114:409-417 2219:418-424 2226:425-462 1168:463-465 1171:466-468 1697:469-540 1769:541-543 1772:544-546 1775:547-547 4827:548-585 4865:586-603 4883:604-635 4915:6…	CTTTCTTAAAGCTAAAATATCAACCGAGGTTTAAGGATTAGAGAGTCAACGCAACGAAATCATTGAAACAATTGGTTTATTTGTTTTGTTCTAAAATGTGACTAAGAAAATTGCAAAATGCCAATTTAATTTACTGAGAATTGCAATTTTCTTAATTTTTCACATCTTAGCACAGGGTTTAAAAAACCTGGCCTTGACACACACTTCTTACATTTGATTATTCCGTATGACAAAAATCCTGGCCTTCACGCACACACATACATTTCTTGAGCATGGGCCATAGGCACGAGCTCCTGATCCTACACTACAGCCAGAGCGCTCCGGCTTTCTTGAGCATGGGCACAAACTCTCCGGCGAGGTGCAGCGCCATGACCTTGTTTGTCCCGCCGACGAGGTCGC…	3.85116	0	0	199.963	273.245	37.476	0.92	0	0	46.74	63.11	8.92	85.7559	-7.04632	9.22231e-06	0.00823365	DOWN	[GO:0005623:cell][GO:0009055:electron transfer activity][GO:0015035:protein disulfide oxidoreductase activity][GO:0045454:cell redox homeostasis]	-	-	OEL21278.1:GlutaredoxinC10 [Dichanthelium oligosanthes]	gi|1149796886|ref|XM_020303701.1|:PREDICTED: Aegilops tauschii subsp. tauschii glutaredoxin-C1-like (LOC109744548), mRNA	K7TQV7|K7TQV7_MAIZE:Uncharacterized protein;OS=Zea mays;|GO:0005623,|GO:0009055,GO:0015035,|GO:0045454,
DN36936_c0_g3_i3	DN36936_c0_g3_i3 len=832 path=[729:0-201 908:202-204 1937:205-237 11291:238-252 962:253-257 10128:258-274 2007:275-287 12608:288-311 2044:312-342 6582:343-363 6603:364-372 1078:373-373 6612:374-390 6629:391-402 1108:403-404 1110:405-408 1114:409-417 2219:418-424 2226:425-462 1168:463-465 1171:466-468 1697:469-540 1769:541-543 1772:544-546 1775:547-547 4827:548-585 8345:586-611 8371:612-630 5234:6…	CTTTCTTAAAGCTAAAATATCAACCGAGGTTTAAGGATTAGAGAGTCAACGCAACGAAATCATTGAAACAATTGGTTTATTTGTTTTGTTCTAAAATGTGACTAAGAAAATTGCAAAATGCCAATTTAATTTACTGAGAATTGCAATTTTCTTAATTTTTCACATCTTAGCACAGGGTTTAAAAAACCTGGCCTTGACACACACTTCTTACATTTGATTATTCCGTATGACAAAAATCCTGGCCTTCACGCACACACATACATTTCTTGAGCATGGGCCATAGGCACGAGCTCCTGATCCTACACTACAGCCAGAGCGCTCCGGCTTTCTTGAGCATGGGCACAAACTCTCCGGCGAGGTGCAGCGCCATGACCTTGTTTGTCCCGCCGACGAGGTCGC…	28.8837	13.5717	44.7016	0	0	0	7.47	3.43	10.42	0	0	0	14.5262	7.32946	1.35952e-06	0.00194077	UP	[GO:0005623:cell][GO:0009055:electron transfer activity][GO:0015035:protein disulfide oxidoreductase activity][GO:0045454:cell redox homeostasis]	-	-	OEL21278.1:GlutaredoxinC10 [Dichanthelium oligosanthes]	gi|1149796886|ref|XM_020303701.1|:PREDICTED: Aegilops tauschii subsp. tauschii glutaredoxin-C1-like (LOC109744548), mRNA	K7TQV7|K7TQV7_MAIZE:Uncharacterized protein;OS=Zea mays;|GO:0005623,|GO:0009055,GO:0015035,|GO:0045454,
DN36936_c0_g3_i4	DN36936_c0_g3_i4 len=707 path=[729:0-201 908:202-204 1937:205-237 11291:238-252 962:253-257 10128:258-274 2007:275-287 12608:288-311 2044:312-342 6582:343-363 6603:364-372 1078:373-373 6612:374-390 6629:391-402 1108:403-404 1110:405-408 1114:409-417 2219:418-424 2226:425-462 1168:463-465 1171:466-468 1697:469-540 1769:541-543 1772:544-546 1775:547-547 4827:548-585 4865:586-603 9618:604-623 9638:6…	CTTTCTTAAAGCTAAAATATCAACCGAGGTTTAAGGATTAGAGAGTCAACGCAACGAAATCATTGAAACAATTGGTTTATTTGTTTTGTTCTAAAATGTGACTAAGAAAATTGCAAAATGCCAATTTAATTTACTGAGAATTGCAATTTTCTTAATTTTTCACATCTTAGCACAGGGTTTAAAAAACCTGGCCTTGACACACACTTCTTACATTTGATTATTCCGTATGACAAAAATCCTGGCCTTCACGCACACACATACATTTCTTGAGCATGGGCCATAGGCACGAGCTCCTGATCCTACACTACAGCCAGAGCGCTCCGGCTTTCTTGAGCATGGGCACAAACTCTCCGGCGAGGTGCAGCGCCATGACCTTGTTTGTCCCGCCGACGAGGTCGC…	1.92558	0	0	136.249	171.143	11.8345	0.64	0	0	44.01	54.8	3.86	53.5254	-7.36852	3.20378e-08	8.2728e-05	DOWN	[GO:0005623:cell][GO:0009055:electron transfer activity][GO:0015035:protein disulfide oxidoreductase activity][GO:0045454:cell redox homeostasis]	-	-	XP_006663085.1:PREDICTED: glutaredoxinC10 [Oryza brachyantha] >XP_015697873.1 PREDICTED: glutaredoxinC10 [Oryza brachyantha]	gi|1149796886|ref|XM_020303701.1|:PREDICTED: Aegilops tauschii subsp. tauschii glutaredoxin-C1-like (LOC109744548), mRNA	J3N9Z6|J3N9Z6_ORYBR:Uncharacterized protein;OS=Oryza brachyantha;|GO:0005623,|GO:0009055,GO:0015035,|GO:0045454,
DN36980_c0_g1_i4	DN36980_c0_g1_i4 len=2102 path=[5205:0-183 2150:184-250 6091:251-308 2278:309-333 6283:334-358 2328:359-411 6408:412-435 2405:436-500 6417:501-524 2494:525-555 2525:556-579 6416:580-603 2573:604-618 2588:619-626 6411:627-650 2620:651-674 2644:675-707 2677:708-735 2705:736-773 2743:774-806 2776:807-885 2855:886-929 2899:930-971 2941:972-988 2958:989-1013 2983:1014-1061 6412:1062-1085 3055:1086-110…	AAAAAAAGGAGGGACAAAAAAAAAAAAAACGAAACCCTATTGAGGTGAGGCCACCCCAAACAGATCGGCGGCGATCATGCGGCGAGGCGGCGGCGGCGGTCGGCTCCCCAAGTCCTCCCTTGCGCCATCTGAGGCGACCCCTGGTGCTGGTGGTCTGGATGCCATCTGCCGCAACCTCGACTACGCCTTCAACCGCCGCGACTCCGACGCCGCCAGCCTCTGCAGCAGCCGAGCCCCCTCCTCCATCGGCGTCGGCATCGGCATCGCCGCCTCCTCCAACTTCTCTGACCGCGCCACGCAGGCCGCCGCCCTGCGCGACGTCAACGCCTTCCTCCACCCCGTCATCAACCTCCGCCCGCCCCTCCCCGCTGCTCGCGACATCCTCGACGCCTTCCGCTA…	18.293	5.0894	10.0579	75.4762	47.6478	71.9933	1.43	0.41	0.74	6.01	3.7	5.7	38.0929	-2.55149	4.21948e-05	0.0245241	DOWN	-	-	-	XP_004967548.1:PREDICTED: kinetochore protein NDC80 homolog [Setaria italica] >KQL03466.1 hypothetical protein SETIT_000797mg [Setaria italica]	gi|1435161805|ref|XM_025961721.1|:PREDICTED: Panicum hallii kinetochore protein NDC80 homolog (LOC112894111), mRNA	A0A0A9D823|A0A0A9D823_ARUDO:Pco120628;OS=Arundo donax;
DN36989_c0_g1_i1	DN36989_c0_g1_i1 len=2133 path=[2:0-78 2:79-134 57:135-203 126:204-234 157:235-237 6375:238-343 260:344-365 282:366-414 331:415-415 332:416-428 5783:429-586 505:587-591 510:592-663 582:664-793 712:794-817 736:818-829 748:830-866 785:867-889 808:890-929 848:930-954 873:955-985 904:986-988 6893:989-1012 931:1013-1052 971:1053-1094 1013:1095-1095 1014:1096-1182 1101:1183-1191 1110:1192-1232 1151:123…	CATTTGGTTCAAAAGTAATCAGACAAATAATACAAAAGGGCATAACAGCATTGACACATTTGGTTCAAAAGTAATCAGACAAATAATACAAAAGGGCATAACAGCATTGACACATTTGGTTCAAAAGTAATCAGATAAATAATACAAAAGGACATAACAGCATTGAGCACATCTATCACTGATTCGAAAGAATTATAAGTACAAGTGAGCAAAGGAAAGGGAGTACTATCCAATCGGATCTCCAAAGTGCTGTATCAATCTTCACCAGAGTGCTACTTATTAAAAGGAGAAATGTCATCGTTACTGCCTATGGCATATGTGGGTTCTAGTAACAAATGATGGCATGACTAGCATTTTCCAGCGGCACAACAGAAAATATTCTATCTTATAATCTGGAGC…	0.96279	0	0	26.4657	40.8409	14.7931	0.07	0	0	2.07	3.12	1.15	13.8438	-6.29936	2.29426e-05	0.0155569	DOWN	-	-	-	EAZ09718.1:hypothetical protein OsI_32004 [Oryza sativa Indica Group]	gi|1256514885|ref|XM_004967112.2|:PREDICTED: Setaria italica probable F-box protein At4g22165 (LOC101778136), mRNA	I1R1C5|I1R1C5_ORYGL:Uncharacterized protein;OS=Oryza glaberrima;
DN36994_c0_g1_i7	DN36994_c0_g1_i7 len=2970 path=[1:0-83 9825:84-107 86:108-148 9832:149-172 151:173-199 6339:200-229 208:230-304 9841:305-328 307:329-343 8129:344-375 354:376-421 8197:422-457 436:458-502 9838:503-526 505:527-591 4814:592-601 9840:602-625 4848:626-658 9842:659-682 4905:683-683 4906:684-704 4927:705-804 5027:805-849 5072:850-929 5152:930-947 9828:948-971 5194:972-1011 9830:1012-1035 5258:1036-1249 …	CAGTCACCAACCCCGCCTGCGCCTGGCCGCTCTCCCGCCATGATGAAGCAGCTCCACAAGTCTTCGCCCACCCATGCGCCGTCGCCGGCGCACGCGCCGGCGCCCAAGGCCGCCAAGCCAGCACGCCCCGGCCCGCGCTCCTGGCTCGGGTACGTCCTCCGCGAGCAGCGCCTCCTCTTCGTCCTCCTCGGCGCGCTCATTGCCTCCACCTTCTTCCTCCTCCGCCCCTACCTCTCTCTCTCCCCGTCCTCCCAGTACCCCGACCACCGCCCGCTGTTCTCATTCGCCTCGCACTCCCGCGTCCCTGCCGGCTTCCGCCCGCCGCCGCGCCGCGTCGTCGTCACTGGCGGAGCCGGGTTCGTGGGCAGCCACCTCGTGGACCGGCTGCTGGAGCAGGGG…	0	0	0	58.8126	18.4757	49.3105	0	0	0.02	3.21	1.01	2.68	21.0998	-7.88566	4.2783e-08	0.000100905	DOWN	-	[ko00520:Amino sugar and nucleotide sugar metabolism]	MDP0000247737:Malus domestica|FAR1|FAR1 family protein	ONM36587.1:UDPglucuronic acid decarboxylase 1 [Zea mays] >ONM36592.1 UDPglucuronic acid decarboxylase 1 [Zea mays]	gi|1256565876|ref|XM_004970446.3|:PREDICTED: Setaria italica UDP-glucuronic acid decarboxylase 1 (LOC101781912), mRNA	A0A1D6N7M5|A0A1D6N7M5_MAIZE:Uncharacterized protein;OS=Zea mays;
DN37014_c0_g1_i1	DN37014_c0_g1_i1 len=2601 path=[6120:0-353 6451:354-395 2736:396-485 7057:486-509 2850:510-531 2872:532-560 2901:561-580 7061:581-604 2945:605-607 2948:608-629 2970:630-661 7056:662-685 3026:686-705 7060:706-729 3070:730-961 7068:962-985 3326:986-1063 7069:1064-1087 3428:1088-1275 7064:1276-1299 3640:1300-1323 7059:1324-1347 3688:1348-1440 7065:1441-1464 3805:1465-1584 7062:1585-1608 3949:1609-16…	ACGGCTGCTGAAGTTGCTGGAGGTAACCATTTCACTGTGCTAGATTAGATCAAACACTCTTTTCATCAGGTCAGGTCTCACCTTTTTGTTCCACCCTCGGCCGAAATTACAACATTTTTTTGTTCTCTTTTTCACCTCGCAAATCCTGGATGCTTAAAAGATTCGCTTGTTTATCCCCTTTGTTTGTTTTCATTCCAACTTTTAAGTGTTCTTTGGTGTCAAAAAAAACTTTTAAGTGTTCTTTATTGCTATCCATCTGCCCCCTACTGTCCTCGTCAGCAAATTTACTAACACCTTGGGGCAAGCGTGCTATCGATGCTTTCCCGGTGACGTGATGTTGTATATCATGTGAACATCTGTGTTTTGCTATCACAGGAAATCCCCTCTCGTGGTCCAGTC…	0	0	0	54.8918	18.4757	30.5725	0	0	0	3.46	1.15	1.92	17.3233	-7.6012	2.34706e-07	0.000449362	DOWN	[GO:0004553:hydrolase activity, hydrolyzing O-glycosyl compounds][GO:0005975:carbohydrate metabolic process]	[ko00500:Starch and sucrose metabolism]	Pbr002083.1:Pyrus bretschneideri|ERF|ERF family protein	XP_021315790.1:glucan endo1,3betaglucosidase 6 [Sorghum bicolor] >XP_021315791.1 glucan endo1,3betaglucosidase 6 [Sorghum bicolor] >XP_021315792.1 glucan endo1,3betaglucosidase 6 [Sorghum bicolor] >KXG29442.1 hypothetical protein SORBI_3004G036800 [Sorghum bicolor] >KXG29443.1 hypothetical protein SORBI_3004G036800 [Sorghum bicolor]	gi|1205955174|ref|XM_021460117.1|:PREDICTED: Sorghum bicolor glucan endo-1,3-beta-glucosidase 6 (LOC110434970), transcript variant X3, mRNA	A0A194YMI7|A0A194YMI7_SORBI:Uncharacterized protein;OS=Sorghum bicolor;|GO:0004553,|GO:0005975,
DN37022_c0_g1_i12	DN37022_c0_g1_i12 len=1656 path=[1640:0-134 1752:135-188 1806:189-215 1833:216-240 1858:241-249 1867:250-250 1868:251-273 1891:274-371 7584:372-395 2013:396-516 2134:517-569 7583:570-593 2211:594-669 2287:670-749 7586:750-773 2391:774-817 2435:818-837 2455:838-869 4877:870-893 2511:894-913 2531:914-1023 7585:1024-1047 2665:1048-1056 2674:1057-1077 7587:1078-1101 2719:1102-1113 2731:1114-1133 2751…	GGGGCGTTATCGATTTTATCCTCCACCCTCACTCCCCAGCTGGTCGGTCAGCTAGCGGCTGCTACCTCTTCGCTCTCTGCTCTTCCCCATGGCCGCCGCCCACCTCCTTGCCGCCGCCGCCTCATCCTCCACTCCTTTCCGCCCCCCTCTTCGCGTTCTCTCTCCGGGGTCCTCTCCTCATCTCCGCCTCAGCCGTACAGGGAGGCGGCCGTTCACGGTTGTCCGCGCGGCCGAGACAGACGCCAAAGACTCGAAGGCGAAGGGGAAGGCTCCGGATAAGGCGCCGGCGGCCGGGTCGAGCTTCAACCAGCTGCTGGGCATCAAGGGCGCCAAGCAGGAGAGCGACATATGGAAGATCCGCCTTCAATTGACTAAGCCAGTGACGTGGCCTCCACTTGT…	421.702	365.589	428.018	620.473	650.538	721.905	43.51	38.87	41.43	65.1	66.74	75.24	534.704	-0.714433	0.000172382	0.0675981	DOWN	[GO:0016021:integral component of membrane][GO:0046408:chlorophyll synthetase activity][GO:0015995:chlorophyll biosynthetic process]	[ko00860:Porphyrin and chlorophyll metabolism]	-	PAN26437.1:hypothetical protein PAHAL_E00262 [Panicum hallii]	gi|1205982249|ref|XM_002440884.2|:PREDICTED: Sorghum bicolor chlorophyll synthase, chloroplastic (LOC8061338), mRNA	B4G0I5|B4G0I5_MAIZE:Uncharacterized protein;OS=Zea mays;|GO:0016021,|GO:0046408,|GO:0015995,
DN37022_c0_g1_i4	DN37022_c0_g1_i4 len=1654 path=[1640:0-134 1752:135-188 1806:189-215 1833:216-240 1858:241-249 1867:250-250 1868:251-273 1891:274-371 7584:372-395 2013:396-516 2134:517-569 7583:570-593 2211:594-669 2287:670-749 7586:750-773 2391:774-817 2435:818-837 2455:838-869 2487:870-891 2509:892-893 2511:894-913 2531:914-1023 7585:1024-1047 2665:1048-1056 2674:1057-1077 7587:1078-1101 2719:1102-1113 2731:11…	GGGGCGTTATCGATTTTATCCTCCACCCTCACTCCCCAGCTGGTCGGTCAGCTAGCGGCTGCTACCTCTTCGCTCTCTGCTCTTCCCCATGGCCGCCGCCCACCTCCTTGCCGCCGCCGCCTCATCCTCCACTCCTTTCCGCCCCCCTCTTCGCGTTCTCTCTCCGGGGTCCTCTCCTCATCTCCGCCTCAGCCGTACAGGGAGGCGGCCGTTCACGGTTGTCCGCGCGGCCGAGACAGACGCCAAAGACTCGAAGGCGAAGGGGAAGGCTCCGGATAAGGCGCCGGCGGCCGGGTCGAGCTTCAACCAGCTGCTGGGCATCAAGGGCGCCAAGCAGGAGAGCGACATATGGAAGATCCGCCTTCAATTGACTAAGCCAGTGACGTGGCCTCCACTTGT…	283.06	287.551	234.683	437.174	556.215	465.491	29.22	30.64	22.82	45.96	57.16	48.61	377.362	-0.855945	0.000106859	0.0488101	DOWN	[GO:0016021:integral component of membrane][GO:0046408:chlorophyll synthetase activity][GO:0015995:chlorophyll biosynthetic process]	[ko00860:Porphyrin and chlorophyll metabolism]	-	PAN26437.1:hypothetical protein PAHAL_E00262 [Panicum hallii]	gi|1205982249|ref|XM_002440884.2|:PREDICTED: Sorghum bicolor chlorophyll synthase, chloroplastic (LOC8061338), mRNA	B4G0I5|B4G0I5_MAIZE:Uncharacterized protein;OS=Zea mays;|GO:0016021,|GO:0046408,|GO:0015995,
DN37127_c0_g2_i2	DN37127_c0_g2_i2 len=1673 path=[1651:0-301 1930:302-330 1959:331-431 14622:432-455 2084:456-466 2095:467-531 2160:532-537 14618:538-561 2190:562-594 14621:595-618 2247:619-729 2358:730-756 2385:757-777 2406:778-832 2461:833-888 2517:889-980 2609:981-999 14615:1000-1023 2652:1024-1057 2686:1058-1113 14620:1114-1137 2766:1138-1156 10793:1157-1165 10802:1166-1180 2809:1181-1224 14623:1225-1248 2877:…	GGACACGCCAAAAAGAGCAACCACATGAAACAGAAGTTTGTTGCTCAGTACAATCACCTTCTGGTGTATCCAGACACATCAGCACGGGGGATGCGAACAAAACCCACCTACAACCCAATAACCCATCCAGATTCATTGAATCTAGCCTGGTCGAACATCACTTTAAATCAATCCTCGTCGTGACACTCCCACACACTGCACGCGTCGTTGCAAAGCTCACGCTGATACCCCAGTGCAGGCAACAGCAGCGCCATCGATCGATCGCCATGGGCGGGCTCTCCATGGACCAGGCCTTCGTGCAGGCTCCGGAGCACCGGCCCAAGCCGACCCTCACCGAGGCCACCGGCATCCCTGTCATCGACCTCTCCCCTCTGGCTGCGAGCGATGGCGTGGACGCGC…	63.5442	66.1622	74.8752	489.125	216.846	257.401	6.47	7.03	7.23	50.78	22.01	26.59	194.659	-2.23663	1.57814e-09	8.28466e-06	DOWN	[GO:0046872:metal ion binding][GO:0016491:oxidoreductase activity]	-	Zpz_sc00083.1.g00290.1.am.mk:Zoysia pacifica|Dof|Dof family protein	KQK88075.1:hypothetical protein SETIT_035850mg [Setaria italica]	gi|1435192812|ref|XM_025940057.1|:PREDICTED: Panicum hallii probable 2-oxoglutarate-dependent dioxygenase At5g05600 (LOC112876028), mRNA	K4AAE3|K4AAE3_SETIT:Uncharacterized protein;OS=Setaria italica;|GO:0046872,GO:0016491,
DN37127_c0_g2_i6	DN37127_c0_g2_i6 len=1652 path=[1651:0-301 1930:302-330 1959:331-431 14622:432-455 2084:456-466 2095:467-531 2160:532-537 14618:538-561 2190:562-594 14621:595-618 2247:619-729 9895:730-756 2385:757-777 7278:778-832 2461:833-888 10311:889-980 2609:981-999 14615:1000-1023 2652:1024-1057 2686:1058-1113 14620:1114-1137 2766:1138-1156 2785:1157-1180 2809:1181-1224 14623:1225-1248 2877:1249-1292 9699:1…	GGACACGCCAAAAAGAGCAACCACATGAAACAGAAGTTTGTTGCTCAGTACAATCACCTTCTGGTGTATCCAGACACATCAGCACGGGGGATGCGAACAAAACCCACCTACAACCCAATAACCCATCCAGATTCATTGAATCTAGCCTGGTCGAACATCACTTTAAATCAATCCTCGTCGTGACACTCCCACACACTGCACGCGTCGTTGCAAAGCTCACGCTGATACCCCAGTGCAGGCAACAGCAGCGCCATCGATCGATCGCCATGGGCGGGCTCTCCATGGACCAGGCCTTCGTGCAGGCTCCGGAGCACCGGCCCAAGCCGACCCTCACCGAGGCCACCGGCATCCCTGTCATCGACCTCTCCCCTCTGGCTGCGAGCGATGGCGTGGACGCGC…	76.0604	76.341	92.7558	558.72	270.328	308.684	7.96	8.21	9.1	58.85	27.82	32.3	230.482	-2.2162	1.33281e-10	1.0845e-06	DOWN	[GO:0046872:metal ion binding][GO:0016491:oxidoreductase activity]	-	Zpz_sc00083.1.g00290.1.am.mk:Zoysia pacifica|Dof|Dof family protein	KQK88075.1:hypothetical protein SETIT_035850mg [Setaria italica]	gi|1435192812|ref|XM_025940057.1|:PREDICTED: Panicum hallii probable 2-oxoglutarate-dependent dioxygenase At5g05600 (LOC112876028), mRNA	K4AAE3|K4AAE3_SETIT:Uncharacterized protein;OS=Setaria italica;|GO:0046872,GO:0016491,
DN37188_c1_g7_i7	DN37188_c1_g7_i7 len=3323 path=[4321:0-106 4405:107-157 4456:158-178 4477:179-328 4627:329-350 4649:351-557 4856:558-578 4877:579-728 5027:729-748 5047:749-1159 5458:1160-1180 5479:1181-1316 5615:1317-1337 5636:1338-1434 5733:1435-1454 5753:1455-1511 5810:1512-1531 5830:1532-1666 5965:1667-2022 6321:2023-2107 6406:2108-2706 7005:2707-2728 7027:2729-2760 7059:2761-2780 7079:2781-2843 24913:2844-28…	CCCCCTTGCTGGCAGGCCCTCCTATCATTGGTCCAGCAGCTGCAATTCCTCAGCCTGCCTTCAGTCAAGGTCAGCAGCCACCGGGCTTTCACCAACCTGCCCAGCCTTCATTACCACCTGGTCAGCAAAGTGGACAAGCTCCTCTTCCGAAAATATGGGACTCCAACATGGCCCACATGCAAGGGAACAATGCGATGTCTGCTGCCTTACAAGACTCACTTAATTCCTGGACAAATGAAGAAACTAGACTCTGGAACATAGTTTCTAATGATTCCTGGGATTATAATTCCTGGTTAGCATTTCTTGCGGAAGTTAGAGAAAACTACCCGCCAAATTATGAGAAGATGCGCTATGCATACAAACAGTTTCTAGTTTTTTACCCTCTAGATCTGAATCAGA…	0	0	0	15.6834	75.8475	1.97242	0	0	0	0.79	3.57	0.12	15.5839	-7.4488	2.48551e-05	0.0166017	DOWN	[GO:0006396:RNA processing]	-	-	XP_004985249.1:PREDICTED: premRNAprocessing factor 39 [Setaria italica] >XP_004985250.1 PREDICTED: premRNAprocessing factor 39 [Setaria italica] >KQK92020.1 hypothetical protein SETIT_034339mg [Setaria italica]	-	K4A635|K4A635_SETIT:Uncharacterized protein;OS=Setaria italica;|GO:0006396,
DN37228_c0_g1_i2	DN37228_c0_g1_i2 len=1583 path=[1646:0-56 1680:57-86 1710:87-136 1760:137-209 1833:210-235 1859:236-323 6755:324-347 1971:348-392 2016:393-418 2042:419-431 6760:432-455 2079:456-567 6752:568-591 2215:592-627 6753:628-651 2275:652-778 3399:779-795 3416:796-816 3437:817-845 3466:846-865 3486:866-886 2510:887-894 6757:895-918 2542:919-944 3959:945-966 3981:967-986 2610:987-1028 6754:1029-1052 2676:1…	CGAGGTCGGGATGGTCCTCGCCGTGGCCGGCAGCGTCGTGGGCGGCGCGTTGCTGATCGCGCTCGTGCTGGTGGTCGTGCTGAGAGTCGTGAGGAAGCAGCATCCGGAGGTGACCAGCGTCTTGCCGACCTCCCCGGCGACCACGCCGGCGAAGAAGGCGAAAGCTCCGGTTAAGGCCACCCAGAAGATTATTGCTCCTGCCGATAAGAGGCGTGCATCACAAGCCGCAAGGGTGAATACACTGGAAGTACCAGCGTACCGTGTGTATACGCTGGAGGAGCTGCAAGAGGCAACCAACAACTTCAGCGCCTCCAAATTGATCAACAGCAGTCCCCATGCACAGCATTACAATGGTCGGCTTCAAGATGGTTCAAGAGTCTTGGTTAAATGTCTAATGTT…	0	0	0	164.675	250.88	198.228	0	0	0	18.27	27.22	21.82	102.297	-10.1633	2.20222e-16	7.16773e-12	DOWN	[GO:0016021:integral component of membrane][GO:0005524:ATP binding][GO:0004672:protein kinase activity]	-	GSMUA_Achr9P10530_001:Musa acuminata|LBD|LBD family protein	XP_002437208.1:probable LRR receptorlike serine/threonineprotein kinase At1g14390 [Sorghum bicolor] >EER88575.1 hypothetical protein SORBI_3010G177100 [Sorghum bicolor]	gi|1435154649|ref|XM_025957974.1|:PREDICTED: Panicum hallii probable LRR receptor-like serine/threonine-protein kinase At1g14390 (LOC112891072), mRNA	C5Z567|C5Z567_SORBI:Uncharacterized protein;OS=Sorghum bicolor;|GO:0016021,|GO:0005524,GO:0004672,
DN37242_c0_g1_i2	DN37242_c0_g1_i2 len=2512 path=[1:0-161 7455:162-190 169:191-194 173:195-317 296:318-324 6405:325-354 334:355-405 6081:406-435 415:436-441 5985:442-465 448:466-492 7865:493-516 499:517-522 7869:523-546 529:547-654 7864:655-678 661:679-708 691:709-756 739:757-774 7867:775-798 781:799-1051 1034:1052-1368 7863:1369-1392 1375:1393-1450 1433:1451-1495 1478:1496-1542 1525:1543-1611 1594:1612-1626 1609:…	TCCTACTCGTACTCTATGACACGTGGGTTCACAAAGGACCTCTGTCTCCGAGAAAGACCGTTCCAAACGCCAGAAACTCTATTATATTCCAGATTCTTCCACACTAACACATCCGCGCCAAACGCCTTCGCCGCGCCGCGCACATTCCACGGTCTTTCAGAACCTTCCATCACGTTCCAGACTCCAATCCCCTCTCCGTGCCTCACCACCTATATGATTCATCCCCTTCCACCTCATCACTCCAACGCATCACTCAAGCAACATATAGAGCAAGAAATCTAGCAACCAACCAACTAAAGCGATCAAGAGGAGAGAGACCAAGCCGAAAGCAGAGAGAGATGGAGGCGAGGATGTTCGGGCTGGAGACTCCCCTGATGGCGGCGCTGCAGCACCTTCTCG…	264.767	82.2787	219.038	1254.67	266.439	676.54	16.91	5.46	13.18	81.87	16.95	43.83	460.622	-1.95806	0.000125796	0.0545916	DOWN	[GO:0005524:ATP binding]	-	WALNUT_00030998-RA:Juglans regia|NF-YB|NF-YB family protein	PAN32629.1:hypothetical protein PAHAL_E04245 [Panicum hallii]	gi|1435164266|ref|XM_025962996.1|:PREDICTED: Panicum hallii polynucleotide 5'-hydroxyl-kinase NOL9 (LOC112895117), mRNA	A0A0A9CPP5|A0A0A9CPP5_ARUDO:Uncharacterized protein;OS=Arundo donax;|GO:0005524,
DN37300_c1_g1_i1	DN37300_c1_g1_i1 len=821 path=[841:0-147 8759:148-171 990:172-345 1164:346-348 4795:349-373 4820:374-393 1212:394-413 5220:414-444 1262:445-445 1263:446-518 1336:519-612 1430:613-614 1432:615-800 1618:801-820] [-1, 841, 8759, 990, 1164, 4795, 4820, 1212, 5220, 1262, 1263, 1336, 1430, 1432, 1618, -2]	CTCAAGAAAGGGGCATCGTGGTAGCGAATCTTGGCTAGGATAAGGTGGTGGCGGATGCTGGTGAGGTGACGTGATGGTGGCTGCGGGTTGCGGCTTCAGCGGATCTGAGTAGGGGACACGGCAGCACCTCTGGCCTGGCCTGCCCCTATTGTGTGGGCCGGCGGAGGGCGGCTCCTGGAAGCGAGCTCGGGAGGCTAGGCGCTGGCGACAAGTTCGCCATGGACAAGACCTGGCGCGGGCGGAGCTCCGGGCGGGCAGGGCGAGGTCGGAGGCCAGCGTGGCGGCGGTGCTGACACGGACACGAGCAGGATCATTTCGCCGCCGCACCCTCCTCCTCTCCTTCCCCGAGAAGCACAAGCCGCCACCACGATCCTCCCAAGCCCTAGCGGAGGCGGCAGA…	0	0	0	28.4261	18.4757	8.87589	0	0	0	7.52	4.79	2.44	9.29628	-6.70336	4.64722e-05	0.026169	DOWN	-	-	-	-	-	-
DN37324_c0_g1_i3	DN37324_c0_g1_i3 len=2319 path=[1:0-667 646:668-700 679:701-703 4581:704-759 4637:760-777 4655:778-819 4697:820-831 4709:832-843 4721:844-862 835:863-890 863:891-913 886:914-945 918:946-952 925:953-1015 988:1016-1039 1012:1040-1075 1048:1076-1079 6945:1080-1103 1076:1104-1130 1103:1131-1165 1138:1166-1167 6951:1168-1191 1164:1192-1243 1216:1244-1293 1266:1294-1306 6952:1307-1330 1303:1331-1334 13…	AGCTCCCAAAGTACCGCGGCGAATTGCGTGCCACACACAGCTTGGTGTCTGTTTTTCAGGGCAGAGGAGGATGTCATGGGAACGGAATCTGCTGATCTGTTGGTTGAGCTCGTACGTACCCCAAAGAGGTAGCTACAAGGACCAAGCGCATACTACGCCTCCTCGAGTCCGGTCCAAATTGACCGGTCGAACTCGATCAGTCGCAGGCACTTGGTATAACAGGGTCGATTATGGAAGCTGTTGCAGACATGTCGGCCTCGAATTCAGGAAACCTGATGCAGTTGGTGACGCGCCGCTGACGACGTACGAGAAGCGTATCCCCAGTGTCCTCGTATTGGGGGCGTGCCGAACATGATCCCCATTCGTCCCGCGTCGCGTCGCGCCCAAAAGCTGGTCTTT…	73.1721	59.3764	46.9367	15.6834	16.5309	4.93105	5.17	4.34	3.11	1.17	1.17	0.36	36.1051	2.27289	0.000233121	0.0830253	UP	-	-	Pbr030871.1:Pyrus bretschneideri|C2H2|C2H2 family protein	OEL12537.1:Aspartyl protease family protein [Dichanthelium oligosanthes]	gi|1315011559|ref|XM_008647951.3|:PREDICTED: Zea mays aspartyl protease family protein At5g10770 (LOC103627659), mRNA	A0A1D6HII0|A0A1D6HII0_MAIZE:Uncharacterized protein;OS=Zea mays;
DN37325_c0_g1_i13	DN37325_c0_g1_i13 len=4245 path=[1:0-71 50:72-94 73:95-161 140:162-219 198:220-249 9197:250-272 9220:273-287 9235:288-379 251:380-446 11603:447-470 342:471-491 363:492-563 435:564-589 461:590-593 9836:594-718 486:719-766 534:767-778 9447:779-898 566:899-944 612:945-965 633:966-1014 11602:1015-1038 706:1039-1139 11600:1140-1163 831:1164-1220 11599:1221-1244 912:1245-1292 11595:1293-1316 984:1317-1…	TTTTTTTTAAGATATCTGTAACTATACTATATATTTCTTTCAGATGGTGTCATTATCATATACACAAGTAAACTTATGTACCATATACAAGAGCTCACAGAGAAAGCACTCTGTGCAGCAAATAATGATGCAGTGGCCGTATAGCAAAACTAGGCCATGCATATAGCTTCTTTCTCTATCCCTATCCAAATAGATTTCTAAGTATCCCTGTTTCCTCACGCCCTCATGCACCAATTCCAATGAACTTCAGCTGCAAAAAGAGAGAAAAAAAAAAGGCATGCGTGTTAGATGACAAAGGTTCAGACTTCCAGTTGTTTTACTGAAATCTGGTTGAGAAAACTATCTAAGAAATCATACAATATTATTCTTGGGCTCCTTCCAGTAGAAGCCATGAATGAA…	0.96279	0	0	24.5053	12.6412	18.738	0.05	0	0	0.93	0.49	0.72	9.47455	-5.74416	0.000232041	0.0830131	DOWN	[GO:0016021:integral component of membrane]	-	-	XP_004975514.1:PREDICTED: heparanalphaglucosaminide Nacetyltransferaselike isoform X1 [Setaria italica]	gi|1205966557|ref|XM_021463682.1|:PREDICTED: Sorghum bicolor heparan-alpha-glucosaminide N-acetyltransferase (LOC8075249), mRNA	K3Y822|K3Y822_SETIT:Uncharacterized protein;OS=Setaria italica;|GO:0016021,
DN37480_c0_g2_i3	DN37480_c0_g2_i3 len=1413 path=[179:0-53 9707:54-77 234:78-93 250:94-146 303:147-147 304:148-164 321:165-174 331:175-185 342:186-211 368:212-233 390:234-270 9705:271-294 451:295-315 9708:316-339 496:340-417 6918:418-468 625:469-543 9703:544-567 724:568-591 4853:592-637 794:638-647 804:648-652 3949:653-696 853:697-707 864:708-708 3855:709-730 3877:731-732 3879:733-758 915:759-768 925:769-772 929:7…	AGAGCGCGTCGCGAGAGTGAGGAGCTCCTGCCATGGCGATGCGAGCGGCGGCGGTGACCTTCTCGTCCTCCCACGTCTCCCCAAGGCCCTTCTTCTCCGCCACGCCGCCGGTACCATCCTTCGTGGGGCGCTCCGTCCACTGCCGTCGCCTCCACGCCTTCCCAGCCACCGAATTGACTGTGGAGGAGCTCAACCCGTCTGTTGAACTACTGAGAAAAACTGCTGAGGCTGTTGGTGATTTCAGGAAGACACCAATATACATAGTTGGCACGGATTGCACTGCCAAGCGCAACATCTCCAAGCTCCTAGCCAACACCATCATATATCGCTACCTGTGCAGCGAGGAACTGCTCGAGGATGTTCTAGGAGGCAAGGACGCCCTCAGAGCTTTCAAGGAAT…	268.619	271.435	278.267	551.859	575.663	389.553	33.57	34.83	32.56	70.01	71.54	49.12	389.232	-0.890772	0.000150034	0.061502	DOWN	-	-	KN538826.1_FGP018:Oryza longistaminata|NF-YC|NF-YC family protein	XP_004962715.1:PREDICTED: probable inactive shikimate kinase like 1, chloroplastic [Setaria italica] >KQL16539.1 hypothetical protein SETIT_022939mg [Setaria italica]	gi|1371066193|ref|XM_003568724.4|:PREDICTED: Brachypodium distachyon probable inactive shikimate kinase like 1, chloroplastic (LOC100828792), mRNA	A0A0A9IQC2|A0A0A9IQC2_ARUDO:Uncharacterized protein;OS=Arundo donax;
DN37559_c0_g6_i1	DN37559_c0_g6_i1 len=1128 path=[13835:0-161 13974:162-185 13998:186-312 14125:313-459 14272:460-743 14556:744-883 7490:884-887 7494:888-951 7558:952-969 7576:970-1127] [-1, 13835, 13974, 13998, 14125, 14272, 14556, 7490, 7494, 7558, 7576, -2]	TTTTGGGACCCGGAACAATATAGAAAGTGACAAATAGCATTTACCTTGATATTAATTAGTCCTCAGAACATGCTTGTTTACCATGGATTCTTCTAAAACCTTGCATTGGTTTGATAGGCAGGAATAAAGCTGCAAAAAATGAGCAGTCACCAACAGAACCTGGAAAAAATCCATTTTATTAAGTAAGGATCTAGAGTTGGGTATGCACTACCAACATGCCTTCAGTTTTCTTTTCTTGAACTATACCTTCAGGTTTAACACAACATCAATTGGGTAACGTGAATATTGGATCACAACATAAATGAATGAGGCTAGTGGGCATCTCAATGTTCAGTAATGCTATTGCATCAACAATGTAACCAAACCTTGTCAAATGTGTTCATGGGTATGGCTATCAAG…	22.1442	29.6882	21.2333	0	0	0	3.67	5.02	3.29	0	0	0	12.1776	7.07992	2.68874e-06	0.00317319	UP	-	-	-	-	-	-
DN37561_c1_g1_i10	DN37561_c1_g1_i10 len=1680 path=[1505:0-111 7464:112-135 1618:136-161 7462:162-185 1668:186-264 1747:265-304 1787:305-391 1874:392-420 1903:421-444 1927:445-487 1970:488-495 1978:496-508 1991:509-537 2020:538-552 7465:553-576 2059:577-582 2065:583-611 2094:612-631 2114:632-645 7461:646-669 2152:670-723 2206:724-750 2233:751-809 2292:810-810 2293:811-830 2313:831-868 2351:869-887 2370:888-903 2386…	AAGAAAACCAAGTTGTTTTCTTCTAAAAGAAGAAACTTTCTCGATAAACAAAAAAAACAGGCGTTAAATTGGGAAAATTGACGGTTTGCTTTCAAATTTTGTCTAAATTTATTTTTTGATATTTGAGCGGTTTATCGACATTTTTTCTGTTTTCATGAAAACCATAAACCGTAAAACCAATTGGGAGCCGTTTTTATGGTACAAGTGGTTTTGTAACCCTTGAACATGAGAACTCAGAGTGAGTGTCTGACAATACTCATCAGCTGGAGGAACAACTTTCCTTTGCATTTTGCGGTAACCACCGCGTGTTTATTGACTAACGTTTTCTGAGCAAAACAGAGGTGGGGGATTCCTAGCACTAATGATGAACTGATCTCAAGTGCTCAGACACATTTCTTG…	512.205	525.905	461.544	900.813	829.46	919.147	51.93	55.04	43.96	92.92	83.7	94.22	691.512	-0.820257	2.27907e-06	0.00290014	DOWN	[GO:0003824:catalytic activity]	-	Ote100129680091:Ocimum tenuiflorum|bHLH|bHLH family protein	XP_002441524.2:uncharacterized protein LOC8063607 [Sorghum bicolor]	gi|1256453070|ref|XM_004961144.4|:PREDICTED: Setaria italica uncharacterized protein ycf23 (LOC101767958), mRNA	A0A0A9PGZ0|A0A0A9PGZ0_ARUDO:Uncharacterized protein;OS=Arundo donax;|GO:0003824,
DN37561_c1_g1_i4	DN37561_c1_g1_i4 len=625 path=[2065:0-51 6773:52-155 2114:156-169 7461:170-193 2152:194-247 2206:248-274 2233:275-333 2292:334-334 2293:335-354 2313:355-392 2351:393-411 2370:412-427 2386:428-455 2414:456-466 2425:467-474 2433:475-475 2434:476-477 2436:478-499 2458:500-529 2488:530-531 2490:532-551 2510:552-552 2511:553-562 2521:563-590 2549:591-624] [-1, 2065, 6773, 2114, 7461, 2152, 2206, 2233,…	ATGCTGACAGCCCGAGAGATGGAGTATGCCGCAGCCAGTGTTGGTGTCGCCTGGCAATTTTTATCGCTAGTTATAAGTGCATATACAAAATTAAATATGAAGGGGACTCTGATCAGTACAGGATGTTTCTCTACCTTTTCAATCAGTCCGAGAACTCCAGGCTTTGTCGGACTAGAACATTTTCCACCCTCGGTTTGGATGATATCAGCACCCTCCTCTTCAAGTAGCTCTGCAAGCCTCATCTGATCGGGTAGGCTCAGTGTGTGAGGAACTGTTACTGACAAGGTGATATCTGGAAGCATCTTCCTGGTCTCCCTAGTCATATTTAGAATCTGCTCAGAAGAGAATTCAATGCCCATCTCGTAGAAAGAATCATAATTTCCAATCTCAACCATTTTA…	141.53	110.27	80.4629	235.251	296.583	222.883	56.08	42.77	29.32	91.94	115.7	87.17	181.163	-1.18123	0.000161987	0.0638295	DOWN	[GO:0003824:catalytic activity]	-	Ote100129680091:Ocimum tenuiflorum|bHLH|bHLH family protein	NP_001130475.1:uncharacterized protein LOC100191573 isoform 3 [Zea mays] >ACF78700.1 unknown [Zea mays] >ACF85889.1 unknown [Zea mays] >ACF88068.1 unknown [Zea mays] >ACG26828.1 hypothetical protein [Zea mays] >ACN30882.1 unknown [Zea mays] >AQK88536.1 thiamine monophosphate synthase [Zea mays]	gi|1256453070|ref|XM_004961144.4|:PREDICTED: Setaria italica uncharacterized protein ycf23 (LOC101767958), mRNA	B4F9A7|B4F9A7_MAIZE:Uncharacterized protein;OS=Zea mays;|GO:0003824,
DN37561_c1_g1_i5	DN37561_c1_g1_i5 len=1245 path=[1787:0-109 3395:110-138 1903:139-162 4225:163-213 1978:214-226 1991:227-255 4327:256-300 2065:301-329 2094:330-349 2114:350-363 7461:364-387 2152:388-441 5385:442-468 2233:469-527 2292:528-528 2293:529-548 2313:549-586 2351:587-605 2370:606-621 4702:622-649 4730:650-660 2425:661-668 4638:669-692 4662:693-693 2458:694-723 2488:724-725 2490:726-745 2510:746-746 2511:…	TTGCATTTTGCGGTAACCACCGCGTGTTTATTGACTAACGTTTTCTGAGCAAAACAGAGGTGGGGGATTCCTAGCACTAATGATGAACTGATCTCAAGTGCTCAGACACAGTCCTCGAAGGCAGACCCATTGCTTGCGCGATGCTTCTCACCTCTGCGATCATTGCCACAACATCGTTGAGCTTGTTCACGGCAGAACCGACTCCCACGCCAGCAGCTCCTGCCGTTACTGCCATTGGTGCAGTCACTGAACTTAGTCCTGAAGAGCACATAACCGGGATGCTGACAGCCCGAGAGATGGAGTATGCCGCAGCCAGTGTTGGTGTCGCCTTTTCAATCAGTCCGAGAACTCCAGGCTTTGTCGGACTAGAACATTTTCCACCCTCGGTTTGGATGATAT…	826.074	677.739	673.877	1299.76	1447.91	1369.85	120.7	101.39	92.15	192.45	210.28	201.86	1049.2	-0.918883	1.42444e-07	0.000292767	DOWN	[GO:0003824:catalytic activity]	-	Ote100129680091:Ocimum tenuiflorum|bHLH|bHLH family protein	XP_002441524.2:uncharacterized protein LOC8063607 [Sorghum bicolor]	gi|1256453070|ref|XM_004961144.4|:PREDICTED: Setaria italica uncharacterized protein ycf23 (LOC101767958), mRNA	A0A0A9PGZ0|A0A0A9PGZ0_ARUDO:Uncharacterized protein;OS=Arundo donax;|GO:0003824,
DN37573_c0_g1_i3	DN37573_c0_g1_i3 len=937 path=[8353:0-122 1316:123-136 1330:137-176 1370:177-201 1395:202-214 1408:215-215 1409:216-288 1482:289-289 1483:290-343 1537:344-344 1538:345-346 3923:347-415 1609:416-447 4709:448-482 1697:483-494 4170:495-555 1790:556-559 1794:560-574 12279:575-598 1833:599-936] [-1, 8353, 1316, 1330, 1370, 1395, 1408, 1409, 1482, 1483, 1537, 1538, 3923, 1609, 4709, 1697, 4170, 1790, 1…	CTTTGCACCAATGCACCAAGTCCAGCAATGACCGGCTGACAGAGGTATGGTCCAAATCTCAAATAAGACAGCAAGAGTTGCTCCTGAGGCCGACCAGTGGCAGTGGCAAGGTACATTGATCTGATGTGCAGGAGCAGCGATATAAGTCTCCAGCCTGCTCAGCGACGACGGGGCGCGATGGGAAGTTGAGCGAGGGGTGGCAGTAGGTGTTGTCCAAGAAGAGCACATCGACGGTATCCTCACTCGCACCCGAGCTCCCACCGGAGATCTCCCGTGTACAGCATGCACCCAAGGTCCCCGCCGAAGCGGTACATGAGCGAGCCGGGGCAGTGGAGCGCGGAGATGGCAGTGACGCGGACGGAGAGGGGCCGGTCCGAGGTGGGGGAGGAGAGAAAGAGG…	21.1814	38.1705	54.7595	0	0	0	4.56	8.22	10.96	0	0	0	19.0186	7.72006	7.83525e-08	0.000177097	UP	-	-	-	XP_004970196.1:PREDICTED: 5' exonuclease Apollo [Setaria italica] >KQL07258.1 hypothetical protein SETIT_001522mg [Setaria italica]	-	K3XI00|K3XI00_SETIT:Uncharacterized protein;OS=Setaria italica;
DN37573_c0_g1_i5	DN37573_c0_g1_i5 len=1338 path=[917:0-50 945:51-54 8476:55-77 870:78-124 917:125-152 945:153-156 949:157-258 1051:259-277 1070:278-292 1085:293-309 1102:310-315 1108:316-333 1126:334-343 1136:344-350 1143:351-381 1174:382-404 1197:405-434 1227:435-495 1288:496-517 1310:518-523 1316:524-537 1330:538-577 1370:578-602 1395:603-615 1408:616-616 1409:617-689 1482:690-690 1483:691-744 1537:745-745 1538…	CTACTATTATATTGAAATAGCGGCCGCTATAGCGGTTTTATAGGCGCAATAGCGGTTATTTAAGAAAATTAGAATTAAAGAAAATAATAAATTATTACTAAGCTACTATTATATTGAAATAGCGGCCGCTATAGCGGTTTTATAGGCGCAATAGCGGCTCAAAAAACACAATAGCGGGCGCTAAGGTACAACATGCTATTTGGTGAGCACTATATCTTAGCGGTAGCGTTTATACACCGCTACCGCTACAGCGGACGCTATTGCGGCCGCTACGAACGCTATTTGTTACCTTGCTTGAGAGAGGCAAACATAAAGAGACGGGTTACAGTGAAGGTAGAGGTATCTGGACAAAGCGAGAAGTACAACAATTATCTTAGAAACAACAAAAGGCCTGGCTAA…	42.3628	33.9293	63.6998	0	0	0	5.74	4.75	8.01	0	0	0	23.332	8.01429	6.27842e-09	2.37615e-05	UP	-	-	-	XP_004970196.1:PREDICTED: 5' exonuclease Apollo [Setaria italica] >KQL07258.1 hypothetical protein SETIT_001522mg [Setaria italica]	-	K3XI00|K3XI00_SETIT:Uncharacterized protein;OS=Setaria italica;
DN37573_c0_g7_i1	DN37573_c0_g7_i1 len=721 path=[282:0-41 301:42-55 315:56-159 237:160-167 419:168-318 570:319-353 605:354-618 870:619-665 917:666-693 945:694-697 8476:698-720] [-1, 282, 301, 315, 237, 419, 570, 605, 870, 917, 945, 8476, -2]	ATATGAACAGTTCTATATGAACAAACTGAAAATACAGTTCTATATGAACATTACCTGATATATGAACAGTTCTATATCAGACAGTGATCACAGTGCAAGTAAAGAAAAACTAGTTATCAATATAGCATCTTAGTGTTCCTTATAATTCTAGGAGTTAAAGTCACACATTATCAAATAATAATAGTGTTACTCAAATAAACATGACATCTAAGATTAATAAAAAAATGGGATCAACTAGAACTGTTCATGCTAGAAACTTATTGTCAGATTTAAAGCAGACAGAAAGGCAGATTCCTACTGATGCAGCTAAAAGACTAACACATTATCTGTACTCACACATGTAGTACTTGAGAGCAAGGAAATAAATAGCGGATAGCGGGTTCATAGCGGATAGGTACC…	9.6279	19.5094	29.056	0	0	0	3.01	6.05	8.36	0	0	0	9.69889	6.74821	3.31598e-05	0.0205186	UP	-	-	-	-	-	-
DN37609_c1_g2_i3	DN37609_c1_g2_i3 len=2402 path=[1:0-369 348:370-387 6951:388-411 390:412-445 424:446-468 447:469-469 448:470-483 462:484-484 463:485-518 497:519-550 6952:551-574 553:575-602 581:603-635 614:636-686 665:687-734 6949:735-758 737:759-800 779:801-908 887:909-926 905:927-932 911:933-946 925:947-969 948:970-970 949:971-994 6950:995-1018 997:1019-1096 1075:1097-1243 1222:1244-1254 1233:1255-1472 1451:14…	GTTTTATTATTAAATGAAATTAAAGCATAATTTAAAATTTTGTATATTTAAAATAATATTTTGAATAAAACAAATGATCAAAGTTGATAAAAAAAGTCAACGACAATAATAATTTAAGAACGGAGGGAGTAGGCTAATATAAGGATGTGTTTGGTACAGCTCCAGATTCACCAAGACTTAAAATATTTCAGATTTAACTCAGAAATGTTTCACAACCTGAAAGGTTTCAGAGTGATTCAGGTAAAGAAAAAAAACGTTTTAGATTTTAATTCAACTGATCCAGGTCAGAATTTGAAACTTTTCTCCCATCCAAATGCACACTAAGTATGTGGACCTATTACTATGCTTAAGATCGATGGTCCAGTTTACAGGTGACAAATCTCTGTCTGTTGCAAAACT…	0	0	0	18.624	19.4481	5.91726	0	0	0	1.29	1.3	0.42	7.33155	-6.3609	0.000270073	0.0923937	DOWN	-	-	-	-	gi|1679411542|ref|NR_163703.1|:Zea mays MIR169aHG (LOC115029017), long non-coding RNA >gi|307549246|gb|GQ905548.1| Zea mays clone zma-miR169a-2 precursor miRNA zma-miR169a, precursor RNA, complete sequence	-
DN37668_c0_g4_i22	DN37668_c0_g4_i22 len=1851 path=[12472:0-46 12496:47-166 12616:167-185 12635:186-208 21029:209-227 12945:228-228 12946:229-229 7160:230-538 7469:539-597 9231:598-617 9251:618-941 24385:942-963 9682:964-1318 10037:1319-1681 10400:1682-1704 10423:1705-1850] [-1, 12472, 12496, 12616, 12635, 21029, 12945, 12946, 7160, 7469, 9231, 9251, 24385, 9682, 10037, 10400, 10423, -2]	AAAAAGTGGTCTAGACGACCTCACCTCAATTAATAAGTTGTAATAGATGTCATAACTCACAAGCATGATAGTGCATAAATATATTTTTCTTCAGCGCAACCAGTTGGAGACAATAACACATAAGAACTCTGGAATCTAGAGGTTATGATAGAGTGGTTGTCAACTTCAATGCAGATAGATAAAATGCCCCTATCACTTTCTTGTGACCTTGGATATAGGGAACAAAGGAGATAGAGCACAATGGGCCAATGGCCCCTGGTGCCGTTGATTTAGTCACCGCCGCCCAACCAATCTCATCGAGGTGGTCGTGCCACTAGTGTTGAGGTGGTCATGGTCACAATCTTAGAGATACTCAAGACCGGCACCATGGAGTTATTGTCATCAGAGTGGTCGTGCTTC…	7.70232	32.2329	30.1736	0	0	0	0.77	3.03	2.65	0	0	0	11.6848	7.01896	1.247e-05	0.0100463	UP	-	-	-	-	-	-
DN37716_c0_g1_i1	DN37716_c0_g1_i1 len=1500 path=[1:0-51 30:52-99 78:100-116 5098:117-140 119:141-178 5100:179-202 181:203-217 3188:218-236 3207:237-256 235:257-271 5099:272-295 274:296-361 340:362-409 388:410-433 412:434-445 424:446-457 436:458-490 469:491-504 483:505-616 3898:617-661 640:662-724 703:725-757 736:758-790 769:791-800 5095:801-824 803:825-850 829:851-889 868:890-1047 1026:1048-1055 1034:1056-1071 10…	GCAGCTTCTCCAAACACAAACAACATAACTAGCTAGCAATACTGATTCGTTCGTAACAGCTTACCAATAGATATCCATAGAGAAAGAGAGGAGGGAGAAATGGCGAGAGATCAGGCACCTGTAGCGGCGATGCCTGAGAAGCTGAAGCTGTTCACTGGAGTGCTGGCCCTGCAGTTCCTCCTTGCAGGATTCCACATCGTCACCAGGGCTGCACTCAACATGGGCATCAGCAAGATCGTGTTCATCGTGTATAGGAACATCATCTCCCTCGCTTTGCTGGCCCCGTTCGCTTACTTCCTTGAGAAGAAAGACAGGCCACCGCTCACCTTCTCTTTGCTGGTGGAATTTTTTCTTCTAGCATTATGTGGAATAACTGCAAACCAGGGCTTCTACCTCCTG…	52.9535	72.9481	46.9367	93.12	199.343	225.842	6.23	8.71	5.18	11.05	23.05	26.52	115.19	-1.58078	0.00021765	0.0788577	DOWN	[GO:0016021:integral component of membrane][GO:0005886:plasma membrane][GO:0022857:transmembrane transporter activity][GO:0006810:transport]	-	Glyma.13G227100.1.p:Glycine max|ERF|ERF family protein	XP_002457483.1:protein WALLS ARE THIN 1 [Sorghum bicolor] >EES02603.1 hypothetical protein SORBI_3003G096100 [Sorghum bicolor]	gi|1435161630|ref|XM_025961629.1|:PREDICTED: Panicum hallii auxin-induced protein 5NG4-like (LOC112894056), mRNA	C5XEA2|C5XEA2_SORBI:WAT1-related protein;OS=Sorghum bicolor;|GO:0016021,GO:0005886,|GO:0022857,|GO:0006810,
DN37754_c0_g3_i1	DN37754_c0_g3_i1 len=1572 path=[1550:0-188 1716:189-217 1745:218-279 1807:280-337 9544:338-361 1889:362-376 9545:377-400 1928:401-428 1956:429-473 2001:474-557 2085:558-585 2113:586-591 4355:592-610 9543:611-634 4398:635-639 2167:640-674 9546:675-698 2226:699-711 9549:712-735 2263:736-745 2273:746-755 6981:756-779 2307:780-817 4198:818-837 2380:838-876 5074:877-898 5096:899-899 6645:900-909 2449:…	GTACTCGGTGTTAATTGACGTGTCACCTGTTCATTGACTTAGTGCAGTATCAGATGCAATATCGACAGTGTTTTTGCTAATCCTGTTACATACTTACATAACATAGTTCCCGATAAATTTGAAGGGACTCATATGCTCAGTTAAACTGTTAAACCATGTAAAATTGTAGTACAAAATTGCTCTGGCGGACACCAGAGCTGCTCCATTAGCCCCTCGCATCTCTCATGTCATGCATCAACCACTCGAAGATCAGCTCGTCTTATTCTGGCTCCATGGAGTATTCTAAACTCCATGAAGCCCGAGTAGTAGTGCTGATACATCATCTCATCGGTCACTTGCACTACTAGCTAATTACAAAAGGAACAGTAATAAATAAAGTAGCTAATGATGATTAACCCG…	276.321	119.601	155.338	69.5949	52.5098	75.9381	30.29	13.51	15.98	7.76	5.73	8.42	124.884	1.47669	0.000294327	0.0975529	UP	[GO:0046872:metal ion binding][GO:0030001:metal ion transport]	-	-	PAN26664.1:hypothetical protein PAHAL_C03959 [Panicum hallii]	gi|1256522176|ref|XM_004971119.3|:PREDICTED: Setaria italica heavy metal-associated isoprenylated plant protein 35 (LOC101770451), mRNA	A0A0A9D278|A0A0A9D278_ARUDO:Uncharacterized protein;OS=Arundo donax;|GO:0046872,|GO:0030001,
DN37800_c1_g3_i2	DN37800_c1_g3_i2 len=1682 path=[5787:0-57 15376:58-81 5846:82-97 12917:98-120 5884:121-193 8006:194-282 6067:283-284 6069:285-329 6114:330-340 6125:341-364 6149:365-367 6152:368-447 6232:448-471 2229:472-479 4585:480-503 4609:504-516 4622:517-544 4650:545-577 4683:578-582 4688:583-626 4732:627-633 7791:634-672 4778:673-675 10011:676-720 4826:721-747 4853:748-795 4901:796-807 7475:808-918 5024:919…	TTTTTTTAGCTGCAAACCTTCATACTCTATATCAGTATCATTCATAGCTAGTCATACACCTTTACTCTCTGGCCGAAAGGCCTATTCAATTTTTGCCAATACATACAAATGTTATTATCATCTGCGTACGTCCTGGTACTAGCTAGTGGCACAGGAGGGTACCACTCCACACACAACACAACATTATTACCGCAGGACATCTTAAACTGTTGGCGAGAATACACACACGTAGTGACATAGCGGATTATTCATGCTCTAAATTTCTTACACAAAACGATGGATACTTACTGTAAACAGATAATATGTTCTTCTCTCACATCTGGTTATTGCTCCACATCCACGCGGGCAGGCACCATGAGTACGGGAAGTTGAAGGAAAGGGCCGGCTTGTCGTTGGTAG…	89.5395	74.6446	42.4665	345.034	174.06	337.284	9.11	7.85	4.04	35.62	17.58	34.53	177.171	-2.04698	2.31802e-07	0.000449087	DOWN	-	-	-	BAJ86815.1:predicted protein [Hordeum vulgare subsp. vulgare]	gi|1149833770|ref|XM_020317981.1|:PREDICTED: Aegilops tauschii subsp. tauschii uncharacterized LOC109759147 (LOC109759147), transcript variant X2, mRNA	F2CYJ5|F2CYJ5_HORVD:Predicted protein;OS=Hordeum vulgare var. distichum;
DN37833_c0_g1_i4	DN37833_c0_g1_i4 len=1653 path=[1:0-51 30:52-114 93:115-153 132:154-179 158:180-194 173:195-249 228:250-392 8105:393-416 395:417-433 8102:434-457 436:458-471 450:472-479 5284:480-492 3776:493-521 500:522-543 4219:544-544 4220:545-569 548:570-667 3881:668-743 706:744-753 5115:754-771 732:772-863 5226:864-908 869:909-992 4271:993-1050 1011:1051-1057 1018:1058-1083 1044:1084-1109 8099:1110-1133 1094…	GCTCTTCCGATCTCTTCTCTCTACCTCTCGAACGGGTGTCTGACTTCACCAGCCGCCACCGGCGGCGGCTGTACCACCCGGGACCCTGCCCAGCATGGCCTGGACGGCCGCAGCCGCCCTGTGCTGCCGCCTTGTCCGCCTCCCCTCCCGACGCCGCCATCCCCCGACCCGCAGCCTTGCCAGGTGCTCCGCCGCGCATAGCACCGATGCGGTGGACAGGGAGTACGCCGACCTCAACCTCCGGCCCCTTTATCTTAATAGGGGCCAGCACCTGCGCATCCGGCAGCACGTGAACCCGCTCAGCTCGTCCTTCTCGGAGCCCACAGAGCCACCGGAGTGGAAGGAGGTGTTTGAAGACCCCATGCTGCCCCTCATGGTCGACATCGGCTGCGGGAGTGG…	41.4	39.0187	46.9367	106.843	121.55	98.621	4.3	4.18	4.65	11.23	12.52	10.31	75.7283	-1.36339	0.000176392	0.0686743	DOWN	[GO:0008176:tRNA (guanine-N7-)-methyltransferase activity]	-	-	XP_004968887.1:PREDICTED: tRNA (guanineN(7))methyltransferase [Setaria italica] >KQL05433.1 hypothetical protein SETIT_005042mg [Setaria italica]	gi|1256528463|ref|XM_004968830.4|:PREDICTED: Setaria italica tRNA (guanine-N(7)-)-methyltransferase (LOC101756105), transcript variant X2, mRNA	K3XSY8|K3XSY8_SETIT:Uncharacterized protein;OS=Setaria italica;|GO:0008176,
DN37839_c0_g1_i4	DN37839_c0_g1_i4 len=1358 path=[2284:0-374 2636:375-400 2662:401-401 2663:402-434 2696:435-529 6747:530-605 2867:606-624 2886:625-662 2924:663-689 2951:690-742 3004:743-755 5613:756-816 3078:817-944 3206:945-950 6361:951-972 5430:973-977 4187:978-989 7138:990-1013 4223:1014-1019 4229:1020-1091 4301:1092-1183 7137:1184-1207 4417:1208-1210 5521:1211-1256 4466:1257-1311 4521:1312-1350 4560:1351-1357…	ATACTAATATGATTGGCATTTGCTTGTGAAAACAAATGGAAAAGGACATCACAGATAAAAGCAGATAGACGCCATCTTAATTCTTACATTGTATAGAGTTCAAAATATAAAAACTCTTACACATGATGCTTAACCCAGAGCAACAGCTTTGATACGTTTGCTACAAATATCAAGCCAAGCACACAGATTATTCTCTACAACTCCACATCACATTAATAGATAATAATATGCATGGGTGTTCTTGAACTAAACTATCATTTTTTTATGATGTCCTACGGAAAACATGTTTTTTTTTTGTATTTTATTTTACTGTGTGTTCCTTTTGATGCTGCCACTTTCTAAAAATGAATGATAAAGTTCCTATCCATTTTTTTTTAAAAGAAGTTATTTGACTAATGT…	745.2	701.489	754.34	1094.9	1303.02	1198.24	97.74	94.36	92.64	145.65	169.83	158.49	966.198	-0.708598	2.05222e-05	0.0143337	DOWN	[GO:0005840:ribosome][GO:0003735:structural constituent of ribosome][GO:0006412:translation]	[ko03010:Ribosome]	-	XP_004981146.1:PREDICTED: 50S ribosomal protein L18, chloroplastic [Setaria italica] >KQK86299.1 hypothetical protein SETIT_037654mg [Setaria italica]	gi|955723795|ref|XM_004981089.3|:PREDICTED: Setaria italica 50S ribosomal protein L18, chloroplastic (LOC101756740), transcript variant X2, mRNA	K4AFY7|K4AFY7_SETIT:Uncharacterized protein;OS=Setaria italica;|GO:0005840,|GO:0003735,|GO:0006412,
DN37871_c1_g1_i4	DN37871_c1_g1_i4 len=2385 path=[21270:0-74 9159:75-75 9160:76-103 9188:104-157 24252:158-181 9266:182-480 9565:481-515 9600:516-569 9654:570-575 9660:576-604 9689:605-685 9770:686-756 9841:757-796 9881:797-844 9929:845-900 9985:901-906 9991:907-923 10008:924-936 10021:937-1129 2618:1130-1151 2640:1152-1182 24235:1183-1206 2695:1207-1295 2784:1296-1309 2798:1310-1323 24243:1324-1347 2836:1348-1357…	TGTTAATATTTTTGTCACACTGCCGTCTGTACTATAATATTTTTAGGTACAAAATATGAATGTTAGAGAATAAACACAAACCTCTCTCAAACAGGATGAACACCTTGTTAGCATAGTGTGTAGAGAACTAACTCGTGTCTAGTGTTGAATAGAGATGGCCTGCTAGCTATTGACAAGGAGAAGCGAATACCTGATTTGTGCTTGACTAGGTTAGGTGTGGTGGTGGCTGCCAGCCATAAGGCTTTTTCTTCAATTGGACTCAGTTCAGACAAAGAGTAAAAATCAAAGTAGAGTAGTATATACTCTTGAGCAAGTTATCCACATGCGTGACCTTAGATCAGATGTTGTCTCATTGAGCTCGGAGTAGTTCGAGTTGGGGATGACCACATATTCGTACCA…	284.986	291.792	280.503	75.4762	119.606	157.794	19.34	20.53	17.95	5.26	8.12	10.86	201.693	1.28084	6.4372e-05	0.0339024	UP	-	-	mrna00620.1-v1.0-hybrid:Fragaria vesca|BBR-BPC|BBR-BPC family protein	XP_002443661.2:protein NRT1/ PTR FAMILY 2.9 [Sorghum bicolor] >KXG24141.1 hypothetical protein SORBI_3008G190200 [Sorghum bicolor]	gi|1205975633|ref|XM_002442531.2|:PREDICTED: Sorghum bicolor protein NRT1/ PTR FAMILY 2.9 (LOC8086108), mRNA	A0A1B6PEL5|A0A1B6PEL5_SORBI:Uncharacterized protein;OS=Sorghum bicolor;
DN37875_c0_g1_i1	DN37875_c0_g1_i1 len=2424 path=[7402:0-53 20:54-73 7065:74-133 102:134-248 217:249-316 285:317-383 352:384-385 6447:386-473 505:474-482 514:483-514 7433:515-538 570:539-578 610:579-590 622:591-620 652:621-644 676:645-701 733:702-725 6535:726-753 785:754-761 7436:762-785 817:786-848 7438:849-872 904:873-911 7435:912-935 967:936-986 5507:987-1055 7434:1056-1079 5600:1080-1110 1133:1111-1127 7439:11…	CGTTGGTGCTGATCTAACGCGACGGACAAGCCCGTATTTGATTGTCTCCTGCAATTATAGACCGCGACTCACACATCTGAGTCTGACAATAGTTTTTTGTAGCATTATGCCGGGACGTTTGCGAGGATGATAACGTTTTCTTCAAGATGGGCGACGATTGCAGAAAGCTCTGCTGTTCCCACATTCAATTTCACGATAACCCTTGCCGTCGTTTTCGTCGGACCTGTTAACAGCAAGGGACCGGGCGTGCAGACGTCCGCCGATTTTGTCCTGGCCGGACATGTTAATCTCCGTTCCATTGACCACCGCGCCACCGCTCGCGCCTTTTCCAAAGAAAACCAGAACCAGTGTACCGCAGCTTCTATATGTAGCCTGTCATTCCAGGGCCCGAACCGGAAG…	119.386	108.574	125.164	49.9907	47.6478	50.2967	7.99	7.53	7.9	3.46	3.18	3.44	83.5099	1.25427	0.000227221	0.0818092	UP	-	-	-	XP_004969679.1:PREDICTED: Fbox/kelchrepeat protein At1g23390 [Setaria italica] >XP_004969680.1 PREDICTED: Fbox/kelchrepeat protein At1g23390 [Setaria italica] >KQL06608.1 hypothetical protein SETIT_001607mg [Setaria italica]	gi|1256538395|ref|XM_004969622.4|:PREDICTED: Setaria italica F-box/kelch-repeat protein At1g23390 (LOC101767619), mRNA	K3XI85|K3XI85_SETIT:Uncharacterized protein;OS=Setaria italica;
DN37875_c0_g1_i2	DN37875_c0_g1_i2 len=2264 path=[217:0-90 6775:91-157 352:158-159 354:160-310 505:311-319 4990:320-418 610:419-430 5821:431-460 652:461-484 5881:485-541 733:542-565 757:566-593 785:594-601 7436:602-625 817:626-688 7438:689-712 904:713-751 7435:752-775 967:776-826 5507:827-895 7434:896-919 5600:920-950 1133:951-967 7439:968-991 1174:992-1067 7437:1068-1091 1274:1092-1095 5089:1096-1143 1326:1144-11…	TTAACAGCAAGGGACCGGGCGTGCAGACGTCCGCCGATTTTGTCCTGGCCGGACATGTTAATCTCCGTTCCATTGACCACCGCGCCACCGCGCGCGCCTTTTCCAAAGAAGACCAGAACCAGTGTACCGCAGCTCCTATATGTAGCCTGTCATTCCAGGGGCCGAACCGGAAGAGTCCTGCCTTGGGCGAGCGCAACAGAGAGCAAGAGGAAATTTGTGTGCGCACATTCAGAGACCAGAGAGAGATTCAGAGCCTGCCTACCGCGGGCGAGAGAAATGGGCGGCGGCGTTCGAGCTCACGAGGTGAAGCAGCACCGGCGTCGCCACCACCAGCAGGACGCGTGCGCGGCCGACGCAGACGGCGGCGCGTCGCCGTCGCTCGCGGAGGCGTATCTCTAC…	167.526	156.075	157.573	54.8918	84.5991	71.0071	12.03	11.64	10.66	4.03	6.09	5.19	115.279	1.1926	0.000209288	0.0770571	UP	-	-	-	XP_004969679.1:PREDICTED: Fbox/kelchrepeat protein At1g23390 [Setaria italica] >XP_004969680.1 PREDICTED: Fbox/kelchrepeat protein At1g23390 [Setaria italica] >KQL06608.1 hypothetical protein SETIT_001607mg [Setaria italica]	gi|1256538395|ref|XM_004969622.4|:PREDICTED: Setaria italica F-box/kelch-repeat protein At1g23390 (LOC101767619), mRNA	K3XI85|K3XI85_SETIT:Uncharacterized protein;OS=Setaria italica;
DN37919_c0_g1_i9	DN37919_c0_g1_i9 len=2451 path=[1:0-135 114:136-157 136:158-273 252:274-428 407:429-430 8569:431-454 433:455-516 495:517-548 527:549-549 528:550-579 558:580-604 583:605-627 606:628-640 4799:641-728 707:729-792 5023:793-832 887:833-925 980:926-927 982:928-948 1003:949-959 1014:960-1013 1068:1014-1044 8567:1045-1068 1123:1069-1071 8568:1072-1095 1150:1096-1131 1186:1132-1147 1202:1148-1154 1209:115…	CAGGCAGTGAGTGAGTTGCTACACCTTAGATCATATTTGAGCATTGATGAAATTATTGGATAACTATATTAGATTGATGTGAGTATTACGAGCTGATGCTATAGTTATTTACGCCTGTAGCAAGGCACAGGTACTTTGCTAGGCCTCTTAGATTAGACAAAGTCTTATAACATACATAGCTTTGGTCCGTTACAGACACATTTAGTTGCCCTTCTGGAAAGTACAAATGTTCGGCCAACATTCATTACATCTTAGACCACCTAATGATAAGAGTCTGTATCCCACCAATGAGCTTCAATAAACACAACACATTGAGCCACTGCAGAAACCTAGGTTAAAATATTAAGCAATTTGTCTAGGTGGATTTACAACCTAGCATCGGCAGCAAAATTAAGGATC…	0	0	0	96.0606	27.2273	37.476	0	0	0	6.48	1.8	2.5	26.794	-8.23042	6.80169e-09	2.45978e-05	DOWN	[GO:0016491:oxidoreductase activity][GO:0006281:DNA repair]	-	-	XP_004979284.1:PREDICTED: alphaketoglutaratedependent dioxygenase alkB [Setaria italica] >KQK94603.1 hypothetical protein SETIT_026539mg [Setaria italica]	gi|1256622108|ref|XM_004979227.3|:PREDICTED: Setaria italica alpha-ketoglutarate-dependent dioxygenase alkB (LOC101781566), mRNA	K3ZIY6|K3ZIY6_SETIT:Uncharacterized protein;OS=Setaria italica;|GO:0016491,|GO:0006281,
DN37929_c1_g1_i1	DN37929_c1_g1_i1 len=702 path=[1:0-139 118:140-199 178:200-285 264:286-289 268:290-305 284:306-331 310:332-368 347:369-388 367:389-424 403:425-449 428:450-460 439:461-469 448:470-493 472:494-528 507:529-542 521:543-550 2691:551-580 559:581-618 4019:619-626 4027:627-636 5878:637-660 4061:661-701] [-1, 1, 118, 178, 264, 268, 284, 310, 347, 367, 403, 428, 439, 448, 472, 507, 521, 2691, 559, 4019, 40…	TTGTCATGTAGAGAACTTGTTATATAATTGGCGTTAGAGTCAGTATGATGTTATATTACTAAGAATTATGAAGATGTACATATTATGACAGATCGAGACCAGTCTTGGGCTGGAGATGGCTAGTAATATACATTGAGATGGCTGGAAAGGTGTCGAGCTCTTGTTCATGGAGATGGACTGGCAAGATACTGCAGCCACTCTTCAGGCAGCCCTTGATTCCTCTTGAGTGTCCTGAATGCCCTTTTTGTCAAAGGCACAGCCAGAATATCGTATTCCTTTGGCGCCTTGGGCGTCTTGAGCAGTTTCATATTTGCCTGTTCGAGTGTCTTCTGTCCCTTCCTCGAGTTGCATCTGGAACATGCAGTCACCAAATTTTCCCATTCCCATTTGCCACCACGT…	153.084	187.46	138.575	49.9907	69.0407	72.9795	49.85	60.48	41.54	16.22	22.27	23.67	111.855	1.32079	8.89632e-05	0.0428337	UP	-	-	-	OEL13428.1:hypothetical protein BAE44_0025553 [Dichanthelium oligosanthes]	gi|1256347723|ref|XM_004955516.3|:PREDICTED: Setaria italica uncharacterized LOC101770610 (LOC101770610), mRNA	A0A0A9IV99|A0A0A9IV99_ARUDO:Uncharacterized protein;OS=Arundo donax;
DN37929_c1_g1_i6	DN37929_c1_g1_i6 len=950 path=[1:0-139 3959:140-199 178:200-285 264:286-289 3771:290-331 310:332-368 347:369-388 367:389-424 2401:425-460 439:461-469 448:470-493 2925:494-528 507:529-542 521:543-550 529:551-580 559:581-618 597:619-639 618:640-658 5879:659-682 661:683-725 2802:726-760 715:761-778 2473:779-811 2837:812-855 807:856-949] [-1, 1, 3959, 178, 264, 3771, 310, 347, 367, 2401, 439, 448, 29…	TTGTCATGTAGAGAACTTGTTATATAATTGGCGTTAGAGTCAGTATGATGTTATATTACTAAGAATTATGAAGATGTACATATTATGACAGATCGAGACCAGTCTTGGGCTGGAGATGGCTAGTAATATACATTGAGATGACTGGAAAGTTGTCGAGCTCTTGGTCATGGAGATGGCCTGGCAAGATACTGCAGCCACTCTTCAGGCAGCCCTTGATTCCTCTTGAGTGTCCTGAATGCCCTTTTTGTCAAAGGCACAGCCAGAATATCGTATTCCTTTGGCGCCTTGGGGGTCTTGAGCAGTTTCATGTTTGCCTGTTCGAGTGTCTTCTGTCCCTTCCTCGAGTTGCATCTGGAACATGCAGTCACCAAATTTTCCCATTCCCATTTGCCACCACGT…	237.809	310.453	280.503	134.289	158.502	136.097	49.59	65.61	54.41	28.38	32.89	28.58	209.609	0.950746	0.000196923	0.0737708	UP	-	-	-	XP_002459392.1:uncharacterized protein LOC8081174 [Sorghum bicolor] >EER95913.1 hypothetical protein SORBI_3002G046900 [Sorghum bicolor]	gi|1256347723|ref|XM_004955516.3|:PREDICTED: Setaria italica uncharacterized LOC101770610 (LOC101770610), mRNA	A0A0A9IV99|A0A0A9IV99_ARUDO:Uncharacterized protein;OS=Arundo donax;
DN37931_c0_g1_i2	DN37931_c0_g1_i2 len=1531 path=[1:0-113 92:114-154 6226:155-178 157:179-179 6223:180-203 182:204-220 4711:221-240 538:241-265 563:266-321 619:322-332 630:333-350 648:351-375 673:376-410 708:411-426 724:427-465 763:466-479 6229:480-503 801:504-511 809:512-548 846:549-573 871:574-720 1018:721-761 6228:762-785 1083:786-791 1089:792-793 1091:794-796 6224:797-820 1118:821-858 6227:859-882 1180:883-908…	TGCAAAGAAGATGAGGAGAATGCTGTCAAATCGAGAATCAGCTAGGCGGTCAAGAAAAAGAAAGCAAACTCATCTCAGTGACCTTGAATCACAGGTTTCTGGGTTGACAGCTGAGAATGCATCTTTGCTCAAGCGCCTGGCTGATATGACTCAGAAATATAAGGACGCTACCCTTGACAACCGAAATCTTAGAGTCGATGTCGAGACAATGAGGAGAAAGGCCTGAGAAGTTGTAAAAAGAAACAAAGTGTTAAACTGTCCTCATATTTCAGTGCTTCGAGTGCATCCCACTTAACATCTGGTGTTGGCCCTTTTGAAATGGCTTTTCTGTCTCGGGATTGGGAAGAACAAATTGCGCTGAGGAGTTCAACTGGATACTACCATACAAACATTTGTTAA…	20.2186	29.6882	29.056	0.98021	0	2.95863	2.31	3.53	3.12	0.18	0	0.4	13.8169	4.32975	0.000115834	0.0513642	UP	-	-	Zjn_sc00105.1.g01770.1.sm.mkhc:Zoysia japonica|bZIP|bZIP family protein	XP_004963102.2:PREDICTED: lightinducible protein CPRF2like isoform X2 [Setaria italica]	gi|1435138485|ref|XM_025949572.1|:PREDICTED: Panicum hallii light-inducible protein CPRF2-like (LOC112884211), mRNA	A0A0A9CUR4|A0A0A9CUR4_ARUDO:Uncharacterized protein;OS=Arundo donax;
DN37991_c1_g1_i1	DN37991_c1_g1_i1 len=1708 path=[511:0-98 587:99-99 588:100-164 587:165-165 653:166-1401 3457:1402-1421 91:1422-1585 255:1586-1589 4:1590-1644 59:1645-1654 3550:1655-1707] [-1, 511, 587, 588, 587, 653, 3457, 91, 255, 4, 59, 3550, -2]	TCTAGATTCAACAGTTTATAATTATTATACAGATAATCCTACAAAAAAAACCAAAACACAAAGTAACAACATATTGACTGGTTAGGTGCACTGCTTCAAAGCCGCCCTAGCCCCTTCTCAATCGCTTAAGTTTTTGGGTTGCACTGGTTAGGTGCACTGCTTCAAATAATATAGACAAGCATGATGTATGATTTTACATTTTTCGATGGGCTGAACCTGGGTAACCGCTTATGTTCTTACTTCCCTTCACATTATGATGTGTAGATCCGTTCGTTCCCCGATTTTCTCAAGGACGGCCGTGCAAGCTCCCACTTGTTGGTGCTTTGGCACATCGACAATGTATCCATCACATTTTACAAATAAATCCTACACTCTCAGTCTCAGCTAACTCGGCCGACA…	0.96279	0	0	51.9512	51.5374	0	0.1	0	0	5.28	5.12	0	17.4086	-6.63328	0.000278398	0.0941917	DOWN	-	-	-	-	-	-
DN38006_c1_g1_i8	DN38006_c1_g1_i8 len=2702 path=[2675:0-102 2755:103-282 2935:283-395 7414:396-526 3068:527-675 7795:676-699 3241:700-776 3318:777-801 3343:802-810 7790:811-834 3376:835-885 7792:886-909 3451:910-985 3527:986-1019 3561:1020-1093 3635:1094-1108 3650:1109-1117 3659:1118-1134 3676:1135-1204 3746:1205-1216 3758:1217-1240 3782:1241-1259 3801:1260-1303 3845:1304-1309 3851:1310-1327 3869:1328-1338 3880:1…	CCGTGGACCATAGTGCTCCGACGACTTCCGAACCACCTTAAGACACAGCGCACTAATGGACTTGGCACGCCCAGCAGAAGATATGGCTGTTGTATCCAATCTTTTCACACAAAAGTCAACAGTGCTTATGTTTATCAACATCCCCATCCACATTTTCAATTTTTGACAGATTATGTAATACGTGTCTATTGATACGCAGAGACAAGCAAACCAATTGCTCATACTTAGTCCGGTGTAATCAAAAGAAACAAAAACTTTACCTTGGGATGCCGAACGCGACAACGTGGGGAGGGATGAGTTCTGTACCGTGCCGTGACAAGTTCTCTTTTTACCTGCTTAACGATATCATGCTGCCTCACTGACAGCTGCTCCTGATCAAGTCTGCATTGCTCACTTTCA…	19.2558	9.33057	13.4105	0	0	0	1.14	0.57	0.81	0	0	0	6.99948	6.27873	0.000269964	0.0923937	UP	[GO:0005622:intracellular][GO:0004842:ubiquitin-protein transferase activity][GO:0008270:zinc ion binding]	-	-	EAY95377.1:hypothetical protein OsI_17210 [Oryza sativa Indica Group]	gi|1443073730|ref|XR_001545400.2|:PREDICTED: Oryza sativa Japonica Group E3 ubiquitin-protein ligase RNF14 (LOC4336838), transcript variant X2, misc_RNA	A0A0D9ZQ09|A0A0D9ZQ09_9ORYZ:Uncharacterized protein;OS=Oryza glumipatula.;|GO:0005622,|GO:0004842,GO:0008270,
DN38293_c0_g1_i2	DN38293_c0_g1_i2 len=967 path=[1:0-37 16:38-42 21:43-59 38:60-61 40:62-87 66:88-102 81:103-126 105:127-137 116:138-139 118:140-171 150:172-189 5315:190-213 192:214-215 2773:216-217 2775:218-259 237:260-260 5317:261-284 262:285-288 266:289-289 267:290-312 290:313-325 303:326-329 307:330-386 364:387-538 516:539-562 540:563-577 555:578-586 564:587-589 5312:590-613 591:614-688 666:689-716 694:717-718…	TTTTTCTTTTAAGAAAAAATTCACATATATATAACCCCAGAAACAAGCGAGGCACCCTCTGGGACTACTTGCACAGTTGCACGATACCAATATAACCAGATAGCACATGTATACAGTTGGCCAAAAATAGGTACTAAAGGGGAAAAAAGAACACAACGGCTCGAGGATAACAAAAATGCCCTGTGGAAACACACCACATATGCTTTTCCTACCCTCTAAGAGTCAAAAATCAACCAAAAATAACGCACATGTTCCATGCAACAGTATCCGATGGTGTTCAGGAGCCTCAGGAATGCCAACTAAGCCGCAAACTCTAACCTCTGCTCGCCATGGTATACATAACAGGAGCATCTTCCCTTTGCCGCCACCAATCACATGAAGTCGTACTCATCAGGATCG…	31.7721	20.3576	23.4683	0	0	0	6.65	4.24	4.49	0	0	0	12.5997	7.12739	2.09733e-06	0.00273054	UP	[GO:0016282:eukaryotic 43S preinitiation complex][GO:0033290:eukaryotic 48S preinitiation complex][GO:0005852:eukaryotic translation initiation factor 3 complex][GO:0003743:translation initiation factor activity][GO:0001731:formation of translation preinitiation complex][GO:0006446:regulation of translational initiation]	[ko03013:RNA transport]	-	XP_004952075.1:PREDICTED: eukaryotic translation initiation factor 3 subunit JAlike [Setaria italica] >KQL28972.1 hypothetical protein SETIT_018257mg [Setaria italica]	gi|1435112175|ref|XM_025944798.1|:PREDICTED: Panicum hallii eukaryotic translation initiation factor 3 subunit J-A-like (LOC112880264), mRNA	K3YVG1|K3YVG1_SETIT:Eukaryotic translation initiation factor 3 subunit J;OS=Setaria italica;|GO:0016282,GO:0033290,GO:0005852,|GO:0003743,|GO:0001731,GO:0006446,
DN38307_c1_g9_i9	DN38307_c1_g9_i9 len=558 path=[502:0-77 557:78-91 571:92-110 21216:111-134 614:135-149 19383:150-207 652:208-266 711:267-295 740:296-305 21219:306-329 774:330-330 775:331-334 7793:335-405 832:406-407 834:408-449 16482:450-468 14805:469-482 972:483-485 21226:486-509 999:510-517 21228:518-541 1031:542-557] [-1, 502, 557, 571, 21216, 614, 19383, 652, 711, 740, 21219, 774, 775, 7793, 832, 834, 16482,…	CATCCTCATGCTCGTGTATGCTAGGCTGGAATCAACGCCATTGGTCAGATGTCTACAGATTTGGGCCCAGACTTGCAAGTTCATTACCATCAGAAGGTTCTTCCAGCATTGTCAAATGCTTTGGATGATTTCCAAAATCCATGGGTTCAAAAGTGCGAGGATGTTGTTACCTGAATCAGATATAGTGCATGCCTGTAAAGTGCCGACAGAGAGAAAGGGGGCAGCCATGGCCAGGCCAAGCGCCGGAGCTGGTGAGGTTGCTCCAGATCCTTTAGGCCTACAACAGAGAGACATGAACATCCATGCGTGTGCTCAACTTCTCCCACCAGCGCCTCTTCTCCCACCAGCGCCTCGCCATCATCGATCTGGCATCCGGCGACCAGCCCCTCTACAACAAGG…	11.5535	18.6611	24.5859	0	0	0	5.96	8.91	11.01	0	0	0	9.13342	6.66212	3.92499e-05	0.0233455	UP	-	-	Achn239411:Actinidia chinensis|ERF|ERF family protein	XP_004958112.1:PREDICTED: importin5 isoform X2 [Setaria italica] >KQL26381.1 hypothetical protein SETIT_028746mg [Setaria italica]	gi|1371050544|ref|XM_010238246.3|:PREDICTED: Brachypodium distachyon importin-5 (LOC100821182), transcript variant X2, mRNA	K3ZQ66|K3ZQ66_SETIT:Uncharacterized protein;OS=Setaria italica;
DN38351_c0_g1_i1	DN38351_c0_g1_i1 len=1881 path=[1859:0-217 2054:218-263 2100:264-382 2219:383-498 2335:499-504 2341:505-524 2361:525-535 2372:536-557 2394:558-571 2408:572-592 2429:593-603 8533:604-627 2464:628-654 8528:655-678 2515:679-709 2546:710-739 2576:740-768 8526:769-792 2629:793-834 2671:835-907 2744:908-1002 2839:1003-1050 2887:1051-1140 8531:1141-1164 3001:1165-1182 8530:1183-1206 3043:1207-1253 3090:…	GGGAATCGAACCCGGGTCTGTACCGTGGCAGGGTACTATTCTACCACTAGACCACTGGTGCTTGTGTGATGATCCATTAATTTATTTTTAATTGTCCATCTAACTTAAGATTCAAGCACCGCCACCGCTGCAAGCGGATCAGGACATCCGGTCCCTTCGCCAGGACGTCCGGCGCGGTTGAGCCGAACCGGTCAAACGCCTCTCTCACTCCGCACCTTTCTCCCGTCTCCCGTGGGCGGGCTCCTCGCACGCCGCCCATGGCGATCTCCCACCTCCTGCTGCTCCTCCACGCCGTCTCTGCGCTCGGCACGCCAGTCGCCGCGAGAGGTGGCCACGATCCGTCAGGTACTGATGATAGAAATCATGGACCGTTTTCACGTAACCTACTTCAGGATAAGC…	0	0	0	34.3074	37.9237	34.5173	0	0	0	3.1	3.4	3.16	17.7914	-7.63976	5.82086e-08	0.00013342	DOWN	[GO:0005615:extracellular space][GO:0016021:integral component of membrane][GO:0004181:metallocarboxypeptidase activity][GO:0004185:serine-type carboxypeptidase activity][GO:0008270:zinc ion binding][GO:0006518:peptide metabolic process][GO:0016485:protein processing][GO:0010082:regulation of root meristem growth]	-	-	XP_004964532.1:PREDICTED: carboxypeptidase SOL1 [Setaria italica]	gi|1435153769|ref|XM_025957523.1|:PREDICTED: Panicum hallii carboxypeptidase SOL1 (LOC112890674), mRNA	C5Z3W0|C5Z3W0_SORBI:Uncharacterized protein;OS=Sorghum bicolor;|GO:0005615,GO:0016021,|GO:0004181,GO:0004185,GO:0008270,|GO:0006518,GO:0016485,GO:0010082,
DN38444_c0_g2_i15	DN38444_c0_g2_i15 len=2306 path=[12525:0-46 5226:47-47 12549:48-747 24639:748-771 13273:772-1043 6221:1044-1046 6224:1047-1417 6595:1418-1439 6617:1440-1443 6621:1444-1476 22713:1477-1498 7114:1499-1499 7115:1500-1543 18914:1544-1562 7319:1563-1568 7325:1569-1610 21741:1611-1611 24231:1612-1631 7574:1632-1688 169:1689-1694 175:1695-1704 185:1705-1713 194:1714-1739 17832:1740-1807 24647:1808-1831 …	TCTCGCGCTGCCCTCCTCCTCTCCCCCCGCCGCCACCCTGCTCCGGCGTTGTGGTGTGCCGCTCGATGGCCTTTCCTCTGCTCCGACCGCGCTCCTGAGGGTTTTGTGATGCCGTCTGGGATTTGAAGGAACATCTGTAGACTGGAGGATCCTTGGTTGATCCACTTGGGAGTCAAAGTCTGTTTGCTGCTGCCTGCTGGAGGTCAGTATGTCTCAGATGATCAAATCGACGATGGGGCTCTCTCGGCAGTTTCTCAATCTGATCGTGTCCAACCACAACCCTGCTGTCAAATCGCTATCCTGCATGCACCTGGAGCACCTTTTCAGCTCTCCAACAACGTCTCCACAAGCACCGGGCGCCACCTCTCATATACCGGCTGCTGGCCTAGGCACTCTGAA…	0	0	0	9.8021	20.4205	23.669	0	0	0	0.73	1.5	1.74	8.98194	-6.65363	4.8472e-05	0.0270147	DOWN	-	-	-	PAN36454.1:hypothetical protein PAHAL_F00558 [Panicum hallii]	gi|1435169504|ref|XM_025965572.1|:PREDICTED: Panicum hallii uncharacterized LOC112897297 (LOC112897297), mRNA	A0A0A9KC66|A0A0A9KC66_ARUDO:Uncharacterized protein;OS=Arundo donax;
DN38460_c2_g4_i10	DN38460_c2_g4_i10 len=2335 path=[3748:0-96 3822:97-162 3888:163-194 3920:195-222 18558:223-246 3972:247-314 4040:315-315 4041:316-336 4062:337-371 4097:372-394 4120:395-477 18546:478-501 4227:502-507 18552:508-531 4257:532-573 4299:574-621 4347:622-623 4349:624-663 4389:664-684 4410:685-720 4446:721-726 18559:727-750 4476:751-769 18560:770-793 4519:794-849 4575:850-882 4608:883-912 4638:913-983 6…	TTTCTCCTCCCCACTTTCTGTTTTTCCCTCCCGCTTCCGACGGCTCCTCGCCTCCTCCGTTCCACTCCTCATGTCGGCGGCGGCGGTGTAAGCGTGGAAGTCGGCGCCATACTATCCACGCGCGAAGCGTAGGCTACGGGAGTTCCATGGCGGCGCCGGCGTCTCCGGCGATGGCGGCGGTGGGGCGCGGGGCCATGTCGTCGGACAACGCCAAGGGCCTGGTTCTCGCGGTGTCTTCGAGCGCCTTCATCGGGGCAAGCTTCATTGTCAAGAAGATGGGGCTCCGGAGGGCCGCCGACTCCGGCGTCCGAGCGGGATATGGAGGGTTTTCTTACTTGATGGAGCCCCTTTGGTGGATAGGAATGATTTCTATGATTGTAGGTGAAATTGCTAATTTTG…	3.85116	9.33057	7.82278	53.9116	19.4481	70.0209	0.27	0.72	0.53	3.84	1.37	4.99	27.3975	-2.76764	0.000256349	0.0895236	DOWN	-	-	-	ONM26512.1:putative magnesium transporter NIPA4 [Zea mays]	gi|1256632918|ref|XM_004978867.4|:PREDICTED: Setaria italica probable magnesium transporter NIPA4 (LOC101778213), mRNA	A0A1D6F5E2|A0A1D6F5E2_MAIZE:Uncharacterized protein;OS=Zea mays;
DN38550_c3_g1_i5	DN38550_c3_g1_i5 len=1006 path=[1:0-42 21:43-70 12077:71-94 73:95-149 12080:150-173 152:174-213 192:214-241 220:242-260 12088:261-284 263:285-307 286:308-326 305:327-341 12078:342-365 344:366-407 12082:408-431 410:432-483 462:484-522 501:523-608 587:609-662 641:663-713 692:714-740 719:741-794 773:795-830 809:831-932 911:933-981 12085:982-1005] [-1, 1, 21, 12077, 73, 12080, 152, 192, 220, 12088, 2…	CCAAAACCTCTCTCTCAGCACAAGAATTGAACAAACTCCTCCACTCCATTCGCCTTCTTCTCCTCGCCTTCCTCCGTACGGCTCTCAAGCCAAGGCCATGGCCGCTCGCCTCCGTCTGGCCGCCCTGCTGCTCTCCGCGTGCCTCTGCGCCGCGGTCGCGTGGGCGCGGCCCCACATCGAGCCGGCCATCCGGCTGCCGTCGGAGCGCGCGTCGACGGCGGAAGGGGAATCGGACGACTCCGTCGTCGGGACCAGGTGGGCTGTGCTCATCGCCGGCTCCAACGGCTACTACAACTACCGCCACCAGGCCGATGTCTGCCATGCGTACCAGATCATGAAGAAGGGCGGGCTCAAAGACGAGAACATCATTGTCTTCATGTACGACGACATCGCACACAG…	438.07	840.6	525.244	212.706	214.901	265.29	84.52	164.53	94.54	41.56	41.22	51.54	416.135	1.38133	2.29889e-06	0.00290014	UP	[GO:0008233:peptidase activity]	[ko04142:Lysosome]	-	PAN30143.1:hypothetical protein PAHAL_H01150 [Panicum hallii]	gi|6634702|emb|AJ131718.1|:Zea mays mRNA for legumain-like protease (see2a)	H2EUL5|H2EUL5_9POAL:Legumain;OS=Saccharum hybrid cultivar SP80-3280.;|GO:0008233,
DN38550_c3_g1_i6	DN38550_c3_g1_i6 len=3179 path=[1:0-42 21:43-70 12077:71-94 73:95-149 12080:150-173 152:174-213 192:214-241 220:242-260 12088:261-284 263:285-307 6894:308-381 6968:382-423 7010:424-486 7073:487-551 7138:552-614 9855:615-617 9858:618-631 9872:632-705 7285:706-706 7286:707-788 7368:789-795 7375:796-820 7400:821-848 7428:849-918 7498:919-970 7550:971-1044 7624:1045-1065 10783:1066-1082 10800:1083-11…	CCAAAACCTCTCTCTCAGCACAAGAATTGAACAAACTCCTCCACTCCATTCGCCTTCTTCTCCTCGCCTTCCTCCGTACGGCTCTCAAGCCAAGGCCATGGCCGCTCGCCTCCGTCTGGCCGCCCTGCTGCTCTCCGCGTGCCTCTGCGCCGCGGTCGCGTGGGCGCGGCCCCACATCGAGCCGGCCATCCGGCTGCCGTCGGAGCGCGCGTCGACGGCGGAAGGGGAATCGGACGACTCCGTCGTCGGGACCAGGTGGGCTGTGCTCATCGCCGGCTCCAACGGCTACTACAACTACCGCCACCAGGTACGCATGCTCGGATCATCGGATTCACCGCGCAATTTCATTTCCCTCGCGTCTTATTCGCCTTGGATCATTCATCCATCATCCATGGCCGT…	678.767	1129	858.271	369.539	444.388	410.263	33.47	57.95	39.93	18.64	21.83	20.57	648.371	1.12333	3.00039e-06	0.00339083	UP	[GO:0008233:peptidase activity]	[ko04142:Lysosome]	-	PAN30143.1:hypothetical protein PAHAL_H01150 [Panicum hallii]	gi|1256556629|ref|XM_004968923.3|:PREDICTED: Setaria italica vacuolar-processing enzyme (LOC101758135), mRNA	B4FAJ3|B4FAJ3_MAIZE:Uncharacterized protein;OS=Zea mays;|GO:0008233,
DN38550_c3_g1_i7	DN38550_c3_g1_i7 len=2955 path=[1:0-42 21:43-70 12077:71-94 73:95-149 12080:150-173 152:174-213 192:214-241 220:242-260 12088:261-284 263:285-307 6894:308-381 6968:382-423 7010:424-486 7073:487-551 7138:552-614 9855:615-617 9858:618-631 9872:632-705 7285:706-706 7286:707-788 7368:789-795 7375:796-820 7400:821-848 7428:849-918 7498:919-970 9595:971-1054 7624:1055-1075 7645:1076-1361 7931:1362-1369…	CCAAAACCTCTCTCTCAGCACAAGAATTGAACAAACTCCTCCACTCCATTCGCCTTCTTCTCCTCGCCTTCCTCCGTACGGCTCTCAAGCCAAGGCCATGGCCGCTCGCCTCCGTCTGGCCGCCCTGCTGCTCTCCGCGTGCCTCTGCGCCGCGGTCGCGTGGGCGCGGCCCCACATCGAGCCGGCCATCCGGCTGCCGTCGGAGCGCGCGTCGACGGCGGAAGGGGAATCGGACGACTCCGTCGTCGGGACCAGGTGGGCTGTGCTCATCGCCGGCTCCAACGGCTACTACAACTACCGCCACCAGGTACGCATGCTCGGATCATCGGATTCACCGCGCAATTTCATTTCCCTCGCGTCTTATTCGCCTTGGATCATTCATCCATCATCCATGGCCGT…	616.186	825.331	612.412	324.45	353.955	329.394	32.89	45.88	30.83	17.71	18.85	17.89	510.288	1.02803	1.5182e-06	0.00212992	UP	[GO:0008233:peptidase activity]	[ko04142:Lysosome]	-	PAN30143.1:hypothetical protein PAHAL_H01150 [Panicum hallii]	gi|1256556629|ref|XM_004968923.3|:PREDICTED: Setaria italica vacuolar-processing enzyme (LOC101758135), mRNA	B4FAJ3|B4FAJ3_MAIZE:Uncharacterized protein;OS=Zea mays;|GO:0008233,
DN38581_c0_g1_i7	DN38581_c0_g1_i7 len=2630 path=[8853:0-103 17086:104-127 8958:128-162 8993:163-226 9057:227-234 9065:235-267 9098:268-307 9138:308-364 9195:365-411 9242:412-433 412:434-435 414:436-439 418:440-495 17088:496-519 498:520-525 504:526-550 529:551-555 17078:556-579 558:580-596 575:597-662 641:663-673 652:674-674 653:675-697 676:698-722 701:723-739 718:740-799 778:800-818 797:819-883 862:884-901 17080:…	CGAGTAGTGCTGACTAACCAAGCGAACACATACAGTCCGTTCCAGTTGGCCACCATGGCCAGCACCAAGAAGAAGCTGCAGCTGCAGGAGCGGGTACCCCTCGGCCGCACGGCGTGGAAGCTGGCCGACCTCGCCGTCCTTTCCCTGCTCCTCGCCCTCCTCGGACACCGTGCCGCGTCGGTCCTGGGCAGCGGCGGCGGCCCGCCGCCGCCGTGGCACTGGCTCGCCGCGCTGGCCTGCGAGGCGTGGTTTACGCTCATGTGGCTTCTCAACATGAACGCCAAGTGGAGCCCCGTCCGGTTCGACACATTTCCCGAACGTCTCGCAGAAAGGATCGACGACGACGAGCTGCCGGCGGTGGACATGTTCGTGACGACAGCGGACCCGGAGCTGGAGCCG…	4.81395	22.0541	22.3508	0	0	0	0.3	1.41	1.32	0	0	0	8.20314	6.5082	0.000179459	0.0697018	UP	[GO:0016021:integral component of membrane][GO:0016760:cellulose synthase (UDP-forming) activity][GO:0071555:cell wall organization][GO:0030244:cellulose biosynthetic process]	-	FANhyb_rscf00001203.1.g00002.1:Fragaria x ananassa|LBD|LBD family protein	OEL25387.1:Cellulose synthaselike protein H1 [Dichanthelium oligosanthes]	gi|1435178927|ref|XM_025970441.1|:PREDICTED: Panicum hallii cellulose synthase-like protein H1 (LOC112901510), mRNA	A0A0A9CY93|A0A0A9CY93_ARUDO:Uncharacterized protein;OS=Arundo donax;|GO:0016021,|GO:0016760,|GO:0071555,GO:0030244,
DN38586_c0_g1_i1	DN38586_c0_g1_i1 len=3536 path=[7542:0-408 7928:409-1876 9396:1877-2638 13143:2639-2795 10179:2796-3027 10411:3028-3361 10745:3362-3535] [-1, 7542, 7928, 9396, 13143, 10179, 10411, 10745, -2]	GGGCAAGCCAAGCGGAAAAGGCTGTCCTGTTGTTCGTTGCTCCGACCAAACAGAGGCCATAGAATCCAACATGTTTATACAACTATGCGCCCTGCTACTGCTGTTTTGTGGAGTCGGTAACATCTGCTGTGAAACGGTCATCGTGAATAGTACAGATGTGCTCTCACTGCTCGATTTCAAGCAGGCCATCATCGATACAAGAGGCATCTTGAGTAATTGGAACGAAAGTACTAGTTTATGCCAGTGGAACGGCGTGCAATGCAACCTGAAGCACCCAGGGCGAGTAACGGGGCTCAACCTGTCCGGCCAAGGCCTGTCAGGTTCAATTGCAGCCTCTGTTGGAAACCTAACGTCTCTTCATATACTGGACTTGTCAAGTAATAATCTCTTGTCTGGCAA…	9.6279	52.5905	15.6456	0	0	0	0.43	2.41	0.66	0	0	0	12.9773	7.174	9.2387e-06	0.00823365	UP	[GO:0016021:integral component of membrane][GO:0005524:ATP binding][GO:0004672:protein kinase activity]	-	Aco009877.1:Ananas comosus|WRKY|WRKY family protein	XP_006647517.1:PREDICTED: probable LRR receptorlike serine/threonineprotein kinase At3g47570 isoform X1 [Oryza brachyantha]	gi|1189419116|gb|CP018158.1|:Oryza sativa Indica Group cultivar Shuhui498 chromosome 2 sequence	A0A0E0BLA3|A0A0E0BLA3_9ORYZ:Uncharacterized protein;OS=Oryza glumipatula.;|GO:0016021,|GO:0005524,GO:0004672,
DN38586_c0_g1_i2	DN38586_c0_g1_i2 len=3400 path=[7542:0-408 7928:409-1876 9396:1877-2638 10158:2639-2659 10179:2660-2891 10411:2892-3225 10745:3226-3399] [-1, 7542, 7928, 9396, 10158, 10179, 10411, 10745, -2]	GGGCAAGCCAAGCGGAAAAGGCTGTCCTGTTGTTCGTTGCTCCGACCAAACAGAGGCCATAGAATCCAACATGTTTATACAACTATGCGCCCTGCTACTGCTGTTTTGTGGAGTCGGTAACATCTGCTGTGAAACGGTCATCGTGAATAGTACAGATGTGCTCTCACTGCTCGATTTCAAGCAGGCCATCATCGATACAAGAGGCATCTTGAGTAATTGGAACGAAAGTACTAGTTTATGCCAGTGGAACGGCGTGCAATGCAACCTGAAGCACCCAGGGCGAGTAACGGGGCTCAACCTGTCCGGCCAAGGCCTGTCAGGTTCAATTGCAGCCTCTGTTGGAAACCTAACGTCTCTTCATATACTGGACTTGTCAAGTAATAATCTCTTGTCTGGCAA…	145.381	204.424	97.226	0	0	0	6.69	9.8	4.24	0	0	0	74.5053	9.69356	2.33779e-14	4.75562e-10	UP	[GO:0016021:integral component of membrane][GO:0005524:ATP binding][GO:0004672:protein kinase activity]	-	Aco009877.1:Ananas comosus|WRKY|WRKY family protein	XP_006647517.1:PREDICTED: probable LRR receptorlike serine/threonineprotein kinase At3g47570 isoform X1 [Oryza brachyantha]	gi|1189419116|gb|CP018158.1|:Oryza sativa Indica Group cultivar Shuhui498 chromosome 2 sequence	A0A0D9VIB7|A0A0D9VIB7_9ORYZ:Uncharacterized protein;OS=Leersia perrieri.;|GO:0016021,|GO:0005524,GO:0004672,
DN38637_c1_g1_i2	DN38637_c1_g1_i2 len=2351 path=[5583:0-212 342:213-215 345:216-274 404:275-291 421:292-387 517:388-394 524:395-417 547:418-418 7866:419-442 572:443-449 6220:450-500 678:501-522 700:523-555 733:556-572 750:573-668 846:669-696 874:697-790 968:791-798 976:799-822 1000:823-864 7872:865-888 1066:889-899 5773:900-960 5834:961-997 1186:998-999 1188:1000-1086 1275:1087-1097 6743:1098-1118 6764:1119-1165 …	TAAAAAGAAAAAAAGAGAAGGAAAGATGAAAAGAGGTGGTAGTTGAATAAAATATTAGGTAGTTGATATAGAAAATAAATATAGAATATGAATGAATACATAAAAACTAAATATAGAAAAAAAATATTATTAATTAGAACAGAATATACAGCCTCAGCCATAACTGCAACGTAAACCGGTGGACGGCGGGGAAGAAGATGAGCGGCGTTGTCGGCGTCACGTCGAGAGGGGCCACCAGCCAGGCTGGGACGCCGAAAGCGCTGGCGAACTTATCTTTTTGCTTCGCTTCTCGTGCTTTCCGTTGGCCTTTTGTGTTTTCTGTTTTTTTTTTTTTTTTTGAAAGATTGGCCTTTTGTTTTGGGATAACCGATGGAGACGTGCGGAAGATGATGGCTTTTG…	627.739	754.08	549.83	60.7731	124.468	322.491	43.23	53.88	35.67	4.31	8.58	22.55	406.563	1.92803	4.27619e-05	0.0247652	UP	-	-	Zjn_sc00045.1.g01150.1.am.mk:Zoysia japonica|bZIP|bZIP family protein	OEL22260.1:Fbox/kelchrepeat protein [Dichanthelium oligosanthes]	gi|1256633046|ref|XM_004978919.3|:PREDICTED: Setaria italica F-box/kelch-repeat protein At2g44130 (LOC101768885), mRNA	K3ZIW0|K3ZIW0_SETIT:Uncharacterized protein;OS=Setaria italica;
DN38637_c1_g1_i6	DN38637_c1_g1_i6 len=1487 path=[1:0-85 64:86-130 109:131-363 342:364-366 5140:367-421 404:422-438 5969:439-490 517:491-497 6073:498-521 547:522-522 7866:523-546 572:547-553 579:554-652 678:653-674 6862:675-722 6910:723-725 750:726-821 846:822-849 874:850-943 968:944-951 976:952-975 1000:976-1017 7872:1018-1041 1066:1042-1052 5773:1053-1113 5834:1114-1150 1186:1151-1152 1188:1153-1239 1275:1240-12…	CAAACACTGGGCATTTTATTCGTCGTCGGAACGTGGAAGCAACGAGAGAAAGAAGGTTCCGAGGTTCGAATCCGCCGCCGTGACAACTGACAAGGAAGCTTCCGGACGGGCCCGAAATCAAGGAAACCATTCATGGTTCCATTATTTTCTTTTCATTTTTTTCTTCCCCTTTGAATCTCACTGTGCTGGATTCAAGGATCCGCAACGCTCTCCACAGAAAAGAGCCCTGTGCCGTGTGCCTGCTCTGGCTGTCCGTGTCGGGTGTCGCTGGGTCGTGCACGGCTCCGCCTCCCAACCGTCAGCCTCAGGCATAGCTGCAACGCAAACCGGTGGACGGCGGAGAAGAAGATGAGCGGCGTTGTCGGCGCCACGTCGAGAGGGGCCACCAGGCTGGGACGA…	4.81395	0	0	94.1002	103.075	30.5725	0.67	0	0	11.29	12.08	3.73	38.7602	-5.55879	3.69231e-08	8.8365e-05	DOWN	-	-	-	OEL22260.1:Fbox/kelchrepeat protein [Dichanthelium oligosanthes]	-	K3ZIW0|K3ZIW0_SETIT:Uncharacterized protein;OS=Setaria italica;
DN38645_c1_g1_i2	DN38645_c1_g1_i2 len=1826 path=[8193:0-63 4641:64-77 4563:78-155 4641:156-169 4654:170-285 4770:286-289 4774:290-336 4821:337-366 27:367-368 29:369-413 74:414-414 75:415-436 97:437-441 102:442-458 119:459-480 2:481-505 27:506-507 4036:508-527 11542:528-551 4080:552-556 4085:557-580 102:581-597 6733:598-618 318:619-629 329:630-660 360:661-734 434:735-772 472:773-882 582:883-904 604:905-1010 710:10…	GGGGCAAAGTGGTTTAGATGGATCATTAGAACTCGCATTGAAAAACCTTAGCCCTAATACAAAACATCATCAATATAACATACTACAGACAGGACATACTACAGACAGGATGTATGGTTATTACTCGCATTAGAAAACCTTAGCCCTAATACAAAACATCATCAATATAATATATCACAGACAGGACATATGATTATTATCCTCAAGTAGGGTTATTATCTATCGACTTCTAAAGCTCATACGTATAATTAGATCTACTATCGAGAATATACCTCAACAGGTGTCCACTGAAAAATCAACAACATCAAAATGACGAAAGCAATCAGATGCTTACAAATCGATGACATATCAGAATGAGGAAAGCAGTCACACTGGGTTGAGGGTTGTTGTACCTGGTTA…	49.1023	13.5717	3.35262	265.637	176.005	108.483	4.57	1.36	0.38	24.93	16.18	10.18	102.692	-3.0537	1.20526e-05	0.00990617	DOWN	-	-	-	PAN42481.1:hypothetical protein PAHAL_I00685 [Panicum hallii]	gi|1435179647|ref|XM_025970789.1|:PREDICTED: Panicum hallii FHA domain-containing protein FHA2-like (LOC112901921), mRNA	I1ILT3|I1ILT3_BRADI:Uncharacterized protein;OS=Brachypodium distachyon;
DN38669_c0_g4_i6	DN38669_c0_g4_i6 len=1246 path=[4645:0-40 7785:41-46 7791:47-271 4896:272-329 4954:330-356 4981:357-386 5011:387-410 5035:411-425 5050:426-437 5062:438-449 438:450-455 7333:456-458 7336:459-479 8832:480-515 3031:516-530 3046:531-554 3070:555-560 10161:561-584 3100:585-599 11267:600-623 3139:624-644 3160:645-650 3166:651-666 3182:667-715 3231:716-734 3250:735-735 3251:736-779 3295:780-800 3316:801…	GAATGGGTAGTGCCGACGGATTGGGATTGATACATGGAGCAGATAATGATCCTTTACATGTTTGTCCTATTTTTTTATGAAATCTTTTACATGTTTGTATATATAGTCCACGGACAATGCAAAATTATCAACCCACCTACCAGCATCTAGCGCCGCTGCTAATTTGATTTAACCGATGCGTACGCACGGAGTAGGAATTATTGCGTGCACGGCGAGCTCGGCCGTCAGTGCGGGGACATGATTGAGCGACGTTCACAGCCTGGGCTTGGGGCGGAGGCGGTCTCCCTCGGTGAGGACGTGGCTGCGGTTGATCTCGGCGAGCGACGTGCATCCACTGAGCGCCATGGTCAGCTCGAACTCATCGCGCAGCATCCGCAGCACGTTCCGCACGCCGGCCTC…	258.991	496.217	556.535	0	0	0	37.82	74.1	76.01	0	0	0	218.624	11.2444	9.16845e-20	7.46033e-15	UP	[GO:0010181:FMN binding][GO:0016491:oxidoreductase activity]	[ko00630:Glyoxylate and dicarboxylate metabolism][ko04146:Peroxisome]	FANhyb_rscf00000398.1.g00005.1:Fragaria x ananassa|G2-like|G2-like family protein	XP_002466341.1:peroxisomal (S)2hydroxyacid oxidase GLO1 isoform X2 [Sorghum bicolor] >EER93339.1 hypothetical protein SORBI_3001G065600 [Sorghum bicolor]	gi|1205923795|ref|XM_002466296.2|:PREDICTED: Sorghum bicolor peroxisomal (S)-2-hydroxy-acid oxidase GLO1 (LOC8083916), transcript variant X2, mRNA	C5WY71|C5WY71_SORBI:Uncharacterized protein;OS=Sorghum bicolor;|GO:0010181,GO:0016491,
DN38669_c0_g4_i7	DN38669_c0_g4_i7 len=1504 path=[4261:0-113 13949:114-129 4367:130-381 14320:382-405 4643:406-407 13277:408-431 7791:432-656 4896:657-714 4954:715-741 4981:742-771 5011:772-795 5035:796-810 5050:811-822 5062:823-834 438:835-840 7333:841-843 7336:844-864 8832:865-900 3031:901-915 3046:916-939 3070:940-945 10161:946-969 3100:970-984 11267:985-1008 3139:1009-1029 3160:1030-1035 3166:1036-1051 3182:10…	CAGGAATGGCATCATATGTGAAATACTGTCTTACTGCTCCTGTACATCTGATACAGTACTCTGTCGCTCAGTTGGTACAAACATGTCAGTGAAGTGTTTCGTTGACTTTTTTTTTGGCAATTTCATGAATCTGCACTGAGATTTGGTGCTTGCCAATGTGGCGCCTCGTGTGTACCAGCGAGACCTCCACTTTCTTCCAAATTCTTAGCAGTTTTCAGGATGCATGTTCACAATGTCGCATGGTGCTCGCCGGACCATATCTGGGAAAAGGCAAAGCACTCGCAGCGCGTTGTTGGCGTCGCCGCCGCCTTTGTAAGACACGCCATGGACAGCCGAGGTGATCACGAGGATGATGATGAGCATTTGAACACCACGATGAGCATGAGAATGGGTAGTGCC…	556.493	424.965	350.908	1832.01	1987.59	1717.98	64.43	50.57	38.12	215.42	228.73	200.79	1144.99	-2.05441	1.21173e-21	1.97196e-16	DOWN	[GO:0010181:FMN binding][GO:0016491:oxidoreductase activity]	[ko00630:Glyoxylate and dicarboxylate metabolism][ko04146:Peroxisome]	FANhyb_rscf00000398.1.g00005.1:Fragaria x ananassa|G2-like|G2-like family protein	XP_002466341.1:peroxisomal (S)2hydroxyacid oxidase GLO1 isoform X2 [Sorghum bicolor] >EER93339.1 hypothetical protein SORBI_3001G065600 [Sorghum bicolor]	gi|1256718659|ref|XM_004981477.4|:PREDICTED: Setaria italica peroxisomal (S)-2-hydroxy-acid oxidase GLO1 (LOC101773478), transcript variant X2, mRNA	C5WY71|C5WY71_SORBI:Uncharacterized protein;OS=Sorghum bicolor;|GO:0010181,GO:0016491,
DN38678_c0_g1_i1	DN38678_c0_g1_i1 len=4124 path=[1:0-114 12119:115-138 117:139-172 12125:173-196 175:197-210 12129:211-234 213:235-254 233:255-291 270:292-301 280:302-345 324:346-396 12123:397-420 399:421-460 439:461-489 468:490-899 878:900-960 939:961-992 971:993-1039 1018:1040-1098 8003:1099-1175 1150:1176-1211 8687:1212-1247 1222:1248-1274 12130:1275-1298 1273:1299-1344 12135:1345-1368 1343:1369-1383 5322:1384…	TCAGCGTCCGCGTCTGGAAGACGTTCAGCGACTGCTTCGCGTGCCTCCCCGTGGCGGCGCTCGTCGGCGACAAGATCTTCTGCGTGCACGGCGGGCTGTCCCCGGAGCTGGAGAAGCTCGACCAGATCCGCGCCATCGCGCGGCCCGTCGCGGAGGTTCCCGACCACGGGCTGCTCTGCGACCTGCTGTGGTCGGACCCGGGGAAGACGGTCAAGGGATGGGGCGAGAGCGAGCGGTGCGTGTCGGTGACCTTCGACGCCGACACGGTAGCCGGGTTTTTGGAGAAGCACGGCCTCGACCTCGTCATCAGGGCGCACCAGGTGGTCGAGGACGGGTACGAGTTCTTCGCGGAACGCAAGCTCGTCACCGTCTTCTCCGCGCCCAACTACTGCGGCGAGT…	19.2558	45.8046	5.5877	0	0	0	0.74	1.8	0.23	0	0	0	11.7747	7.03452	2.46231e-05	0.0165584	UP	-	[ko00270:Cysteine and methionine metabolism]	Jcr4S06752.20:Jatropha curcas|FAR1|FAR1 family protein	PAN21661.1:hypothetical protein PAHAL_C04585 [Panicum hallii]	gi|1435138974|ref|XM_025949812.1|:PREDICTED: Panicum hallii homocysteine S-methyltransferase 3 (LOC112884429), mRNA	K3Z792|K3Z792_SETIT:Uncharacterized protein;OS=Setaria italica;
DN38678_c0_g1_i4	DN38678_c0_g1_i4 len=2212 path=[1:0-114 12119:115-138 117:139-172 12125:173-196 175:197-210 12129:211-234 213:235-254 233:255-291 270:292-301 280:302-345 324:346-396 12123:397-420 399:421-460 439:461-489 468:490-899 10673:900-992 939:993-1024 8812:1025-1077 1018:1078-1136 1077:1137-1209 1150:1210-1245 1186:1246-1281 1222:1282-1308 12130:1309-1332 1273:1333-1378 12135:1379-1402 1343:1403-1417 1358…	TCAGCGTCCGCGTCTGGAAGACGTTCAGCGACTGCTTCGCGTGCCTCCCCGTGGCGGCGCTCGTCGGCGACAAGATCTTCTGCGTGCACGGCGGGCTGTCCCCGGAGCTGGAGAAGCTCGACCAGATCCGCGCCATCGCGCGGCCCGTCGCGGAGGTTCCCGACCACGGGCTGCTCTGCGACCTGCTGTGGTCGGACCCGGGGAAGACGGTCAAGGGATGGGGCGAGAGCGAGCGGTGCGTGTCGGTGACCTTCGACGCCGACACGGTAGCCGGGTTTTTGGAGAAGCACGGCCTCGACCTCGTCATCAGGGCGCACCAGGTGGTCGAGGACGGGTACGAGTTCTTCGCGGAACGCAAGCTCGTCACCGTCTTCTCCGCGCCCAACTACTGCGGCGAGT…	49.1023	57.6799	49.1718	157.814	188.646	91.7175	3.65	4.45	3.43	11.89	13.85	6.89	99.0219	-1.4889	0.000165858	0.0651972	DOWN	-	[ko00270:Cysteine and methionine metabolism]	Jcr4S06752.20:Jatropha curcas|FAR1|FAR1 family protein	PAN21661.1:hypothetical protein PAHAL_C04585 [Panicum hallii]	gi|1435138974|ref|XM_025949812.1|:PREDICTED: Panicum hallii homocysteine S-methyltransferase 3 (LOC112884429), mRNA	K3Z792|K3Z792_SETIT:Uncharacterized protein;OS=Setaria italica;
DN38683_c2_g1_i4	DN38683_c2_g1_i4 len=647 path=[7563:0-169 7710:170-193 123:194-202 132:203-220 150:221-223 153:224-229 13211:230-241 13223:242-253 183:254-346 276:347-352 282:353-367 297:368-400 15637:401-424 354:425-499 15227:500-589 10501:590-646] [-1, 7563, 7710, 123, 132, 150, 153, 13211, 13223, 183, 276, 282, 297, 15637, 354, 15227, 10501, -2]	CTTTGATCTTCCGAATCCCCTTCTGCTCCGACCTTATATGGAGCAATTTATCAGCCTAGACGCAAACCAAGCATGTGCCCTCTCCAATCTCGGCGCGCCGCAGCTCGAGCTAGGGTTTCGTCCTCCCCGACGACCGATCCCGATCCCCCTGCTCCCATGGCGGCCGAGGGAGAGAAGAAGATGATCACGCTCAAGAGCTCCGACGGCGAGGAGTTCGAGGTGGAAGAGGCTGTCGCGATGGAGTCGCAGACCATTCGCCACATGATCGAGGATGACTGCGCCGACAACGGCATCCCGCTCCCCAACGTCAACTCCAAGATCCTCTCCAAGGTCATCGAGTACTGCAACAAGCACGTCCACGCCGCCGCCGCCGCCGCCAAGGCCGGCGCCGACGACGCC…	43.3256	8.48234	18.9982	347.975	345.203	105.524	16.33	3.27	6.79	128.69	127.23	39.01	144.918	-3.49916	3.72789e-09	1.55557e-05	DOWN	[GO:0006511:ubiquitin-dependent protein catabolic process]	[ko04110:Cell cycle][ko04114:Oocyte meiosis][ko04120:Ubiquitin mediated proteolysis][ko04141:Protein processing in endoplasmic reticulum][ko04310:Wnt signaling pathway][ko04350:TGF-beta signaling pathway]	MDP0000311522:Malus domestica|HD-ZIP|HD-ZIP family protein	XP_015617535.1:PREDICTED: SKP1like protein 1A [Oryza sativa Japonica Group] >AAT09201.1 skp1 protein [Oryza sativa Japonica Group] >EAY80824.1 hypothetical protein OsI_36004 [Oryza sativa Indica Group] >EAZ18273.1 hypothetical protein OsJ_33809 [Oryza sativa Japonica Group] >BAT13929.1 Os11g0456300 [Oryza sativa Japonica Group]	gi|1256641039|ref|XM_004979184.3|:PREDICTED: Setaria italica SKP1-like protein 1A (LOC101761705), mRNA	A0A0D9XRV8|A0A0D9XRV8_9ORYZ:Uncharacterized protein;OS=Leersia perrieri.;|GO:0006511,
DN38705_c0_g2_i8	DN38705_c0_g2_i8 len=3724 path=[3626:0-504 4108:505-515 4119:516-528 4132:529-827 4431:828-931 9129:932-953 4556:954-998 15568:999-1022 4625:1023-1067 9935:1068-1103 4706:1104-1167 9423:1168-1190 4797:1191-1279 8387:1280-1308 4915:1309-1368 15564:1369-1392 4999:1393-1524 5131:1525-1558 5165:1559-2398 6005:2399-2436 6043:2437-2438 6045:2439-2440 6047:2441-2458 6065:2459-2482 6089:2483-2501 6108:25…	AAAAACAGTCTTCAATGGAGAATCCAAATGGCATACCTATTTTGGAGACCAGGGGGTAGGCGACCTAGAAATAGAGCACGGATGAAGCGACCCAAACGCTGGCGACCTCCTTCCCCTTCCTCCCCACCCCCGACGCCAGCTCCTTCCTCACCTCCGGCCGCCGAGCTCGTCCCGCGTCCAAGCAGAGGCGGAAGCGCCGGCAGGGATCGTGGCCACGCGCGAGTCGCCCGCCGCTGCGCAGGGGGTCGCGGCGGCGCGAGTCGGGGTGTCGCGTCGGCGCCGGCGGGTTCGCGGCGGCTGTGGCGTCGGGAGTCGCGGCAGCACGGGCGGGGTTGCGGCGGCGCGAGTCGGGGGTCGAGACGGCTGGGGAGTCGGTGGTCGCGGCGGCTGGGGAGTCGG…	1.92558	1.69647	0	170.557	138.081	6.90347	0.11	0.1	0	7.29	5.75	0.32	53.1939	-6.39103	3.39531e-08	8.50076e-05	DOWN	-	-	-	XP_015621295.1:PREDICTED: uncharacterized protein LOC4324010 isoform X1 [Oryza sativa Japonica Group] >BAD87694.1 unknown protein [Oryza sativa Japonica Group] >EEE56076.1 hypothetical protein OsJ_04899 [Oryza sativa Japonica Group] >BAF07426.2 Os01g0967800 [Oryza sativa Japonica Group] >BAS76397.1 Os01g0967800 [Oryza sativa Japonica Group]	gi|1205955889|ref|XM_002452427.2|:PREDICTED: Sorghum bicolor uncharacterized LOC8066157 (LOC8066157), mRNA	A0A0A9AP61|A0A0A9AP61_ARUDO:Uncharacterized protein;OS=Arundo donax;
DN38717_c0_g2_i17	DN38717_c0_g2_i17 len=1228 path=[1:0-109 5133:110-133 112:134-151 4055:152-200 179:201-203 182:204-273 252:274-375 354:376-424 403:425-439 418:440-554 533:555-583 562:584-585 564:586-592 571:593-597 576:598-618 597:619-619 598:620-620 599:621-671 650:672-672 651:673-675 654:676-676 655:677-693 672:694-696 675:697-697 676:698-709 688:710-768 747:769-1227] [-1, 1, 5133, 112, 4055, 179, 182, 252, 35…	GATTGGAGGGGAATTTAGTTCATTTTTCACCTCAATACACTCCAATCCATATGGATTGAGATTACCCAAACAAGCCCTAAAGGAACAAAAAAGAAAAAGAATAAATAACAAATTTAACAGGTCCATTATGTTTTCTACATATACAAGAACATCCAAATAACAAAGACAATAACAGTCGAGTTTCAACAGGCAAAGAAATATTTGAGCAAAGTTTGGTGAGCTCAAGCTGTTATCAGTAGAAATGGTGTGGTACCTCTTGATCCAACACTTCCTAGTGACGGACATATCAAGAGCTGCCTTTGAGCATATTGGACAAGTGTATCTATATCATTAAAAGGCCAATATAAGTATTAAGTACAACTGAAAACAATGTCTGCGGTATATCTGCAGCAATTTAGG…	27.9209	17.8129	29.056	0	0	0	4.2	2.8	4.15	0	0	0	12.465	7.11052	2.43957e-06	0.00298506	UP	-	-	-	-	-	-
DN38720_c0_g2_i9	DN38720_c0_g2_i9 len=3742 path=[4573:0-148 13563:149-172 4723:173-208 12043:209-250 4803:251-264 11197:265-321 4870:322-335 13553:336-359 4908:360-374 11053:375-422 4971:423-485 11949:486-511 5060:512-529 11856:530-570 11897:571-574 5132:575-605 5163:606-634 5192:635-635 5193:636-712 5270:713-743 5301:744-826 5384:827-873 13554:874-897 5455:898-927 13558:928-951 5509:952-978 13559:979-1002 5560:1…	TTTTACTTCAACCCATAAATTTGCTCTCACTGAGAATTGAACCTGAAAACTTGGGGTGCTACTAACCCATCTCAACCACTATTCTCTCAGAAAAAAAAGAAAAAGAAAATACAATTTCAAAAGTGTTAATGAATAAACTGTTCTTCCTTGACAAACTGCTACCACAAGTCCACAACTTATGATACTGCGCGCTAGAGAGCCACAGCTACGCAGTACTGACAAAGTGACAAGCAGCTTGTTGTCCTGGTTTCAGAAGATCGGCTGGATCACACTTCTCTATCGCGCCGTCGCTGTTAAGCCTTTTTGACAAATCCAGGTAGCTTGTTATCGCACAACGTTATCACCTTTGTAAGGTGGGCATCAGCGTCACAAACAACGGTCATTTTCCTTTCCTCGTCC…	59.693	69.5552	67.0524	199.963	179.895	143.987	2.5	3.02	2.64	8.49	7.42	6.08	120.024	-1.41577	6.93218e-06	0.00648354	DOWN	-	[ko04068:FoxO signaling pathway][ko04152:AMPK signaling pathway][ko04371:Apelin signaling pathway][ko04530:Tight junction]	-	XP_002441300.1:SNF1related protein kinase regulatory subunit beta1 isoform X4 [Sorghum bicolor] >EES19730.1 hypothetical protein SORBI_3009G180200 [Sorghum bicolor]	gi|1435147202|ref|XM_025954159.1|:PREDICTED: Panicum hallii SNF1-related protein kinase regulatory subunit beta-1-like (LOC112887873), transcript variant X2, mRNA	A0A1B6P9W4|A0A1B6P9W4_SORBI:Uncharacterized protein;OS=Sorghum bicolor;
DN38724_c0_g2_i11	DN38724_c0_g2_i11 len=1359 path=[5377:0-100 148:101-170 218:171-177 225:178-181 229:182-194 242:195-223 271:224-248 3125:249-290 338:291-329 2943:330-365 413:366-389 437:390-413 461:414-439 487:440-457 505:458-486 534:487-498 546:499-518 566:519-566 614:567-596 644:597-625 673:626-643 691:644-647 6714:648-671 719:672-703 751:704-723 771:724-728 776:729-766 814:767-786 834:787-796 844:797-836 884:…	GTGCTCATGGTCAGGACTCAGGAAGCCTAACCAACCCTGTCTCGTCTCTCCTACACACCCCCACTCTGATTTGCTTCATCTGTCCCGGACCATACTGGCGGCGAGAGGCAGGATGGCGGCGAGCTCCTCCTTCACCGTCGCCTTCATCAGCAGCGCCTTCGCCGCCTGCTTTGCTGAGGTGTGCACCATTCCTTTGGATACAGCCAAAGTGCGGCTTCAGCTGCAAAAGAAGACACCACCATCAGCAGCGCCTGCAGTCGGAGCCACGATGGCAGGACGGGCTCCTGGAGGAGGAACGCTGGCCACAATCATGTGCATTGCGAGGGAGGAGGGTGTTGCCGCGCTATGGAAGGGCATCATCCCGGGCCTTCATCGACAGTTTCTATATGGTGGCCTCCG…	0	0	0	11.7625	16.5309	14.7931	0	0.04	0	1.66	2.22	1.98	7.18109	-6.33086	0.000188285	0.0724381	DOWN	[GO:0016021:integral component of membrane][GO:0031966:mitochondrial membrane][GO:0006839:mitochondrial transport]	-	-	XP_004974941.1:PREDICTED: mitochondrial uncoupling protein 1like [Setaria italica] >KQK96106.1 hypothetical protein SETIT_010695mg [Setaria italica]	gi|1256611991|ref|XM_004974884.4|:PREDICTED: Setaria italica mitochondrial uncoupling protein 1 (LOC101758716), mRNA	K3Y903|K3Y903_SETIT:Uncharacterized protein;OS=Setaria italica;|GO:0016021,GO:0031966,|GO:0006839,
DN38823_c1_g2_i2	DN38823_c1_g2_i2 len=1675 path=[1653:0-234 1865:235-275 1906:276-283 9134:284-307 1938:308-322 6457:323-385 2016:386-459 2090:460-502 2133:503-529 9133:530-553 2184:554-627 2258:628-661 2292:662-668 2299:669-728 2359:729-730 2361:731-748 2379:749-754 2385:755-763 2394:764-827 2458:828-847 9131:848-871 2502:872-902 2533:903-997 2628:998-1002 2633:1003-1034 2665:1035-1056 2687:1057-1143 2774:1144-1…	GGAACACTCAACACAGCGTGCGCGTGCAGATAACAGCTCAACAGCGGCACCCTTATCCCCAGCTCCACCCCCGCCGTCTCCGCCCTCCCTCCCGGCTCCCACCCTCTGCTCGCGCTTGTGCTCTGCTTCGAGCCTTCGAAAGCGAGTCGCCGCAGCAGCAACATGGCATCGCTACACCTGTCCGGGCCGCGGGTGGTGACGCCCAACCCTGTGCTGGGCGGGCTACGCGTAGCACAGTCGCTGGCCGCGCCCAGGGCGCGGAGGGCCCGCGGGCTCGTGGTGCGAGCCGCCACGGTCGTCTCGCCCAAGTATACTTCGATAAAGCCATTGGGAGACAGGGTCCTTGTGAAGGTCAATACTTCAGAGGCTAAAACTGAGGGAGGAATATTGCTCCCGGTA…	738.46	502.154	499.54	968.448	1045.33	1030.59	75.08	52.73	47.71	100.28	105.82	106.06	797.421	-0.80679	0.000213519	0.0779542	DOWN	[GO:0005737:cytoplasm][GO:0005524:ATP binding][GO:0046914:transition metal ion binding][GO:1901671:positive regulation of superoxide dismutase activity][GO:0006457:protein folding]	-	LPERR06G05720.2:Leersia perrieri|ARF|ARF family protein	XP_004956894.1:PREDICTED: 20 kDa chaperonin, chloroplasticlike [Setaria italica]	gi|1256367863|ref|XM_004956837.3|:PREDICTED: Setaria italica 20 kDa chaperonin, chloroplastic (LOC101778594), mRNA	K3ZWF9|K3ZWF9_SETIT:Uncharacterized protein;OS=Setaria italica;|GO:0005737,|GO:0005524,GO:0046914,|GO:1901671,GO:0006457,
DN38847_c0_g1_i11	DN38847_c0_g1_i11 len=2218 path=[3347:0-58 3254:59-59 3255:60-103 6893:104-135 3332:136-151 3218:152-187 3254:188-188 3383:189-198 7855:199-222 3417:223-249 3444:250-254 3449:255-261 3456:262-276 3471:277-300 3495:301-357 3552:358-358 3553:359-400 7864:401-424 3619:425-507 7854:508-531 3726:532-595 7860:596-619 3814:620-621 3816:622-669 3864:670-670 3865:671-760 3955:761-768 4694:769-913 4199:914…	CATCTTTGCACCAGGCTCAGATCCGCTTCTCCCAGTGAACAGATATCTGGAATTTGGGAGAAATTTTTTTCCTAGGTCCTCGCACTGGCAGGAACAAATTTTGCCCGCCCTACTTTGTGATTGTGTCCACATCTTTGCACCAGGCTCAGATCTGCTTCTCCCAGCGAACAGATATCTGGAATTTGGGAGCCTCCCGTCGTTGGCGTTTCTTGCACTGCGAGACCACACCGCTGAAGCCGCCGCCGGCGAGGTTAGGTAGCAACCAGTCGATCCAGCCATCCTATCTTCCTCCTCTGTTCTGCTTCCTTCCGCAGTCTCCTTATCTTGCCCCCGTCCAGCACGACGGGATGCCTCTCGAGGATCAGGGAAAGAAAGGGGTGCCTCCGGCTTGTAGCAGCG…	3.85116	34.7776	135.222	2.94063	0	3.94484	0.3	2.69	9.42	0.28	0	0.31	30.1228	4.6577	0.000115613	0.0513642	UP	-	-	-	OQU83119.1:hypothetical protein SORBI_3005G078950 [Sorghum bicolor]	-	A0A0A9S0A0|A0A0A9S0A0_ARUDO:Uncharacterized protein;OS=Arundo donax;
DN38856_c0_g1_i7	DN38856_c0_g1_i7 len=468 path=[446:0-52 476:53-76 500:77-79 503:80-94 518:95-103 527:104-139 8594:140-163 587:164-197 621:198-199 623:200-218 642:219-264 688:265-278 702:279-308 732:309-310 734:311-328 752:329-334 758:335-395 819:396-451 875:452-467] [-1, 446, 476, 500, 503, 518, 527, 8594, 587, 621, 623, 642, 688, 702, 732, 734, 752, 758, 819, 875, -2]	GTTGCAATGTCCTGTGCACTTGTTTCATCAACCGTGATGTTGAATTCCTCCTCAAGGCCCATCACAATCTCAACCGTATCCAATGAATCAGCACCAAGCTCAGAGAATTTTGATTCTCCTGTGACAGCAATCCCGTCAGCGAGGGCCAGCTGCTTTTTTACAATTGAACAAACCTTGTCGACCGTCTCTTGCTTAGCCGAACAGCAAATCTTAAACCTGAGAGGACTTGATCTTGACCGGACAGAAACAAAGTTCATCTTCTGGCTTTGAAAGGAAACCGAGCTCTGACTCGAAATAACATTTGTGACCTGGCCGGAGGCCCGTCGCCGGGAGGCGAGCGGCGAGAAGGATACGGAAGCGGCGGCTAGGGACTGAGCCATGAGCTACTACTATCTGGGA…	699.949	602.246	733.106	1268.39	1350.67	1042.42	485.41	388.62	453.38	846.1	919.71	701.77	949.464	-0.847889	8.91268e-06	0.008058	DOWN	[GO:0006633:fatty acid biosynthetic process]	-	-	XP_015618220.1:PREDICTED: acyl carrier protein 1, chloroplastic [Oryza sativa Japonica Group] >ABA98816.2 Acyl carrier protein I, chloroplast precursor, putative, expressed [Oryza sativa Japonica Group] >BAF29949.1 Os12g0534200 [Oryza sativa Japonica Group] >BAG99983.1 unnamed protein product [Oryza sativa Japonica Group] >BAT17452.1 Os12g0534200 [Oryza sativa Japonica Group]	gi|242382427|emb|FP097214.1|:Phyllostachys edulis cDNA clone: bphylf032l01, full insert sequence	A0A0E0FCT7|A0A0E0FCT7_9ORYZ:Acyl carrier protein;OS=Oryza meridionalis.;|GO:0006633,
DN38897_c0_g1_i4	DN38897_c0_g1_i4 len=1628 path=[1:0-62 6348:63-141 120:142-175 9445:176-199 178:200-207 9447:208-231 210:232-246 9450:247-270 249:271-296 275:297-364 7869:365-421 9448:422-445 7950:446-466 364:467-482 380:483-517 6835:518-574 6892:575-597 6915:598-645 438:646-687 480:688-690 6529:691-728 9446:729-752 6591:753-796 8189:797-808 506:809-824 522:825-878 7329:879-912 7363:913-999 7450:1000-1005 597:10…	TTTTTTTTGAATGCAAATAATTTTGATATATTCACTTATAATAATAGAAACATTAGTAAGATGATCTTTTCATAATTACAAAGAAATGGGAAAAGCCATCATCTCGCTTCTCTGAATGGTATCTTCCTTATTACATGCCAATGCAAATTTTATTGATGCTGTAATTGTTGGATCCTCGTGGTAGGACAACAAAGAATGATATTCCCATATACTTTTTACGCTATAACTGTTACTGTACTTGTAATAATGGTGTAACATCTGTTTTGTCCCCGTCAAATATCCGGTTAAGTATCAATGCTAGTCTGATACCGGCCTGTGCTAGCCTCTTCTGCACAACCGGGTACCGAGAAAAGAAATAATCATCTGCATCCAGAGTACAGAATTTTAGGTAAGAAAATT…	16.3674	48.3493	22.3508	0	0	0	1.76	5.26	2.25	0	0	0	14.5113	7.33427	1.32123e-06	0.00193426	UP	-	-	TRIUR3_03984-P1:Triticum urartu|TCP|TCP family protein	XP_021313138.1:endonuclease 2like [Sorghum bicolor] >KXG31982.1 hypothetical protein SORBI_3003G087200 [Sorghum bicolor]	gi|1435157127|ref|XM_025959229.1|:PREDICTED: Panicum hallii endonuclease 2-like (LOC112892139), mRNA	A0A1B6Q229|A0A1B6Q229_SORBI:Uncharacterized protein;OS=Sorghum bicolor;
DN38901_c2_g3_i2	DN38901_c2_g3_i2 len=2382 path=[20711:0-63 6618:64-81 6636:82-205 6760:206-207 6762:208-273 6828:274-274 9626:275-367 6925:368-391 12877:392-432 6990:433-477 12593:478-547 7102:548-549 7104:550-576 7131:577-603 11639:604-627 7188:628-631 7192:632-640 21372:641-664 7225:665-685 7246:686-686 7247:687-744 7305:745-759 17137:760-816 7377:817-828 14667:829-936 7497:937-987 17029:988-1014 7575:1015-103…	CATTTTCTTCCTCCGAACCCTTTGACCTCTCCGCTTTGGCGCTGTTGCATGCCGCCTCCTTTCTCGTTAAGCAAAGTCCCCCTCGTAAAGAAGCTCGCCACTATTGCAGAGACGGCAGACAGAGCTGGGCCTGGGCGCGTCAGAGCAGAGGCAGAGGACATAGTAGAGTAGGATAGGATAGTAGGAGCAGACACGTCGCAGGTAGAGAGTAGAGAGCCGTGCGTGCGCGCGCGCGGAGGCGGCAACGCAAGGCAAGAGACCGGATTCCATTCCCCCGCAGTAAGCGGGCAGCGTTCCATTCTTGGCAACCCCATCGAGGCCGGTCGAGCAAGCAACCGGCCGCCGTCGCCGGCGTGCGCGCGGGGGTTAACCAAGCCCATGGCCGTGCCCCCGCCCCAC…	122.274	177.281	67.0524	332.291	279.08	315.587	8.29	12.48	4.28	23.05	18.9	21.75	215.594	-1.33332	0.000219698	0.079276	DOWN	[GO:0016021:integral component of membrane][GO:0004553:hydrolase activity, hydrolyzing O-glycosyl compounds][GO:0005975:carbohydrate metabolic process]	-	Pbr002083.1:Pyrus bretschneideri|ERF|ERF family protein	OEL30236.1:Glucan endo1,3betaglucosidase 14 [Dichanthelium oligosanthes]	gi|1435120292|ref|XM_025943419.1|:PREDICTED: Panicum hallii glucan endo-1,3-beta-glucosidase 14-like (LOC112879081), mRNA	A0A194YND1|A0A194YND1_SORBI:Uncharacterized protein;OS=Sorghum bicolor;|GO:0016021,|GO:0004553,|GO:0005975,
DN38970_c3_g1_i6	DN38970_c3_g1_i6 len=2181 path=[85:0-60 123:61-219 282:220-230 5425:231-287 320:288-299 5712:300-350 371:351-373 14030:374-397 418:398-750 14034:751-774 795:775-775 796:776-808 829:809-871 892:872-888 909:889-933 954:934-948 969:949-963 14036:964-987 1008:988-1010 5587:1011-1047 1068:1048-1098 1119:1099-1140 1161:1141-1176 14033:1177-1200 1221:1201-1266 1287:1267-1296 1317:1297-1494 1515:1495-149…	AACTCTGGTATGTGGTTGTCATACACACTCGAGTACAAGTGTCTTAATTGTCATTGGTTTCTTACAAACTATATAAGTGCCACTATATTTTTCAAGTGAGTATAACAAGTCGGCTTAATAAATATTGATAGAGTGAAGACAGCTCGTGCGTGTTGCACATGCAAAGTACTAGTTATCATTAGATTACTATTGCTCACTTGCTCAGGTACAACAGTGGCCCTGACTATATACAACACTATAGGCGCGTCTAGGCGTAGCTTGCAGGCCCCCAAACATGCTCTGGCCTTTCCATCAATCCCCACCTCCCCTTCTACTATGTCAAAAACAACAGCAGCAAGGGCAGCCGACATACAGAATCCAAAGGTCAGCAGCGTTGCGGCCGCATGTATTTCGGAGGCA…	87.6139	312.998	183.277	3.92084	54.4546	18.738	6.63	24.31	12.99	0.37	4.07	1.45	110.167	2.92069	4.61424e-05	0.0260735	UP	-	-	-	PAN12271.1:hypothetical protein PAHAL_B02683 [Panicum hallii] >PAN12272.1 hypothetical protein PAHAL_B02683 [Panicum hallii]	gi|1435129055|ref|XM_025946973.1|:PREDICTED: Panicum hallii uncharacterized LOC112882016 (LOC112882016), mRNA	C5XC28|C5XC28_SORBI:Uncharacterized protein;OS=Sorghum bicolor;
DN39020_c0_g1_i3	DN39020_c0_g1_i3 len=2228 path=[5919:0-338 2096:339-366 5481:367-488 2237:489-491 8866:492-515 2264:516-527 2276:528-568 2317:569-592 8861:593-616 2365:617-661 2410:662-665 2414:666-668 4989:669-685 5006:686-694 5015:695-721 2470:722-772 2521:773-820 2569:821-853 2602:854-865 2614:866-884 2633:885-889 2638:890-998 8863:999-1022 2771:1023-1141 8868:1142-1165 2914:1166-1180 2929:1181-1213 2962:1214…	GGCTTTGTAGCCAGGAGACTAGACAAATAAGACCTGCCCCAGTAGATAGTATCCGTTCGGCAGCCATCATTTTTCTCCATTTCCTTCAGGGCACTATGCCTACGTGTAAATGTACTCACGGCCGTGATACTTTCCGGTTTCTTATTGGTTTCGTGTTCCCGCGCCTATAAAAGCAGCCGCGCTTTTTGGATGCCACATTCCTCACAGAAGCAATCAAATCGAACGTGAAGGCCGTGGTGGAGAGCATAAATAAATAAACAACAACAGGTAAAGGTAAATTTAATTTCTTCAGCCATCATGGAACCGCCCCGCGCCGTGTGGGAGAGCTCGTCGGAGGACGTGACGCGGCCGCTGCTGCCGACGCACGGGGATCTCCTCGCGCCATCAACGACGGATGGG…	42.3628	29.6882	32.4087	213.686	81.6819	170.614	3.1	2.25	2.23	15.94	5.95	12.64	95.0736	-2.15782	2.25712e-06	0.00290014	DOWN	[GO:0016021:integral component of membrane][GO:0005215:transporter activity][GO:0006814:sodium ion transport][GO:0055085:transmembrane transport]	-	-	PAN13061.1:hypothetical protein PAHAL_B03308 [Panicum hallii]	gi|1435130070|ref|XM_025947494.1|:PREDICTED: Panicum hallii tonoplast dicarboxylate transporter-like (LOC112882429), mRNA	A0A0E0M2P1|A0A0E0M2P1_ORYPU:Uncharacterized protein;OS=Oryza punctata;|GO:0016021,|GO:0005215,|GO:0006814,GO:0055085,
DN39126_c1_g3_i3	DN39126_c1_g3_i3 len=639 path=[12755:0-109 7938:110-131 11897:132-140 12471:141-187 8016:188-188 8017:189-219 8048:220-232 8061:233-241 12053:242-275 353:276-304 14209:305-328 406:329-333 10917:334-375 453:376-406 484:407-428 506:429-444 522:445-451 529:452-473 551:474-482 560:483-506 584:507-552 630:553-597 13364:598-638] [-1, 12755, 7938, 11897, 12471, 8016, 8017, 8048, 8061, 12053, 353, 14209,…	GGCCCGAAGAAATATCTACCAACACACATATTCTGATAGCAGAGGATATATGTAGCTTATCTTAAGATCATGAATCACGTGATACACATTAAGTTCTGAAAGCAATCACACTTGTTCAAACGCATACATATATATAGCCTCCGGTGTGCCCGACCCATGGAGCATAGCAGTGTGGCCACATAAATACTTCTTTTCTGTTTATTTAGAAGAGCAATGCATCTATGATTAGGACATATAGCTGCATCATCTTATTCATCATCTAGCTCTTATTATATGCCCCATAGCAGATGATTGCCTCATCCTATATCAGCTTGACGACGATAGCGATGAGATCCGGAAGTCAGGGCGAACCATGGCCGGAGATCGGCGCACGACATAACTGAGGGTAACGCCGACAAA…	4.81395	0	2.23508	84.2981	60.289	13.8069	1.92	0	0.85	31.98	22.75	5.37	27.5738	-4.51497	1.15556e-05	0.00973087	DOWN	-	-	-	-	-	-
DN39147_c0_g1_i3	DN39147_c0_g1_i3 len=1932 path=[1892:0-253 10059:254-277 2147:278-315 2185:316-351 2221:352-399 2269:400-419 2289:420-496 2366:497-526 2396:527-664 2534:665-742 2612:743-751 5217:752-768 2641:769-769 10058:770-793 2666:794-820 2693:821-862 2735:863-882 2755:883-883 2756:884-959 10062:960-983 2856:984-1070 2943:1071-1092 2965:1093-1113 2986:1114-1117 2990:1118-1154 3027:1155-1191 3064:1192-1195 30…	GTGAACTGCACCTTGTCCGGCGACATATTCCATGGTGCTCTGTTTACGTCTACTGGTCAGAGAGATGGAGTTGGGGTTCAAAATACAACCGAAAACAAGGCTAATTCTTAGAGAGTTGGAGTTCAAAATACAACTGAAAACAAGGCTGAACTGGGAATAAAACATGTGCATGCACCCTCCATCATAACGTTCAAACATTTCAGGTGAATCCAACTTCTCATGCAGCTCTGTCCTGCCGATATAATTTAGTTGGCATAAAAGTCATGCTGCCACGCAAACTGAAAATGTCTATCATGTAAACGGAGCCACACAGATTATTTAACAGTGGCCATTTCAATAAATATCAATTCACAACATCAACAAAGAGTATCGGCAGATATGGCTATCCGATTGCTTATT…	9.6279	6.78587	33.5262	0	0	0	0.84	0.61	2.74	0	0	0	8.32333	6.52432	0.000194264	0.0731812	UP	-	-	-	-	gi|1428713222|ref|NM_001156775.3|:Zea mays glycine-rich protein A3 (LOC100283877), mRNA	-
DN39259_c0_g1_i2	DN39259_c0_g1_i2 len=2281 path=[1:0-82 61:83-113 92:114-130 109:131-162 141:163-190 169:191-234 213:235-259 238:260-301 4847:302-315 4861:316-381 303:382-382 304:383-430 352:431-461 6605:462-485 407:486-574 496:575-597 519:598-601 6595:602-625 547:626-644 566:645-665 587:666-819 741:820-848 770:849-873 795:874-889 6599:890-913 835:914-1035 957:1036-1066 988:1067-1161 6603:1162-1185 1107:1186-1403…	TTACTCCCTGTGGCCATCTCCTCACACGTTTCGTGTCCCTGCTCCGCTCGTCCCAGTCTCGTCATCTCCCCTCCTCCGCCAGCCAAAAGCGCCATTAAACCCCTCTCTCCTCCTCCGCCTCCTCCACTCCCTGCCGAAAAAAATCCAGGAGAAGAGCAGAAGCATCATCTCTTCATCGCACAAGCAAAGCCCTCCGATCGGATCCGGAGCCCGGATTCCGAACTGCCCATTCCGCTCGCCCTGCGTAACTGTCAGTCCCCTGCTCGGGCTCCGGCGGAGGTCGCCGTGGCATCCACGCTCGAGACTGCTGTGATCAATCTAATCTCGTCGATGCTTGGTCGTGTTGGTCATGTGAGCAGAGAGCAGGAGTGGAGTACTGCCAGTGAGAGCGCGCCATTG…	26.9581	12.7235	16.7631	0	0	0	1.92	0.99	1.15	0	0	0	9.40746	6.70564	3.16875e-05	0.0198338	UP	-	-	Zmw_sc02892.1.g00070.1:Zoysia matrella|ERF|ERF family protein	ONM54158.1:Ethyleneresponsive transcription factor ERF117 [Zea mays] >ONM54159.1 Ethyleneresponsive transcription factor ERF117 [Zea mays]	gi|1256340617|ref|XM_004956490.3|:PREDICTED: Setaria italica ethylene-responsive transcription factor ERF021 (LOC101770890), transcript variant X3, mRNA	A0A1D6I1S3|A0A1D6I1S3_MAIZE:Uncharacterized protein;OS=Zea mays;
DN39305_c0_g2_i6	DN39305_c0_g2_i6 len=1967 path=[1:0-76 55:77-106 85:107-145 124:146-231 210:232-252 231:253-276 255:277-312 4578:313-357 336:358-367 8256:368-391 370:392-424 8257:425-448 427:449-450 5075:451-495 5120:496-521 5146:522-540 5165:541-575 5200:576-656 466:657-700 8262:701-724 534:725-861 671:862-877 687:878-879 689:880-901 711:902-946 8261:947-970 780:971-1012 822:1013-1043 853:1044-1066 876:1067-108…	AAAAAACTAGAGAAGCAAAGCAACAAGAACAGTAACAGAAGGTGCCAACCAACCAGGCAACCACTCCCAACGAAGAAGAACCTGTTCGGCCAGTCCGTCTGCTTGTCTCCCTCTCGCTGCCTCTCACCCGAGCTCCGGCGAGGAAGTCTGACGCCGGAATCGCCGCCTCTGCCTTTTCGATGGCGGCGCCGCGGAAGCCGGGCAAGCTCGCCCTCCCCTCAGTTGACTCCACCATCGGCAAATTCTTGACTCAAAGCGGGACATTCAGGGACGGCGATCTGCTCGTCAACAGGGACGGGCTCAGCATCGTCTCACAGAACGAGGAAGGCGAGGCTCCTCCTATCAAGCCACTGGATAATCAGTTGAGCCTGGATGATCTGGATGCAATCAAAGTGATTG…	43.3256	27.9917	20.1157	0.98021	0	4.93105	3.68	2.46	1.64	0.13	0	0.49	16.224	3.95613	0.000247295	0.0869211	UP	[GO:0005737:cytoplasm][GO:0005524:ATP binding][GO:0004702:obsolete signal transducer, downstream of receptor, with serine/threonine kinase activity]	[ko04016:MAPK signaling pathway - plant]	462864640:Eragrostis tef|MYB_related|MYB_related family protein	KQK19876.1:hypothetical protein BRADI_1g51000 [Brachypodium distachyon]	gi|242382819|emb|FP092061.1|:Phyllostachys edulis cDNA clone: bphylf059c15, full insert sequence	I1H1M0|I1H1M0_BRADI:Uncharacterized protein;OS=Brachypodium distachyon;|GO:0005737,|GO:0005524,GO:0004702,
DN39337_c0_g2_i1	DN39337_c0_g2_i1 len=1341 path=[1:0-48 27:49-88 67:89-162 141:163-192 171:193-242 221:243-296 18256:297-320 299:321-347 9695:348-377 356:378-379 358:380-383 8083:384-425 8125:426-461 18274:462-485 8185:486-614 593:615-629 4380:630-668 18260:669-692 4443:693-719 18267:720-743 4494:744-814 4565:815-830 4581:831-860 4611:861-863 18245:864-887 4638:888-908 4659:909-911 7708:912-983 7780:984-1013 7810…	TTTTTTTTTTAGACAAACATAACGATGTTGATAACCCAGTAGCAAAGCGGGGAATTAAACATGTTTTACAACTTCAGGGGTTGTAACCACACAATGACAAATAGTTCAAACTGACACGACACGATAGCGCCCTCGGGCAGATCACAGGATAGCAGCGGCACACAGGCCTGACACAACAGCAGGAAGCGGTAGACTCCTCTAATACTCGTCACCCTCATCGCCTTCCTCACCCTCGTCGAACTCAGCGCCGACCTCCTCGTAGTCCTTCTCAAGGGCAGCAAGGTCCTCACGGGCCTCAGAGAACTCACCCTCCTCCATACCCTCACCCACGTACCAGTGGACGAAGGCACGCTTCGCGTACATGAGGTCGAACTTGTGGTCGATCCGGGAGAACACCTC…	761.567	611.576	595.649	973.349	1164.94	1066.09	101.34	83.48	74.23	131.44	154.19	143.2	862.196	-0.702572	0.000231143	0.0830131	DOWN	[GO:0005737:cytoplasm][GO:0005874:microtubule][GO:0005525:GTP binding][GO:0003924:GTPase activity][GO:0005200:structural constituent of cytoskeleton][GO:0007017:microtubule-based process]	[ko04145:Phagosome][ko04210:Apoptosis][ko04530:Tight junction][ko04540:Gap junction]	KN539001.1_FGP003:Oryza longistaminata|NAC|NAC family protein	XP_004981922.1:PREDICTED: tubulin alpha1 chain [Setaria italica] >CAE52515.1 alpha tubulin [Setaria viridis] >KQK87342.1 hypothetical protein SETIT_035654mg [Setaria italica]	gi|2511530|gb|AF008120.1|AF008120:Eleusine indica alpha tubulin 1 (TUA1) mRNA, complete cds	O22347|TBA1_ELEIN:Tubulin alpha-1 chain;OS=Eleusine indica;|GO:0005737,GO:0005874,|GO:0005525,GO:0003924,GO:0005200,|GO:0007017,
DN39338_c0_g1_i1	DN39338_c0_g1_i1 len=1417 path=[1395:0-651 2024:652-671 2044:672-1416] [-1, 1395, 2024, 2044, -2]	TTTTAAGATTTTATATTAAAAGATCTAGATTCAATCATCAACTTTAAAATTATAATAAGATGGCATGTTTTCCGCGTGTTGTCAGTAGCAACAGGACCGCCCTGTGTCTGCCGGCTTTGGGACGTCAAGCATTTGTTGTTTTCTGAACCATATGAGTTGGTATCATCTATAAGTACAGGAAAAGCATACTGCACCACACAGATGCATGCTTCTACCAGCAGACCTAGGCGATCAGCGAATAGCACGAGCAACTTACGTTACTGCAAGCATGTCCGCCTCTCTCCTCACTGTTCCTATGGTATTCTCTTTCTCTGCCGCCCGTCGTCAGTACAGAGGCAAGATCAATCTTTACAGCTTCCGTCCGGCAGCGGAGAGCCGTAGCCTCACCCCCCTCTCCGT…	50.0651	16.9647	21.2333	0	0	0	6.22	2.17	2.47	0	0	0	14.7105	7.35105	1.25254e-06	0.00190502	UP	[GO:0016702:oxidoreductase activity, acting on single donors with incorporation of molecular oxygen, incorporation of two atoms of oxygen]	-	-	XP_004979135.1:PREDICTED: carotenoid cleavage dioxygenase 8 homolog A, chloroplasticlike [Setaria italica]	gi|1435163034|ref|XM_025962378.1|:PREDICTED: Panicum hallii carotenoid cleavage dioxygenase 8 homolog B, chloroplastic (LOC112894614), mRNA	A0A0E0JK82|A0A0E0JK82_ORYPU:Uncharacterized protein;OS=Oryza punctata;|GO:0016702,
DN39409_c0_g1_i3	DN39409_c0_g1_i3 len=2091 path=[2059:0-79 2116:80-169 2206:170-195 2232:196-533 6709:534-557 2594:558-598 6707:599-622 2659:623-637 6714:638-661 2698:662-670 2707:671-682 2719:683-727 2764:728-754 6710:755-778 2815:779-864 2901:865-892 6712:893-916 2953:917-928 4535:929-958 2995:959-961 6708:962-985 3022:986-986 6711:987-1010 3047:1011-1030 3067:1031-1050 3087:1051-1054 3091:1055-1101 3138:1102-1…	GTTCTCTTCTCGCCCGTGACCATTTGATTGCCCGTCCCTTTCTCTCGTCCCGCCCTTAAATCCGCGCGTTTGTTTCTCGGCACCGCCGACGCAGCAGCCATGGAAGGCGACAGCAAGGAGGTCGCCAGCCGTCTCGGGTGGACTGGCCAGTCCATGGACATGGAGAAGACCGGCGGCGGCGGCAACAATGGTAATGACGGTGCCCGGAAGCCGCCGATCAGCATCGTCCGTCTCTTCCTGGCCTGCATGGTGTCCGGCGGCATCCAGTACGGCTGGGCTCTGCAGCTTTCTCTCCTGTCGCCGTACTCGCAGACTCTCGGGATCTCGCACAGCTTAGTCTCTCTGACTTGGATCTGCGGGCCTATTGCTGGATTCGTGGTGCAACCCATAGTTGGTTAC…	2532.14	1978.08	1618.2	1009.62	1038.53	1112.44	198.9	160.99	119.63	80.93	81.28	88.57	1548.17	0.955547	3.93884e-06	0.00430204	UP	[GO:0016021:integral component of membrane]	-	Achn143971:Actinidia chinensis|HD-ZIP|HD-ZIP family protein	XP_004952871.1:PREDICTED: sucrose transport protein SUT5like [Setaria italica] >KQL30172.1 hypothetical protein SETIT_016889mg [Setaria italica]	gi|1435118495|ref|XM_025938736.1|:PREDICTED: Panicum hallii sucrose transport protein SUT5-like (LOC112875051), mRNA	K3YRJ5|K3YRJ5_SETIT:Uncharacterized protein;OS=Setaria italica;|GO:0016021,
DN39430_c0_g1_i3	DN39430_c0_g1_i3 len=2613 path=[9083:0-707 9768:708-730 9791:731-731 9792:732-759 9820:760-774 9835:775-781 12569:782-783 12571:784-849 9919:850-855 9925:856-889 9959:890-932 10002:933-1037 10107:1038-1078 10148:1079-1099 10169:1100-1107 831:1108-1139 10177:1140-1199 923:1200-1202 15405:1203-1226 950:1227-1249 15407:1250-1273 997:1274-1346 1070:1347-1448 1172:1449-1469 1193:1470-1543 1267:1544-16…	ATATAGTAGGGGAAAGAGTAGAGGCCAAGTAATCTTTCTGTTCACACTATAATTCTAGTGAAGTGACGTGATTGATCAATAATCCATCACAAGATTCTTAACAGAGGTCACAGAAAAGCTGCTCCCTACATGTCAACTGAGAATTGACACCTGAAAGTTGCAGGTTCCACAGATTTTTTGGCCAGCCACCAGAATGCATGCTGTGGTTATAGTTTGCCCTTATACGTTTCAATGTATCAGTCATGGCGTCTGGTTTGCATGACGTGGAAATGGAGAAACACTTCTCGTCCATCTCTGGTAGACTATTACATAATATTTTTTTCATGTACAGTTGGATGCTCTTTTTGTGCGTGTGGGAGCACTAGATCAGCTACTAGGATCGCTAGACGTGTTCTCAAA…	555.53	609.88	667.171	932.18	1053.11	949.72	33.96	38.75	38.49	58.27	64.17	58.93	794.599	-0.680005	0.000112028	0.0503627	DOWN	[GO:0009507:chloroplast][GO:0005524:ATP binding][GO:0016851:magnesium chelatase activity][GO:0015995:chlorophyll biosynthetic process][GO:0015979:photosynthesis]	[ko00860:Porphyrin and chlorophyll metabolism]	DCAR_002090:Daucus carota|GRAS|GRAS family protein	XP_004977284.1:PREDICTED: magnesiumchelatase subunit ChlI, chloroplastic isoform X2 [Setaria italica] >KQK99546.1 hypothetical protein SETIT_010211mg [Setaria italica]	gi|1435142527|ref|XM_025951714.1|:PREDICTED: Panicum hallii magnesium-chelatase subunit ChlI, chloroplastic (LOC112885986), mRNA	K3Y7M0|K3Y7M0_SETIT:Mg-protoporphyrin IX chelatase;OS=Setaria italica;|GO:0009507,|GO:0005524,GO:0016851,|GO:0015995,GO:0015979,
DN39471_c0_g2_i1	DN39471_c0_g2_i1 len=988 path=[1:0-48 5360:49-72 51:73-128 4237:129-134 4843:135-152 4861:153-154 236:155-229 5369:230-253 335:254-276 358:277-294 376:295-318 400:319-324 406:325-342 424:343-356 438:357-391 3704:392-420 502:421-428 3829:429-489 576:490-618 5365:619-642 729:643-664 751:665-701 788:702-715 5362:716-739 826:740-746 3588:747-833 921:834-858 5366:859-882 970:883-914 4492:915-935 1024:…	GGCTCATTTTTATCCTCTTCAGTTACAGCCTTGTGCTTCCTCTTCTTTGGCGTGATGTCACTGGAAACATAGCCTTCTGATGTATCTTCATCACTTTCCTGCTCGGCCAATTTGCATGTCTTCGCAAAGGGTCCTTTCTCTGGATTCTTTTTCACCCAATCTGCAAGTCTATCTGCAACCCAACTTTGAGTAGCCATCTTTCCTTCACACAACTTTGTTGTTGAATAGTTATGCTCAAATGGAAGGGTCTTTATCTGTATTGTTCGTTCATCCTGAAGCCTTGAAGCATGTATACGCTAGGGACAACCTTCATGTGCACACTCAGTAATGAATCTTTTCTTATCTGTCTTGAGATGATGAAATTCAAAACCTTTTGTAACTGCATAATGTCTAATGGCT…	5.77674	3.39293	0	80.3773	59.3166	36.4898	1.14	0.69	0	16.02	11.64	7.25	30.8922	-4.22653	2.97934e-07	0.000532807	DOWN	-	-	-	XP_006648048.1:PREDICTED: uncharacterized protein LOC102699568 [Oryza brachyantha]	-	B8AG85|B8AG85_ORYSI:Putative uncharacterized protein;OS=Oryza sativa subsp. indica;
DN39471_c0_g2_i3	DN39471_c0_g2_i3 len=562 path=[1:0-48 5360:49-72 51:73-128 4237:129-134 4243:135-161 140:162-163 4037:164-177 163:178-194 5367:195-218 204:219-225 5368:226-249 235:250-250 236:251-325 5369:326-349 335:350-372 358:373-390 376:391-414 400:415-420 406:421-438 4820:439-461 3257:462-469 1403:470-561] [-1, 1, 5360, 51, 4237, 4243, 140, 4037, 163, 5367, 204, 5368, 235, 236, 5369, 335, 358, 376, 400, 406…	GGCTCATTTTTATCCTCTTCAGTTACAGCCTTGTGCTTCCTCTTCTTTGGCGTGATGTCACTGGAAACATAGCCTTCTGATGTATCTTCATCACTTTCCTGCTCGGCCAATTTGCATGTCTTCGCAAAGGGTCCTGCGCCACCACATCTTTTGCATATTAGTTAGGTAGTCACACTTGGAAGCTTTATCTCATATCGTTCTTCCAACTTCTCTTTAGCAGCCTTTGAACCTTTCTCTGGATTCTTTTTCACCCAATCTGCAAGTCTATCTGCAACCCAACTTTGAGTAGCCATCTTTCCTTCACACAACTTTGTTGTTGAATAGTTATGCTCAAATGGAAGGGTCTTTATCTGTATTGTTCGTTCATCCTGAAGCCTTGAAGCATGTATACGCTAGGGA…	0	0	0	47.0501	20.4205	15.7794	0	0	0	22.42	9.61	7.42	13.875	-7.28105	1.96394e-06	0.00261975	DOWN	[GO:0003676:nucleic acid binding][GO:0008270:zinc ion binding]	-	-	AAP52123.2:transposon protein, putative, Mutator subclass [Oryza sativa Japonica Group]	-	Q93VY2|Q93VY2_ORYSJ:Putative mudrA protein-maize transposon MuDR;OS=Oryza sativa subsp. japonica;|GO:0003676,GO:0008270,
DN39476_c2_g1_i1	DN39476_c2_g1_i1 len=1243 path=[1:0-126 6545:127-150 129:151-157 136:158-195 174:196-318 297:319-363 342:364-365 344:366-384 363:385-408 387:409-477 6546:478-501 480:502-549 6550:550-573 552:574-645 624:646-675 654:676-700 679:701-741 720:742-827 806:828-847 826:848-864 843:865-897 876:898-943 922:944-963 942:964-964 943:965-1009 988:1010-1017 996:1018-1036 1015:1037-1065 1044:1066-1090 1069:1091…	CGCAGCACATCGATGTCCAGATTAGGAGGGAGATCGGGACGCTCAAGCTGCTCAAGCACCCCAACGTCGTCCGCCTGCACGAGGTTGCTGCCAGCAAAACAAAGATTTATATGGTGCTTGAGTTCGTCAATGGAGGGGAGCTCTTTGACAAGATTGCTATAAAGAAAAGACTATCTGAACAAGAAGGCAGGAAGCTTTTCCAGCAGCTAATTGATGGTCTCAGCTATTGCCATGATAAAGGCGTGTATCACAGAGACCTCAAGCCAGAGAACGTTCTCATTGATCGAAAAGGCAACATCAAGATCTCTGACTTTGGCCTCAGTGCTTTACCTCAACATCTCGGGAATGATGGACTTCTGCACACAACATGTGGCAGCCCCAACTACATCGCACCTGAGG…	584.414	597.156	905.207	381.302	296.583	388.567	85.54	89.55	123.91	56.58	43.16	57.45	525.538	0.967564	0.000138923	0.058417	UP	[GO:0005524:ATP binding][GO:0004674:protein serine/threonine kinase activity][GO:0007165:signal transduction]	[ko04068:FoxO signaling pathway][ko04140:Autophagy - animal][ko04150:mTOR signaling pathway][ko04151:PI3K-Akt signaling pathway][ko04152:AMPK signaling pathway][ko04371:Apelin signaling pathway][ko04530:Tight junction]	Lus10043264:Linum usitatissimum|YABBY|YABBY family protein	PAN31174.1:hypothetical protein PAHAL_E03223 [Panicum hallii] >PAN31175.1 hypothetical protein PAHAL_E03223 [Panicum hallii]	gi|1435158980|ref|XM_025960253.1|:PREDICTED: Panicum hallii CBL-interacting protein kinase 1 (LOC112893093), mRNA	I1NME1|I1NME1_ORYGL:Non-specific serine/threonine protein kinase;OS=Oryza glaberrima;|GO:0005524,GO:0004674,|GO:0007165,
DN39516_c1_g1_i1	DN39516_c1_g1_i1 len=502 path=[19977:0-41 19996:42-67 20022:68-85 918:86-86 919:87-102 22457:103-148 19726:149-151 975:152-245 20851:246-271 1095:272-275 20227:276-299 19000:300-314 1138:315-334 26081:335-358 1182:359-366 1190:367-367 21177:368-481 1318:482-482 1319:483-501] [-1, 19977, 19996, 20022, 918, 919, 22457, 19726, 975, 20851, 1095, 20227, 19000, 1138, 26081, 1182, 1190, 21177, 1318, 131…	GGGGAGCGCGGCGGCGAGGCGGAGGCACCACGCGTGGAACACGCGCCAGCGGCAGGACCCGATGCAGAAGCCGCCGCCGTGGAAGTAGGCCAGGAGCGGGGCCGGCACGGCGTCGGTGGCGGTGGTGGTGGTGGGCTTGGGCCGGTACAGGCGCGCGCCGAGCCCGTGGGCCGGGTCGTACACCACGTCCTTCCACTCCACGCCGCCGTCGTCGCCGTCGCGGACGTGCACGGGGAACGCCGGCTCGGTGTCGCTGCGCCGCACGCTGCCGTCGCTCAGAACCTGCAGCACGCCGCGGCAGTCCTCCACCACGTAAGGCTCCGGATCCGCCGACGACGACATGGTTGCCTACTCTACCTGAGCTAGAAAGCACTAGCAATTGATTGATCGGCTTCGGCG…	0.96279	0	0	24.5053	19.4481	17.7518	0.57	0	0	14.16	11.4	10.33	10.4446	-5.8872	0.000106066	0.0487601	DOWN	[GO:0016787:hydrolase activity][GO:0008152:metabolic process]	-	-	XP_004955511.1:PREDICTED: probable carboxylesterase 15 [Setaria italica] >KQL22516.1 hypothetical protein SETIT_030493mg [Setaria italica]	gi|1256349466|ref|XM_004955454.3|:PREDICTED: Setaria italica probable carboxylesterase 15 (LOC101781140), mRNA	K3ZV62|K3ZV62_SETIT:Uncharacterized protein;OS=Setaria italica;|GO:0016787,|GO:0008152,
DN39694_c2_g1_i1	DN39694_c2_g1_i1 len=1819 path=[8963:0-43 2092:44-44 2093:45-378 2427:379-406 6719:407-441 2496:442-445 9374:446-469 2524:470-485 9377:486-509 2564:510-528 9369:529-552 2607:553-639 2694:640-679 2734:680-715 4001:716-739 2898:740-790 2949:791-796 2955:797-814 2973:815-820 2979:821-854 3013:855-862 3021:863-875 3034:876-886 3045:887-986 3145:987-1007 3166:1008-1117 9372:1118-1141 3300:1142-1189 93…	AGAGTATATGCAAGACACAAAGTGTGTTGGAAACAATGTACACATATTTTATCTAGATGAAACTGCTCTCATCTCTTTCCTCATTAATTTCTTGTCACGTCATCTAAAATGGTGACATATCACCCTATTTAATAAAAATGAAACTCTCATTAGAAGTAGCCTAACAACAAGTTAATGTGGTAGGTGGAGAAGTTACAGAGCCAACGATGGAGACGTCATCAGAGACAGCCGGAAGAGGGGGTTAGGCGGGGAAGCGAAAGCCAGCTGCTGGTTTGGAGAGGGAAGAAAGAGCTGCGGGAAGTAGAAGAAACAATCATAGTCGTCCGATCTAGATTTGATGGTCATAATAGATCGATTGAAAAGACCTGAAAATTAGCTGCTCCCTAATTTTAATATATA…	3396.72	4699.21	3476.67	1880.04	2337.66	2454.68	313.41	448.11	301.55	176.8	214.72	229.28	3040.83	0.794616	7.5958e-05	0.0380348	UP	[GO:0008234:cysteine-type peptidase activity]	[ko04142:Lysosome][ko04210:Apoptosis]	FANhyb_rscf00000253.1.g00010.1:Fragaria x ananassa|BBR-BPC|BBR-BPC family protein	XP_006660663.1:PREDICTED: oryzain gamma chain [Oryza brachyantha]	gi|242388980|emb|FP095243.1|:Phyllostachys edulis cDNA clone: bphylf061n17, full insert sequence	J3MXV5|J3MXV5_ORYBR:Uncharacterized protein;OS=Oryza brachyantha;|GO:0008234,
DN39696_c0_g8_i7	DN39696_c0_g8_i7 len=3610 path=[14433:0-57 14468:58-70 14481:71-100 597:101-127 624:128-158 655:159-165 662:166-174 21261:175-198 695:199-228 725:229-282 21263:283-306 803:307-338 835:339-341 838:342-347 14433:348-382 14468:383-395 14481:396-425 597:426-452 6153:453-496 3617:497-600 3721:601-726 3847:727-733 3854:734-740 3861:741-839 3960:840-840 3961:841-851 3972:852-856 3977:857-934 4055:935-93…	AGGGCAAAAGCAAGGTATACCAGCTATAGGTTACCAAACAATTAATGATAAGTTACAACATTGTTCATAAAGTAAGAGCCAAAGGCATGCTTACTGAAATCTAAGGACCTAGAGACTCCAAAGAGTAACACATAGGCATGCTTACTGTTATGTGACAATGTATATAACCATCTACATTTCATAAATACACGTCATCATAATCATTCATGTAGCATCCAAGATAAAACAAAAGCAGGTATAGGTTCTCCCAATAACAGAGAAGACATGCAAGGAAATGAAAATCGTGCAGTTGTATTTTATCTATTGAGATTCATTCAGCTGTAACAGGGCAAAAGCAAGGTATACCAGCTATAGGTTACCAAACAATTAATGATAAGTTACAACATTGTTCATAAAGTA…	0	0.848234	0	115.665	60.289	69.0347	0	0.06	0	5.12	2.61	3.05	40.9728	-7.87641	1.69698e-09	8.63017e-06	DOWN	-	-	-	-	-	-
DN39724_c0_g1_i13	DN39724_c0_g1_i13 len=1632 path=[1:0-78 57:79-123 102:124-143 122:144-192 171:193-208 187:209-300 279:301-312 3951:313-330 675:331-342 687:343-384 7892:385-408 753:409-419 764:420-518 863:519-592 7894:593-616 961:617-708 1053:709-711 1056:712-712 1057:713-737 1082:738-738 4561:739-789 1134:790-798 1143:799-804 4171:805-847 1192:848-970 1315:971-1021 1366:1022-1040 1385:1041-1091 1436:1092-1104 14…	TACAAACAAAACCGGCCTCCTCCCGCTCCCGCCACACCAGGCCGCCGGTAGACATGGCAATGCTTCGTCGCAAGTACGCACGAGCTTACCTCCACCTGCTAGTACTCGTGTTGCTGCCCTGCTGCGGATTTCAGCGCTGCTGCGAGGCAACGCAGTCCAAACCGGTGGATGAGGCGCGGCTGCTGCTCCAGATCAAGAGCGCGTGGGGCGACCCGCCGGTGCTGCTGGCATGGAACGCTACGGCATCGGCCGCACTCTGCGGGTGGCCCTACGTGCGCTGCAACAGAGCCGGGCGCGTCTCCGGCCTCTACCTTGGGGACAATTCATTCGCTGCTGGCGAGCTTCCTGCATCCTTCAGCAAGCTGACCAACCTGACTATCCTCGAAGTGTGGAGCTGCA…	1.92558	0	0	39.2084	71.9579	3.94484	0.3	0	0	4.26	7.57	0.52	19.5061	-5.89651	8.13644e-05	0.0400035	DOWN	[GO:0016021:integral component of membrane][GO:0005524:ATP binding][GO:0004674:protein serine/threonine kinase activity]	-	-	PAN28596.1:hypothetical protein PAHAL_E01695 [Panicum hallii]	gi|1205946338|ref|XM_002456291.2|:PREDICTED: Sorghum bicolor receptor-like protein kinase HSL1 (LOC8062168), mRNA	K3XE47|K3XE47_SETIT:Uncharacterized protein;OS=Setaria italica;|GO:0016021,|GO:0005524,GO:0004674,
DN39724_c0_g1_i6	DN39724_c0_g1_i6 len=1385 path=[1:0-78 57:79-123 102:124-143 122:144-192 171:193-208 187:209-300 279:301-312 3951:313-330 675:331-342 687:343-384 7892:385-408 753:409-419 764:420-518 863:519-592 7894:593-616 961:617-708 1053:709-711 1056:712-712 1057:713-737 1082:738-738 4561:739-789 1134:790-798 1143:799-804 4171:805-847 1192:848-970 1315:971-1021 1366:1022-1040 4829:1041-1060 1652:1061-1061 165…	TACAAACAAAACCGGCCTCCTCCCGCTCCCGCCACACCAGGCCGCCGGTAGACATGGCAATGCTTCGTCGCAAGTACGCACGAGCTTACCTCCACCTGCTAGTACTCGTGTTGCTGCCCTGCTGCGGATTTCAGCGCTGCTGCGAGGCAACGCAGTCCAAACCGGTGGATGAGGCGCGGCTGCTGCTCCAGATCAAGAGCGCGTGGGGCGACCCGCCGGTGCTGCTGGCATGGAACGCTACGGCATCGGCCGCACTCTGCGGGTGGCCCTACGTGCGCTGCAACAGAGCCGGGCGCGTCTCCGGCCTCTACCTTGGGGACAATTCATTCGCTGCTGGCGAGCTTCCTGCATCCTTCAGCAAGCTGACCAACCTGACTATCCTCGAAGTGTGGAGCTGCA…	0	0	0	61.7533	47.6478	37.476	0	0	0	8.03	6.11	4.84	24.4795	-8.10016	2.83153e-09	1.24541e-05	DOWN	[GO:0016021:integral component of membrane][GO:0005524:ATP binding][GO:0004674:protein serine/threonine kinase activity]	-	-	PAN28596.1:hypothetical protein PAHAL_E01695 [Panicum hallii]	gi|1205946338|ref|XM_002456291.2|:PREDICTED: Sorghum bicolor receptor-like protein kinase HSL1 (LOC8062168), mRNA	K3XE47|K3XE47_SETIT:Uncharacterized protein;OS=Setaria italica;|GO:0016021,|GO:0005524,GO:0004674,
DN39749_c1_g3_i4	DN39749_c1_g3_i4 len=3951 path=[9757:0-391 10126:392-595 13656:596-619 10354:620-690 5797:691-691 5798:692-765 13657:766-789 5896:790-1297 6404:1298-1318 6425:1319-1354 6461:1355-1356 6463:1357-1417 6524:1418-1434 6541:1435-1471 13655:1472-1495 6602:1496-1686 6793:1687-1775 6882:1776-2640 13659:2641-2664 7771:2665-3371 8478:3372-3372 8479:3373-3492 334:3493-3676 518:3677-3678 9717:3679-3694 11321…	TTTTTAAAAGGGTATAAAAATTAGAGTACCTAATATTTTAGTACAGATCGGGTAATTCTGTTTTAACTAGCTAGCCTGCATCTCTGAATAGCACATGAACCTAAATAAAGAAATAGAAGTTACATGTCACAAATTCAAGAGCATGCAAAATTGCAAAACTTCAATCTAAAAATCTCTGGATCAACAACGATTCCATTGGGTAAGACATGAGGAATTATTTGCTCCACATTACTAACTACAGTCTCTACAATCTCTGGTTCTACTTCTGTTTCTTGAGTAGGAGGTGCAATAGACTGTATTACCGGGATGGGGGCAGGAGCAAAATATGATGTCAATGTCCTGTTCCTCTTCTTCATTTATGCAATTCGACTGCTGAGAGCTTCCTGTTTGTGCGATCTG…	56.8046	109.422	60.3472	0	0	0	2.25	4.46	2.26	0	0	0	37.7623	8.71325	4.6305e-11	4.43273e-07	UP	-	-	LOC_Os12g06010.1:Oryza sativa subsp. japonica|bZIP|bZIP family protein	ABA99487.1:retrotransposon protein, putative, unclassified [Oryza sativa Japonica Group]	gi|1205960232|ref|XM_021461628.1|:PREDICTED: Sorghum bicolor dirigent protein 21 (LOC8068349), mRNA	Q2QLW7|Q2QLW7_ORYSJ:Retrotransposon protein, putative, unclassified;OS=Oryza sativa subsp. japonica;GN=LOC_Os12g43060 {ECO:0000313|EMBL:ABA99487.1};
DN39749_c1_g3_i6	DN39749_c1_g3_i6 len=842 path=[8599:0-561 518:562-563 520:564-597 554:598-603 560:604-687 13658:688-711 668:712-741 698:742-786 743:787-841] [-1, 8599, 518, 520, 554, 560, 13658, 668, 698, 743, -2]	GTCAAAATGAGGTTCTCTAATTTTTAGCGGTGGACCATAATATGGTCCGATCCTAAAAGTCAACTTTTAAAGGCGGATCACATTGTGAGCCGCCCCTGTAAATCGAGGTGATTTATAGGACACGTAAAACACATAGCGGCAAATTTTACCACGCTGCAAATGGCACTCCGGAGTCACGCAACATGTTGATTGCACACAGCTTATATATTTGGACACTACTGGATGGTGAAGTGGACTAGTAGCCACGTAGGCTGCCAGCATGGCAAGCAAGGCCAACAGCTCATCATGCTCAGGGGTTTACGAAGACATCGAGCTCGAGCACGGCGTTGGGGTTGTCCAGGCTGACCGTCTTCCACAGCACGTACCCCCTCGCCATCCTGAACTGCCCCGTGCCGCCGA…	7.70232	0	0	42.1491	87.5163	30.5725	1.92	0	0	10.5	21.54	7.73	27.99	-4.37406	5.94227e-05	0.0321276	DOWN	[GO:0048046:apoplast]	-	ONIVA11G04890.1:Oryza nivara|NAC|NAC family protein	XP_004979856.1:PREDICTED: dirigent protein 1like [Setaria italica] >KQK95647.1 hypothetical protein SETIT_026932mg [Setaria italica]	gi|1205960232|ref|XM_021461628.1|:PREDICTED: Sorghum bicolor dirigent protein 21 (LOC8068349), mRNA	K3ZK27|K3ZK27_SETIT:Dirigent protein;OS=Setaria italica;|GO:0048046,
DN39784_c1_g1_i13	DN39784_c1_g1_i13 len=852 path=[1699:0-302 1979:303-316 1993:317-335 2012:336-424 4448:425-561 185:562-586 4585:587-610 234:611-618 242:619-627 251:628-629 3951:630-651 399:652-659 4783:660-683 431:684-685 433:686-692 4239:693-716 464:717-718 466:719-727 475:728-741 489:742-754 502:755-765 513:766-771 3729:772-798 546:799-808 556:809-812 3705:813-836 584:837-851] [-1, 1699, 1979, 1993, 2012, 4448…	CAGAAATATCTCTTCTTTTTCCATTCCAAATGTGATTACATAAGTAATATACATCCATTCACAAGAACGATTACAAAATCAGTATACATTTTGTCCAAGAGATCTACAACTTGACACACTAACTTCCAGTTTAGAAAACATTTGAACAATAAACATGCAAATTAGGTTAAACATCAAGACAATGATGTTCTTTCTAGAAGCTACTCAAGTAAAATAATCACTGTTTAGGGTGCCTTTCCTAACAGCTCCTCTAGTGAAATAGTCAATGAGCTCCTCTAGCTCCTTCCTGAACACCAAGCCATTCTGGCATGTCCCTTAGATAGCAATTGTGCTTCCATGATTTTAGGCAAAATTTTACCATCAGAAGCTATTATAACTGAAACTTAGCATCCCAGAAAT…	8.66511	8.48234	35.7613	0	0	0	2.15	2.19	8.08	0	0	0	8.81812	6.60783	0.000132034	0.056545	UP	-	-	-	-	-	-
DN39790_c0_g1_i1	DN39790_c0_g1_i1 len=2300 path=[7221:0-44 480:45-100 7420:101-124 560:125-172 7413:173-196 632:197-266 702:267-284 720:285-285 721:286-328 764:329-400 7423:401-424 860:425-454 7418:455-478 914:479-486 7410:487-510 946:511-538 974:539-565 1001:566-601 6151:602-671 1107:672-724 7416:725-748 1184:749-786 7411:787-810 1246:811-835 7419:836-859 1295:860-865 7409:866-889 1325:890-895 7412:896-919 1355:…	GGATAAGGTGCCTTGGGCATAGCCATGGAGGTTCTTCCATTTCCAGCCTCTAGTTCTTCCACCAGAGTAATGGCCAAATGCTACTCCGATTGGCAATCCCTTCCACCTCTGCATCCATCGAGAAGAACACCGCCCCAATCCCAGACCTCTGTGAGCACGATCAAGCGGCAGCTCGCATCCTTCGTGCTGCACTGCTCCAGGTCCTGTGCTTCCCCCCTTCTTGAGCCCAAGAATTTGCCCAATGAGTTTCAAGCCGCGCCGACGACGACGGTGTCGCCTCCGCTCCTGGAAGCTGCTCCGAAGCTGGGCATATCGAACAAGTTCATCCGAGGCCTCTGCAGCGACCGGCAGACGGAGCAGCTCGCCTTCGAGTGCTACAGGAGGGCGCTGCTGCAGCCG…	179.079	315.543	343.085	60.7731	85.5715	103.552	12.62	23.08	22.78	4.37	6.01	7.4	181.267	1.7448	1.27858e-06	0.00190779	UP	-	-	-	ONM14655.1:Pentatricopeptide repeatcontaining protein chloroplastic [Zea mays]	gi|1435177859|ref|XM_025969883.1|:PREDICTED: Panicum hallii pentatricopeptide repeat-containing protein At5g13770, chloroplastic (LOC112901058), mRNA	A0A1D6E1W5|A0A1D6E1W5_MAIZE:Uncharacterized protein;OS=Zea mays;
DN39822_c0_g1_i1	DN39822_c0_g1_i1 len=1138 path=[3381:0-135 7703:136-164 3523:165-171 3530:172-195 3554:196-197 3556:198-203 3562:204-218 3577:219-227 3586:228-240 3599:241-243 3602:244-331 3690:332-351 3710:352-411 9874:412-435 3794:436-472 3831:473-570 3929:571-591 3950:592-619 3978:620-640 3999:641-645 4004:646-663 4022:664-707 4066:708-708 6749:709-790 4167:791-810 4187:811-846 4223:847-849 9875:850-873 4250:…	CTCCGGTGTTCCAGAGGAAGTGCGCGTAGGCGGCGGCGTGGTGCGAGTTCCCCGGGTCGGCCGCGATGGCCTCCTGGTAGACGTCCTCGGCCGCGGCGAGGTCGTCCCTCGCCTTCCACAGGAACGTCGCGTACCGCCCCATCGCCTCCGCGTCCGCCGGCTCCGCGCGCACAGCCCGCTTGAAGAAATGCTCAGCCCGGTCGTGGTCGTGCTGCACCAGGTAGAGGAACTGCGCGAAGTTGGACAGCAGCAGCGAGTTGTTAGGCTCCTCGGACACGGCCTGCTCGTACCGCTGCGCCGTCGCCGCGAACTCGGGCGAGTACTCTGCCGCCGCCACCTCAGGCGCATCCACCGGCGCCACGAGCTGCCCCAGAATCTCCGGGTCCATGAGCTCCTCCG…	169.451	251.925	185.512	58.8126	76.8199	88.7589	27.91	42.22	28.44	9.78	12.63	14.67	138.547	1.43679	1.4019e-05	0.0110215	UP	-	-	-	XP_004970622.1:PREDICTED: uncharacterized protein LOC101760316 [Setaria italica] >KQL07792.1 hypothetical protein SETIT_001075mg [Setaria italica]	gi|1256561160|ref|XM_022827022.1|:PREDICTED: Setaria italica uncharacterized LOC101760316 (LOC101760316), transcript variant X3, mRNA	K3XGQ4|K3XGQ4_SETIT:Uncharacterized protein;OS=Setaria italica;
DN39822_c0_g1_i2	DN39822_c0_g1_i2 len=1132 path=[3381:0-135 7703:136-164 3523:165-171 3530:172-195 3554:196-197 3556:198-203 3562:204-218 3577:219-227 3586:228-240 3599:241-243 3602:244-331 3690:332-351 3710:352-411 9874:412-435 3794:436-472 7013:473-546 3929:547-567 6985:568-595 3978:596-616 3999:617-621 4004:622-639 6705:640-683 4066:684-684 4067:685-784 4167:785-804 7667:805-840 4223:841-843 9875:844-867 4250:…	CTCCGGTGTTCCAGAGGAAGTGCGCGTAGGCGGCGGCGTGGTGCGAGTTCCCCGGGTCGGCCGCGATGGCCTCCTGGTAGACGTCCTCGGCCGCGGCGAGGTCGTCCCTCGCCTTCCACAGGAACGTCGCGTACCGCCCCATCGCCTCCGCGTCCGCCGGCTCCGCGCGCACAGCCCGCTTGAAGAAATGCTCAGCCCGGTCGTGGTCGTGCTGCACCAGGTAGAGGAACTGCGCGAAGTTGGACAGCAGCAGCGAGTTGTTAGGCTCCTCGGACACGGCCTGCTCGTACCGCTGCGCCGTCGCCGCGAACTCGGGCGAGTACTCTGCCGCCGCCACCTCAGGCGCATCCACCGGCGCCACGAGCTGCCCCAGAATCTCCGGGTCCATGAGCTCCTCCG…	216.628	209.514	378.846	107.823	107.937	66.076	35.87	35.27	58.5	18.13	17.74	11.01	181.137	1.5122	2.86842e-05	0.018524	UP	-	-	-	NP_001142835.1:uncharacterized protein LOC100275225 [Zea mays] >ACG27014.1 hypothetical protein [Zea mays]	gi|1256561160|ref|XM_022827022.1|:PREDICTED: Setaria italica uncharacterized LOC101760316 (LOC101760316), transcript variant X3, mRNA	B6SQ81|B6SQ81_MAIZE:Putative uncharacterized protein;OS=Zea mays;
DN39823_c0_g1_i10	DN39823_c0_g1_i10 len=590 path=[20933:0-134 824:135-145 835:146-169 21990:170-193 883:194-328 1018:329-346 1036:347-361 1051:362-377 1067:378-385 1075:386-409 21977:410-433 1123:434-441 1131:442-451 1141:452-478 1168:479-553 1243:554-589] [-1, 20933, 824, 835, 21990, 883, 1018, 1036, 1051, 1067, 1075, 21977, 1123, 1131, 1141, 1168, 1243]	ATTTCTGGCTCACAGGTGATCTTCCTATAATCTTGTGACAAACTTGTGTTGTTTAGTTGGACTTCTTTAGAGACATAGAGCCTCTCTCTAATTATTTTTGGTTTCCCTTTTCCACAGCTTCTAGCCATCCTTCCTCTAGCTATGGTCCATACCTTGGGCAATCTTTTTACGAATATGAGCCTTGGGAAGGTTGCAGTGTCGTTTACGCATACCATCAAGGCTATGGAACCTTTCTTTTCAGTCCTTCTTTCCGCAATTTTCCTTGGCGAGATGCCTACTGTTTGGGTTGTATCATCTCTTGTTCCCATTGTTGGTGGTGTGGCATTGGCATCTCTTACTGAGGCTTCCTTTAACTGGGCTGGGTTTTGGAGTGCAATGGCATCGAATGTTACCTTCCAG…	0	0	0	23.5251	18.4757	9.8621	0	0	0	10.49	8.12	4.33	8.6438	-6.59838	6.30423e-05	0.0334184	DOWN	[GO:0016021:integral component of membrane][GO:0005215:transporter activity]	-	KZV22500.1:Dorcoceras hygrometricum|HB-other|HB-other family protein	ACG37546.1:triose phosphate/phosphate translocator, nongreen plastid,chloroplast precursor [Zea mays]	gi|1256593900|ref|XM_004973192.3|:PREDICTED: Setaria italica phosphoenolpyruvate/phosphate translocator 2, chloroplastic (LOC101755870), mRNA	C0P317|C0P317_MAIZE:Uncharacterized protein;OS=Zea mays;|GO:0016021,|GO:0005215,
DN39843_c1_g2_i5	DN39843_c1_g2_i5 len=2301 path=[3789:0-333 4100:334-431 4198:432-572 4339:573-643 4410:644-685 12719:686-709 4476:710-735 4502:736-783 4550:784-818 12734:819-842 4609:843-852 12716:853-876 4643:877-945 12718:946-969 4736:970-972 4739:973-975 818:976-978 821:979-996 839:997-1068 12723:1069-1092 935:1093-1095 12732:1096-1119 962:1120-1160 12733:1161-1184 1027:1185-1260 1103:1261-1283 1126:1284-1297…	GGATCCTCACGCTTTTGGCTGTTGTTGCAAAGTACTGGAATCTAGGACAAAACAATATTTGTTACGAAACTACTTTTACTACATTAAGTTCAAATATTATGAGGAAGAAAACTAAAAAATGACACTCGCAAATAAAAAAACTAACAAATGACAGCTCACGTCTTCAGTTGACAGAATCATGGAAAGTACTTCTGAAGCTGAAGTACGAATGTACCACCAGACCAAGACGAGGTGAACTCTCTGAACTCATAGGCAAGCATGGAGAGCACCCTGAGAATCTGACACGCAAGACATGTAAATTCCCAGGGAACAGCTGTTAGTACGACACAGGCTCTGAAACTATTTTAGAATTTTTTAAAAGTGAGTATAACTGTGTATATGCAGTACATGGAACAGCAA…	0	0	0	19.6042	25.2825	11.8345	0	0	0	1.43	1.81	0.87	9.45354	-6.72762	2.89289e-05	0.0186081	DOWN	[GO:0016021:integral component of membrane]	-	DCAR_007495:Daucus carota|NF-YC|NF-YC family protein	PAN37815.1:hypothetical protein PAHAL_G00880 [Panicum hallii]	gi|1200742239|ref|NM_001174450.2|:Zea mays Major facilitator superfamily protein (LOC100381633), mRNA	A0A0A9GZ71|A0A0A9GZ71_ARUDO:Uncharacterized protein;OS=Arundo donax;|GO:0016021,
DN39861_c2_g3_i5	DN39861_c2_g3_i5 len=4389 path=[26931:0-37 293:38-102 26881:103-127 371:128-178 422:179-472 716:473-493 737:494-734 26164:735-995 1000:996-1713 1718:1714-1802 1807:1803-1823 1828:1824-1826 15339:1827-1894 15407:1895-1990 15503:1991-2016 2021:2017-2018 21669:2019-2057 2062:2058-2060 2065:2061-2087 2092:2088-2240 2245:2241-2256 2261:2257-2401 2406:2402-2402 2407:2403-2474 2479:2475-3625 3630:3626-3…	CGGCACCTCCATCGACCTCCGCCTGCGAGACGCAGTACCCTGCCTCCGCCTTCACCCGTTGTAGAGGCGCCTGCTTGCCTGCCTCTACCATCTCGCCTGCTCCTCCGCCTGCTCCCAGCCACCCCGCCTGCTCCTCTGCCATCCCGCCTGCTCCTCCGTGTGCTCCTCCGCTTGCAAGGCCGCGCCATCATTGCTGCATCTTGGAAATTATTCTTGAGCTGGGCGGCTACTGTTTCGGCGATCTGAGAATCTGTGATTTTTCTACACCATAGAAACTACTCGCGTTCAAATATAGTGACATATTCAAGGTGGATCGGTGGCCGCAGACATGTTGATGCCCACATCAACCATGGGAGGTTAGAATTTTGTCTTCAGTTTCATTTGCGGAGTTGATTCTTT…	0	0	0	59.7928	40.8409	33.5311	0	0	0	2.14	1.43	1.2	22.3608	-7.96955	8.41019e-09	2.85139e-05	DOWN	[GO:0003678:DNA helicase activity][GO:0006281:DNA repair][GO:0000723:telomere maintenance]	-	Dca56676.1:Dianthus caryophyllus|B3|B3 family protein	XP_010240342.1:PREDICTED: uncharacterized protein LOC100833043 isoform X1 [Brachypodium distachyon] >XP_010240343.1 PREDICTED: uncharacterized protein LOC100833043 isoform X1 [Brachypodium distachyon]	-	A0A0Q3E8V5|A0A0Q3E8V5_BRADI:Uncharacterized protein;OS=Brachypodium distachyon;|GO:0003678,|GO:0006281,GO:0000723,
DN39861_c2_g4_i1	DN39861_c2_g4_i1 len=1478 path=[4647:0-48 22517:49-96 4721:97-110 20688:111-161 20739:162-296 20874:297-318 4942:319-319 4943:320-1018 5642:1019-1023 18087:1024-1253 5851:1254-1264 5862:1265-1281 5879:1282-1320 5918:1321-1477] [4647, 22517, 4721, 20688, 20739, 20874, 4942, 4943, 5642, 18087, 5851, 5862, 5879, 5918, -2]	ATAATTTGATTATGGACTTTGTACACAAGAAGAAGGGACAGGTTTTCTTTCTAGATGGACCCGGAGGTACTGGCAAGACCTTTCTTTACAAGGCACTAATTGCAACAGTCCATTCAGAAGGCAATATAGCAATTGCCACTGCCACCTCAGGTATTGCTGCAGGTATTATGCCCGGGGGTCGCACTGCGCACTCGGTTTTTAAGATCCCAATCAGAATCACTAATAGTAGTACTTGCAACTTCACAAAAATGGATGATACCGCCGGTCTACTTTGTGCAGCGTCCCTCATCATTTGGGACGAGGTAGCAATGACTAAGAGGCAAATCGTTGAGACCCTTGACCAATCACTCCAAGATATTATGGACAGTGACCTTCTATTTGGTGGAAAGGTTTTAGTCT…	6.73953	0	0	70.5752	106.964	56.2139	0.91	0	0	8.47	12.63	6.71	40.0822	-5.11087	3.65379e-08	8.8365e-05	DOWN	-	-	Dca56676.1:Dianthus caryophyllus|B3|B3 family protein	XP_020186514.1:uncharacterized protein LOC109772237 [Aegilops tauschii subsp. tauschii]	-	A0A1D5X7F6|A0A1D5X7F6_WHEAT:Uncharacterized protein;OS=Triticum aestivum;
DN39933_c0_g2_i4	DN39933_c0_g2_i4 len=4527 path=[1:0-93 72:94-118 97:119-151 130:152-180 159:181-223 202:224-308 287:309-316 295:317-368 347:369-493 472:494-541 520:542-560 18717:561-584 563:585-616 18721:617-640 619:641-670 649:671-715 694:716-801 18726:802-825 804:826-845 12319:846-941 18719:942-965 12439:966-987 12461:988-1030 12504:1031-1034 18727:1035-1058 12532:1059-1123 18731:1124-1147 12621:1148-1163 1263…	GGGGAATATCTCATTGCAGTCTAAGTGTTGATTTTTTTTAGATCTTGCTCTAGAGTGTTTATACAAAATTGCTAGGGCAACAACAGAACAACAGCGGCAATAGCATATCTTTTCTGATACCTCTTACTGCAACTGCATTTAGCAATTTACAAAGGATTCTAGGCACCACCAACACTACAAAGAAAGCATTATCTCAACGACTAAAATGAAAGTTTGCTTTATGAAGAGACTAGACGGAATAGGGGAGAAAAAGGAAAATAATTACATGGAATGAACTACTAGCACCTTTGTTTTCCTTGTCAGCGACCATAGGCGGTGCTGGAGTAAATAGCGGTGGTATTCCTACTCAATATCTCCAAGACCTTGAGGTTTGATGAGCTCACGAATCTAGGAGCCTTG…	0	0	0	30.3865	5.83442	21.6966	0	0	0	1.07	0.22	0.77	9.65293	-6.75744	5.78121e-05	0.0313609	DOWN	[GO:0080123:jasmonate-amino synthetase activity][GO:0009864:induced systemic resistance, jasmonic acid mediated signaling pathway][GO:0009694:jasmonic acid metabolic process][GO:0009611:response to wounding]	[ko04075:Plant hormone signal transduction]	RrC1700_p1:Raphanus raphanistrum|ERF|ERF family protein	XP_004961060.1:PREDICTED: probable indole3acetic acidamido synthetase GH3.5 [Setaria italica]	gi|1435142642|ref|XM_025951777.1|:PREDICTED: Panicum hallii jasmonic acid-amido synthetase JAR1 (LOC112886030), transcript variant X3, mRNA	A0A0A9DI51|A0A0A9DI51_ARUDO:Uncharacterized protein;OS=Arundo donax;|GO:0080123,|GO:0009864,GO:0009694,GO:0009611,
DN39957_c0_g1_i5	DN39957_c0_g1_i5 len=2940 path=[9533:0-215 2538:216-227 2550:228-279 2602:280-311 2634:312-321 7111:322-335 7125:336-386 2709:387-408 11048:409-432 2755:433-441 7289:442-492 2815:493-507 11055:508-531 2854:532-540 7835:541-558 9967:559-582 2905:583-590 2913:591-627 2950:628-629 11047:630-653 2976:654-672 7802:673-681 7811:682-705 3028:706-719 3042:720-760 3083:761-806 3129:807-838 3161:839-840 31…	AGAGGATTTTTAGAATAAGCGCACAATTCAACATGATAAGTGTACAAAATTTATGCTCCACATTATCGTTTTCAGTTTTAGTAAAAATAACAATCATTTAATTCAATTAAAATATACCACAGTTTGATGTTTTCTTCAAAAATCCGTAACAACGTACGGGCATTTTGCTAGTAAACATATATACTCATTAGTCATTTGACTCACTCAAGGAAGATTATGTATGTAGTCCGCATTACAACTTCGTGTCTGTTGCATACGAGACCTGTAAAACTTATATACACTGTCATCATGGCACTCAGTAGAGGCTTGCAATCTGCGGGCTGCAGAAGACGAGCACCTCCACGAGCTTGGCACGGGTCTCGTTGCCAAACAGGCTCTCCTTCCCGTCGGCCCGCTTCG…	22.1442	25.447	17.8806	193.101	156.557	98.621	1.22	1.44	0.91	10.61	8.4	5.4	85.6252	-2.7689	1.69783e-10	1.31573e-06	DOWN	[GO:0009507:chloroplast]	-	-	PAN42131.1:hypothetical protein PAHAL_H02232 [Panicum hallii]	gi|1435184212|ref|XM_025935552.1|:PREDICTED: Panicum hallii uncharacterized LOC112872464 (LOC112872464), mRNA	B6SSP5|B6SSP5_MAIZE:Uncharacterized protein;OS=Zea mays;|GO:0009507,
DN39957_c0_g1_i6	DN39957_c0_g1_i6 len=2872 path=[2314:0-246 2538:247-258 8823:259-310 2602:311-342 2634:343-352 2644:353-417 2709:418-439 11048:440-463 2755:464-472 2764:473-523 2815:524-538 11055:539-562 2854:563-571 2863:572-595 2887:596-613 2905:614-621 6767:622-658 2950:659-660 11047:661-684 2976:685-703 2995:704-733 3025:734-736 3028:737-750 7430:751-791 3083:792-837 6529:838-869 3161:870-871 9207:872-916 33…	TTTTGAACAGAAAATAAATGAATTTCCTAATAACAGAAATAAAACTTAACAATATAATATCTCTTGCCCTAACAAAACCTTCTTCATTCAAAGAACAGAAAATTCTCTTTCGCAAAAAAAAAAAAAAGAACAGAAAATTCTATGGTGACCAAAGAGACTTTGGATATGGCAAGTTATTATGGCTCTTAGCTCCGTGGTATGCAATAAACATATACTCATTAGTTATTTGACTCACTCAAGGAAGATTATGTATGTAGTCGGCATTACAACTTGGTGTCCGTTGCATATGAGACCTGTAAAACTTATATACACTGTCATCATGGCACTCAGTAGAGGCTTGCAATCTGCGGGCTACAGAAGACGTGCACCTCCACGAGCTCGGCACGGGTCTCGTCGCCA…	41.4	87.3681	106.166	0	0	0	2.3	5.02	5.53	0	0	0	39.1557	8.7627	5.24409e-11	4.49168e-07	UP	[GO:0009507:chloroplast]	-	-	NP_001142958.1:uncharacterized protein LOC100275409 [Zea mays] >XP_008667640.1 uncharacterized protein LOC100275409 isoform X1 [Zea mays] >ACG27878.1 hypothetical protein [Zea mays] >ACN27718.1 unknown [Zea mays] >ONM19411.1 hypothetical protein ZEAMMB73_Zm00001d004672 [Zea mays]	gi|1435184212|ref|XM_025935552.1|:PREDICTED: Panicum hallii uncharacterized LOC112872464 (LOC112872464), mRNA	B6SSP5|B6SSP5_MAIZE:Uncharacterized protein;OS=Zea mays;|GO:0009507,
DN39965_c3_g1_i2	DN39965_c3_g1_i2 len=965 path=[1:0-101 5113:102-125 104:126-143 122:144-176 155:177-568 547:569-582 4574:583-603 588:604-631 5114:632-655 640:656-752 737:753-964] [-1, 1, 5113, 104, 122, 155, 547, 4574, 588, 5114, 640, 737, -2]	GTCGGCCTTGTACGCGAAGAACGGATAGCAGTTGATGAGGAACGACGACCGCGCCATGGACAGGAACCCCAGGATGGGCTGCATGTACGGCACGACGTCGGGCCGGAACGCGCCGGCGGAGGGCGGGTAGGAGTTGCCCATGATGTCGAGGGAGTGGGCCGTGGTGACGTTGACCCGGCCCTGCAGGCCCAGGGCCGTCAGGGCCTGGTACACGGACTGCATGGCCGGGAGCAGGTCCGCCTTCAGCTGCGTGTCGTTGCCCTTGAACACCTCGTTCCCCACGGTGATGCAGGTGATGCGCGTGCTGGGGAGGTACGGCTGCACGTGCCGCTGGATCCAGGCCTGCGCGGCGGCCGGGTCCACCATCGCCGACACGTTCTCGTTGCCGATGCCGACGAC…	48.1395	19.5094	147.515	7.84168	5.83442	2.95863	9.92	4.16	28.04	1.75	1.27	0.61	38.6332	3.68881	1.13362e-05	0.00970965	UP	-	-	MDP0000282531:Malus domestica|BES1|BES1 family protein	XP_004975562.1:PREDICTED: glucan endo1,3betaglucosidase 14like [Setaria italica] >XP_004975563.1 PREDICTED: glucan endo1,3betaglucosidase 14like [Setaria italica]	gi|1256608281|ref|XM_004975506.2|:PREDICTED: Setaria italica glucan endo-1,3-beta-glucosidase 14 (LOC101763726), transcript variant X2, mRNA	A0A1D6EBJ2|A0A1D6EBJ2_MAIZE:Uncharacterized protein;OS=Zea mays;
DN39965_c4_g1_i1	DN39965_c4_g1_i1 len=979 path=[1261:0-41 6216:42-65 1304:66-124 1363:125-128 1367:129-155 1394:156-206 6217:207-230 1469:231-233 6213:234-257 1496:258-299 6214:300-323 1562:324-362 1601:363-372 1611:373-374 3173:375-386 3185:387-404 3203:405-496 3295:497-559 3358:560-584 3383:585-602 3401:603-650 3449:651-666 3465:667-688 3487:689-734 3533:735-738 3537:739-783 3582:784-805 3604:806-837 3636:838-8…	GTTCTTCGCGTACAAGGCCGACCCGGGCAGCGTGCCGCTGGATTACGCGCTGTTCCAGCCCAACCCGGGGGTGACGGACCCAAACACCAAGCTCAACTACGACAACATGCTGTACGCGCAGATCGACTCGGTCTACGCGGCCATCCAGGCGCTGGGCCACACCGACATCGACGTGAAGATCTCCGAGACGGGGTGGCCGTCGAGGGGTGACCCCGACGAGGTCGGCGCCACGCCCGAGAACGCAGGGACGTACATCGGGAACCTGCTGCAGAGGATCGAGATGAAGCAGGGCACGCCGCTCAGGCCGTCCGTGCCCATCGACGTCTACGTCTTCGCGCTGTTCAATGAGAACCTCAAGCCCGGCCCGGCGTCGGAACGGAACTACGGGCTGTTCTACCC…	42.3628	27.1435	271.562	9.8021	3.88961	10.8483	8.65	5.5	50.58	1.98	0.77	2.18	60.9348	3.79472	8.01177e-06	0.00736626	UP	[GO:0004553:hydrolase activity, hydrolyzing O-glycosyl compounds][GO:0005975:carbohydrate metabolic process]	-	Pbr002083.1:Pyrus bretschneideri|ERF|ERF family protein	PAN37999.1:hypothetical protein PAHAL_J02003 [Panicum hallii] >PAN38000.1 hypothetical protein PAHAL_J02003 [Panicum hallii] >PAN38001.1 hypothetical protein PAHAL_J02003 [Panicum hallii] >PAN38002.1 hypothetical protein PAHAL_J02003 [Panicum hallii] >PAN38003.1 hypothetical protein PAHAL_J02003 [Panicum hallii] >PAN38004.1 hypothetical protein PAHAL_J02003 [Panicum hallii]	gi|1435172524|ref|XM_025967066.1|:PREDICTED: Panicum hallii glucan endo-1,3-beta-glucosidase 14-like (LOC112898777), transcript variant X7, mRNA	Q01IT5|Q01IT5_ORYSA:H0717B12.10 protein;OS=Oryza sativa;|GO:0004553,|GO:0005975,
DN39981_c0_g1_i2	DN39981_c0_g1_i2 len=2381 path=[7928:0-32 7938:33-43 2389:44-53 2399:54-112 8680:113-138 8706:139-139 2485:140-277 5869:278-343 2689:344-345 10250:346-369 2715:370-403 10252:404-427 2773:428-445 10255:446-469 2815:470-471 2817:472-505 2851:506-544 2890:545-607 2953:608-623 2969:624-637 2983:638-645 2991:646-661 3007:662-673 10254:674-697 3043:698-826 10257:827-850 3196:851-859 3805:860-865 3811:8…	TGAGCCTTCACTGACAGTGGGCTGTCCTTGGCCATGAGGCAGGTTCCCTGCTTGACATTGCAGACCGGGTACTCATGAGGGCAGCAGCTGTAGTGATCGTCGCAGCAGGTGGCGCCCTCGAGCGGGCAGCAGCCCCAGGCGAAGCAGTACTTGCCGTACTCGTAGATGCAGCAGCAGGTGGTGCTCTCCGGGCAGGTGTAGTAGCTGTCGCAGACGGTGGGCGGCGGAGTGGGGGACGGCGGCGTTGGGCCAGGGTTCGGGGGGTTCTCGCCCTTCTTTACGGGGTACGACGGCTCGACGGCGATGCCGCACTTGCCGCTGGACGCCTTGATGTTACGCTCCATCCTGACGTAGCCGGACTCACCCCAGCTTTTGCCCCATGAGTTCTTGACGATCCAG…	470.805	591.219	360.965	211.725	41.8134	143	31.94	41.64	23.1	14.7	2.87	9.87	303.255	1.84395	8.39299e-05	0.0409659	UP	[GO:0008234:cysteine-type peptidase activity]	-	FANhyb_rscf00000253.1.g00010.1:Fragaria x ananassa|BBR-BPC|BBR-BPC family protein	OEL29717.1:Oryzain alpha chain [Dichanthelium oligosanthes]	gi|195629241|gb|EU964144.1|:Zea mays clone 276186 cysteine protease 1 precursor, mRNA, complete cds	K7TP58|K7TP58_MAIZE:Cysteine protease 1;OS=Zea mays;|GO:0008234,
DN40001_c0_g1_i1	DN40001_c0_g1_i1 len=2297 path=[1:0-235 214:236-291 270:292-387 11782:388-411 390:412-436 11786:437-460 439:461-463 442:464-511 490:512-532 511:533-555 534:556-558 537:559-612 591:613-648 627:649-662 641:663-684 663:685-700 679:701-702 681:703-713 692:714-727 706:728-734 713:735-751 730:752-825 11787:826-849 828:850-931 910:932-958 937:959-966 5907:967-1003 982:1004-1021 1000:1022-1066 1045:1067-…	TTTGGGAATTCTCCAGTTTCACGAAGGAAATAAATGTGATAAATTTCTGCATTTAAAATAAGAACATGAAACCTTATGTACCGACTCGCCCGCATTCATCGAGCTACTTTGTGAAATAAACTTAAAGAAAACATGATTCAGAAACCATGTCTACGAGTCACTATCATACTACTTTACTGGAGAAACAACGCATTGTGTTATGGATGTACTCAGGTTAATTCTCTCGAAGCTGGAACGTGGTGTCTCTTTTTTACAAACTCTGCACATCGTAAGAGAGTAGTGGTCCATAAATGATTCACGAAAACGAAAAGAAAAAGAAAAGAAGGCATGTCGACGAGTATTTTGTTGGACTAGTTGGACGACCATGGGTCATCATCCAGAGTTCATCCGCAAGCTGGA…	1437.45	1775.35	1746.72	1007.66	956.845	1128.22	101.54	130.08	116.16	72.69	67.35	80.82	1342.04	0.681341	0.000102981	0.0478828	UP	[GO:0005634:nucleus][GO:0003677:DNA binding][GO:0009658:chloroplast organization][GO:0009910:negative regulation of flower development][GO:0045893:positive regulation of transcription, DNA-templated][GO:0010380:regulation of chlorophyll biosynthetic process][GO:0006351:transcription, DNA-templated]	-	Oropetium_20150105_06247A:Oropetium thomaeum|G2-like|G2-like family protein	PAN42918.1:hypothetical protein PAHAL_H02692 [Panicum hallii]	gi|1435152370|ref|XM_025956757.1|:PREDICTED: Panicum hallii probable transcription factor GLK1 (LOC112889950), mRNA	K3XWU2|K3XWU2_SETIT:Uncharacterized protein;OS=Setaria italica;|GO:0005634,|GO:0003677,|GO:0009658,GO:0009910,GO:0045893,GO:0010380,GO:0006351,
DN40032_c0_g1_i2	DN40032_c0_g1_i2 len=2406 path=[7495:0-99 10210:100-124 7598:125-174 10703:175-198 7672:199-226 6051:227-258 10702:259-282 6107:283-366 8697:367-424 8755:425-426 6251:427-441 6266:442-448 6273:449-488 6313:489-503 6328:504-549 6374:550-555 7935:556-585 727:586-627 8354:628-672 814:673-849 8013:850-932 1059:933-936 1063:937-969 1096:970-987 1114:988-1008 10700:1009-1032 1159:1033-1097 1224:1098-10…	CATACAAGCAAAATGAATTATACTACAATGAAAAACTGCTGAAATAGGCCAGCTTCGAGAGTGTTTCAAGCATAACTGAGATTCATGGATGTCTAGTTCGTGTTCACATAACTGACTGTCCCGAGACACATTCTGTAGTGTCTGCACAATTGGATCTTCGCATCGAGTCCTCGACAATGCCTAGTAGTAGAATAATGACCCGTAAGTAGTACTGCTACCTCCCGGCAATGGAAGATCCGGTGGTGGTGCCGTAATCCGAGGGATCCCAGTCCAGCGTGGAGTTGTACACCGCGGAGAGCGAGACGAAGACCTCGTCCATGTCGGGCCTTGCGCGCGGCTCCCTGGCCACGCACCGCAGCGCCAGCGCGGCCACAGCGAGCGCGAGGTCAACCGGGTAGT…	0	0	0	13.7229	12.6412	17.7518	0	0	0	0.95	0.91	1.23	7.35266	-6.36482	0.000159598	0.0635944	DOWN	[GO:0016021:integral component of membrane][GO:0005886:plasma membrane][GO:0005524:ATP binding][GO:0008061:chitin binding][GO:0004672:protein kinase activity][GO:0045087:innate immune response]	-	PSME_00043208-RA:Pseudotsuga menziesii|GeBP|GeBP family protein	PAN04470.1:hypothetical protein PAHAL_A00630 [Panicum hallii]	gi|1205949938|ref|XM_002451656.2|:PREDICTED: Sorghum bicolor protein LYK5 (LOC8079459), mRNA	C5XXD8|C5XXD8_SORBI:Uncharacterized protein;OS=Sorghum bicolor;|GO:0016021,GO:0005886,|GO:0005524,GO:0008061,GO:0004672,|GO:0045087,
DN40038_c0_g3_i8	DN40038_c0_g3_i8 len=3795 path=[3554:0-105 17642:106-146 3667:147-157 3678:158-332 3853:333-338 14903:339-421 3943:422-423 3945:424-2499 6021:2500-2514 25500:2515-2538 6060:2539-2591 6113:2592-2678 6200:2679-2710 6232:2711-2723 6245:2724-2767 6289:2768-2786 6308:2787-2787 6309:2788-2788 6310:2789-2802 6324:2803-2803 6325:2804-2899 6421:2900-2921 6443:2922-2927 6449:2928-2945 6467:2946-2949 11894:…	AGCGTGCAGGCCCCCCTCCCCCCGTGCCCGAGCGCCCGAGCTCCTCCTCCTCCTCCTCCTCCGCCGCCGCCGCTTTTTCACCTAGCAGCCACGGCCACAGAATCTTCGCTCGTTCCGTCGGGACTCCGTGCCGGGCCCTGTCGAGCGAGGCAGGTAGCGGCGGCGCGTGCTGAAACGAAGGCGCGGCGGGTGGGTTCCTCTCGTGCAGGTCCTGTGGGAGCGTGCAGCTCGTCGACCCCGCTGTGGACTACTTCCGCATCTCTGCCTGGGCTCCATGAACCTGAGGATGAACACGGGAGGTTCCTAGCAAGCCTGGAGAAGCTTGGGAAAGGCGACTGGTGAGGCATCTCCTGGCACTTCGTCACGACATGAATGCCGACACAGGTCACCACCACGCTT…	32.7349	19.5094	40.2314	0	0	0	1.34	0.85	1.55	0	0	0	15.4126	7.41599	4.22808e-07	0.000724287	UP	-	-	Sof014384:Saccharum officinarum|MYB_related|MYB_related family protein	XP_021308216.1:uncharacterized protein LOC110432337 isoform X2 [Sorghum bicolor] >XP_021308217.1 uncharacterized protein LOC110432337 isoform X2 [Sorghum bicolor] >XP_021308218.1 uncharacterized protein LOC110432337 isoform X2 [Sorghum bicolor]	-	J3KUJ7|J3KUJ7_ORYBR:Uncharacterized protein;OS=Oryza brachyantha;
DN40038_c0_g3_i9	DN40038_c0_g3_i9 len=3714 path=[3554:0-105 17642:106-146 3667:147-157 3678:158-332 3853:333-338 14903:339-421 3943:422-423 3945:424-2499 6021:2500-2514 25500:2515-2538 6060:2539-2591 6113:2592-2678 6200:2679-2710 6232:2711-2723 6245:2724-2767 6289:2768-2786 6308:2787-2787 6309:2788-2788 6310:2789-2802 6324:2803-2803 6325:2804-2899 6421:2900-2921 6443:2922-2927 6449:2928-2945 6467:2946-2949 11894:…	AGCGTGCAGGCCCCCCTCCCCCCGTGCCCGAGCGCCCGAGCTCCTCCTCCTCCTCCTCCTCCGCCGCCGCCGCTTTTTCACCTAGCAGCCACGGCCACAGAATCTTCGCTCGTTCCGTCGGGACTCCGTGCCGGGCCCTGTCGAGCGAGGCAGGTAGCGGCGGCGCGTGCTGAAACGAAGGCGCGGCGGGTGGGTTCCTCTCGTGCAGGTCCTGTGGGAGCGTGCAGCTCGTCGACCCCGCTGTGGACTACTTCCGCATCTCTGCCTGGGCTCCATGAACCTGAGGATGAACACGGGAGGTTCCTAGCAAGCCTGGAGAAGCTTGGGAAAGGCGACTGGTGAGGCATCTCCTGGCACTTCGTCACGACATGAATGCCGACACAGGTCACCACCACGCTT…	0	0	0	39.2084	16.5309	6.90347	0	0	0	1.71	0.72	0.33	10.4405	-6.87079	3.8054e-05	0.0228553	DOWN	-	-	Sof014384:Saccharum officinarum|MYB_related|MYB_related family protein	XP_021308216.1:uncharacterized protein LOC110432337 isoform X2 [Sorghum bicolor] >XP_021308217.1 uncharacterized protein LOC110432337 isoform X2 [Sorghum bicolor] >XP_021308218.1 uncharacterized protein LOC110432337 isoform X2 [Sorghum bicolor]	-	J3KUJ7|J3KUJ7_ORYBR:Uncharacterized protein;OS=Oryza brachyantha;
DN40079_c0_g2_i7	DN40079_c0_g2_i7 len=1725 path=[7867:0-129 2798:130-130 2799:131-138 2807:139-162 2831:163-186 2855:187-187 7131:188-194 7138:195-286 2872:287-314 2900:315-374 4878:375-419 3005:420-476 8471:477-500 3086:501-624 6404:625-669 3239:670-691 6303:692-719 3288:720-747 3316:748-795 3364:796-851 6109:852-876 3445:877-957 8469:958-981 3550:982-986 5995:987-1019 3583:1020-1028 6781:1029-1084 3648:1085-112…	TGGAAACAAAGCGAGTAAGAAGGTATGACGAGATCAGGTTTCTGAACCAGTTACGTTCCAGTATAATTTAAATTTGAACAGAGAGCTTACATTGCTTCTGAAAATTCAGGATGGTGTCCAACAGGGAGTCCGCTCGACGATCAAGGCGGAGAAAGCAGGCACAATTAGCTGAACTCGAGTCGCAGGTACTGTAACTAACATACATGACCCAGTGAGGGCCTTCCGATTAAATATAAGCTGATGCAAATTCATGTTCACTTATAAGCAGGTAGATCAACTTAAAGGTGAAAACACAACCCTTTGCAAGCAACTTGCAGAGGCTAATCATCAGTTTACCACAGCGGTCACAGACAACAGAATCCTCAAATCAGATGTTGAAGCCTTGAGAGTCAAGGTGAA…	0	0	0	6.86147	16.5309	33.5311	0	0	0	0.7	1.63	3.4	9.48724	-6.73248	6.19143e-05	0.0330356	DOWN	[GO:0043565:sequence-specific DNA binding][GO:0003700:DNA-binding transcription factor activity]	-	Zmw_sc05093.1.g00050.1:Zoysia matrella|bZIP|bZIP family protein	OEL22295.1:hypothetical protein BAE44_0016686 [Dichanthelium oligosanthes]	gi|1256508032|ref|XM_004965585.3|:PREDICTED: Setaria italica bZIP transcription factor RISBZ5 (LOC101779340), mRNA	A0A0A9PGC1|A0A0A9PGC1_ARUDO:Uncharacterized protein;OS=Arundo donax;|GO:0043565,GO:0003700,
DN40127_c6_g2_i2	DN40127_c6_g2_i2 len=4239 path=[12389:0-898 13265:899-1012 13379:1013-2067 4761:2068-2136 4830:2137-2472 21398:2473-2496 5190:2497-3495 7354:3496-3520 7379:3521-3521 7380:3522-3544 7403:3545-4238] [-1, 12389, 13265, 13379, 4761, 4830, 21398, 5190, 7354, 7379, 7380, 7403, -2]	GAAAACTTCAACTCATACAATGATGTATAAGTCGTCTTATACTCCTAATTTTAGCGCATGAGGTGGTTGCTTTGTGAAATAACCACTTTTTTCTCTCGCCGTACTTTTTTTCTTCCATATTATAAAAAATCATACGTGACACTGCATGAGACGGACTATGAGATGTCTTACGTATAGTATTATACCTACCCTAAGATAATCATGTTCGGTAGAAGATACAGTATCTCGAATGGTTTGAAAAGTGTGTTGCAGGAATATAAGAAAACTGGAACCAGATATTCAAGGAAGAAAAAGTGATCATCAAGATCAAACAATTGTGCATCTTCCCAAATAAGAAACTACATGAGAATATCGATATCGCAGAAAAAAATGAATTAACTGCAGGTAAGGGTCCTGCAT…	0.96279	0	0	62.7335	0	40.4346	0.04	0	0	2.35	0	1.49	17.3551	-6.62862	0.000295965	0.0978964	DOWN	[GO:0016021:integral component of membrane]	-	-	KQK93866.1:hypothetical protein SETIT_027939mg [Setaria italica]	-	K3ZMW8|K3ZMW8_SETIT:Uncharacterized protein;OS=Setaria italica;|GO:0016021,
DN40225_c0_g1_i13	DN40225_c0_g1_i13 len=849 path=[7393:0-106 12015:107-130 7501:131-246 1159:247-258 1171:259-343 1256:344-350 1263:351-381 1294:382-409 6711:410-451 9207:452-470 1382:471-475 1387:476-485 1397:486-559 1471:560-578 12013:579-602 1514:603-604 12017:605-628 1540:629-651 1563:652-671 1583:672-715 9016:716-779 9080:780-808 9109:809-816 1648:817-824 12011:825-848] [-1, 7393, 12015, 7501, 1159, 1171, 125…	TTTTGGTGAAGGCGTGCGCTCTTTGGACGAAGTATAAGGGTGTGTTTGTTCACCCGTCAAAACACTGGACTGGGTGGTTCTGTTCAAGCATATTCAATCAAATCCAGTAAAACAAACACACCTTAACTGGACCCTGAAGCTAAGAGCATCTCTAATAGCTTATCTAAAATAACTATACCTAAAAACTATCAAAACATCAATAAAAATAACAAACTCAGAACTAATCTCCGAGTTCATTTTTGCAGCGAAGGAGCTCGCCTTCCAGTCCGGCCAGTAGTATCGTCAGTATATACTAAACCGGCGCCTCTTGCTTTGCTGAAACGCTGGTTCTTCGTGCTCGTTGGATTCGTCGCCTTTCTGTCTCCATTCTTTGGCATAACTGCACAAGTTCAGAGCTGC…	3.85116	0	0	72.5356	64.1786	3.94484	1.12	0	0.18	17.84	15.67	1.12	24.085	-5.18559	0.000104521	0.0484605	DOWN	[GO:0016021:integral component of membrane]	[ko00130:Ubiquinone and other terpenoid-quinone biosynthesis]	-	XP_004985400.1:PREDICTED: 1,4dihydroxy2naphthoate polyprenyltransferase, chloroplastic [Setaria italica]	-	A0A0A9IMA9|A0A0A9IMA9_ARUDO:TIDP3406;OS=Arundo donax;|GO:0016021,
DN40244_c0_g1_i1	DN40244_c0_g1_i1 len=2823 path=[1:0-107 86:108-108 87:109-140 119:141-141 6907:142-217 204:218-254 241:255-324 311:325-464 14046:465-488 475:489-509 14056:510-533 520:534-549 536:550-563 550:564-587 574:588-617 604:618-633 620:634-662 649:663-704 691:705-728 715:729-794 781:795-897 884:898-941 928:942-983 970:984-1022 1009:1023-1029 1016:1030-1052 1039:1053-1070 14045:1071-1094 1081:1095-1100 108…	GGTTCAACGGTTTAGAGAATTATATATATATATATAATAACAGATTTTTTCCTACTAGTACTAGTATATAATCCAACAAAAATAATAAAAGCTCCGCCAAGTTTCAATCGCCTGAGCGAAGGAAAGATGAACAATATTACAGCAAGCAAACTGCAAAGTAAAGGAAAAGATTGAACAAATTGTTGTTTACAGTTTACCTCGAATTTGACCCTCGTGATTCAGTAAATCTAGATTTACATGTTAGTACAACTGCCCAAAAAGAATATAATTTCAGTGGGCATGTTAAAAGGCCTAAGAATGCCAATGTCCTTGCGATTTCTTGAGAACTTCCTTCAGCACTGCCGCAATCCTCCCGGCCATGTGATGCTCCATAAACATTTCCTTCACCCTGTCATATCC…	0	0	0	34.3074	26.2549	33.5311	0	0	0	1.99	1.48	1.94	15.6822	-7.45763	2.23964e-07	0.000439129	DOWN	-	-	-	XP_004967781.1:PREDICTED: uncharacterized protein LOC101780295 [Setaria italica]	gi|1205944761|ref|XM_021456844.1|:PREDICTED: Sorghum bicolor uncharacterized LOC110433885 (LOC110433885), mRNA	A0A1B6Q2R5|A0A1B6Q2R5_SORBI:Uncharacterized protein;OS=Sorghum bicolor;
DN40244_c0_g1_i5	DN40244_c0_g1_i5 len=2935 path=[1:0-107 86:108-108 87:109-140 119:141-141 6907:142-217 204:218-254 241:255-324 311:325-464 14046:465-488 475:489-509 14056:510-533 520:534-549 536:550-563 550:564-587 574:588-617 604:618-633 620:634-662 649:663-704 691:705-728 715:729-794 781:795-897 884:898-941 928:942-983 970:984-1022 1009:1023-1029 1016:1030-1052 1039:1053-1070 14045:1071-1094 1081:1095-1100 108…	GGTTCAACGGTTTAGAGAATTATATATATATATATAATAACAGATTTTTTCCTACTAGTACTAGTATATAATCCAACAAAAATAATAAAAGCTCCGCCAAGTTTCAATCGCCTGAGCGAAGGAAAGATGAACAATATTACAGCAAGCAAACTGCAAAGTAAAGGAAAAGATTGAACAAATTGTTGTTTACAGTTTACCTCGAATTTGACCCTCGTGATTCAGTAAATCTAGATTTACATGTTAGTACAACTGCCCAAAAAGAATATAATTTCAGTGGGCATGTTAAAAGGCCTAAGAATGCCAATGTCCTTGCGATTTCTTGAGAACTTCCTTCAGCACTGCCGCAATCCTCCCGGCCATGTGATGCTCCATAAACATTTCCTTCACCCTGTCATATCC…	20.2186	27.9917	24.5859	0	0	0	1.12	1.58	1.29	0	0	0	12.1327	7.07372	2.71587e-06	0.00317319	UP	-	-	-	XP_004967781.1:PREDICTED: uncharacterized protein LOC101780295 [Setaria italica]	gi|1205944761|ref|XM_021456844.1|:PREDICTED: Sorghum bicolor uncharacterized LOC110433885 (LOC110433885), mRNA	K3XJQ5|K3XJQ5_SETIT:Uncharacterized protein;OS=Setaria italica;
DN40309_c0_g2_i3	DN40309_c0_g2_i3 len=3565 path=[1:0-578 557:579-612 591:613-629 608:630-676 655:677-700 679:701-708 687:709-717 696:718-824 10111:825-846 9618:847-893 825:894-930 862:931-977 909:978-1020 10857:1021-1044 976:1045-1205 10859:1206-1229 1161:1230-1262 1194:1263-1334 1266:1335-1389 1321:1390-1439 1371:1440-1485 1417:1486-1504 1436:1505-1507 1439:1508-1517 1449:1518-1531 1463:1532-1541 1473:1542-1556 …	GTCGCCCTCTTCCTCACCGCCGGCTCTCGCCTGCCCGCCATCCTCCTTCCTTCCTCCCGCGCCGCTTTCTCCTTCCTTCGGATGGCACGCAAGCCTCGCACCAGCGGTGCGTAGCATGGAAACCGCTAGCGCTCCTTTTACAGGACCCGGTGCGGCCCATCGTCCGCTATATCCGGTACTGTAGGGTCACGTACCGGACCCGTTGCGGACAGTCTCAGAATATACTATTGGGCTACTGGCACGATGACATCACAACAGGCCCAACAAAATAATCATCACGAGATTCCATTTCCGACCAAGCGCCTGAAACTTGGAAGCAACCCAGTCTCCGGTTAGCTGGAACATATCCTGCCGAGTTGTTGATTCAAAAACTCCAATGTTCTCGCCAATCACTGGCCG…	40.4372	18.6611	16.7631	0	0	0	1.8	0.85	0.72	0	0	0	12.6436	7.13332	3.5152e-06	0.00386527	UP	[GO:0016021:integral component of membrane][GO:0019829:cation-transporting ATPase activity][GO:0046872:metal ion binding][GO:0000166:nucleotide binding][GO:0030001:metal ion transport]	-	Sp_057020_iign.t2:Spinacia oleracea|Trihelix|Trihelix family protein	PAN10292.1:hypothetical protein PAHAL_B01274 [Panicum hallii] >PAN10293.1 hypothetical protein PAHAL_B01274 [Panicum hallii]	gi|1435129203|ref|XM_025947047.1|:PREDICTED: Panicum hallii cadmium/zinc-transporting ATPase HMA3-like (LOC112882069), transcript variant X1, mRNA	K3ZQK1|K3ZQK1_SETIT:Uncharacterized protein;OS=Setaria italica;|GO:0016021,|GO:0019829,GO:0046872,GO:0000166,|GO:0030001,
DN40332_c4_g6_i1	DN40332_c4_g6_i1 len=925 path=[4972:0-75 2850:76-76 2851:77-96 2871:97-103 2878:104-104 2879:105-106 2881:107-107 2882:108-108 2883:109-137 2912:138-164 2939:165-166 2941:167-220 2995:221-240 3015:241-265 3040:266-282 3057:283-296 3071:297-306 3081:307-328 3103:329-365 3140:366-383 5079:384-427 5123:428-452 1997:453-453 1998:454-454 1999:455-474 2019:475-481 2026:482-484 2029:485-494 2039:495-504…	GTTCTTGACAATTGCCCCTTTCTTATTTTACTTGTTTTTGAAGACCCACTTGATGCCAACCACATTATGATTCTTGGAGCACTCAACCAATTTCCATACTTTGCATCTCTTGAAATTGTTCAGTTCTTCTTGCATGGCCATAACCCATTTGTGATCATCCATAGCTTTATCAATTATTGTAAGCTCAATCATGGAGATGAAAGAGAAGTTCTCAATTGCAACATTTGCCTCCTCCTCATTTTTTTCACTCACATAGTTGGCCCTGTATTGATTTCTCCTTGTCCTAACTCCTTGAGATGGACTCCTAATGACCAAGTCACATGAGTGATCCTTGTTGATGACATTGGGTCTAGGATGGTGTTCTTCTTGAGTGGGAGGAGCTCTGGGTGAAATATCTTA…	0	0	0	17.6438	25.2825	33.5311	0	0	0	3.84	5.43	7.28	12.7429	-7.15819	2.08945e-06	0.00273054	DOWN	[GO:0003676:nucleic acid binding][GO:0008270:zinc ion binding][GO:0015074:DNA integration]	-	-	CAH66560.1:OSIGBa0113K06.6 [Oryza sativa]	-	Q7XP45|Q7XP45_ORYSJ:OSJNBa0063G07.6 protein;OS=Oryza sativa subsp. japonica;|GO:0003676,GO:0008270,|GO:0015074,
DN40340_c0_g2_i5	DN40340_c0_g2_i5 len=3009 path=[1:0-156 7342:157-203 183:204-231 211:232-285 265:286-307 287:308-313 293:314-343 323:344-364 11985:365-388 368:389-409 11986:410-433 413:434-435 11988:436-459 439:460-517 497:518-533 513:534-534 514:535-556 536:557-610 590:611-620 600:621-621 601:622-659 9750:660-702 681:703-724 8227:725-760 739:761-763 7561:764-830 806:831-831 807:832-904 880:905-914 890:915-967 9…	CTCTTCTTCCTCTGCTGCTGTCTGTGTCTGCTCCTCTCACCCGCCGTTTCTCTCCTTCCTCCACACCTAGCGCCGAGGCATCCCACCTCCTCGCGCGCTACTTGATTCGAATCGATTCGAGGACGCAGTATATTTTCTCGCGCCCGGAATCGGGAGGCGGGATCCCACCTTCCCTGAATCGGAATCGTTGGAGGCGTCCGACGTACTGCTGCAGTGCTGCTCCTCCCCCTCCACCGCTTCTGATCGACTGTTCACCGATTCGCGGAGACGATGGCGACGTACTTGGGCGACGACTTGGAGTTCCTGGAAGACGAGGAGTTGGACTTCGACGAGTTCGACTTCGCCGCCGGCGATGCCCCCAGACCAAATAAGCAAACAAATGATACATCTGCCGTGGAG…	115.535	130.628	86.0506	47.0501	34.0341	30.5725	6.08	7.14	4.28	2.53	1.82	1.67	73.9784	1.57516	0.000107074	0.0488101	UP	-	-	MDP0000304584:Malus domestica|C3H|C3H family protein	XP_004958378.1:PREDICTED: uncharacterized WD repeatcontaining protein C2A9.03like isoform X1 [Setaria italica]	gi|1435127291|ref|XM_025946051.1|:PREDICTED: Panicum hallii uncharacterized WD repeat-containing protein C2A9.03-like (LOC112881389), transcript variant X3, mRNA	A0A0A9PS86|A0A0A9PS86_ARUDO:Uncharacterized protein;OS=Arundo donax;
DN40354_c2_g5_i1	DN40354_c2_g5_i1 len=1215 path=[9692:0-305 3108:306-360 3163:361-388 8975:389-432 3235:433-482 8799:483-548 3351:549-596 12327:597-620 3423:621-678 3481:679-725 3528:726-730 3533:731-771 3574:772-772 3575:773-921 3724:922-995 3798:996-1031 3834:1032-1214] [-1, 9692, 3108, 3163, 8975, 3235, 8799, 3351, 12327, 3423, 3481, 3528, 3533, 3574, 3575, 3724, 3798, 3834, -2]	TTGTTGGCAGGATATTTTGTTAGCTGCAAATTTTAGTGTGGAATTATTGTTGAGCCATACAATACAGTCAGTACATACCTTGCATTGGCTAGCTAGGTTCCAATGGTGCACTTGAGAGTGCCAGCTACAAGGAGGTGACCTCTTCACATGGCTGCATGGCCCATGCACAAGCAAAGATACAAAACGCCTAGGCCTATAAAAACGCAGCAGACCTGGCTAGCTAGCCCTAACAAATCAAGCAATAATCTCTCTCTCTCTCTGTCTCTACTCTCTACTCTCTAGTAACAAGGCTAAGGAGGAGGAGATGGAGAAGAGGTTGTCAGTGATGCTGGTGGTGCTGGTGGCTAGCGCCTTGTTGGTCAGCGACGTGGCGGCGTGCGGCGGCTGCCAGAAGCCGAC…	769.27	1374.99	1307.52	1812.41	3313.95	2127.25	115.88	211.78	184.15	276.58	496.33	323.06	1784.23	-1.07136	0.000232095	0.0830131	DOWN	-	-	C.cajan_40518:Cajanus cajan|Trihelix|Trihelix family protein	XP_002466035.1:14 kDa prolinerich protein DC2.15 [Sorghum bicolor] >EER93033.1 hypothetical protein SORBI_3001G541300 [Sorghum bicolor]	gi|242384343|emb|FP097943.1|:Phyllostachys edulis cDNA clone: bphyst034d01, full insert sequence	C5WMU3|C5WMU3_SORBI:Uncharacterized protein;OS=Sorghum bicolor;
DN40374_c1_g4_i1	DN40374_c1_g4_i1 len=1774 path=[11506:0-43 2855:44-66 2878:67-85 2897:86-86 2898:87-103 2915:104-124 2936:125-136 2948:137-144 2956:145-161 2973:162-222 3034:223-223 3035:224-257 3069:258-267 12629:268-291 3103:292-297 3109:298-315 3127:316-328 3140:329-352 3164:353-356 3168:357-396 3208:397-486 3298:487-542 3354:543-561 3373:562-589 3401:590-621 3433:622-629 3441:630-649 3461:650-652 3464:653-66…	AGAGGCACGCCGGCCATCGCAAGCCGGACAACACCGATCTTCTTTGAAGCTGACGATGACACCTTTTTCAGAGTATCCGGTCCCCATGAGCCACCCTCCGACGCCCTGTATGGGGAGGAATCCATATAGGAGGAAGAGCCAGCAATCGATGAGCGCACACGGTATTTAATTGAGGCACCATCAACAAGAAGCCCGACGATGAAGCAGAGGCGCCGAGAGTGGACACCTGCTAAATCATGGTAGAAGACAACAACTACTCCAAGAATTCAAGCCAGCACCAAGCATGTTAGGGGAGAAGGGTCACAAACTCCCCCAGAAGAAGGCCAAGCATAGGACAACACCGAGGGCATGACGGGGTAAGGGACACAAACAAGCCCCCGGAAGCACCCCCCGAGACAA…	7.70232	0	0	91.1596	54.4546	35.5035	0.76	0	0	8.82	5.15	3.45	31.47	-4.55052	1.16661e-05	0.00973609	DOWN	-	-	-	-	-	-
DN40438_c2_g5_i2	DN40438_c2_g5_i2 len=1607 path=[1:0-177 156:178-203 182:204-210 189:211-264 18706:265-288 267:289-334 18690:335-358 337:359-359 338:360-372 11481:373-390 452:391-393 455:394-432 494:433-433 495:434-456 518:457-464 18689:465-488 550:489-614 18694:615-638 700:639-673 18705:674-697 759:698-752 18711:753-776 838:777-799 18697:800-823 885:824-826 888:827-846 908:847-1023 18701:1024-1047 1109:1048-1107…	CATCATTGTAGACACAACCGAACAAGGAAACCAAAATGAATCAGATTACTGGCAAAACTGTAATATATTTGTTTGAATTTTTTTTAGAAAGAGATAAGTACACACGAAAGGAAGAGATAGAAGCAGATAACATGCCGTGCAAATACAACCGAACAAGGAAACAAATACTAACTACCCCTTGCGCCGCCTTGTGCTGCCCGCCATTTGCATGCCTACTGTCGTATTCTTCTTCTCTTGATCCTCCACAAGAATTCAAGGTTACTAACCCATGGAGCAAGGTAATGAGCAGATCAAAGACATGAAGGCAGGAATTAGCTCCCCAATTTATCATCCTCACACACATCAAAAGAAGTCGGTTAACTCAGAAAACCTGTTAGTTGTCTGACTGCCCTGCCGCCA…	15.4046	15.2682	12.2929	0	0	0	1.64	1.77	1.28	0	0	0	7.16097	6.31347	0.000193946	0.0731812	UP	-	-	LOC_Os06g39090.1:Oryza sativa subsp. japonica|FAR1|FAR1 family protein	KQL05894.1:hypothetical protein SETIT_004893mg, partial [Setaria italica]	-	K3XSJ4|K3XSJ4_SETIT:Uncharacterized protein;OS=Setaria italica;
DN40440_c0_g2_i1	DN40440_c0_g2_i1 len=1787 path=[5901:0-47 1125:48-48 5926:49-71 5949:72-94 1172:95-130 7980:131-154 1232:155-238 7984:239-262 1340:263-305 7975:306-329 1407:330-670 7978:671-694 1772:695-710 7986:711-734 1812:735-737 6900:738-739 6902:740-775 1853:776-1072 2150:1073-1073 7977:1074-1097 2175:1098-1120 7979:1121-1144 2222:1145-1185 7981:1186-1209 2287:1210-1215 5769:1216-1234 5788:1235-1244 2322:12…	AATTGCAGCTGTGAAGGTGTAGAGACTGTAAGCCTGAGATGTGAAGCTATCAGCTGTCTTGGACATATCGTTGGCAATGTCCTTGAGCCATTCTTGGTGGCTACTGTCATGGCATATATTGATCAACTCGATGACATGGTCCATGAAGAAGAAGACCAGCCCAACAGTTGGTAGTTTGCAATTACAAAGGTTGGTAGTAGTTTTGTAGAATGGTTCAAGGTATGAGTGCAACAAATTGATGATAGATTTCTCTGCTGCACTCAGAACCCAATTCTTTGGTCCAAAGATCTCTTCAATCTTCTTGATAGTGTTATCCATTGCGTTAGCAGCCTTTTTTACTACATCAAGCATATTGTAATTGTCATTCCAGTTCGGTGAATGGTTGAAGGGGAGTTTCCA…	25.0326	19.5094	10.0579	0	0	0	2.4	1.9	0.98	0	0	0	9.09996	6.66042	4.5559e-05	0.0258335	UP	[GO:0003677:DNA binding]	-	Ahy015983:Arachis hypogaea|bHLH|bHLH family protein	XP_012701930.1:PREDICTED: putative AC transposase isoform X1 [Setaria italica] >XP_012701931.1 PREDICTED: putative AC transposase isoform X1 [Setaria italica] >XP_012701932.1 PREDICTED: putative AC transposase isoform X1 [Setaria italica] >KQL04098.1 hypothetical protein SETIT_000514mg [Setaria italica]	gi|1256555402|ref|XM_012846478.2|:PREDICTED: Setaria italica putative AC transposase (LOC111255653), transcript variant X2, mRNA	A0A0A9FD60|A0A0A9FD60_ARUDO:Uncharacterized protein;OS=Arundo donax;|GO:0003677,
DN40449_c0_g1_i1	DN40449_c0_g1_i1 len=3120 path=[3098:0-206 9434:207-230 3306:231-274 9440:275-298 3374:299-299 3375:300-329 3405:330-470 3546:471-581 3657:582-623 3699:624-671 3747:672-713 9437:714-737 3813:738-764 8026:765-803 3879:804-804 8065:805-836 3912:837-977 9438:978-1001 4077:1002-1124 9441:1125-1148 4224:1149-1159 4235:1160-1247 4323:1248-1253 6998:1254-1310 4386:1311-1319 9436:1320-1343 4419:1344-1431…	CTTGTCTATTTAGTCCACCTCATCTGCAGGCTGCGAGTGCCAGGCAACCTCGTCGTCCCGGCCTCCTCCCATGGCGTCTCCACGCGAGGATCCTCCCATGGAGGACGTCGACGAAGAGAACCGCCCGCCCCTTACTCGAGCTCTGCTCCATCGCAGCGCTACCAATAACACCTCCCAGGTGGCCATGGTCGGCTCCAATCCCTGCCCCATCGAGAGCCTCGACTACGAGATGATAGAGAACGATTTGTTCGACCAGAACTGGAGAACGAGGGCCAAGGGCGACCAGGTGCGGTACGTGGTACTCAAGTGGACTTTCTGCTTCGCCATCGGGATCCTGACGGGCATCGTTGGCTTCGTCATCAACCTAGCCGTCGAGAACGTCGCCGGCTTCAAGCATGC…	315.795	394.429	326.322	750.841	666.096	554.25	15.88	20.66	15.48	38.63	33.37	28.3	501.289	-0.926317	2.25394e-05	0.0153474	DOWN	[GO:0016021:integral component of membrane][GO:0005247:voltage-gated chloride channel activity]	-	-	XP_004979167.1:PREDICTED: putative chloride channellike protein CLCg [Setaria italica]	gi|1256632871|ref|XM_004979110.4|:PREDICTED: Setaria italica putative chloride channel-like protein CLC-g (LOC101786545), transcript variant X1, mRNA	A0A0E0LTJ3|A0A0E0LTJ3_ORYPU:Chloride channel protein;OS=Oryza punctata;|GO:0016021,|GO:0005247,
DN40449_c0_g1_i2	DN40449_c0_g1_i2 len=1579 path=[8355:0-184 7557:185-260 4323:261-266 4329:267-323 4386:324-332 9436:333-356 4419:357-444 4507:445-491 4554:492-506 7103:507-539 4602:540-566 6813:567-598 4661:599-620 4683:621-701 4764:702-728 9435:729-752 4815:753-809 6195:810-887 4950:888-894 9439:895-918 4981:919-935 9443:936-959 5022:960-995 7202:996-1028 5091:1029-1079 7871:1080-1121 5184:1122-1289 5352:1290-1…	GAGTCTACAACATGATCAACGAGTATGTTCAATTAAAAAATGCTGATGGAGTGATTCCAGCAACAAAGTTGATTTTTTCAGTTTTTTAATTTCCTATATCTTATTGGTTCATCATGACTAAGAGAAGATCTATTAATTTCTCAATTAATGATGAATGTGCAGGAGAGGGAGGACTCACAAGCTGCTGTTGGCTGCCACGGTCTCTATCTTCACATCTTGCTGCATCTTCAGTCTGCCTTGGCTGGCACCGTGCCGGCCATGTCCGACCACCGGACCGCACTCGTCCCCAAACAGAAACTGCCACTCACTGAACCGTTTCCGGCGGTTCCAGTGCCCTCCGGGCCACTACAACGACCTTGCCAGCCTATTCCTCAACATCAACGACGACGCCATCCGCAA…	103.981	63.6175	70.405	198.983	166.281	198.228	11.34	7.15	7.21	22.07	18.05	21.86	133.583	-1.24383	0.000139206	0.058417	DOWN	-	-	-	OEL22896.1:putative chloride channellike protein CLCg, partial [Dichanthelium oligosanthes]	gi|1205951985|ref|XM_002453414.2|:PREDICTED: Sorghum bicolor putative chloride channel-like protein CLC-g (LOC8079456), mRNA	A0A1D6H396|A0A1D6H396_MAIZE:Uncharacterized protein;OS=Zea mays;
DN40484_c0_g2_i9	DN40484_c0_g2_i9 len=2947 path=[1:0-335 9879:336-359 338:360-381 5685:382-459 438:460-461 440:462-479 458:480-484 463:485-504 483:505-507 486:508-521 500:522-522 501:523-537 483:538-540 7141:541-564 1041:565-643 9880:644-667 1144:668-804 1281:805-830 1307:831-834 6873:835-887 1364:888-945 7539:946-993 1470:994-1029 9886:1030-1053 1530:1054-1179 9891:1180-1203 1680:1204-1205 1682:1206-1229 1706:12…	TATTATCTCATAAGCCAAACACGCCTTGCGCCGCATGGCATGGGCACTAATTCCTACCATGATTCTGGAGAGTTCCACGACTGAGTACTCCTAACTACCAACGACCGCTTAACACTCGCTCTCTATGGAAGCATCTCTTCTTCATGACTTTTAATCCTGTCCCTTTCAAAGCTCCGTCCACCAAAACAGTTTTTTTTTTCTCCAACTGAGCGCTGGGCCCATCCTAGCAGTGATCCCAGCTGTCATCTTCGTCCCCAAGCTCCCTTGCCTTCCTCTCACTCAAGAACACTCCAGAACACCCACGCCCAGCACGTGCTCGCCGCATCGCGCACAAAATCGAGCCGGCCGGCGCATCCGTCTCGGGAGTCGAGGCAAGCCCAGCGCGGTCCACGCCCCCCG…	8.66511	0	4.47016	25.4855	69.0407	58.1864	0.49	0	0.26	1.44	3.69	3.21	27.6413	-3.55853	0.000115487	0.0513642	DOWN	[GO:0016021:integral component of membrane][GO:0006457:protein folding]	-	Pahal.F00649.1:Panicum hallii|MYB_related|MYB_related family protein	PAN05474.1:hypothetical protein PAHAL_A01678 [Panicum hallii]	gi|1205953914|ref|XM_002453800.2|:PREDICTED: Sorghum bicolor 70 kDa peptidyl-prolyl isomerase (LOC8056696), mRNA	K3YQK9|K3YQK9_SETIT:Uncharacterized protein;OS=Setaria italica;|GO:0016021,|GO:0006457,
DN40501_c0_g2_i1	DN40501_c0_g2_i1 len=1395 path=[7690:0-85 7753:86-228 14226:229-252 7920:253-254 7922:255-264 7932:265-278 7946:279-293 7961:294-314 7982:315-387 8055:388-411 8079:412-427 8095:428-428 8096:429-450 8118:451-458 2232:459-459 2233:460-495 2269:496-496 10674:497-527 2301:528-540 2314:541-569 2343:570-588 2362:589-645 2419:646-665 14230:666-689 2463:690-690 11221:691-737 2511:738-742 10834:743-781 25…	GGTCATTCCATCTAACTGTAACGGGCTAACACTCTAGCATGATATATCCTTAATTCAAGATAGGAACATGCCATCCTCGCCAAGCCCATTGTACAGCCCACATTCAAAGTCTAGCCTCATGAAAGGTGGGCTTGGGCAGTCAGGCAACAAAAGGCAGATCTTAGTGGAATAAAGTGGAATGGACAGTTCTAGAGATTGATTGCACTTGGTTCACTGCATCAGTTTTGCAATGTCCCAAAATCATTCATTGCATCTCACATGTCAAGCGGATTTGTTGACCAGACCTACATCTGGGATTGTTTGATGATGGTGGTATACTTAGGTACATTAGATATCGTGGATTGAAATATCTGCGCTTTATTCCAGGTGGCCATGGAATCTATAGTTGGAGATGGGAAT…	1.92558	0	0	173.497	150.723	69.0347	0.31	0	0	22.37	19.03	8.95	65.8633	-7.67076	2.5825e-11	2.64278e-07	DOWN	-	-	-	AQK48365.1:Protein kinase domain superfamily protein [Zea mays] >AQK48367.1 Protein kinase domain superfamily protein [Zea mays] >AQK48368.1 Protein kinase domain superfamily protein [Zea mays]	gi|1256521329|ref|XM_004964755.4|:PREDICTED: Setaria italica mediator of RNA polymerase II transcription subunit 13 (LOC101772542), mRNA	A0A0A9VDT4|A0A0A9VDT4_ARUDO:Uncharacterized protein;OS=Arundo donax;
DN40501_c0_g2_i3	DN40501_c0_g2_i3 len=823 path=[7690:0-85 7753:86-228 14226:229-252 7920:253-254 7922:255-264 7932:265-278 7946:279-293 10082:294-294 11531:295-314 8055:315-338 8079:339-354 8095:355-355 8096:356-377 8118:378-385 2232:386-386 2233:387-422 2269:423-423 10674:424-454 2301:455-467 2314:468-496 2343:497-515 2362:516-572 2419:573-592 14230:593-616 2463:617-617 11221:618-664 2511:665-669 10834:670-708 2…	GGTCATTCCATCTAACTGTAACGGGCTAACACTCTAGCATGATATATCCTTAATTCAAGATAGGAACATGCCATCCTCGCCAAGCCCATTGTACAGCCCACATTCAAAGTCTAGCCTCATGAAAGGTGGGCTTGGGCAGTCAGGCAACAAAAGGCAGATCTTAGTGGAATAAAGTGGAATGGACAGTTCTAGAGATTGATTGCACTTGGTTCACTGCATCAGTTTTGCAATGTCCCAAAATCATTCATTGCATCTCACATGTCAAGCGGATTTGTTGACCAGACCTACATCTGGTGGCCATGGAATCTATAGTTGGAGATGGGAATAACACATTTTTTTTGGACTGACAACTGGCTGCAAGGCTCCTCCATTGCTACTATTGCTCCTAACATCCTTGCA…	0	0	0	46.0699	57.3718	24.6552	0	0	0	11.84	14.6	6.38	21.3495	-7.90289	2.03004e-08	6.11789e-05	DOWN	-	-	-	PAN25728.1:hypothetical protein PAHAL_J00132 [Panicum hallii]	gi|1256521329|ref|XM_004964755.4|:PREDICTED: Setaria italica mediator of RNA polymerase II transcription subunit 13 (LOC101772542), mRNA	A0A0A9HAA9|A0A0A9HAA9_ARUDO:Uncharacterized protein;OS=Arundo donax;
DN40501_c0_g2_i4	DN40501_c0_g2_i4 len=1732 path=[7690:0-85 7753:86-228 14226:229-252 7920:253-254 7922:255-264 7932:265-278 7946:279-293 10082:294-294 10083:295-311 10100:312-337 14231:338-361 10150:362-477 10266:478-504 10293:505-514 14223:515-538 10327:539-555 10344:556-557 10346:558-593 10382:594-595 10384:596-764 7982:765-837 8055:838-861 8079:862-877 8095:878-878 8096:879-900 8118:901-908 2232:909-909 2233:9…	GGTCATTCCATCTAACTGTAACGGGCTAACACTCTAGCATGATATATCCTTAATTCAAGATAGGAACATGCCATCCTCGCCAAGCCCATTGTACAGCCCACATTCAAAGTCTAGCCTCATGAAAGGTGGGCTTGGGCAGTCAGGCAACAAAAGGCAGATCTTAGTGGAATAAAGTGGAATGGACAGTTCTAGAGATTGATTGCACTTGGTTCACTGCATCAGTTTTGCAATGTCCCAAAATCATTCATTGCATCTCACATGTCAAGCGGATTTGTTGACCAGACCTACATCTGGTAAGTGCTTCATGAACATATACACATCTGTGTGTATATAGTTTGTGCTCATGGTGGATCTTTTTTAAAGATGCATTTTTCCACTTACACAGTAATTATGTTTTGA…	1.92558	0	0	36.2678	30.1445	19.7242	0.25	0	0	3.68	3	2.02	14.677	-5.47861	4.38625e-05	0.0251499	DOWN	[GO:0016592:mediator complex]	-	-	PAN25728.1:hypothetical protein PAHAL_J00132 [Panicum hallii]	gi|1256521329|ref|XM_004964755.4|:PREDICTED: Setaria italica mediator of RNA polymerase II transcription subunit 13 (LOC101772542), mRNA	A0A0P0WN18|A0A0P0WN18_ORYSJ:Os05g0447500 protein;OS=Oryza sativa subsp. japonica;|GO:0016592,|GO:0001104,
DN40519_c0_g1_i1	DN40519_c0_g1_i1 len=2084 path=[1:0-170 149:171-199 178:200-393 372:394-408 387:409-428 407:429-482 461:483-531 510:532-590 569:591-630 609:631-680 659:681-692 671:693-703 682:704-716 695:717-731 710:732-758 737:759-775 4383:776-782 4390:783-796 4404:797-819 777:820-896 7781:897-920 878:921-950 4645:951-1036 7784:1037-1060 4755:1061-1114 1060:1115-1125 4486:1126-1142 4503:1143-1184 1136:1185-1187…	AAAACGATGAGTCAATCTAGATCCATGTTTTTCATTGAGGTTTAGCTCAAACTACTACCGTGCTTTTTCGAAAAAAAAAAAAAGTAAAAAAAAAAAGGTAGTGCCGTGTTTGGCCTGAGCCACATGTTGCGACTTGCGAGTATGGACGGGGCTGTCCAAGTGGGCTCGCGGACCTGCGGTCCTCCGACGTGCTGGGGCACGTATCCTAGCTGCAGTGATGTGGGACACATCCACTGGTGCGGCCGGGTCCCCGGTTGCATATTCAAAGTTCGATACGATCCATATTGTGTCCTTTCCTGTCCCAACATAACTATTGGTTAACAACAACATGTACCGTCAAGTTGTGTGTTGTTCTAACCAATCCGTTTTAGCCAAACCATGTCTTATTCCTCCCGATGA…	217.591	238.354	252.564	54.8918	67.0958	101.58	17.23	19.54	18.79	4.49	5.28	8.16	155.346	1.66404	3.55459e-07	0.000615393	UP	-	-	Do001369.1:Dichanthelium oligosanthes|MYB|MYB family protein	OEL23013.1:hypothetical protein BAE44_0015967 [Dichanthelium oligosanthes]	gi|1443050840|ref|XM_015759716.2|:PREDICTED: Oryza sativa Japonica Group uncharacterized LOC4350433 (LOC4350433), mRNA	A0A0A9PKA5|A0A0A9PKA5_ARUDO:Uncharacterized protein;OS=Arundo donax;
DN40519_c0_g1_i8	DN40519_c0_g1_i8 len=2185 path=[1:0-170 149:171-199 178:200-393 372:394-408 387:409-428 407:429-482 461:483-531 510:532-590 569:591-630 609:631-680 659:681-692 671:693-703 682:704-716 695:717-731 710:732-758 737:759-775 4383:776-782 4390:783-796 5797:797-815 5816:816-827 5828:828-850 5851:851-854 5855:855-889 5890:890-919 776:920-920 777:921-997 7781:998-1021 878:1022-1051 4645:1052-1137 7784:113…	AAAACGATGAGTCAATCTAGATCCATGTTTTTCATTGAGGTTTAGCTCAAACTACTACCGTGCTTTTTCGAAAAAAAAAAAAAGTAAAAAAAAAAAGGTAGTGCCGTGTTTGGCCTGAGCCACATGTTGCGACTTGCGAGTATGGACGGGGCTGTCCAAGTGGGCTCGCGGACCTGCGGTCCTCCGACGTGCTGGGGCACGTATCCTAGCTGCAGTGATGTGGGACACATCCACTGGTGCGGCCGGGTCCCCGGTTGCATATTCAAAGTTCGATACGATCCATATTGTGTCCTTTCCTGTCCCAACATAACTATTGGTTAACAACAACATGTACCGTCAAGTTGTGTGTTGTTCTAACCAATCCGTTTTAGCCAAACCATGTCTTATTCCTCCCGATGA…	77.0232	148.441	96.1084	0.98021	12.6412	25.6415	5.76	11.53	6.83	0.14	1	1.95	60.1392	3.03517	4.04097e-05	0.0236988	UP	-	-	-	XP_002450710.1:uncharacterized protein LOC8071849 [Sorghum bicolor] >EES09698.1 hypothetical protein SORBI_3005G111200 [Sorghum bicolor]	gi|937937345|dbj|AP014967.1|:Oryza sativa Japonica Group DNA, chromosome 11, cultivar: Nipponbare, complete sequence	A0A0A9PKA5|A0A0A9PKA5_ARUDO:Uncharacterized protein;OS=Arundo donax;
DN40527_c0_g1_i4	DN40527_c0_g1_i4 len=1053 path=[5487:0-80 6143:81-91 1591:92-121 1621:122-131 5175:132-155 5199:156-231 1736:232-273 1778:274-290 1795:291-307 3854:308-309 6213:310-333 3880:334-366 5053:367-392 3939:393-396 4729:397-420 1926:421-422 1928:423-485 1991:486-582 6219:583-606 2112:607-615 6215:616-639 2145:640-665 2171:666-690 2196:691-717 2223:718-734 2240:735-758 2264:759-786 2292:787-806 2312:807-…	CCGATCTTTTTTGTTTATAGACTCTCAACCAAAGATGTTTAAATAATGTAATTTAACTTATACATCAACAGGGCATTTGGTCTAGTGGTATGATTCTCGCTTTGGGTGCGAGAGGTCCCGAGTTCGATTCTCAGAATGCCCCATTTTTTGTCTATTTTTAGTCGAAACAAGTTCAACAGCAATGTTTCACCCTCTCTCTACTTTTTCCCCTCTATTTTGCATTGAAAGAAACGGGTGCAGATGCTCAATACCTCCTCAATACAAGCACAAAAAACAGATTCGTAAGTTGCACGAGCAAGGAACCAAATCACCGCCTTCTAAATTCCACTACAAATTCATTTACAATATCACAGGATGGCAGAACAGAACATACAAGACAGTCAGCATGGACAACAGGCA…	228.181	67.0105	129.635	1809.47	1495.56	969.444	41.56	12.36	22.07	331.65	269.71	177.04	783.216	-3.33225	1.30898e-17	5.32554e-13	DOWN	[GO:0009941:chloroplast envelope][GO:0009535:chloroplast thylakoid membrane][GO:0005634:nucleus][GO:0005886:plasma membrane][GO:0010287:plastoglobule][GO:0031977:thylakoid lumen][GO:0009658:chloroplast organization][GO:0042742:defense response to bacterium][GO:0010193:response to ozone]	-	-	XP_004979607.1:PREDICTED: probable plastidlipidassociated protein 6, chloroplastic [Setaria italica] >KQK95176.1 hypothetical protein SETIT_026729mg [Setaria italica]	gi|1256660342|ref|XM_004979550.4|:PREDICTED: Setaria italica plastid-lipid-associated protein 6, chloroplastic (LOC101781302), mRNA	K3ZJH6|K3ZJH6_SETIT:Uncharacterized protein;OS=Setaria italica;|GO:0009941,GO:0009535,GO:0005634,GO:0005886,GO:0010287,GO:0031977,|GO:0009658,GO:0042742,GO:0010193,
DN40540_c1_g1_i2	DN40540_c1_g1_i2 len=2360 path=[2338:0-146 2462:147-173 2489:174-194 2510:195-221 2537:222-298 8449:299-322 2638:323-331 8444:332-355 2671:356-380 2696:381-425 2741:426-488 2804:489-545 2861:546-570 2886:571-620 2936:621-634 2950:635-670 2986:671-689 8440:690-713 3029:714-797 8445:798-821 3137:822-839 8442:840-863 3179:864-926 8450:927-950 3266:951-969 8443:970-993 3309:994-1266 8451:1267-1290 36…	GAAATTCGGAGGCCCAGTGGGCCGTGCGCTGAGGCAGTTTCCTATCGGACGTAAGGAACCAAAAGCGTTTTCCTAAAAATAATCTGATGGAAGGTAACACTCCAACCATTCTGCACCATGCCATAATGCGATTGATAGGTACACTCAAGAGAACTGCAAATCATAAACAGGACTCACAGCTGATACTAACAATGTTCATCACATTTAATTTAGTCCTACAACCCAAGTAATACACATATCCTCCGCTTAATATTGCAGAGCACTGAATTATCGAGAATAACCACAAGAGCAACAGAGGATGAAGGGCGAGTAGCAGAGTACACAAAGCTCATGAGAACAGACCCAGTTTGATCACGTGGACCTTATTAAGACCAGCAACCACAACTATAGGCGACCAGG…	1960.24	1543.79	2284.25	960.606	1142.57	1063.13	134.25	109.75	147.35	67.19	77.94	73.86	1492.43	0.869878	1.52084e-05	0.0116025	UP	[GO:0080048:GDP-D-glucose phosphorylase activity]	[ko00053:Ascorbate and aldarate metabolism]	-	XP_004977174.1:PREDICTED: GDPLgalactose phosphorylase 2like [Setaria italica] >KQK99396.1 hypothetical protein SETIT_012068mg [Setaria italica]	gi|1435141975|ref|XM_025951436.1|:PREDICTED: Panicum hallii GDP-L-galactose phosphorylase 2-like (LOC112885791), mRNA	K3YCW7|K3YCW7_SETIT:Uncharacterized protein;OS=Setaria italica;|GO:0080048,
DN40584_c0_g1_i7	DN40584_c0_g1_i7 len=1556 path=[1716:0-170 8877:171-191 2067:192-197 2073:198-254 6191:255-278 2154:279-281 2157:282-327 6252:328-364 2240:365-375 6331:376-417 2293:418-421 2297:422-612 10243:613-636 2512:637-658 2534:659-680 2556:681-699 10245:700-723 2599:724-773 2649:774-784 2660:785-797 2673:798-805 2681:806-807 10241:808-831 2707:832-1005 2881:1006-1024 2900:1025-1029 2905:1030-1101 2977:110…	GGGGAACGGTCGCTGTCGTCATCAACGTGACTTGCACTGTATGGGCATTTGGGCAGTAGGAGCAGAATTGAAGCAAGGCACTACCCCAGTTGTAGTAGAGTATAAATAAAAGGCAGCAGGAGGAGGGGAGGGGCGGAGAAGAAGAAGCAAGCAAGCAATCCCAAGATTTAGTTGCAGGCGGAGAGACCAACAGGAAGATGCGCGCCACACTGAAGCAGCTGCTGCTGCTTGCGCTGCTCTTCCTCTCTGTTCTAGGCCCACAGGTAGTCCGAGCAGTGAAACCAATCCCAAATTCCAATCTCTGGATCGGGGAGAGAGACAATTCCATTAAAATCATACAGGAAAGCATCATAGAGACGGTCAACAAGCATCCCAATGCTGGGTGGACAGCTGCACAAA…	1051.37	1054.35	924.206	458.739	657.345	453.656	116.73	120.59	96.26	51.82	72.62	50.91	766.611	0.948941	1.23534e-05	0.0100019	UP	[GO:0004197:cysteine-type endopeptidase activity][GO:0050790:regulation of catalytic activity]	[ko04140:Autophagy - animal][ko04142:Lysosome][ko04210:Apoptosis]	-	XP_004978407.1:PREDICTED: cathepsin Blike [Setaria italica] >XP_004978408.1 PREDICTED: cathepsin Blike [Setaria italica] >KQK93221.1 hypothetical protein SETIT_026554mg [Setaria italica] >KQK93222.1 hypothetical protein SETIT_026554mg [Setaria italica]	gi|1435115707|ref|XM_025961536.1|:PREDICTED: Panicum hallii cathepsin B-like protease 2 (LOC112893971), transcript variant X3, mRNA	A0A0A9GAH5|A0A0A9GAH5_ARUDO:Cl31697_1;OS=Arundo donax;|GO:0004197,|GO:0050790,
DN40610_c0_g2_i1	DN40610_c0_g2_i1 len=1615 path=[5655:0-106 12068:107-130 5763:131-169 283:170-175 289:176-184 3965:185-190 3971:191-197 9301:198-208 9312:209-223 4004:224-250 12074:251-274 4055:275-292 10595:293-347 4128:348-368 4149:369-443 557:444-452 566:453-464 578:465-482 596:483-499 613:500-502 12072:503-526 640:527-535 12073:536-559 673:560-568 682:569-596 710:597-623 12076:624-647 761:648-674 788:675-685…	CGCCTCCCAGATTCTCCCTGTTTAGATTCAGGCAACAGAGTGCCTGTTGTGCCCATGGCAACGCAAAAGATGGCGTTGGCGGCGCTCCTCGTCCTCACCGCCGCCACGGCCATGTCGCTGCCCCCAGCGGCGTCCCTCGCCGTGACGTCGCCGTACGTGCGGCCGCCGCCGAGGGAGACGCTCTCCCTTCTCAAGGATGACGACGCCGACGGCCAGACGCCGCAACAGGTGCACATATCAATGGTGGGACTCGACAAGATGCGCGTGTCGTGGGTCACCGACGACGACGCGCCGGCGATCGTCGAGTACGGCACGGCGTCGGGGAAGTACCCCTCCTCCGCGACGGGGAACACGACGAGCTACTCGTACATTCTGTACGAGTCCGGCAAGATCCACGAC…	83.7628	27.1435	80.4629	0	0	0	8.89	2.97	8.02	0	0	0	31.8949	8.46556	8.46718e-10	5.29977e-06	UP	[GO:0003993:acid phosphatase activity][GO:0046872:metal ion binding]	-	PDK_30s873781g005:Phoenix dactylifera|C3H|C3H family protein	XP_012703069.1:PREDICTED: LOW QUALITY PROTEIN: probable purple acid phosphatase 20 [Setaria italica]	gi|1256610042|ref|XM_012847615.2|:PREDICTED: Setaria italica probable purple acid phosphatase 20 (LOC101778600), mRNA	K7TEL4|K7TEL4_MAIZE:Purple acid phosphatase;OS=Zea mays;|GO:0003993,GO:0046872,
DN40610_c0_g2_i5	DN40610_c0_g2_i5 len=1630 path=[5655:0-106 12068:107-130 5763:131-169 283:170-175 289:176-184 3965:185-190 3971:191-197 9301:198-208 9312:209-223 4004:224-250 12074:251-274 4055:275-292 10595:293-347 4128:348-368 4149:369-443 557:444-452 566:453-464 578:465-482 596:483-499 613:500-502 12072:503-526 640:527-535 12073:536-559 673:560-568 682:569-596 710:597-623 12076:624-647 761:648-674 788:675-685…	CGCCTCCCAGATTCTCCCTGTTTAGATTCAGGCAACAGAGTGCCTGTTGTGCCCATGGCAACGCAAAAGATGGCGTTGGCGGCGCTCCTCGTCCTCACCGCCGCCACGGCCATGTCGCTGCCCCCAGCGGCGTCCCTCGCCGTGACGTCGCCGTACGTGCGGCCGCCGCCGAGGGAGACGCTCTCCCTTCTCAAGGATGACGACGCCGACGGCCAGACGCCGCAACAGGTGCACATATCAATGGTGGGACTCGACAAGATGCGCGTGTCGTGGGTCACCGACGACGACGCGCCGGCGATCGTCGAGTACGGCACGGCGTCGGGGAAGTACCCCTCCTCCGCGACGGGGAACACGACGAGCTACTCGTACATTCTGTACGAGTCCGGCAAGATCCACGAC…	0	0	0	47.0501	30.1445	63.1174	0	0	0	5.03	3.15	6.7	23.3853	-8.03403	6.62414e-09	2.45001e-05	DOWN	[GO:0003993:acid phosphatase activity][GO:0046872:metal ion binding]	-	PDK_30s873781g005:Phoenix dactylifera|C3H|C3H family protein	XP_012703069.1:PREDICTED: LOW QUALITY PROTEIN: probable purple acid phosphatase 20 [Setaria italica]	gi|1256610042|ref|XM_012847615.2|:PREDICTED: Setaria italica probable purple acid phosphatase 20 (LOC101778600), mRNA	K7TEL4|K7TEL4_MAIZE:Purple acid phosphatase;OS=Zea mays;|GO:0003993,GO:0046872,
DN40671_c0_g4_i16	DN40671_c0_g4_i16 len=4920 path=[4897:0-721 5596:722-819 5694:820-1178 24237:1179-1202 6077:1203-1220 6095:1221-1250 6125:1251-1259 24253:1260-1283 6158:1284-1301 6176:1302-1346 6221:1347-1382 6257:1383-1439 6314:1440-1461 24241:1462-1485 6360:1486-1680 24244:1681-1704 6579:1705-1733 24249:1734-1757 6632:1758-2022 6897:2023-2088 6963:2089-2102 6977:2103-2144 7019:2145-2170 24246:2171-2194 7069:21…	GGGTGCACCGCCGGAGCCGGCGTCGGTGGCGGCGGCGAGGAAGCTGCACCACCTCCTCCGCTCCCGCGACCTCCGCCCGGCGATCTCCTACCTACGCACCCTCCCCTCCCCGTTCACCCTCCTCCCCAACTACGCCCTCAACGCCCTCCTCCGCGCGCTCGCCGCCGCCGGCCGCGTCCGCGCCGCCGCATCCCTCTTCCGCTCCATCCCCTCGCCCACCCCGCACTCCTACAACTCCCTCCTCGCCGCGCTCCTCCGACGCGGCCGCACCCGCGCCGCGTCCGCGCTCCTCGCCGCGTTCCTCCGCTCCCGCGACGCGAACCCGGACGCCGCCACGCTCAACACCCTCATCCACGGCCTCTCCACCGCCTCCCCTCGCCCGTCCGCTCCCGCGCTCCT…	51.9907	12.7235	26.821	0	0	0	1.62	0.43	0.8	0	0	0	15.2559	7.40262	1.27642e-06	0.00190779	UP	-	-	MDP0000245233:Malus domestica|bHLH|bHLH family protein	PAN03718.1:hypothetical protein PAHAL_A00105 [Panicum hallii] >PAN03719.1 hypothetical protein PAHAL_A00105 [Panicum hallii] >PAN03720.1 hypothetical protein PAHAL_A00105 [Panicum hallii] >PAN03721.1 hypothetical protein PAHAL_A00105 [Panicum hallii]	gi|1256314060|ref|XM_004952023.3|:PREDICTED: Setaria italica pentatricopeptide repeat-containing protein At1g02060, chloroplastic (LOC101778032), mRNA	A0A0D9VBI5|A0A0D9VBI5_9ORYZ:Uncharacterized protein;OS=Leersia perrieri.;
DN40684_c0_g1_i6	DN40684_c0_g1_i6 len=2776 path=[1:0-131 7375:132-167 146:168-230 7411:231-281 260:282-398 6763:399-467 446:468-483 6575:484-527 506:528-537 9309:538-561 540:562-572 551:573-575 554:576-606 585:607-610 5833:611-667 5890:668-695 674:696-698 6739:699-722 701:723-758 9305:759-782 761:783-893 8157:894-929 9308:930-953 8217:954-1027 895:1028-1141 1009:1142-1162 1030:1163-1235 1103:1236-1260 1128:1261-1…	CGAGCGCCCCTCTGCAAATTCCGGCTGCTCCGTGTCCGAGCTACTGCTCTAAATTAATCGAGCCTACAGGCAGGGTGCTCTTCGATTTGAAGGCTCCGGGGAAGAGCAGAGGATGACGGTGGGTGCCGGGGTCGCGGTCCAAGATGGGAGCCTGGTGGCTCTGGGTCGGAGGATCCTCACGGATGTGCGCCGCAATGTGCTCGTGACGCCGGCGGCGGGGGGCGGCCTGACCAATGGGGCGTTCCTCGGAGTCCAGTCAGCGCCCGCCGGCAGCCGCAGCGTCTTCCCCGTGGGAAAGCTCCGAGACCTACGGTTCATGTGCACATTCCGGTTCAAGATGTGGTGGATGACGCAGAGAATGGGCTCGTCAGGCCGTGACATCCCCTTCGAGACACAGTT…	38.5116	47.5011	29.056	135.269	95.2955	248.525	2.23	2.84	1.57	7.95	5.47	14.44	99.0264	-2.05272	8.68413e-06	0.00789524	DOWN	[GO:0003824:catalytic activity]	[ko00052:Galactose metabolism]	-	PAN35990.1:hypothetical protein PAHAL_F01566 [Panicum hallii]	gi|1256591943|ref|XM_004973739.4|:PREDICTED: Setaria italica probable galactinol--sucrose galactosyltransferase 1 (LOC101782741), mRNA	K3YGD5|K3YGD5_SETIT:Uncharacterized protein;OS=Setaria italica;|GO:0003824,
DN40686_c1_g1_i10	DN40686_c1_g1_i10 len=1856 path=[1:0-231 210:232-257 236:258-287 266:288-294 273:295-321 300:322-322 7944:323-426 405:427-445 8791:446-502 481:503-521 9181:522-545 524:546-550 9133:551-574 553:575-613 20048:614-637 616:638-646 625:647-663 642:664-683 662:684-707 20051:708-731 710:732-734 713:735-748 727:749-770 749:771-787 766:788-790 769:791-811 790:812-865 20057:866-889 868:890-1027 1006:1028-1…	GCAACTTTCTCTCTTTCCAATACATCTCTATCTCTATCTCTCTCCTCCTCGTTTTCTGTATAACTAACTTTTACACTTCTCCTTAATTCCTATGTCCGGAGCTAAAACGTCAACTATTTTAGGACGGAGGGAGTATATAGTTCAAAGGAGGCATTGCATTTAACAACTTTGGGGACACATGGGGACAATGCAATTAATTACTTTGAGTAAATTTACCAATGATATTATTGCATCATTGGTAACCACATAGATAACTTACATTTTCATCATTATCAAAGGGACCTACAGAAAAAAATAGCCATCTTCACCTTCAACTTAACTTGCAGGAGAAGGGAAAACAAAGAAAAGAAAAAAAACTTTGATTGCTAACTAAGTTAAATTAATGCCTAAAAGTGTCAA…	2422.38	3203.78	3889.04	1034.12	1513.06	2054.27	218.32	298.52	329.5	94.97	135.75	187.53	2352.78	1.04806	0.000147198	0.0606301	UP	[GO:0020037:heme binding][GO:0005506:iron ion binding][GO:0004497:monooxygenase activity][GO:0016705:oxidoreductase activity, acting on paired donors, with incorporation or reduction of molecular oxygen]	[ko00906:Carotenoid biosynthesis]	Gh_A02G0666:Gossypium hirsutum|G2-like|G2-like family protein	XP_004957014.1:PREDICTED: abscisic acid 8'hydroxylase 3 [Setaria italica] >KQL24792.1 hypothetical protein SETIT_029603mg [Setaria italica]	gi|1256328064|ref|XM_004956957.3|:PREDICTED: Setaria italica abscisic acid 8'-hydroxylase 3 (LOC101760218), transcript variant X2, mRNA	K3ZSM3|K3ZSM3_SETIT:Uncharacterized protein;OS=Setaria italica;|GO:0020037,GO:0005506,GO:0004497,GO:0016705,
DN40757_c1_g2_i9	DN40757_c1_g2_i9 len=2578 path=[226:0-55 259:56-87 10700:88-111 315:112-151 9464:152-206 9519:207-290 376:291-319 405:320-340 5505:341-383 467:384-410 494:411-487 571:488-493 577:494-526 610:527-571 655:572-579 663:580-616 700:617-661 745:662-677 761:678-685 769:686-724 808:725-754 4523:755-771 10703:772-795 4564:796-816 10704:817-840 4609:841-857 4626:858-914 4683:915-952 859:953-989 10701:990-1…	CGCGGGCCGGAGGAAAGGAACTGGCAATGGGGGACGCCGGCGAGGGAGAGGCGGCGCTGCAGTTCACGCCGACGTGGATTGTGGCGGCGGTATGCTCCATCATCGTGGTCATCTCCCTCGCCGCCGAGCGAGGCCTCCATCACCTCGGCAAGGTACATATAGTAGGCGCTGGAGCCTCGCTCCTTCAAATAATTTTCTGCTAACTGTCACGCTAGCTGAAGCTGGCATAAGCTGAGAGCTTGTTCCTGGTGTTCTTGCGAGGGCATGCAGACGCTCAAGAAGAACAACCAAAGGCCCCTCTACGAGGCGCTCCTCAAGGTGAAAGAAGAGCTGATGCTTCTTGGGTTCATCTCCCTGCTGTTGACGGTGCTTCAAGGGACGATCTTAAGGATATGCATT…	124.2	83.9751	63.6998	26.4657	23.3377	24.6552	7.75	5.46	3.79	1.72	1.49	1.57	57.7222	1.86987	5.58292e-05	0.0303866	UP	[GO:0016021:integral component of membrane][GO:0006952:defense response][GO:0009607:response to biotic stimulus]	-	CCG006186.1:Populus euphratica|ARF|ARF family protein	PAN19492.1:hypothetical protein PAHAL_C02985 [Panicum hallii]	gi|1435138788|ref|XM_025949724.1|:PREDICTED: Panicum hallii MLO-like protein 1 (LOC112884343), transcript variant X2, mRNA	K3Z5S7|K3Z5S7_SETIT:MLO-like protein;OS=Setaria italica;|GO:0016021,|GO:0006952,GO:0009607,
DN40769_c0_g1_i5	DN40769_c0_g1_i5 len=1916 path=[1939:0-312 2229:313-328 2245:329-418 2335:419-462 6380:463-501 2419:502-523 2441:524-532 2450:533-602 2520:603-604 2522:605-622 2540:623-628 5894:629-687 5953:688-691 2613:692-788 2710:789-804 2726:805-806 5453:807-830 5477:831-891 2814:892-908 6791:909-937 2860:938-942 9318:943-966 2889:967-977 6185:978-1007 2930:1008-1008 9320:1009-1032 2955:1033-1042 6605:1043-1…	CTTGAGCATGGCAAGACAAACATAATCGAGGCGAGCTTGAGCCCAAGTAAGAGCAGGTCAGAGGTGAGATGTTTCTTCCATGTACTCTGTTTTGCAGCTGTTCAGTATACAGTCGGTGGTGACCCGTGACCTCCATATGCACATATTGCCTTGTTGAACTAACTCCACGCCAATTGCCCATGTGTTTTGATTTTAGATCAAGAGGAAATTGCAGTAATGCTCGAGCCAATTAAGAATGTATGAAAGCCTAAAATCAGGAATATATTTTACAGTGACTGTGATCTTTACAAAGCAAATCCATTCTGATTTTTTTCTCAGAAATTACATTTTGTTTGTGAACGAGATATGAAGAATATAATAAACAGCATCCTGAAATTGCAGGATCCTGAACTGCACCAG…	375.488	608.183	330.792	21.5646	107.937	17.7518	32.65	54.7	27.07	1.98	9.36	1.62	243.619	3.15797	3.63134e-08	8.8365e-05	UP	-	-	-	XP_015617453.1:PREDICTED: cell number regulator 13 [Oryza sativa Japonica Group] >ABA95277.1 expressed protein [Oryza sativa Japonica Group] >ABA95278.1 expressed protein [Oryza sativa Japonica Group] >BAF28796.1 Os11g0672300 [Oryza sativa Japonica Group] >BAG89898.1 unnamed protein product [Oryza sativa Japonica Group] >BAT15203.1 Os11g0672300 [Oryza sativa Japonica Group]	gi|1435180163|ref|XM_025971055.1|:PREDICTED: Panicum hallii cell number regulator 13-like (LOC112902125), transcript variant X2, mRNA	A0A0A9VB85|A0A0A9VB85_ARUDO:Uncharacterized protein;OS=Arundo donax;
DN40779_c0_g2_i2	DN40779_c0_g2_i2 len=2931 path=[1:0-211 190:212-266 245:267-288 9134:289-312 291:313-321 300:322-406 9127:407-430 409:431-431 9132:432-455 434:456-486 7985:487-534 513:535-537 9124:538-561 540:562-624 9126:625-648 627:649-681 9130:682-705 684:706-768 7119:769-807 786:808-846 6409:847-894 873:895-927 9129:928-951 930:952-996 6006:997-1041 1020:1042-1053 5715:1054-1104 1083:1105-1107 9128:1108-1131…	GAGTCCCTCACGTCCCCGCCATTGGAAACACTCTGCTCCGGCCCTGCGGTCGCAGTATCCCCCGGAATCTTCCTTCCTCCGATGCCTCTTCTTCCCCACCACCTCCCTCCCCCGCGCGCCACCTGTTCGACGAAATATCCCGCCTAGCTACATATACTCACGCGCGCCATTCCCGCTCCCCCAGGCAAGCTATAGCTTGTTAGCCAGCTCCCCTTTCCCGCCACTCGACAAGCAGCTGCTGGGCTCGCAGGCGCGCCATGCTCAGGGTGCTCAACCCATCCCCGCTCCGCGTCCGCCCCGCCTGCCGCGCCTCGACGCGGCGGCGAGCCGCAGCCGGGGGCCCGCGCCGGGCGATCTCGCAGCAGCCGCCCGTGCGCCGGCCGTCCGGGGACCGGCTGT…	248.4	299.426	321.852	138.21	160.447	153.849	13.4	16.81	16.35	7.62	8.66	8.43	220.364	0.942018	0.000154071	0.0623714	UP	-	-	MDP0000215590:Malus domestica|WRKY|WRKY family protein	OEL25756.1:Uncharacterized protein ycf45 [Dichanthelium oligosanthes]	gi|1256371313|ref|XM_004955652.4|:PREDICTED: Setaria italica uncharacterized protein ycf45 (LOC101757361), mRNA	A0A1D6F8V4|A0A1D6F8V4_MAIZE:Uncharacterized protein;OS=Zea mays;
DN40825_c2_g10_i1	DN40825_c2_g10_i1 len=589 path=[12540:0-83 614:84-89 620:90-92 623:93-98 2425:99-108 2435:109-218 4319:219-247 8806:248-272 2599:273-277 2604:278-278 4366:279-326 4414:327-346 2673:347-350 2677:351-367 17441:368-391 2718:392-413 2740:414-454 2781:455-472 2799:473-483 2810:484-484 2811:485-540 2867:541-588] [-1, 12540, 614, 620, 623, 2425, 2435, 4319, 8806, 2599, 2604, 4366, 4414, 2673, 2677, 1744…	GGCGTGCGCGGCGGCCTCGGCGGACGGGTAGGTCCCGAGCCAGACGCGGACGCCCTTGACGGGGTCGCGGATCTCCGCCGCCCACTTGCCCCACGGCCGGCGCCGGACGCCGCGGTACTGCGCGGGCTTCCGGCGCCTGCTGCTGCTCGGCGCCGCCGCCCTCTTGGTGGGGGACGCGGCGCGGAAGACGAAGGAGGGGTTGCTCTCCACCTCCTCGTCGCCCTCCGCCATATCCTCCTCGTCGTCGTGGTCGGAGTCGTCGTCGAAGTCGCGGAACGCAGCCTCGAAGTCGTCGGCCTTCCTCCGCTGCTGCCGCTTGCTCTCCCCGGCAGAAGCGGGCCAGAGGTGGCCGGGCTTGACCCGACGCGGCGGCGCGCTCGGGATCAGCTCGGCGAGGAT…	210.851	285.006	157.573	78.4168	62.2338	91.7175	92.28	121.18	62.86	33.82	26.91	39.67	147.633	1.49388	1.67744e-05	0.0124084	UP	[GO:0005634:nucleus][GO:0003677:DNA binding][GO:0003700:DNA-binding transcription factor activity][GO:0006351:transcription, DNA-templated]	-	Zmw_sc01905.1.g00030.1:Zoysia matrella|ERF|ERF family protein	KQK92272.1:hypothetical protein SETIT_036118mg [Setaria italica]	gi|1205929731|ref|XM_002465702.2|:PREDICTED: Sorghum bicolor ethylene-responsive transcription factor 1 (LOC8082007), mRNA	K4AB61|K4AB61_SETIT:Uncharacterized protein;OS=Setaria italica;|GO:0005634,|GO:0003677,GO:0003700,|GO:0006351,
DN40837_c0_g1_i4	DN40837_c0_g1_i4 len=2525 path=[2486:0-416 2880:417-460 2924:461-465 9753:466-489 2953:490-528 6331:529-552 5114:553-579 9763:580-603 5165:604-624 5186:625-653 3117:654-657 3121:658-663 3127:664-669 9750:670-693 3157:694-741 3205:742-820 9754:821-844 3308:845-900 9761:901-924 3388:925-966 7395:967-996 3460:997-1055 3519:1056-1076 3540:1077-1131 9760:1132-1155 3619:1156-1206 6058:1207-1263 3727:12…	CTCCCGGTTTCAACTCCATCTGTGTTGGGCCAGATTCCCCTCGCCAAAATTCCAGGGAGGTAGCAGCCCAACTTCTGAAGCCCATTCCGCCGCGCCGTCGTGCGCCGCGCGCTGCTAGCCGGAGCAGGCTGCGGGCACAACGGACCGCCGCGCCGCCCCACACGCGCACCAACTGGATTCCATCCAATCCAAAGCGACAGAAAAACCCTAAACCCTAGCGCGCGGATGCTTCTAGACACTCCGCGGACTCTCCATGCGCCTCCCTCCCCCGCCCTATAATCCCCTGCACAACCTCCTCACCTCGCGTCCTTTCCCCCTCCGCAAGGAAGTAGCCAAGCAGCTTCGCCGCTGCCTCCGCTCCCACCAACCCGTGCTTGCCTCCGACCTCCTTCCTCCTCC…	512.205	243.443	334.144	995.894	794.454	727.823	32.53	16.07	20.01	64.67	50.31	46.94	601.327	-1.20886	4.03173e-05	0.0236988	DOWN	[GO:0005759:mitochondrial matrix][GO:0005524:ATP binding][GO:0051117:ATPase binding][GO:0006457:protein folding][GO:0042026:protein refolding]	[ko03018:RNA degradation]	DCAR_026693:Daucus carota|bZIP|bZIP family protein	NP_001105716.1:chaperonin CPN601, mitochondrial precursor [Zea mays] >CAA78100.1 mitochondrial chaperonin60 [Zea mays]	gi|1435193331|ref|XM_025940330.1|:PREDICTED: Panicum hallii chaperonin CPN60-2, mitochondrial (LOC112876260), mRNA	P29185|CH61_MAIZE:Chaperonin CPN60-1, mitochondrial;OS=Zea mays;|GO:0005759,|GO:0005524,GO:0051117,|GO:0006457,GO:0042026,
DN40895_c2_g1_i13	DN40895_c2_g1_i13 len=1376 path=[339:0-33 6350:34-52 6369:53-58 7843:59-117 6434:118-118 6435:119-271 6588:272-272 6589:273-314 577:315-316 10250:317-355 615:356-359 619:360-361 621:362-364 624:365-385 645:386-386 646:387-392 4965:393-404 4977:405-424 684:425-427 4765:428-428 4766:429-429 4767:430-433 9975:434-460 732:461-466 738:467-494 2605:495-502 2613:503-514 2625:515-517 2628:518-522 2633:52…	ATCGGTCCGGTGAAGTCGTCCATGTCCCGGACCAGCAGAGAAGTCGTCGTCTGGGCCCACCTGTCGTCGACGGAGAACAGCCCGTCGTACAAAAAATCGATGACATGCTCACTGCTCCAGGTGACGTCAGAGGTCGCCGGAGACTCAGTCCTGCCGGTGCTGCTGATCCTGATAGTAGTACCATGACTAGTAGATGAGTCATCATCAGCAGCAGCAGCTTCGTGACGAGCCTGGTGATCCGTCTCCGGTGGGAATGGTCCTCCGCCGGCGACGACATTTCTGTTGTCATCGCCGGCGTCACAAGGTCTCCTCTTCTTCGTGGTAGCTGGGATTATTATAGCGGTGGTCTCGAGGATGACTGGCGCCTCTTCCATGGAATCGTTGGCCGTGCAGGTGTGC…	46.2139	149.289	92.7558	0	0	0	6.02	19.83	11.21	0	0	0	48.0431	9.05989	1.08933e-11	1.47731e-07	UP	[GO:0043565:sequence-specific DNA binding][GO:0003700:DNA-binding transcription factor activity]	-	Zmw_sc00785.1.g00220.1:Zoysia matrella|WRKY|WRKY family protein	XP_004977390.1:PREDICTED: probable WRKY transcription factor 58 [Setaria italica] >KQK99683.1 hypothetical protein SETIT_010813mg [Setaria italica]	gi|1435182562|ref|XM_025972279.1|:PREDICTED: Panicum hallii probable WRKY transcription factor 69 (LOC112903069), transcript variant X3, mRNA	A0A0A9HC42|A0A0A9HC42_ARUDO:Uncharacterized protein;OS=Arundo donax;|GO:0043565,GO:0003700,
DN40895_c2_g1_i15	DN40895_c2_g1_i15 len=1840 path=[339:0-33 6350:34-52 6369:53-58 7843:59-117 6434:118-118 6435:119-271 6588:272-272 6589:273-314 577:315-316 10250:317-355 615:356-359 619:360-361 621:362-364 624:365-385 645:386-386 646:387-392 4965:393-404 4977:405-424 684:425-427 4765:428-428 4766:429-429 4767:430-433 9975:434-460 732:461-466 738:467-494 2605:495-502 2613:503-514 2625:515-517 2628:518-522 2633:52…	ATCGGTCCGGTGAAGTCGTCCATGTCCCGGACCAGCAGAGAAGTCGTCGTCTGGGCCCACCTGTCGTCGACGGAGAACAGCCCGTCGTACAAAAAATCGATGACATGCTCACTGCTCCAGGTGACGTCAGAGGTCGCCGGAGACTCAGTCCTGCCGGTGCTGCTGATCCTGATAGTAGTACCATGACTAGTAGATGAGTCATCATCAGCAGCAGCAGCTTCGTGACGAGCCTGGTGATCCGTCTCCGGTGGGAATGGTCCTCCGCCGGCGACGACATTTCTGTTGTCATCGCCGGCGTCACAAGGTCTCCTCTTCTTCGTGGTAGCTGGGATTATTATAGCGGTGGTCTCGAGGATGACTGGCGCCTCTTCCATGGAATCGTTGGCCGTGCAGGTGTGC…	19.2558	47.5011	5.5877	0	0	0	1.8	4.54	0.51	0	0	0	12.0574	7.06875	2.19261e-05	0.0151165	UP	[GO:0043565:sequence-specific DNA binding][GO:0003700:DNA-binding transcription factor activity]	-	Zmw_sc00785.1.g00220.1:Zoysia matrella|WRKY|WRKY family protein	XP_004977390.1:PREDICTED: probable WRKY transcription factor 58 [Setaria italica] >KQK99683.1 hypothetical protein SETIT_010813mg [Setaria italica]	gi|1435182562|ref|XM_025972279.1|:PREDICTED: Panicum hallii probable WRKY transcription factor 69 (LOC112903069), transcript variant X3, mRNA	A0A0A9HC42|A0A0A9HC42_ARUDO:Uncharacterized protein;OS=Arundo donax;|GO:0043565,GO:0003700,
DN40945_c2_g5_i11	DN40945_c2_g5_i11 len=4202 path=[23238:0-339 23555:340-425 10771:426-426 23641:427-513 23728:514-540 10852:541-548 10860:549-587 38007:588-608 11076:609-609 11077:610-672 11140:673-693 11161:694-862 11330:863-1134 11602:1135-1156 11624:1157-1649 12117:1650-1664 12132:1665-2108 12576:2109-2930 13398:2931-2982 13450:2983-3080 13548:3081-3129 13597:3130-3284 13752:3285-3310 13778:3311-3504 13972:350…	TGAAGAGCTAAAGCTAATACAGACTAATGATATGAATTACCTGCTTCTCGGCATCATTGCCATCTATGACAGTCAAGAAATGGCATGGCCATTGGTAGAATGAAATGAACATTGTGCAAGCTAAATTTATCATCAGTGATATAATCATAATATGAGAGTATCTTTTCTAGTAAGATTTGCATTTTTTACTTAGACAATGACGGCTGAATACTTAAAAAAGCAAAATATGATTCTTAAGTTTATCAATTTTTCTTTAATTGCTCACTATACATATCCTAAATTAATTAGCATCATTACTTAGTTTGTGATACAAATAAAGGATAAACTTTAAGCAGGGAACACATGAGTCCTGTTATTTTGAACATTACTTTAGCCATATTACCATGATTAAATGAAAGA…	52.9535	16.1164	79.3453	0	0	0	1.95	0.64	2.77	0	0	0	24.7359	8.0978	2.39335e-08	6.49153e-05	UP	-	-	-	-	-	-
DN40945_c2_g5_i20	DN40945_c2_g5_i20 len=4696 path=[23238:0-339 23555:340-425 10771:426-426 23641:427-513 23728:514-540 10852:541-548 10860:549-587 10899:588-588 32878:589-865 10921:866-958 11014:959-977 11033:978-998 11054:999-999 29849:1000-1103 11077:1104-1166 11140:1167-1187 11161:1188-1356 11330:1357-1628 11602:1629-1650 11624:1651-2143 12117:2144-2158 12132:2159-2602 12576:2603-3424 13398:3425-3476 13450:3477…	TGAAGAGCTAAAGCTAATACAGACTAATGATATGAATTACCTGCTTCTCGGCATCATTGCCATCTATGACAGTCAAGAAATGGCATGGCCATTGGTAGAATGAAATGAACATTGTGCAAGCTAAATTTATCATCAGTGATATAATCATAATATGAGAGTATCTTTTCTAGTAAGATTTGCATTTTTTACTTAGACAATGACGGCTGAATACTTAAAAAAGCAAAATATGATTCTTAAGTTTATCAATTTTTCTTTAATTGCTCACTATACATATCCTAAATTAATTAGCATCATTACTTAGTTTGTGATACAAATAAAGGATAAACTTTAAGCAGGGAACACATGAGTCCTGTTATTTTGAACATTACTTTAGCCATATTACCATGATTAAATGAAAGA…	30.8093	11.027	8.94032	0	0	0	1.01	0.4	0.29	0	0	0	8.46278	6.55437	0.000119756	0.0526729	UP	-	-	-	-	-	-
DN40964_c0_g1_i13	DN40964_c0_g1_i13 len=3301 path=[2903:0-502 7805:503-547 3428:548-573 13572:574-597 3478:598-678 3559:679-720 3601:721-729 3610:730-777 3658:778-778 13570:779-802 3683:803-809 3690:810-829 13573:830-853 3734:854-894 13574:895-918 3799:919-985 3866:986-1024 3905:1025-1033 3914:1034-1051 3932:1052-1080 3961:1081-1107 3988:1108-1126 4007:1127-1137 4018:1138-1148 4029:1149-1161 4042:1162-1196 8333:11…	TTTTAGGTTAACTCTATTGGGGGTTAAGGTGCACTAGTAAGATGCAATCATGTCTTTACCGTTGTACTTATCAAATTTTCTACGATGATAGTCCATTCATGTGTTAAATAAACAGTATTTTCTTATGTATCACTACTTTTGTATATAAAAAAAATTGTTCTCAATCGTTTTAATAGCCATCTCCAACAAATTTGAGTCAGCTCCATACAAAAAAGTTGACTGAACGAAATTTGGAATCCAAAATGAGCAGCTCACCATCCTGATCCGCCAGGCGCCAGCTGCCTAGCCGTGCCCTCCCCGACGCCTCTCCAGTCTCCACCACAATCCTGAATTCCTGATCCATCCCCAAATCCCCCCTGTTCCTCTCCCTCTCTCTCTCTCTCTAGGGTTCCATGGCCG…	0	0	0	16.6636	12.6412	20.7104	0	0	0	0.84	0.61	1.02	8.33587	-6.54586	6.58829e-05	0.034475	DOWN	-	-	-	EMT05373.1:RNAbinding protein with multiple splicing 2 [Aegilops tauschii]	gi|242380756|emb|FP096589.1|:Phyllostachys edulis cDNA clone: bphylf055j06, full insert sequence	A0A1D6DLE5|A0A1D6DLE5_WHEAT:Uncharacterized protein;OS=Triticum aestivum;
DN40966_c1_g1_i4	DN40966_c1_g1_i4 len=2843 path=[8291:0-43 33:44-143 6687:144-280 152:281-285 8413:286-309 181:310-319 7801:320-349 221:350-409 281:410-478 350:479-684 556:685-704 576:705-796 8406:797-820 692:821-829 701:830-865 737:866-889 8416:890-913 785:914-957 8405:958-981 853:982-985 8409:986-1009 881:1010-1027 899:1028-1075 947:1076-1111 8414:1112-1135 1007:1136-1243 8417:1244-1267 1139:1268-1340 8412:1341…	TCTCTCTCTCTCTCTCTTCCCCGGAGAAAACAAAAACAGCAGGAGAGGAGAGAGGAAAAAAAAAGTTACCACTCCCTCGCTCGCACACAAATCTCGCGCACGCGTGGGGGGCGGCCGGCTCGATCCGCGGCCAAAACCCTAGGTACGGACGAATAAGGCGCCGGCACACGAGCTTCTCCCCCTTCTCCGCCGCGCTCAAATCGGGCCTCCCCCATTCGTGCTGACGGGATTCGGTGTGTGGTGCGATTGCTTCGCTGCAGGTGGCGGTGGTGGACTGGTGGTGGGTCGGGTGCGAGGGACATGGCGTCGCCGAGGAAGGACGGGGGATTCCTGACGCAGGAGCAGCGGGAGAAGCTGCGGATCGCGGTGCAGAACGCGGAGACGCTGTCGCTGGCCTCC…	156.935	144.2	151.985	383.262	313.114	271.208	8.74	8.37	8	21.87	17.38	15.37	236.784	-1.09493	1.50191e-05	0.0115838	DOWN	-	-	-	XP_004972984.1:PREDICTED: uncharacterized protein LOC101773560 [Setaria italica]	gi|1435170869|ref|XM_025966234.1|:PREDICTED: Panicum hallii uncharacterized LOC112897842 (LOC112897842), mRNA	K3YG93|K3YG93_SETIT:Uncharacterized protein;OS=Setaria italica;
DN40984_c0_g1_i2	DN40984_c0_g1_i2 len=2892 path=[1:0-79 8407:80-101 81:102-142 122:143-171 151:172-273 8651:274-297 277:298-315 295:316-381 361:382-450 430:451-558 8653:559-582 562:583-645 8644:646-669 649:670-732 8647:733-756 736:757-798 8654:799-822 802:823-855 835:856-909 889:910-990 970:991-1017 997:1018-1089 8656:1090-1113 1093:1114-1318 1298:1319-1350 1330:1351-1413 8645:1414-1437 1417:1438-1607 8648:1608-1…	GCCAGCGGCCCCACTTGTCGGCGGCAACCCAATAACAACGCCCCCGCCCGGCCCTCCTTGCCCGCGGACCGTACCCTCCGCGCACCGCTCCTCCCAACCCAAATCCCACCCCATTCCACCGATCGAATCCCGAATCGGCGATTCCCGGCCCGGCGGCGATGAGCGTGGTCGGCTTCGACGTCGGCAACGACACCCTGGTGGCGGCGGCGGCGCGGCAGCGCGGCATCGACGTGCTCCTCAACGCCGAGTCCAAGCGCGAGTCCCCCGCCGCCGTCGCCTTCTCCCACAACGCGCGCCTCCTCGGCGTGCACGCGGCGTGGGCGTCCTCCTCCCACGCCCCCTTCTCCAGCATCAAGCGCCTCCTCCTCGGGGCCTCCCGCCCCGCGCAACTGCTCCGCG…	5.77674	8.48234	12.2929	25.4855	75.8475	79.883	0.34	0.52	0.67	1.46	4.15	4.45	34.628	-2.77973	5.10569e-05	0.0281659	DOWN	[GO:0005524:ATP binding]	[ko04530:Tight junction]	-	PAN22768.1:hypothetical protein PAHAL_D00522 [Panicum hallii]	gi|1435153043|ref|XM_025957110.1|:PREDICTED: Panicum hallii heat shock 70 kDa protein 16-like (LOC112890210), mRNA	A0A0A9F874|A0A0A9F874_ARUDO:Uncharacterized protein;OS=Arundo donax;|GO:0005524,
DN41041_c2_g9_i13	DN41041_c2_g9_i13 len=3377 path=[11709:0-202 11889:203-244 11931:245-331 29894:332-355 12042:356-400 12087:401-424 12111:425-441 29899:442-465 12152:466-531 20024:532-556 12243:557-583 12270:584-622 12309:623-689 12376:690-714 12401:715-772 12459:773-840 384:841-849 393:850-862 406:863-917 29904:918-941 485:942-1291 29906:1292-1315 859:1316-1330 29901:1331-1354 898:1355-1394 29903:1395-1418 962:1…	ATTCTTCATCGCCTCCAGTTTGCGTTCGGAGCTTACGACACGGATCCACCTCCCTGGCATTGCTGGTCACGGGCGAAGCTACGTATACCGTCCCGAGTGCCATGGCACCAGGGTAAAAAACGAATCATAGTGCTTGGAACTGCCTGGACGCCACACAACAGAAAGCATCGAGTTGCTCTGTTTCGTTGGCGAGGGAAAGAAGACGCGAAGCCACGCGCACATCCGCGACGCCGCGAAAGGGCGAAACCAAGCTCGCCCAAATTTGCCGCCGAGAACTACCAAATCCGGCGAGCTAACTGATCCACTCATCGATAGTCGCATGCGTGCCTTGTTGCCGGAAGCCCAGAATCCATCCCCGCGGCCTCAATCCTTTCCTGTTGGCTCTCCCTGCTCCGTTTC…	10.5907	54.287	10.0579	0	0	0	0.5	2.62	0.46	0	0	0	12.4893	7.1194	1.71438e-05	0.0126243	UP	[GO:0003676:nucleic acid binding]	-	mrna15055.1-v1.0-hybrid:Fragaria vesca|G2-like|G2-like family protein	XP_002451298.1:zinc finger MYMtype protein 1 [Sorghum bicolor]	gi|1189419115|gb|CP018157.1|:Oryza sativa Indica Group cultivar Shuhui498 chromosome 1 sequence	B9F1F5|B9F1F5_ORYSJ:Uncharacterized protein;OS=Oryza sativa subsp. japonica;|GO:0003676,
DN41041_c2_g9_i17	DN41041_c2_g9_i17 len=3451 path=[11709:0-202 11889:203-244 11931:245-331 29894:332-355 12042:356-400 12087:401-424 12111:425-441 29899:442-465 12152:466-531 20024:532-556 12243:557-583 12270:584-622 12309:623-689 12376:690-714 12401:715-772 12459:773-840 384:841-849 393:850-862 406:863-917 29904:918-941 485:942-1291 29906:1292-1315 859:1316-1330 29901:1331-1354 898:1355-1394 29903:1395-1418 962:1…	ATTCTTCATCGCCTCCAGTTTGCGTTCGGAGCTTACGACACGGATCCACCTCCCTGGCATTGCTGGTCACGGGCGAAGCTACGTATACCGTCCCGAGTGCCATGGCACCAGGGTAAAAAACGAATCATAGTGCTTGGAACTGCCTGGACGCCACACAACAGAAAGCATCGAGTTGCTCTGTTTCGTTGGCGAGGGAAAGAAGACGCGAAGCCACGCGCACATCCGCGACGCCGCGAAAGGGCGAAACCAAGCTCGCCCAAATTTGCCGCCGAGAACTACCAAATCCGGCGAGCTAACTGATCCACTCATCGATAGTCGCATGCGTGCCTTGTTGCCGGAAGCCCAGAATCCATCCCCGCGGCCTCAATCCTTTCCTGTTGGCTCTCCCTGCTCCGTTTC…	4.81395	0	0	30.3865	25.2825	43.3932	0.25	0	0	1.44	1.17	2	17.3127	-4.35762	0.000151663	0.0617039	DOWN	[GO:0003676:nucleic acid binding]	-	PH01002141G0040:Phyllostachys heterocycla|G2-like|G2-like family protein	XP_002451298.1:zinc finger MYMtype protein 1 [Sorghum bicolor]	gi|1443043766|ref|XM_026022538.1|:PREDICTED: Oryza sativa Japonica Group zinc finger MYM-type protein 1-like (LOC112937644), mRNA	B9F1F5|B9F1F5_ORYSJ:Uncharacterized protein;OS=Oryza sativa subsp. japonica;|GO:0003676,
DN41140_c2_g5_i5	DN41140_c2_g5_i5 len=1446 path=[1:0-243 222:244-244 223:245-273 252:274-412 391:413-476 455:477-477 21475:478-498 1556:499-622 23624:623-646 1704:647-677 23274:678-700 2571:701-789 23623:790-813 2684:814-838 23627:839-862 2733:863-875 2746:876-884 2755:885-1445] [-1, 1, 222, 223, 252, 391, 455, 21475, 1556, 23624, 1704, 23274, 2571, 23623, 2684, 23627, 2733, 2746, 2755, -2]	GTGCTCACGGATTCCTCAAAAAAAAAAAAAAAGAAGTAATAGTGCTCTATGTAAGCAAACAGAATACCAAGAAATAGATGAAAGTGCAGATCACGGCATTCAGTATTGGACGGCCCGCTTTACATGCCTCAGTATTGGACGGACCATTTTACACACCATTAACGTCGCTCGAAATACTGTCTATCCAATTTTGTCTGTCAACTAATGGAGAAGAGGGAATATGAATACCTTCATCAATGCCATCACTAAAATAAATTAAGAAATAGTCATTCTAAAGTTAGATTTTGAGAAAGCTTTTGACAACTATAGAGAGCATGGCACAATTATCACTATGGTGTAACATCTAGGCTTGCTAAAGCTTCCTTGGCATCAATTGGGGCCATGACTTACATATTCTGT…	0	0	0	8.82189	19.4481	15.7794	0	0	0	1.12	2.41	1.94	7.34155	-6.36277	0.000195143	0.0733425	DOWN	-	-	-	-	-	-
DN41141_c0_g2_i1	DN41141_c0_g2_i1 len=1689 path=[4903:0-103 4984:104-227 5108:228-244 5125:245-270 5151:271-271 5152:272-291 5172:292-295 5176:296-342 5223:343-343 11626:344-408 5313:409-413 5318:414-534 5439:535-555 5460:556-591 5496:592-654 3897:655-658 3901:659-661 3904:662-675 17534:676-699 3942:700-726 17535:727-750 3993:751-819 17541:820-843 4086:844-884 4127:885-928 4171:929-934 12671:935-969 4212:970-998 …	GATCAACTCCACACTCCGGCGCCGCACCCACCTCGTCCAGTCCTTCTCAGTCGTCTTCCTCTACTGGTTCTATGTCTTCTCATAAACTCCTCGCCTCCCTCCACCTCTCTTCTTCTTCCTCCATCTTCTAGCACCCTCTCTTCTCTCGCACTCGCACCACCTCGTCTCTCTTTCTCTCTGTCTGTTCATCTCCCAACCCAACCTTATCCTCGTCTCCTCTGTTTTCGTTAAGCTAGTTTGTTTTCGTTAAGCTTTCTTTAATTTGCATGCACTTCCCTTCTGCTACTGCTACCGCTAGTAAAGTGTTCATCTGGTAAGACGAAAGAAATCGAGCAACAAGAAACTTTGCTAGTTTCCTCTCGTGTCGTGTCGTGTGTTGTGTAGTGTAATAAGGAAGAA…	0	0	0	31.3667	44.7306	20.7104	0	0	0	3.23	4.56	2.17	16.1346	-7.49885	2.73012e-07	0.000502588	DOWN	[GO:0043565:sequence-specific DNA binding][GO:0003700:DNA-binding transcription factor activity]	-	Oropetium_20150105_14284A:Oropetium thomaeum|bZIP|bZIP family protein	NP_001152677.1:ocs elementbinding factor 1 [Zea mays] >ACG48889.1 ocs elementbinding factor 1 [Zea mays] >AIB05087.1 bZIP transcription factor, partial [Zea mays] >AQK60925.1 Ocs elementbinding factor 1 [Zea mays]	gi|1435119045|ref|XM_025941665.1|:PREDICTED: Panicum hallii bZIP transcription factor 11-like (LOC112877370), mRNA	A0A0A8XQ90|A0A0A8XQ90_ARUDO:Uncharacterized protein;OS=Arundo donax;|GO:0043565,GO:0003700,
DN41143_c0_g1_i4	DN41143_c0_g1_i4 len=1781 path=[1:0-103 82:104-104 8072:105-127 107:128-152 132:153-153 133:154-175 155:176-210 190:211-289 6385:290-309 318:310-345 8251:346-369 378:370-396 8253:397-420 429:421-433 8255:434-457 466:458-508 517:509-535 544:536-586 595:587-588 597:589-589 598:590-610 619:611-623 632:624-637 646:638-644 6572:645-791 784:792-811 804:812-852 845:853-864 857:865-868 861:869-898 891:89…	GTTACGGGCACATGAAATAACCAAAATACCCTCCGTTTTTTCTGGTCCCCTTCGCCCAATACCGGATCGGGAATCGATAGTTTTTCCTCTCCTCTCCCGTACGCGTCTTCTTCTCCTCCTGGCCGACCGCTTCCCCAGCTGGCCGGCGAGCTCCCACGGCCGCCCTCTGTTCCCCAGGCGCCGCCGCCACCGCCACCCTTTGTTCCCCAGCCGGCCGGCGAGCTCCCACCACCCTCTGTTCCCCAGGACGGGGCCTGCCAGGCCCCGCCGCCGCCGGGATGGGGACCTCGCATCCGACGCCGGCCCAGGCGTCGCTGGAGCTCATCCTGGTGGCTGGGGACGGCAAGAGCATGCCGACAGGCTTGTGGTCAGGGGAGCGCGAGATGGGGACGTCGGAAG…	0	0	0	37.248	35.0065	9.8621	0	0	0	3.63	3.35	1	13.6861	-7.2614	2.9309e-06	0.00333547	DOWN	[GO:0016021:integral component of membrane]	-	Achn377091:Actinidia chinensis|FAR1|FAR1 family protein	XP_004981982.1:PREDICTED: uncharacterized protein LOC101784562 [Setaria italica] >KQK87418.1 hypothetical protein SETIT_037602mg [Setaria italica]	gi|1256687294|ref|XM_004981925.4|:PREDICTED: Setaria italica uncharacterized LOC101784562 (LOC101784562), mRNA	K4AFE5|K4AFE5_SETIT:Uncharacterized protein;OS=Setaria italica;|GO:0016021,
DN41143_c0_g1_i6	DN41143_c0_g1_i6 len=1528 path=[1:0-103 82:104-104 8072:105-127 107:128-152 132:153-153 133:154-175 155:176-210 190:211-289 6385:290-309 318:310-345 8251:346-369 378:370-396 8253:397-420 429:421-433 8255:434-457 466:458-508 517:509-535 544:536-586 595:587-588 597:589-589 7381:590-590 7382:591-611 857:612-615 861:616-645 891:646-671 917:672-682 928:683-686 3853:687-695 3862:696-706 3873:707-719 38…	GTTACGGGCACATGAAATAACCAAAATACCCTCCGTTTTTTCTGGTCCCCTTCGCCCAATACCGGATCGGGAATCGATAGTTTTTCCTCTCCTCTCCCGTACGCGTCTTCTTCTCCTCCTGGCCGACCGCTTCCCCAGCTGGCCGGCGAGCTCCCACGGCCGCCCTCTGTTCCCCAGGCGCCGCCGCCACCGCCACCCTTTGTTCCCCAGCCGGCCGGCGAGCTCCCACCACCCTCTGTTCCCCAGGACGGGGCCTGCCAGGCCCCGCCGCCGCCGGGATGGGGACCTCGCATCCGACGCCGGCCCAGGCGTCGCTGGAGCTCATCCTGGTGGCTGGGGACGGCAAGAGCATGCCGACAGGCTTGTGGTCAGGGGAGCGCGAGATGGGGACGTCGGAAG…	0	0	0	11.7625	12.6412	16.7656	0	0	0	1.42	1.47	2.02	6.86156	-6.2651	0.000262229	0.0911857	DOWN	[GO:0016021:integral component of membrane]	-	Achn377091:Actinidia chinensis|FAR1|FAR1 family protein	XP_004981982.1:PREDICTED: uncharacterized protein LOC101784562 [Setaria italica] >KQK87418.1 hypothetical protein SETIT_037602mg [Setaria italica]	gi|1256687294|ref|XM_004981925.4|:PREDICTED: Setaria italica uncharacterized LOC101784562 (LOC101784562), mRNA	K4AFE5|K4AFE5_SETIT:Uncharacterized protein;OS=Setaria italica;|GO:0016021,
DN41149_c1_g3_i5	DN41149_c1_g3_i5 len=2740 path=[1980:0-115 21592:116-148 2927:149-162 20684:163-187 2966:188-396 3175:397-431 3210:432-448 3227:449-575 17806:576-686 3377:687-784 3475:785-798 3489:799-835 3526:836-852 3543:853-877 3568:878-1150 22483:1151-1174 3865:1175-1175 22473:1176-1199 3890:1200-1252 22475:1253-1276 3967:1277-1281 3972:1282-1295 3986:1296-1339 4030:1340-1390 4081:1391-1413 4104:1414-1482 41…	ATTACTAAAGCTTTCAACGACTAAGGAGACATATGGGTATCCTTTTCAAATACGAAGCAAGTCATAGGAGAAAAAGGAAAGGGGAGTAGCTAGGAAATTAGCCAGCATATCCGCCTGAAAAAATGAATGCTTTGGTAGAAACTAGAAGGAAATAGAGTGACCTTGGTAATAAGCTGGTCCAAACCAAATTCATCCTGCCGTTCTAAAGGAGTAATTAAGGAGTAGGTGTGATGGAGTCTTGTTCTTTCTTGTGGCGTCACGGCTGACATCCGGCTGCCACAACAGAAGCGTTAGGAAATTTCTTGCCTGTAACCTCTCCTCTTTGTGTCCTCAAACTTGTTTGAAAATAAAAATAAGAGGGAGGAAACATCCTGCCTATTCATCTTTCAGTGGCGTTCG…	0	0	0	30.3865	36.9513	3.94484	0	0	0	1.84	2.14	0.24	11.8804	-7.05732	2.67106e-05	0.0174477	DOWN	-	-	Oropetium_20150105_16846A:Oropetium thomaeum|CO-like|CO-like family protein	XP_004964258.1:PREDICTED: uncharacterized protein LOC101758243 [Setaria italica]	-	A0A0A9NI01|A0A0A9NI01_ARUDO:Uncharacterized protein;OS=Arundo donax;
DN41149_c1_g3_i7	DN41149_c1_g3_i7 len=4486 path=[10929:0-119 11026:120-120 11027:121-196 11026:197-197 11103:198-217 11123:218-218 11124:219-242 11123:243-243 11148:244-552 1706:553-553 1707:554-826 1980:827-919 2073:920-1469 22465:1470-1493 2647:1494-1773 2927:1774-1787 2941:1788-1812 2966:1813-2021 3175:2022-2056 3210:2057-2073 3227:2074-2200 17806:2201-2311 3377:2312-2409 3475:2410-2423 3489:2424-2460 3526:246…	AGCGGGATCAGCTCACGCGCACGCCGAGACGCCGGAGGCTTCACCGTGCGCCGAGACAACACGCGCACCGACTCCATGGATCTTCAGCGGCTTGGATTGGAGTTTTAATTTCCAGGGGAGGAGGGACCAACCACAACCAGTACTCTCATTATTTATTTAGGCCCCCTTTGTTGCTGGAGTTTTAATTTCCAGGGGAGGGACCAACCACAACCAGCTGCTTAGGGACCAACCACAACCAGCTGCTATCATCAAGAAAATTTGTATGGACAAATATTTAAATTTGTATGGACAAATGTATGTTTTTTCATTAATTTAAGTTATTTTAACTTTGATATTTATCTTCCATGTCGGTTGTGATGAGAAACATACTTGTTGTTGTGTTGCACGTAAAAGAAGGGT…	0	0	0	39.2084	26.2549	9.8621	0	0	0	1.39	0.91	0.35	12.5542	-7.13682	5.68075e-06	0.00554274	DOWN	-	-	Oropetium_20150105_16846A:Oropetium thomaeum|CO-like|CO-like family protein	XP_004964258.1:PREDICTED: uncharacterized protein LOC101758243 [Setaria italica]	-	A0A0A9NI01|A0A0A9NI01_ARUDO:Uncharacterized protein;OS=Arundo donax;
DN41201_c0_g2_i16	DN41201_c0_g2_i16 len=2354 path=[1:0-296 11869:297-462 12035:463-472 479:473-484 491:485-620 15751:621-644 651:645-762 769:763-825 832:826-871 15747:872-895 902:896-937 944:938-970 977:971-1018 1025:1019-1048 1055:1049-1139 15744:1140-1163 1170:1164-1165 1172:1166-1195 1202:1196-1213 11251:1214-1274 1281:1275-1306 11421:1307-1375 11490:1376-1385 1392:1386-1399 1406:1400-1411 1418:1412-1438 1445:1…	CGCGTGAGAGCTGCCAAAGAAAGCCGCCCAAGCCAAATCACGCATCCAGCTCACACCTCACTCGCCGAGGTTAACGCCGGTAACGGCAAGCCGGCACCTGGGGCAGGCAGGCAGCAGGCCACCAGAAATTATTGGTGGGCCCGGGATCCTAATTAAGGGCGTTTAACGGGTAATCTAACGGAACCCGCCCGTCGGGGAAGGAATATCTCGGGGCGATCCTTGTGCCCCGGGCCGGGCGTATAAAACCACCGCCCCCGAGAGCTTCGTCTCTTGCCGTCTCCAGTCCAGCCACCACCAGCCATCGAGTTCCAAAGACAGCACACCCGATTCCGCATCTCCTCCTCCTCCTCTCCTCCAGGGCTTCGTCTGCTGATTCCTGCTGCCTGGTTGAGTGAGGGA…	1086.99	905.065	1398.04	604.79	668.041	534.526	74.68	64.58	90.48	42.46	45.72	37.24	866.242	0.906697	4.72498e-05	0.026424	UP	[GO:0016021:integral component of membrane][GO:0005524:ATP binding][GO:0004674:protein serine/threonine kinase activity][GO:0007165:signal transduction]	-	Lus10043264:Linum usitatissimum|YABBY|YABBY family protein	ALO51663.1:CBLinteracting protein kinase 2like protein [Aeluropus littoralis]	gi|953067862|gb|KT253221.1|:Aeluropus littoralis CBL-interacting protein kinase 2-like protein mRNA, complete cds	A0A0S2KT91|A0A0S2KT91_9POAL:Non-specific serine/threonine protein kinase;OS=Aeluropus littoralis.;|GO:0016021,|GO:0005524,GO:0004674,|GO:0007165,
DN41206_c0_g1_i12	DN41206_c0_g1_i12 len=2332 path=[9777:0-129 11229:130-167 4713:168-173 4719:174-176 4722:177-180 4726:181-182 10205:183-215 4761:216-321 10027:322-367 4913:368-373 13647:374-397 4943:398-408 4954:409-442 4:443-443 5:444-474 36:475-503 65:504-527 13640:528-551 113:552-563 125:564-568 130:569-569 131:570-575 136:576-599 160:600-615 8080:616-646 8111:647-670 231:671-676 9035:677-754 315:755-791 1364…	GGCGGAGGAGGCCGCGTCCGCGCCCGTGGAGGTGAAGGAAAAGGCCGTGGAGGCAGAGAAGAAGGCCGACGAGGACTCCGAGGAGGAAAAGAAGGCGGAGGAGGCCGAGGAGGCGGCGGCGGCGGATGAGGCCGCCGTGATCGACGGCACCGGGTCGTTCAAGGAGGAGAGCAACCTGGTGTCGGAACTCCCCGACCCGGAGCGCACGGCGCTCGCGCAGTTCAAGGAGCTCGTCGCCGCCGCGCTCGCCAACGGGGAGTTCGACCTGCCCCCACCACCGCCACCGCCGGCCGCCAAGGAGGAGGTGAAGCCGGAGGAGCCCGCCAAGGAGGAGGCGAAGGACGCGGCGCCGGCCAAGGAGGAGGAGCCCAAGCCCGAGGCGGCGGCCGCGGAAGAGCC…	1.92558	0	0	126.447	92.3783	156.807	0.14	0	0	9.01	6.4	11.04	62.9264	-7.60477	1.24049e-11	1.5529e-07	DOWN	[GO:0016021:integral component of membrane][GO:0006810:transport]	-	-	PAN19389.1:hypothetical protein PAHAL_C02916 [Panicum hallii]	gi|1435144281|ref|XM_025952641.1|:PREDICTED: Panicum hallii patellin-3-like (LOC112886675), mRNA	K3Z461|K3Z461_SETIT:Uncharacterized protein;OS=Setaria italica;|GO:0016021,|GO:0006810,
DN41206_c0_g1_i4	DN41206_c0_g1_i4 len=2366 path=[9777:0-129 11229:130-167 4713:168-173 4719:174-176 4722:177-180 4726:181-182 10205:183-215 4761:216-321 10027:322-367 4913:368-373 13647:374-397 4943:398-408 4954:409-442 4:443-443 5:444-474 11742:475-499 10614:500-500 11767:501-518 65:519-542 13640:543-566 113:567-578 125:579-583 130:584-584 131:585-590 136:591-614 160:615-630 8080:631-661 11315:662-682 228:683-68…	GGCGGAGGAGGCCGCGTCCGCGCCCGTGGAGGTGAAGGAAAAGGCCGTGGAGGCAGAGAAGAAGGCCGACGAGGACTCCGAGGAGGAAAAGAAGGCGGAGGAGGCCGAGGAGGCGGCGGCGGCGGATGAGGCCGCCGTGATCGACGGCACCGGGTCGTTCAAGGAGGAGAGCAACCTGGTGTCGGAACTCCCCGACCCGGAGCGCACGGCGCTCGCGCAGTTCAAGGAGCTCGTCGCCGCCGCGCTCGCCAACGGGGAGTTCGACCTGCCCCCACCACCGCCACCGCCGGCCGCCAAGGAGGAGGTGAAGCCGGAGGAGCCCGCCAAGGAGGAGGCGAAGGACGCGGCGCCGGCCAAGGAGGAGGAGCCCAAGCCCGAGGCGGCGGCCGCGGAAGAGCC…	131.902	139.959	125.164	22.5448	61.2614	17.7518	9.03	9.97	8.08	1.57	4.19	1.24	83.0972	1.96657	0.00010535	0.048706	UP	[GO:0016021:integral component of membrane][GO:0006810:transport]	-	-	XP_004961988.1:PREDICTED: patellin3like [Setaria italica]	gi|1435144281|ref|XM_025952641.1|:PREDICTED: Panicum hallii patellin-3-like (LOC112886675), mRNA	K3Z461|K3Z461_SETIT:Uncharacterized protein;OS=Setaria italica;|GO:0016021,|GO:0006810,
DN41208_c0_g2_i3	DN41208_c0_g2_i3 len=1525 path=[5297:0-62 5491:63-80 51:81-86 57:87-106 77:107-111 5665:112-135 106:136-154 125:155-176 147:177-178 149:179-189 160:190-233 204:234-258 229:259-287 258:288-294 265:295-329 300:330-349 320:350-385 356:386-448 419:449-487 5667:488-511 482:512-614 585:615-707 678:708-727 698:728-806 777:807-839 810:840-878 849:879-899 870:900-960 931:961-979 950:980-980 5668:981-1004 …	GAACAATATACCAGCTCTGAATTTCACCCTAACATTGTTGTAAGCAATAATTTCTTTCCTACTCGTTGTGGTTCTGTGGGAAGTAGACAACGAGGCTGCCCACCGGCGACAAAGAGATGACCACCCCTGCGCAGGGGTCCCACCAGAAGATATCAGCAACCAACCAACTATTGTTCAAAGTAGCTTATTTCAAATAAACAACAATGGTTTATTGTATTTTCATTAGAAACATAACAAGAGACAAGCAACTCATGTGCCATGTGTCAAATATTTCAAAAATTATGATCCGCTAAAATAATAGGGTTCAAGAACACTAATATGTTTCATAGAGCAGCAGGTTCAAAGTCACCAAACAATACTATGTTTCAAAACTGCAGTCACATGTAACATCAGATATTT…	5.77674	0	0	112.724	92.3783	25.6415	0.66	0	0	13.03	10.45	2.95	39.4201	-5.3146	2.66154e-07	0.000502588	DOWN	-	-	-	-	-	-
DN41251_c1_g5_i1	DN41251_c1_g5_i1 len=1337 path=[15087:0-52 9228:53-70 9246:71-98 9274:99-110 18633:111-134 9310:135-180 449:181-182 8546:183-198 8562:199-224 8588:225-225 18648:226-249 8613:250-281 8645:282-302 8666:303-305 8669:306-314 18652:315-338 8702:339-365 8729:366-401 8765:402-448 18635:449-472 8836:473-546 8910:547-575 8939:576-665 9029:666-702 9066:703-791 18647:792-815 9179:816-819 1088:820-821 10022:…	CACACACTTGTGAACCCTGGCCGTCATGGAGGAGAAGGCGGCGAGCACAGAGGAGCCTTTGCTCGTGACGCGCTCGGAGAACGCCACCGCGGCAGAGGCCAAAAGGTTGCTGCGGCTGGCAGGGCCGCTGGTGGCCAGCTGCATCCTTCAGAACGTCGTCCAGATGATCTCCGTCATGTTCGTCGGCCACCTCGGAGAGCTTCACCTCGCCGGCGCGTCCCTCGCCGCCTCCGTCGCCAACGTCACCGGCTTCAGCCTCCTCTTCGGCATGGCCAGCGCGCTGGACACGCTGTGCGGCCAGGCCTTCGGCGCCCGGCAGTACGGTCTCCTTGGCGTCTACATGCAGCGAGCCATGCTAGTCCTCGCCCTGGCTTGCGTGCCCATCGCCATCGTCTGGGC…	17.3302	3.39293	44.7016	0	0	0	2.39	0.5	5.67	0	0	0	10.9041	6.91446	7.11772e-05	0.0363113	UP	[GO:0016021:integral component of membrane][GO:0015297:antiporter activity]	-	mrna17107.1-v1.0-hybrid:Fragaria vesca|B3|B3 family protein	XP_004983270.2:PREDICTED: protein DETOXIFICATION 16like [Setaria italica]	gi|1256694837|ref|XM_004983213.3|:PREDICTED: Setaria italica protein DETOXIFICATION 16 (LOC101753500), mRNA	B6SU57|B6SU57_MAIZE:Protein DETOXIFICATION;OS=Zea mays;|GO:0016021,|GO:0015297,GO:0015238,
DN41254_c0_g1_i1	DN41254_c0_g1_i1 len=2483 path=[1:0-246 7110:247-270 249:271-285 264:286-333 312:334-367 7113:368-391 370:392-442 421:443-479 458:480-492 7126:493-516 495:517-594 573:595-632 611:633-658 637:659-692 671:693-705 684:706-722 701:723-763 742:764-782 7129:783-806 785:807-858 837:859-886 865:887-899 7118:900-923 902:924-939 918:940-990 969:991-1030 7125:1031-1054 1033:1055-1111 7111:1112-1135 1114:113…	CCGGGACGCCAGGTCTCTCGTCCCACAGCGCGCTGGCCTGATCGGGGAAGAAGACTGCTACTGCAACAATGAGACATATGAAAGGCCTAACCAAGATGCGATCAAGAAATCGCATCAAAAGAGACACAACACGCAAGCCGTCCAGAGAAAGATGATGGCCGCTGGATTTTTTTTTTTGTATTTACATTTATAGATTGCATTATTACAGCCATCAAGAAAGAAGCGCAAATCATTTGCTGTAGGATGGTGCAGAAGATTACTACTTAATTTGCAGTTGTCTTTCTGGCCAGTCTTGCCCAAGCAACAACAACAATTACATATGCTTTGTCACACAGATTATCGAAGAGGCAGAAGTAAGCAGCCCTCCATGCTTTCTTGAATAACAGCGTGCAGAAAACC…	27.9209	13.5717	13.4105	100.962	75.8475	74.9519	1.83	0.95	0.84	6.69	4.93	4.96	51.1107	-2.19592	1.54244e-05	0.0116025	DOWN	[GO:0016021:integral component of membrane]	-	mrna19889.1-v1.0-hybrid:Fragaria vesca|C3H|C3H family protein	EEC66836.1:hypothetical protein OsI_33298 [Oryza sativa Indica Group]	gi|1189419125|gb|CP018167.1|:Oryza sativa Indica Group cultivar Shuhui498 chromosome 11 sequence	A0A0E0QYD7|A0A0E0QYD7_ORYRU:Uncharacterized protein;OS=Oryza rufipogon;|GO:0016021,
DN41319_c1_g1_i2	DN41319_c1_g1_i2 len=4260 path=[1:0-193 172:194-223 202:224-259 238:260-326 305:327-376 355:377-377 356:378-381 360:382-423 402:424-444 21741:445-468 447:469-490 21742:491-514 493:515-546 525:547-565 544:566-576 555:577-607 9155:608-648 9196:649-693 9241:694-739 21727:740-763 9311:764-785 9333:786-835 9383:836-849 9397:850-894 9442:895-1234 21734:1235-1258 9806:1259-1271 9819:1272-1293 20157:1294…	TTGTAAGATAAATTTATTAAACTTATTAAGACATCATTAAGAGATGTTTAGTACTTTTAATTAGTATTCCAATATTTGATGAGATGTGTCTAAAAATTAGAGACCAGAAAACGGACAGGGCTATATCTAAGCTGTAATTAGATTGGATAAAAGAAGGTTGTCAACAACACGTACAAGTACAACCTAGAGCCGTCGTACATGAGAATATCACAGAAGACTGGAGGTAGACATCTAGAGAACTCTGTTGTCTGCGTTACAGCTGAAAACAACGTACAACAAACATTTCCACAGACGTCATACAAGAGGATGCACTAGCTACAAAATATGACGGAGGAAGATAATAGGATGTCATACGCTACCCATCAAGAGTTGGAGCGCTTGGAGTGGTGGGTGGTAGAT…	64.507	30.5364	12.2929	1.96042	0	0	2.33	1.15	0.43	0.08	0	0	18.2161	5.77721	3.08214e-05	0.0194413	UP	[GO:0003677:DNA binding]	-	462878944:Eragrostis tef|MYB_related|MYB_related family protein	PAN24497.1:hypothetical protein PAHAL_D01266 [Panicum hallii]	gi|1435149025|ref|XM_025955049.1|:PREDICTED: Panicum hallii translation initiation factor IF-2-like (LOC112888736), transcript variant X7, mRNA	A0A0A9CL21|A0A0A9CL21_ARUDO:Uncharacterized protein;OS=Arundo donax;|GO:0003677,
DN41338_c1_g1_i1	DN41338_c1_g1_i1 len=4488 path=[283:0-83 5839:84-84 5840:85-107 5863:108-180 5936:181-190 5946:191-244 6000:245-296 6052:297-330 6086:331-336 6092:337-373 6129:374-561 6317:562-607 6363:608-609 6365:610-631 6387:632-633 6389:634-656 15364:657-680 6436:681-708 15367:709-732 6488:733-766 6522:767-804 6560:805-818 15370:819-842 6598:843-870 13693:871-912 6668:913-918 12692:919-957 6713:958-985 15359…	CCGAGTCCAATAATAACCGAGCAAGATTCCGGAGATAAAGCGCATGGGTTCCTTGGAGGCCCGGTACCGGCCGGCCGGAGCTCCGTAAGATCTCCCTTTCCCCAACCCGCTTCGATCTAAAAGCAAAGCTCCCCTCCTCCACCTCTCGCCCTAACTGCCCTGCTTATGTGTGTTGCTTTTGAGCTGGCTACAGTCTCTGTGCGGCTTGCGTGCTAATCCAGGTTCAGATTTGCGCTTTGGCCTTGCATGTGCGGTCATGTGCTGCATGTTAGATTGACTTATACTCGTATCTAAGCTCGTATTGATGTCTCTGGACTCTAGTAGACCAGCTCACCATGTAATCCTCCCCTCCCGCAGGAGTGGCGTACAGCCTTTGTACTGCCTTGTACAAGATGCCGT…	646.995	491.975	369.906	1199.78	812.929	1197.26	22.01	17.5	11.92	41.83	27.58	41.42	786.474	-1.08835	4.49581e-05	0.0255819	DOWN	[GO:0016021:integral component of membrane][GO:0016757:transferase activity, transferring glycosyl groups]	-	-	XP_002456736.1:UDPglucuronate:xylan alphaglucuronosyltransferase 1 [Sorghum bicolor] >XP_021311238.1 UDPglucuronate:xylan alphaglucuronosyltransferase 1 [Sorghum bicolor] >EES01856.1 hypothetical protein SORBI_3003G376700 [Sorghum bicolor]	gi|1205940872|ref|XM_021455563.1|:PREDICTED: Sorghum bicolor UDP-glucuronate:xylan alpha-glucuronosyltransferase 1 (LOC8063129), transcript variant X2, mRNA	C5XRE4|C5XRE4_SORBI:Hexosyltransferase;OS=Sorghum bicolor;|GO:0016021,|GO:0016757,
DN41371_c0_g1_i2	DN41371_c0_g1_i2 len=3043 path=[8506:0-71 2595:72-105 6304:106-198 7513:199-369 2649:370-430 9694:431-454 2734:455-465 2745:466-484 2764:485-565 9701:566-589 2869:590-722 7041:723-746 7065:747-802 7121:803-832 9702:833-856 7175:857-857 7176:858-911 7230:912-917 7236:918-958 6772:959-967 3030:968-979 6781:980-1037 3100:1038-1075 5489:1076-1111 3174:1112-1136 9697:1137-1160 3223:1161-1167 9700:1168…	TTTATGAATCACTTTTATATCTTGCTACGTGTATTGTGCCATTGCTGAAACAGGGACAGAAGCAATGTTTGCTGACCTTGGTCACTTCAATGTGAGAGCTGTTCAGGTAATAAATTACACCTTCCGCTTCGGCCTTCCACCACCAGAGTGCACAGAAAAACTACTAGCCACATGAAGGAAACATGTTGTGATAAATTCTGCAAATGGAAAAACTCCTTTAAAATGCTTGAAGAAATATTCCTAATGTAGAATAAATCATCCAGTAACAAAAGTTTGAATTTTGAAATAGTCATTATTGCTATTTCTGCTGCTTCAGTTAACACTTTACATAAAGCTATTCTGCACTACAGATTGGCTTTTCAGCAGTTCTGCTCCCTTCAGTATTGCTAGCATATATTG…	109.758	100.94	79.3453	22.5448	9.72404	37.476	5.72	5.46	3.91	1.21	0.52	1.99	59.9647	2.05771	0.000133339	0.0568048	UP	[GO:0016021:integral component of membrane][GO:0015079:potassium ion transmembrane transporter activity]	-	CCG011654.1:Populus euphratica|C3H|C3H family protein	OEL36260.1:Potassium transporter 5, partial [Dichanthelium oligosanthes]	gi|1205943822|ref|XM_021456551.1|:PREDICTED: Sorghum bicolor potassium transporter 5 (LOC8067863), mRNA	K3XES5|K3XES5_SETIT:Potassium transporter;OS=Setaria italica;|GO:0016021,|GO:0015079,
DN41579_c0_g1_i3	DN41579_c0_g1_i3 len=2061 path=[1:0-157 11644:158-181 160:182-189 7767:190-207 191:208-255 11656:256-279 263:280-313 7687:314-318 8273:319-358 11649:359-382 8337:383-407 8362:408-445 7712:446-452 330:453-490 368:491-518 9099:519-546 424:547-548 426:549-689 11654:690-713 591:714-903 781:904-934 812:935-973 851:974-1015 893:1016-1129 1007:1130-1170 1048:1171-1189 1067:1190-1207 1085:1208-1231 1109:…	TCGAATCCAACACCCCTAAAAAAAGCTGAAAGGGAAAAGGCGAGGGAGGAGAGAGTGTGGTGGAGGTGTGCGCGATAGGGAAGGGCATATTTCTTCTTCCTCCTCCCTCTCCGCGGCGAGGAGAGAGGAAGCTCCGGAGTCGCAGGCCGCGGGCTGAGCCGCGCAGTGGCTCCTCCTCCCCCACCTTGCGATATCGTCTCGTCGATTCATCCAATCGCACTATTATTCTCCCCACTGCTCTCCTATCTTCCCTACTATGCTTCTCCTCTAATTCATTGGAAAAAAGAACAAAAAAATCCCACCTATATCGATTTCTGGTATGAATCCGCGCATCTTCTTTTCGATTAATCCGTGCGCTATTGTTGCCCATCGAGAGTCCAATTTCGGCGCCCTTAAATT…	23.107	51.7422	39.1139	0	0	1.97242	1.86	4.33	2.97	0	0	0.23	19.3226	5.86098	5.68786e-06	0.00554274	UP	-	-	-	XP_003577645.1:PREDICTED: ankyrin repeat protein SKIP35like isoform X1 [Brachypodium distachyon] >KQJ88751.1 hypothetical protein BRADI_4g20950 [Brachypodium distachyon]	gi|1256632548|ref|XM_004978915.4|:PREDICTED: Setaria italica ankyrin repeat protein SKIP35 (LOC101766734), transcript variant X3, mRNA	I1IM72|I1IM72_BRADI:Uncharacterized protein;OS=Brachypodium distachyon;
DN41605_c0_g1_i17	DN41605_c0_g1_i17 len=1910 path=[1923:0-68 20492:69-92 1993:93-110 20494:111-134 2035:135-180 2081:181-197 2098:198-199 20480:200-223 2124:224-254 2155:255-262 20481:263-286 2187:287-299 2200:300-308 9655:309-350 2251:351-362 13036:363-401 2302:402-426 20484:427-450 2351:451-458 20486:459-482 2383:483-498 20487:499-522 2423:523-524 20490:525-548 2449:549-631 2532:632-644 20495:645-668 2569:669-67…	GGAACATCCGCATCCAGAGACCAGAGGGACGAGACACATGCACACAGGCATCACGCGTGGTATATAAACTCGCGGAGCGGCCCACCCACCGGCGATCCAAGAACAATCCGCTCGTCCGAGTTGGCATCTTTGGCCAAAGCGTATCATTGCCCAATCACAGATCTCCTCTCTCTAATCTCTCCCCCTCTCACTCATCTTCCCACCACTTCCACCTGCCTGCCGCTGCTGCTTGCTTTTGTTCAGTTGCGAGATGAGGGAGGAAATGGTGGTCGGTTTATCGGCGCCGGCGCCGGTGGGACGGTGGGGCGCTGCGCCGCCGCAGGCGCTGCTGGAGAGGATGAAGGATTACGGCCAGGAGGGCGCTTTCGCACTCTGGGACGATCTCTCGCCGGAGGACCG…	0	0	0	17.6438	9.72404	15.7794	0	0	0	1.6	0.89	1.45	7.1912	-6.33276	0.000205635	0.0762297	DOWN	-	[ko00520:Amino sugar and nucleotide sugar metabolism]	-	XP_021317962.1:UDPNacetylglucosamine diphosphorylase 1 [Sorghum bicolor] >KXG27103.1 hypothetical protein SORBI_3006G213100 [Sorghum bicolor]	gi|1435175002|ref|XM_025968351.1|:PREDICTED: Panicum hallii UDP-N-acetylglucosamine diphosphorylase 1-like (LOC112899752), mRNA	A0A1B6PN82|A0A1B6PN82_SORBI:Uncharacterized protein;OS=Sorghum bicolor;
DN41655_c0_g1_i12	DN41655_c0_g1_i12 len=2949 path=[2312:0-87 2377:88-111 2401:112-208 2498:209-251 2541:252-252 2542:253-276 2566:277-305 2595:306-324 2614:325-325 2615:326-329 2619:330-344 2634:345-345 2635:346-442 15360:443-466 2756:467-489 15366:490-513 2803:514-544 2834:545-592 2882:593-595 2885:596-625 2915:626-700 15371:701-724 3014:725-784 15374:785-808 3098:809-849 15357:850-873 3163:874-887 11409:888-895 …	TCAAAATGATGCAATCGGGCCCTTCGATTCTCATCCAGTCCTCACCAGTGCCAAACCCCTCCGCCAGGATTCTTTCCCCCGCCTGACCTGTCGTCTTCTCCCTCCCTCCGGTTTGCCGTCTGTGCCACGCAACGGGCTCGAATCCATTCGAGCCGACGCCCCCAGGATCCACACATGGCGAGCCATGGCCGCCCTGCCACCGCGGCCCTCGCCCTCCTTTTCGTGGCGCTCGCGGCCCTCGCCGGCGGTGCTGCGGCGGACGACGCCTCTAGCGACGACGCCGGCGCCCCGCGCACGCCCGGCTGCTCCAACAAATTCCAGCTGGTTAAGGTGAAGAATTGGGTCAATGGTACTGAAGGTACAACTGTTGTTGGACTAAGTGCAAGATTTGGAGCCTCT…	213.739	257.015	213.45	115.665	115.716	74.9519	11.45	14.31	10.79	6.33	6.2	4.09	165.09	1.15996	0.000124138	0.0541612	UP	[GO:0016021:integral component of membrane][GO:0004190:aspartic-type endopeptidase activity]	-	Jcr4S00100.10:Jatropha curcas|C2H2|C2H2 family protein	XP_004979231.1:PREDICTED: signal peptide peptidaselike 2 [Setaria italica] >KQK94523.1 hypothetical protein SETIT_026169mg [Setaria italica]	gi|1256633270|ref|XM_004979174.3|:PREDICTED: Setaria italica signal peptide peptidase-like 2 (LOC101757258), mRNA	K3ZHZ7|K3ZHZ7_SETIT:Uncharacterized protein;OS=Setaria italica;|GO:0016021,|GO:0004190,
DN41715_c0_g2_i4	DN41715_c0_g2_i4 len=2612 path=[7532:0-63 12093:64-87 7597:88-103 11737:104-119 2704:120-199 9625:200-233 12096:234-257 9683:258-281 2866:282-282 9707:283-343 9768:344-348 2939:349-354 10001:355-367 10014:368-379 2991:380-380 10026:381-418 3030:419-419 12100:420-443 3055:444-450 12101:451-474 3086:475-493 10243:494-570 3182:571-581 9582:582-582 12094:583-606 9607:607-624 3236:625-627 12097:628-65…	TACCTAAAATACAAATCTGCATCAGGAAACTGCACTGTGCCTTAACTGCTGGCTGGGTGGACACGCGCCATGCCAAAGGCAAAAAGAGGGGTTCGCATTACACTGCAATGAAAAGGGAACGATGTGATCAGACTGAGAACAAAAAACAATATACAGTTTCAATGAAGGACACGCTATCAACATTTCCTGAAACTTTCCCTCCCCCTTTGGTTTGGATATTGCATGTTTTACTAGACAGAAGCACTTCCAGCTTGTATGACATGTTGATTTATGTGGTATCAAATAAGCATACCCCAAAGACATGAAAGAGCAGTAATGTTGGTTAAAATGATGGAATATGATGGCAATGCTAGAAGAATAACATAAATGGAGCAAATTGCAGCAATATACAAAGCATAA…	1639.63	1302.04	1110.83	2563.25	2538.95	2164.73	100.3	82.76	64.06	160.24	154.68	134.32	1886.57	-0.84225	2.31283e-05	0.0156177	DOWN	[GO:0005840:ribosome][GO:0003735:structural constituent of ribosome][GO:0006412:translation]	[ko03010:Ribosome]	FANhyb_rscf00000146.1.g00010.1:Fragaria x ananassa|Dof|Dof family protein	XP_002456089.1:50S ribosomal protein L12, chloroplastic [Sorghum bicolor] >EES01209.1 hypothetical protein SORBI_3003G246400 [Sorghum bicolor]	gi|1315004971|ref|XM_008677031.3|:PREDICTED: Zea mays 50S ribosomal protein L12, chloroplastic (LOC100277261), mRNA	C5XFW9|C5XFW9_SORBI:Uncharacterized protein;OS=Sorghum bicolor;|GO:0005840,|GO:0003735,|GO:0006412,
DN41814_c0_g1_i6	DN41814_c0_g1_i6 len=2730 path=[2640:0-146 2764:147-210 2828:211-211 7838:212-267 7894:268-270 2894:271-282 2906:283-319 2943:320-329 6455:330-359 2986:360-395 3022:396-420 9945:421-444 3071:445-484 3111:485-520 3147:521-531 3158:532-592 3219:593-607 3234:608-643 3270:644-660 9943:661-684 3311:685-744 9946:745-768 3395:769-771 3398:772-844 3471:845-897 9940:898-921 3548:922-931 5999:932-958 3585:…	GTAGCCGCCAGAAAGAGCCGCGTCCGCTTGCGACGCCTCTCGCTTTCGCTTCCTTTCCGCCCTGTATCACTGTGTGCTGTGCTGTGAACGACGGACTCCGCGCTCTCCCCACCAGTAGTCGCCACCGGCCCCGGTTGCTCGAGCATGTACGGCGACCCACCGTTGGTTTGGTCCACACTTTTTTTTTTCCTTTCTTCTTCCCGTACCCGAACCGATTGCTTCGAGCGATTAGACTCTATTTTTCTTTATGTTTGGTGGGGGAGAGTGGTGAGCTCGCGAGGCGGAAGAGCTGCGATTTTTTTTTAAGTCCCTTTCGTGTTCATTCTTCTATCAAAATTGATTGGAGTGGTTGCTTTGCTTGTTGATTGAATCAGGAGGGAGAGCACGCAACTGACGGGC…	267.656	200.183	121.812	49.0105	89.4611	63.1174	15.58	12.15	6.72	2.96	5.23	3.73	131.873	1.54957	0.000137976	0.0583221	UP	[GO:0005524:ATP binding][GO:0004672:protein kinase activity]	-	mrna27940.1-v1.0-hybrid:Fragaria vesca|NAC|NAC family protein	OEL20375.1:Serine/threonineprotein kinase HT1 [Dichanthelium oligosanthes]	gi|1256438189|ref|XM_004961425.4|:PREDICTED: Setaria italica serine/threonine-protein kinase HT1 (LOC101777133), mRNA	A0A0A9PER7|A0A0A9PER7_ARUDO:Uncharacterized protein;OS=Arundo donax;|GO:0005524,GO:0004672,
DN41816_c0_g2_i6	DN41816_c0_g2_i6 len=3804 path=[8673:0-326 8977:327-355 9006:356-603 27825:604-627 9278:628-663 9314:664-665 27819:666-689 9340:690-766 9417:767-807 9458:808-834 27823:835-858 9509:859-921 9572:922-968 7124:969-975 7131:976-986 7142:987-1005 3896:1006-1006 3897:1007-1008 3899:1009-1018 3909:1019-1020 3911:1021-1037 3928:1038-1043 3934:1044-1209 27828:1210-1233 4124:1234-1234 4125:1235-1293 4184:1…	ATCGAAACAATGTGACAGAAAGAATGGTAGGAGTAGAACTGAAGCATCATGTACATCTTTCAATTATTTGGTATAGTGACCACCTACAAAAATCATGCCCATTTTCTGCCCTATTTATTCACTGCTGTTGCAAATATCTGCAGAGTTTTGCTGCTCTATGCTCTACCACGAGAGATCTGGTAAACTTGAGATTCGTATCTCAGATGGCATGCATCTCAATGGCTGCATACTATATAGGTAATACCTTCTCTGTTATTTCCTTAAGCAGGATGTGCTGATACCAATGACAGAAACCAAGCATTTCTGAACTAAAACGTGGATACTGAAGAATCATTACAGAAAGGAAGTACACTGATTTTATCGACAGATTTGCTAAACCTCCTTTAAACTTGCATCTCT…	0	0	0	18.624	16.5309	41.4208	0	0	0	0.8	0.67	1.73	12.7626	-7.16031	3.27814e-06	0.00365398	DOWN	[GO:0016021:integral component of membrane][GO:0005524:ATP binding][GO:0004674:protein serine/threonine kinase activity]	-	Aco009877.1:Ananas comosus|WRKY|WRKY family protein	KQL04442.1:hypothetical protein SETIT_000150mg [Setaria italica]	gi|1256528649|ref|XM_022826388.1|:PREDICTED: Setaria italica probable LRR receptor-like serine/threonine-protein kinase At3g47570 (LOC101759343), mRNA	K3XE33|K3XE33_SETIT:Uncharacterized protein;OS=Setaria italica;|GO:0016021,|GO:0005524,GO:0004674,
DN41856_c0_g1_i1	DN41856_c0_g1_i1 len=1114 path=[2683:0-115 8851:116-137 2799:138-197 2859:198-221 2883:222-254 2916:255-348 9778:349-372 3034:373-445 3107:446-470 3132:471-501 9775:502-525 3187:526-528 3190:529-576 3238:577-594 4707:595-607 8240:608-618 3280:619-627 3289:628-651 3313:652-693 3355:694-705 3367:706-716 3378:717-729 3391:730-740 3402:741-786 9776:787-810 3472:811-858 9779:859-882 3544:883-914 6025:…	CCCTACTGTATTTCCCTAAAAAATCATTTGCACGCCGATCAGCCAGCGCACAGATAATGTGTGCCCATTGCTGCTTTGCTAGGTTTCACAATGGAGTAATACAAAAGGCTTGAAAGCCAGGAAATCAAGGGATGCTGAAAATGTGGAATCTCTACATATCATCAACAGCAAAACACAAGATTTTCCAAAGTTTGATTTTGATACATAATAACCGAGTAAAGACAAAATAAAATGAAGTATGAAACCTGCAAAATGTAAAGAACCAATTCTATTTCTTCTTTCCAGCTTTGCCTTCCTTCCTTCTTACAACCTCATCGGCATATCGGATACCCTTTCCCTTGTATGGCTCGGGCGGCCTCCACTTCTTGATAGTAGCAGCAAACTGACCAATAGCACTCT…	1123.58	978.862	1049.37	1561.48	1565.57	1586.81	189.4	168.15	165.09	266.14	262.17	269.3	1310.94	-0.580935	0.000140018	0.0584265	DOWN	[GO:0009941:chloroplast envelope][GO:0009570:chloroplast stroma][GO:0016020:membrane][GO:0005840:ribosome][GO:0019843:rRNA binding][GO:0003735:structural constituent of ribosome][GO:0009735:response to cytokinin][GO:0006412:translation]	[ko03010:Ribosome]	-	OEL16820.1:50S ribosomal protein L6, chloroplastic [Dichanthelium oligosanthes]	gi|1435195463|ref|XM_025941424.1|:PREDICTED: Panicum hallii 50S ribosomal protein L6, chloroplastic (LOC112877203), mRNA	K4AER4|K4AER4_SETIT:Uncharacterized protein;OS=Setaria italica;|GO:0009941,GO:0009570,GO:0016020,GO:0005840,|GO:0019843,GO:0003735,|GO:0009735,GO:0006412,
DN41886_c0_g1_i1	DN41886_c0_g1_i1 len=3482 path=[3460:0-86 3524:87-171 3609:172-260 3698:261-273 7239:274-333 3771:334-383 9727:384-407 3845:408-513 8581:514-561 3999:562-766 9725:767-790 4228:791-798 9723:799-822 4260:823-852 9726:853-876 4314:877-1002 4440:1003-1035 4473:1036-1098 4536:1099-1128 4566:1129-1161 9730:1162-1185 4623:1186-1371 4809:1372-1395 4833:1396-1407 9731:1408-1431 4869:1432-1447 4885:1448-15…	TGCTCCTACCCAAGAGGATCAGAGCAATTTCTCCCCTCAATGTCTCGACGTTTCTTGCGCTCTTGCACCTGTCCCTGTCCGTCTGCCTCCTACTCCTTCCTCTTGTCCCTCTCTCTCAACTCAGGTTCGGTTTCTGCATAGGCGATAGCGAGGGAAGCAAGCTAAGAAACGGGGAGCGGAGAAGCCGGAGGCCAAAAATTTGGTGTGGAACCGGCCGAAGAGGAGCAGTGAACAACGAGCGGCGTTTGATCTGGGAGTTCAAAACTTACAGTGCAAGCAACTTTGATACAAGGCCCGGAATAAACTGCATTGGTGGTTTTCTGCTCTCAACATAAAGTTGTGGAGCCATGGTTTCAAAATCATATTCAAATCTGCTAGACATGAGCTGTGGAGATGGAT…	128.051	51.7422	71.5226	291.123	294.638	251.483	5.72	2.41	3.01	13.3	13.11	11.4	181.427	-1.73742	2.41054e-06	0.00297188	DOWN	[GO:0003824:catalytic activity][GO:0005992:trehalose biosynthetic process]	[ko00500:Starch and sucrose metabolism]	-	XP_004973427.1:PREDICTED: probable alpha,alphatrehalosephosphate synthase [UDPforming] 9 [Setaria italica] >KQL01769.1 hypothetical protein SETIT_013243mg [Setaria italica]	gi|1256587786|ref|XM_004973370.3|:PREDICTED: Setaria italica probable alpha,alpha-trehalose-phosphate synthase [UDP-forming] 9 (LOC101765726), mRNA	K3YG75|K3YG75_SETIT:Uncharacterized protein;OS=Setaria italica;|GO:0003824,|GO:0005992,
DN42009_c2_g1_i1	DN42009_c2_g1_i1 len=2005 path=[1952:0-147 12451:148-171 2101:172-200 2130:201-291 2221:292-410 12452:411-434 2364:435-449 2379:450-462 2392:463-473 2403:474-523 2453:524-597 2527:598-608 5570:609-649 2579:650-651 6025:652-681 2611:682-719 12447:720-743 2673:744-750 2680:751-774 2704:775-851 2781:852-890 2820:891-906 2836:907-927 2857:928-932 12445:933-956 2886:957-981 12448:982-1005 2935:1006-10…	AGCAAACAAAACAAGGAGGACGCTCCGCACACCCACACGCTCTCCAACGCCAGCGCTCGCTCCTCACTCCCTCCCGGCCTCCCCTCTCTTCTTCTCCCCCCTCACGCCAAATTCTCTCCCCTCTTCCCTGCGCTTCTCCCCCGCCCCAAGCGCCCATATAATCCGGGCCGGCCGGTCTCGGCTGATGGGCTTGGGTTTCTTGGCCAGCGTGCTCCGCTAGTTAGCGTTTGGTTGGTCGGCGGGCTATTTACCCGGCGTCGGGGGCGCCAGCGCCGCCCGCTCGGTTGTTCCCCTCCGGCACTAGGGTTCGTCGCCGGCCATGGTGCTGCGGCAGTTCTCGTGGCCATATGGCGGCCGCCAGGCATCCTTGTGTGGCAGCTTCACAGGGTGGAGGGATTG…	3.85116	0	0	52.9314	17.5033	72.9795	0.32	0	0	4.5	1.49	6.15	24.5442	-5.21322	5.50573e-06	0.00549691	DOWN	-	-	-	XP_004975479.1:PREDICTED: sucrose nonfermenting 4like protein [Setaria italica]	gi|1256611034|ref|XR_002678593.1|:PREDICTED: Setaria italica sucrose nonfermenting 4-like protein (LOC101765086), transcript variant X2, misc_RNA	A0A1B6PKI2|A0A1B6PKI2_SORBI:Uncharacterized protein;OS=Sorghum bicolor;
DN42034_c0_g2_i2	DN42034_c0_g2_i2 len=2214 path=[2111:0-81 2170:82-101 2190:102-124 2213:125-171 2260:172-213 2302:214-298 15847:299-322 2411:323-385 15851:386-409 2498:410-430 15857:431-454 2543:455-577 15860:578-601 2690:602-862 2951:863-877 15852:878-901 2990:902-946 15854:947-970 3059:971-976 15861:977-1000 3089:1001-1072 3161:1073-1084 3173:1085-1087 3176:1088-1111 3200:1112-1126 3215:1127-1131 3220:1132-115…	CCCTCACACGCAGCGACCCAACCCCAACCTTCCCGAGGCCGCCAGCCTTATCCTCTCCGCCCTCCGACTCCAATCCGCGAGGGAAGCATGGCGTCGACATTCGGTGCCACTTCTACGGTTGGTCTCATGGCAGCTCCAACTGGCAACAAGCCATCTTCTCTATCTTCAGTGCTGTCCATCTCCACTACCAGCCAGCCACGAAATGTGCGCCTTCAGAGGAGGTCCAACTTCAGAGTGAAAGCAGCAAAAGAGCTATACTTCAACAAGGATGGCTCAGCTATCAAGAAGCTCCAGACTGGGGTCAACAAGCTTGCAGACCTTGTTGGCGTGACACTGGGACCAAAGGGAAGGAATGTTGTTTTGGAAAGCAAGTATGGGTCTCCTAAAATTGTTAATGAT…	1853.37	1449.63	1443.86	2683.82	2725.65	3436.94	136.45	110.66	100.13	201.7	199.84	256.5	2265.54	-0.898062	2.62643e-06	0.00316609	DOWN	[GO:0005737:cytoplasm][GO:0005524:ATP binding][GO:0042026:protein refolding]	[ko03018:RNA degradation]	DCAR_026693:Daucus carota|bZIP|bZIP family protein	XP_015642765.1:PREDICTED: ruBisCO large subunitbinding protein subunit beta, chloroplastic [Oryza sativa Japonica Group] >XP_015642766.1 PREDICTED: ruBisCO large subunitbinding protein subunit beta, chloroplastic [Oryza sativa Japonica Group] >BAA92724.1 putative chaperonin 60 beta precursor [Oryza sativa Japonica Group] >BAF18515.1 Os06g0114000 [Oryza sativa Japonica Group] >ABY52934.1 RuBisCo s…	gi|1256495853|ref|XM_022825835.1|:PREDICTED: Setaria italica ruBisCO large subunit-binding protein subunit beta, chloroplastic (LOC101756075), transcript variant X3, mRNA	A0A0D9WL26|A0A0D9WL26_9ORYZ:Uncharacterized protein;OS=Leersia perrieri.;|GO:0005737,|GO:0005524,|GO:0042026,
DN42034_c0_g2_i4	DN42034_c0_g2_i4 len=1781 path=[2111:0-81 8766:82-124 2213:125-171 11507:172-213 2302:214-298 15847:299-322 2411:323-385 15851:386-409 2498:410-430 15857:431-454 2543:455-577 15860:578-601 2690:602-862 2951:863-877 15852:878-901 2990:902-946 15854:947-970 3059:971-976 15861:977-1000 3089:1001-1072 3161:1073-1084 8809:1085-1111 3200:1112-1126 8239:1127-1150 3239:1151-1153 3242:1154-1192 15844:1193…	CCCTCACACGCAGCGACCCAACCCCAACCTTCCCGAGGCCGCCAGCCTTATCCTCTCCGCCCTCCGACTCCAATCCGCGAGGCAAGCATGGCGTCAACATTTGGTGCCACTTCTACGGTTGGTCTCATGGCAGCTCCAACTGGCAACAAGCCATCTTCTCTATCTTCAGTGCCATCCATCTCCACTACCAACCAGCCACGAAATGTGCGCCTTCAGAGGAGGTCCAACTTCAGAGTGAAAGCAGCAAAAGAGCTATACTTCAACAAGGATGGCTCAGCTATCAAGAAGCTCCAGACTGGGGTCAACAAGCTTGCAGACCTTGTTGGCGTGACACTGGGACCAAAGGGAAGGAATGTTGTTTTGGAAAGCAAGTATGGGTCTCCTAAAATTGTTAATGAT…	760.604	443.626	471.602	1037.06	1054.09	1229.8	71.94	43.41	42	99.98	99.29	117.71	832.797	-0.986703	8.10871e-05	0.0400035	DOWN	[GO:0005737:cytoplasm][GO:0005524:ATP binding][GO:0042026:protein refolding]	[ko03018:RNA degradation]	DCAR_026693:Daucus carota|bZIP|bZIP family protein	XP_015642765.1:PREDICTED: ruBisCO large subunitbinding protein subunit beta, chloroplastic [Oryza sativa Japonica Group] >XP_015642766.1 PREDICTED: ruBisCO large subunitbinding protein subunit beta, chloroplastic [Oryza sativa Japonica Group] >BAA92724.1 putative chaperonin 60 beta precursor [Oryza sativa Japonica Group] >BAF18515.1 Os06g0114000 [Oryza sativa Japonica Group] >ABY52934.1 RuBisCo s…	gi|1256495853|ref|XM_022825835.1|:PREDICTED: Setaria italica ruBisCO large subunit-binding protein subunit beta, chloroplastic (LOC101756075), transcript variant X3, mRNA	A0A0D9WL26|A0A0D9WL26_9ORYZ:Uncharacterized protein;OS=Leersia perrieri.;|GO:0005737,|GO:0005524,|GO:0042026,
DN42034_c0_g2_i8	DN42034_c0_g2_i8 len=2256 path=[2111:0-81 9541:82-99 9559:100-152 15850:153-176 9636:177-197 9657:198-198 11816:199-205 11823:206-225 2190:226-248 2213:249-295 2260:296-337 2302:338-422 15847:423-446 2411:447-509 15851:510-533 2498:534-554 15857:555-578 2543:579-701 15860:702-725 2690:726-986 2951:987-1001 15852:1002-1025 2990:1026-1070 15854:1071-1094 3059:1095-1100 15861:1101-1124 3089:1125-119…	CCCTCACACGCAGCGACCCAACCCCAACCTTCCCGAGGCCGCCAGCCTTATCCTCTCCGCCCTCCGACTCCAATCCGCGAGGTGAATCCCTAAACCCGCCCCCTCCTCCCTCGTTCTACCTCGAATTCGAGGCTCCCGCGCGCGCTCTTGAATTTGGTGGTGGGTTGTAGCTACTAATTCGAGCCGCGCTTACAGGGTTAGGAAGGGAAGCATGGCGTCGACATTCGGTGCCACTTCTACGGTTGGTCTCATGGCAGCTCCAACTGGCAACAAGCCATCTTCTCTATCTTCAGTGCTGTCCATCTCCACTACCAGCCAGCCACGAAATGTGCGCCTTCAGAGGAGGTCCAACTTCAGAGTGAAAGCAGCAAAAGAGCTATACTTCAACAAGGATGGCTC…	2981.76	2407.29	2646.33	4031.61	5074.97	5120.4	214.88	179.94	179.6	296.6	364.26	374.04	3710.39	-0.824269	2.69157e-06	0.00317319	DOWN	[GO:0005737:cytoplasm][GO:0005524:ATP binding][GO:0042026:protein refolding]	[ko03018:RNA degradation]	DCAR_026693:Daucus carota|bZIP|bZIP family protein	XP_015642765.1:PREDICTED: ruBisCO large subunitbinding protein subunit beta, chloroplastic [Oryza sativa Japonica Group] >XP_015642766.1 PREDICTED: ruBisCO large subunitbinding protein subunit beta, chloroplastic [Oryza sativa Japonica Group] >BAA92724.1 putative chaperonin 60 beta precursor [Oryza sativa Japonica Group] >BAF18515.1 Os06g0114000 [Oryza sativa Japonica Group] >ABY52934.1 RuBisCo s…	gi|1256495853|ref|XM_022825835.1|:PREDICTED: Setaria italica ruBisCO large subunit-binding protein subunit beta, chloroplastic (LOC101756075), transcript variant X3, mRNA	A0A0D9WL26|A0A0D9WL26_9ORYZ:Uncharacterized protein;OS=Leersia perrieri.;|GO:0005737,|GO:0005524,|GO:0042026,
DN42070_c1_g1_i1	DN42070_c1_g1_i1 len=3547 path=[5322:0-117 5417:118-190 5490:191-196 7229:197-226 7259:227-231 5531:232-286 5586:287-335 5635:336-419 5719:420-483 5783:484-572 10349:573-600 5900:601-646 9509:647-690 5990:691-726 7481:727-774 6074:775-804 6104:805-837 6137:838-854 7366:855-921 6221:922-1002 12686:1003-1026 6326:1027-1043 6343:1044-1089 6389:1090-1224 12693:1225-1248 6548:1249-1359 47:1360-1380 12…	GTTACCGTCCCCAGCAGGGAAAGGGGAAAACGGATTCCAAACAAATTTAAACGGGGAATTGAGAGAGTTACGCCGTAACAACCAACCTGCGCAGCCAGCTACAGCCAGCAGCTGTATTCGCCGCGGAAGGCCTCCTCCCTCCGCCGTCTCCGGTTCGCGAATTCCTTCGTCTCGCGAAATTCTCATCCTCCCCACGCCTCCTGCGAATCTAGAGAAGCTTGGGGACGCGCGATTCGAGCTCTGGATCCTTGGTGAAGAGGCGGGCCTCGGTCTCGTGGGTGGCGGGACTGCTCTGATTTGCGCGGCGTCGGCAGGAATGCTCTACCTTAAGCTGCCGGCGGGGGATTTAGGGCCCCGGCGCGAAGCGGAGCGGAGGGAATCCGGTAGCCGCGGCGTGGC…	31.7721	17.8129	24.5859	0	0	0	1.4	0.84	1.02	0	0	0	12.3618	7.09933	2.72321e-06	0.00317319	UP	[GO:0042578:phosphoric ester hydrolase activity]	-	-	XP_004954145.1:PREDICTED: phosphoinositide phosphatase SAC2like [Setaria italica] >KQL31806.1 hypothetical protein SETIT_016337mg [Setaria italica]	gi|1256273966|ref|XM_004954088.2|:PREDICTED: Setaria italica phosphoinositide phosphatase SAC2 (LOC101753561), mRNA	K3YPZ5|K3YPZ5_SETIT:Uncharacterized protein;OS=Setaria italica;|GO:0042578,
DN42102_c0_g1_i2	DN42102_c0_g1_i2 len=3274 path=[11754:0-93 38:94-118 17331:119-142 87:143-313 11327:314-349 294:350-385 17338:386-409 354:410-559 10312:560-586 531:587-598 5719:599-607 11472:608-668 5789:669-671 17334:672-695 5816:696-787 10483:788-817 5939:818-831 10980:832-852 5989:853-866 17339:867-890 6027:891-895 14279:896-952 6089:953-969 12369:970-1067 6204:1068-1069 562:1070-1156 649:1157-1157 650:1158-1…	GTCGCTCGGAGGCGGGCGGAAACCAAATCAAAACTTCTTCCCCTCCCAACTGCCCAGCAAGCCGCATCAGCTGCAATGGCGTGCGTCGCCGCGCTCTTCGCCTCCTCGGCGCTCCTCCCCTTCCCATCCACTGCCTCATCCGTGGCCTCGGCTTCCTCCTGCGGGTGCCGCGTCCGCTCCACCGTCGTCGCCCGCGCGCCGCGGCACCAGCGCGCCCACCGCGGACTCCGCCGCTTGGACGAGGTGGAAGGGGTGTCGAAGAAGCGGCGCGGCATTGGCGGTGGCGGCGGCTCAGGAGGGTCGCAGGCGTCGTCGTCGCGCAGGGATAGGGGGCTCGCCGTCGACTTCAAGGAGCCGCAGGTTGCTGATTTTGATGACCTTGAAGAGGACAAATTCCTA…	400.521	419.027	461.544	732.217	648.593	710.071	19.13	20.87	20.81	35.78	30.87	34.42	561.996	-0.707385	0.000108897	0.0495024	DOWN	[GO:0009941:chloroplast envelope][GO:0009533:chloroplast stromal thylakoid][GO:0009535:chloroplast thylakoid membrane][GO:0004252:serine-type endopeptidase activity][GO:0009658:chloroplast organization][GO:0010206:photosystem II repair][GO:0030163:protein catabolic process]	-	-	NP_001146551.1:uncharacterized protein LOC100280147 [Zea mays] >ACL54269.1 unknown [Zea mays] >AQK42137.1 Protease Dolike 2 chloroplastic [Zea mays]	gi|1256439017|ref|XM_004960235.4|:PREDICTED: Setaria italica protease Do-like 2, chloroplastic (LOC101786147), mRNA	B8A270|B8A270_MAIZE:Uncharacterized protein;OS=Zea mays;|GO:0009941,GO:0009533,GO:0009535,|GO:0004252,|GO:0009658,GO:0010206,GO:0030163,
[truncated: 186 more rows]

## Sheet: Sig_DEGs
Supplementary Table S1
The List of 322 significantly differentially expressed unigenes between Al-tolerant and Al-susceptible groups and their sequences, expression levels in different genotypes, fold-change, trend, and annotations in different databases
Adjusted p-value < 0.05; Log2FC < -1 or > 1
			AT1	AT2	AT3	AS1	AS2	AS3	AT1	AT2	AT3	AS1	AS2	AS3
[truncated: 323 more rows]

## Sheet: Sig_up_DEGs
Supplementary Table S1
[truncated: 135 more rows]

## Sheet: Sig_down_DEGs
Supplementary Table S1
[truncated: 195 more rows]
