# Supplementary material for: Finger millet RNA-seq reveals differential gene expression associated with tolerance to aluminum toxicity and provides novel genomic resources
Source: Front Plant Sci. 2022 Dec 9;13:1068383. doi: 10.3389/fpls.2022.1068383 (PMC9780683; doi:10.3389/fpls.2022.1068383)
Supplement: Supplementary Table 2 — List of significantly differentially expressed unigenes between Al-tolerant and Al-susceptible groups and their annotations in GO database. [file Table_2.xlsx]

## Sheet: Molecular function_annotated
Supplementary Table S2
List of molecular function class GO terms associated with some of the significant DEGS.
GO class: Molecular Function
			1	2	3	4	5	6	7	8	9	10	11	12	13	14	15	16	17	18	19	20
GO term	GO_ID	Number of unigenes	Unigene_ID	Unigene_ID	Unigene_ID	Unigene_ID	Unigene_ID	Unigene_ID	Unigene_ID	Unigene_ID	Unigene_ID	Unigene_ID	Unigene_ID	Unigene_ID	Unigene_ID	Unigene_ID	Unigene_ID	Unigene_ID	Unigene_ID	Unigene_ID	Unigene_ID	Unigene_ID
ATP binding	GO:0005524	20	DN40984_c0_g1_i2	DN44953_c3_g4_i6	DN43730_c0_g1_i7	DN43356_c0_g1_i9	DN26649_c1_g1_i3	DN28140_c0_g1_i1	DN44528_c0_g2_i3	DN45215_c0_g1_i11	DN44253_c1_g6_i4	DN44055_c1_g1_i5	DN43070_c0_g1_i4	DN43399_c1_g3_i4	DN45321_c1_g3_i8	DN40837_c0_g1_i4	DN37228_c0_g1_i2	DN38586_c0_g1_i1	DN38586_c0_g1_i2	DN39724_c0_g1_i13	DN39724_c0_g1_i6	DN41816_c0_g2_i6
nucleic acid binding	GO:0003676	14	DN31710_c0_g2_i3	DN41041_c2_g9_i13	DN45386_c2_g4_i4	DN31757_c0_g1_i1	DN45670_c5_g5_i3	DN18722_c0_g1_i1	DN39471_c0_g2_i3	DN40332_c4_g6_i1	DN27209_c0_g4_i1	DN43558_c0_g5_i2	DN28807_c0_g1_i1	DN42189_c2_g6_i2	DN43730_c0_g1_i7	DN44055_c1_g1_i5
DNA binding	GO:0003677	14	DN40440_c0_g2_i1	DN41319_c1_g1_i2	DN43734_c0_g3_i9	DN45386_c2_g4_i25	DN33289_c0_g1_i6	DN43030_c0_g1_i2	DN35894_c0_g1_i6	DN43326_c0_g1_i1	DN32366_c0_g1_i1	DN40825_c2_g10_i1	DN42426_c0_g1_i16	DN45141_c3_g1_i11	DN44599_c0_g2_i1	DN42504_c1_g1_i6
zinc ion binding	GO:0008270	10	DN45337_c2_g1_i12	DN32205_c0_g1_i20	DN42529_c0_g1_i3	DN18722_c0_g1_i1	DN39471_c0_g2_i3	DN40332_c4_g6_i1	DN33289_c0_g1_i6	DN43863_c0_g3_i8	DN45319_c0_g3_i4	DN38351_c0_g1_i1
metal ion binding	GO:0046872	9	DN37127_c0_g2_i2	DN37127_c0_g2_i6	DN33982_c0_g2_i3	DN40610_c0_g2_i1	DN40610_c0_g2_i5	DN40309_c0_g2_i3	DN45321_c1_g3_i8	DN42504_c1_g1_i6	DN44632_c0_g1_i1
DNA-binding transcription factor activity	GO:0003700	8	DN40079_c0_g2_i7	DN40895_c2_g1_i13	DN40895_c2_g1_i15	DN41141_c0_g2_i1	DN43030_c0_g1_i2	DN32366_c0_g1_i1	DN40825_c2_g10_i1	DN42426_c0_g1_i16
protein kinase activity	GO:0004672	7	DN26649_c1_g1_i3	DN28140_c0_g1_i1	DN44528_c0_g2_i3	DN45215_c0_g1_i11	DN37228_c0_g1_i2	DN38586_c0_g1_i1	DN38586_c0_g1_i2
oxidoreductase activity	GO:0016491	7	DN44462_c0_g3_i1	DN37919_c0_g1_i9	DN45319_c0_g3_i4	DN38669_c0_g4_i6	DN38669_c0_g4_i7	DN37127_c0_g2_i2	DN37127_c0_g2_i6
RNA binding	GO:0003723	5	DN45020_c0_g4_i2	DN45020_c0_g4_i6	DN44169_c1_g5_i1	DN28418_c0_g1_i7	DN44829_c2_g5_i8
hydrolase activity, hydrolyzing O-glycosyl compounds	GO:0004553	5	DN37014_c0_g1_i1	DN39965_c4_g1_i1	DN42881_c0_g4_i2	DN36072_c2_g2_i6	DN36072_c2_g2_i8
electron transfer activity	GO:0009055	5	DN36936_c0_g3_i12	DN36936_c0_g3_i2	DN36936_c0_g3_i3	DN36936_c0_g3_i4	DN29313_c0_g2_i1
protein serine/threonine kinase activity	GO:0004674	4	DN44253_c1_g6_i4	DN39724_c0_g1_i13	DN39724_c0_g1_i6	DN41816_c0_g2_i6
protein disulfide oxidoreductase activity	GO:0015035	4	DN36936_c0_g3_i12	DN36936_c0_g3_i2	DN36936_c0_g3_i3	DN36936_c0_g3_i4
sequence-specific DNA binding	GO:0043565	4	DN40079_c0_g2_i7	DN40895_c2_g1_i13	DN40895_c2_g1_i15	DN41141_c0_g2_i1
nucleotide binding	GO:0000166	3	DN44169_c1_g5_i1	DN31757_c0_g1_i1	DN40309_c0_g2_i3
catalytic activity	GO:0003824	3	DN40684_c0_g1_i6	DN44038_c0_g2_i3	DN41886_c0_g1_i1
acid phosphatase activity	GO:0003993	3	DN31481_c0_g1_i3	DN40610_c0_g2_i1	DN40610_c0_g2_i5
peptidase activity	GO:0008233	3	DN38550_c3_g1_i5	DN38550_c3_g1_i6	DN38550_c3_g1_i7
oxidoreductase activity, acting on single donors with incorporation of molecular oxygen, incorporation of two atoms of oxygen	GO:0016702	3	DN39338_c0_g1_i1	DN43700_c1_g2_i1	DN43700_c1_g2_i2
hydrolase activity	GO:0016787	3	DN44544_c0_g1_i5	DN44795_c0_g1_i3	DN39516_c1_g1_i1
translation initiation factor activity	GO:0003743	2	DN33860_c0_g1_i7	DN38293_c0_g1_i2
aspartic-type endopeptidase activity	GO:0004190	2	DN28807_c0_g1_i1	DN42189_c2_g6_i2
endoribonuclease activity	GO:0004521	2	DN43462_c0_g2_i1	DN43462_c0_g2_i13
ubiquitin-protein transferase activity	GO:0004842	2	DN43863_c0_g3_i8	DN45215_c0_g1_i11
transporter activity	GO:0005215	2	DN39823_c0_g1_i10	DN39020_c0_g1_i3
calcium ion binding	GO:0005509	2	DN30089_c0_g1_i2	DN43686_c0_g3_i1
methyltransferase activity	GO:0008168	2	DN44829_c2_g5_i8	DN42236_c2_g1_i1
cysteine-type peptidase activity	GO:0008234	2	DN39981_c0_g1_i2	DN44245_c1_g1_i1
FMN binding	GO:0010181	2	DN38669_c0_g4_i6	DN38669_c0_g4_i7
antiporter activity	GO:0015297	2	DN41251_c1_g5_i1	DN42652_c1_g3_i8
phosphatidylinositol phosphate kinase activity	GO:0016307	2	DN43070_c0_g1_i4	DN43399_c1_g3_i4
transferase activity, transferring acyl groups other than amino-acyl groups	GO:0016747	2	DN44696_c2_g3_i1	DN44696_c2_g3_i3
xyloglucan:xyloglucosyl transferase activity	GO:0016762	2	DN36072_c2_g2_i6	DN36072_c2_g2_i8
pyridoxal phosphate binding	GO:0030170	2	DN44966_c1_g2_i8	DN42236_c2_g1_i1
flavin adenine dinucleotide binding	GO:0050660	2	DN42476_c1_g1_i4	DN44541_c1_g4_i11
phosphorelay sensor kinase activity	GO:0000155	1	DN43311_c0_g5_i10
rRNA (adenine-N6,N6-)-dimethyltransferase activity	GO:0000179	1	DN43709_c1_g2_i1
oxidized pyrimidine nucleobase lesion DNA N-glycosylase activity	GO:0000703	1	DN42504_c1_g1_i6
DNA helicase activity	GO:0003678	1	DN39861_c2_g3_i5
transcription coactivator activity	GO:0003713	1	DN42860_c0_g1_i8
peptidyl-prolyl cis-trans isomerase activity	GO:0003755	1	DN43758_c0_g3_i5
alpha,alpha-trehalose-phosphate synthase (UDP-forming) activity	GO:0003825	1	DN43982_c1_g2_i10
D-arabinono-1,4-lactone oxidase activity	GO:0003885	1	DN44541_c1_g4_i11
acetyl-CoA carboxylase activity	GO:0003989	1	DN45321_c1_g3_i8
biotin carboxylase activity	GO:0004075	1	DN45321_c1_g3_i8
dihydrolipoyl dehydrogenase activity	GO:0004148	1	DN42476_c1_g1_i4
metallocarboxypeptidase activity	GO:0004181	1	DN38351_c0_g1_i1
serine-type carboxypeptidase activity	GO:0004185	1	DN38351_c0_g1_i1
serine-type endopeptidase activity	GO:0004252	1	DN43610_c1_g1_i2
tetrahydrofolylpolyglutamate synthase activity	GO:0004326	1	DN43356_c0_g1_i9
glycine hydroxymethyltransferase activity	GO:0004372	1	DN42236_c2_g1_i1
RNA-DNA hybrid ribonuclease activity	GO:0004523	1	DN45670_c5_g5_i3
phosphatidylserine decarboxylase activity	GO:0004609	1	DN43686_c0_g3_i1
structural molecule activity	GO:0005198	1	DN45341_c2_g1_i10
voltage-gated potassium channel activity	GO:0005249	1	DN44845_c0_g1_i2
lipid transporter activity	GO:0005319	1	DN45746_c2_g1_i4
copper ion binding	GO:0005507	1	DN35753_c0_g1_i2
GTP binding	GO:0005525	1	DN34260_c0_g1_i6
FK506 binding	GO:0005528	1	DN43758_c0_g3_i5
ATP-dependent helicase activity	GO:0008026	1	DN44055_c1_g1_i5
O-methyltransferase activity	GO:0008171	1	DN44378_c0_g2_i2
transaminase activity	GO:0008483	1	DN44966_c1_g2_i8
1-deoxy-D-xylulose-5-phosphate synthase activity	GO:0008661	1	DN42710_c1_g1_i7
xylan 1,4-beta-xylosidase activity	GO:0009044	1	DN42881_c0_g4_i3
potassium ion transmembrane transporter activity	GO:0015079	1	DN43307_c0_g1_i2
amino acid transmembrane transporter activity	GO:0015171	1	DN43675_c0_g3_i5
glutamate synthase (ferredoxin) activity	GO:0016041	1	DN44632_c0_g1_i1
N-acyltransferase activity	GO:0016410	1	DN44819_c0_g1_i2
oxidoreductase activity, acting on the CH-OH group of donors, NAD or NADP as acceptor	GO:0016616	1	DN34866_c1_g1_i6
galactonolactone dehydrogenase activity	GO:0016633	1	DN44541_c1_g4_i11
transferase activity, transferring glycosyl groups	GO:0016757	1	DN41338_c1_g1_i1
transferase activity, transferring phosphorus-containing groups	GO:0016772	1	DN44420_c0_g2_i6
sigma factor activity	GO:0016987	1	DN43030_c0_g1_i2
3'-tyrosyl-DNA phosphodiesterase activity	GO:0017005	1	DN33860_c0_g1_i7
cation-transporting ATPase activity	GO:0019829	1	DN40309_c0_g2_i3
transmembrane transporter activity	GO:0022857	1	DN44615_c0_g1_i2
phosphoric ester hydrolase activity	GO:0042578	1	DN42070_c1_g1_i1
alpha-L-arabinofuranosidase activity	GO:0046556	1	DN42881_c0_g4_i3
pullulanase activity	GO:0051060	1	DN44185_c1_g1_i11
ATPase binding	GO:0051117	1	DN40837_c0_g1_i4
3 iron, 4 sulfur cluster binding	GO:0051538	1	DN44632_c0_g1_i1
4 iron, 4 sulfur cluster binding	GO:0051539	1	DN42504_c1_g1_i6
jasmonate-amino synthetase activity	GO:0080123	1	DN39933_c0_g2_i4

## Sheet: Molecular function_enriched
Supplementary Table S2
List of molecular function class GO terms enriched for some of the significant DEGS.
GO class: Molecular Function
GO.ID	Term	Annotated	Significant	Expected	p-value	Genelist
GO:0009055	electron transfer activity	326	5	0.97	0.003	DN29313_c0_g2_i1,DN36936_c0_g3_i12,DN36936_c0_g3_i2,DN36936_c0_g3_i3,DN36936_c0_g3_i4
GO:0015035	protein disulfide oxidoreductase activity	157	4	0.47	0.0013	DN36936_c0_g3_i12,DN36936_c0_g3_i2,DN36936_c0_g3_i3,DN36936_c0_g3_i4
GO:0003993	acid phosphatase activity	117	3	0.35	0.0052	DN31481_c0_g1_i3,DN40610_c0_g2_i1,DN40610_c0_g2_i5
GO:0016702	oxidoreductase activity, acting on single donors with incorporation of molecular oxygen, incorporation of two atoms of oxygen	160	3	0.48	0.0123	DN39338_c0_g1_i1,DN43700_c1_g2_i1,DN43700_c1_g2_i2
GO:0016307	phosphatidylinositol phosphate kinase activity	37	2	0.11	0.0055	DN43070_c0_g1_i4,DN43399_c1_g3_i4
GO:0016762	xyloglucan:xyloglucosyl transferase activity	86	2	0.26	0.0273	DN36072_c2_g2_i6,DN36072_c2_g2_i8
GO:0016041	glutamate synthase (ferredoxin) activity	2	1	0.01	0.0059	DN44632_c0_g1_i1
GO:0017005	3'-tyrosyl-DNA phosphodiesterase activity	3	1	0.01	0.0089	DN33860_c0_g1_i7
GO:0051117	ATPase binding	6	1	0.02	0.0177	DN40837_c0_g1_i4
GO:0051060	pullulanase activity	8	1	0.02	0.0236	DN44185_c1_g1_i11
GO:0051538	3 iron, 4 sulfur cluster binding	9	1	0.03	0.0265	DN44632_c0_g1_i1
GO:0000703	oxidized pyrimidine nucleobase lesion DNA N-glycosylase activity	10	1	0.03	0.0294	DN42504_c1_g1_i6
GO:0003825	alpha,alpha-trehalose-phosphate synthase (UDP-forming) activity	11	1	0.03	0.0322	DN43982_c1_g2_i10
GO:0080123	jasmonate-amino synthetase activity	11	1	0.03	0.0322	DN39933_c0_g2_i4
GO:0004609	phosphatidylserine decarboxylase activity	13	1	0.04	0.038	DN43686_c0_g3_i1
GO:0004148	dihydrolipoyl dehydrogenase activity	14	1	0.04	0.0409	DN42476_c1_g1_i4
GO:0008661	1-deoxy-D-xylulose-5-phosphate synthase activity	14	1	0.04	0.0409	DN42710_c1_g1_i7
GO:0009044	xylan 1,4-beta-xylosidase activity	14	1	0.04	0.0409	DN42881_c0_g4_i3
GO:0016987	sigma factor activity	14	1	0.04	0.0409	DN43030_c0_g1_i2

## Sheet: Biological process_annotated
Supplementary Table S2
List of biological process class GO terms associated with some of the significant DEGS.
GO class: Biological Process
			1	2	3	4	5	6
GO term	Go_ID	Number of unigenes	Unigene_ID	Unigene_ID	Unigene_ID	Unigene_ID	Unigene_ID	Unigene_ID
DNA integration	GO:0015074	6	DN27209_c0_g4_i1	DN43558_c0_g5_i2	DN45670_c5_g5_i3	DN40332_c4_g6_i1	DN28807_c0_g1_i1	DN42189_c2_g6_i2
cell redox homeostasis	GO:0045454	5	DN42476_c1_g1_i4	DN36936_c0_g3_i12	DN36936_c0_g3_i2	DN36936_c0_g3_i3	DN36936_c0_g3_i4
carbohydrate metabolic process	GO:0005975	4	DN37014_c0_g1_i1	DN39965_c4_g1_i1	DN42881_c0_g4_i2	DN44185_c1_g1_i11
transcription, DNA-templated	GO:0006351	4	DN32366_c0_g1_i1	DN40825_c2_g10_i1	DN44599_c0_g2_i1	DN42426_c0_g1_i16
regulation of transcription, DNA-templated	GO:0006355	4	DN45746_c3_g2_i15	DN32205_c0_g1_i20	DN45141_c3_g1_i11	DN44599_c0_g2_i1
DNA repair	GO:0006281	3	DN39861_c2_g3_i5	DN37919_c0_g1_i9	DN33860_c0_g1_i7
fatty acid biosynthetic process	GO:0006633	3	DN44696_c2_g3_i1	DN44696_c2_g3_i3	DN45321_c1_g3_i8
transport	GO:0006810	3	DN35444_c0_g2_i3	DN41206_c0_g1_i12	DN41206_c0_g1_i4
phosphorelay signal transduction system	GO:0000160	2	DN43212_c0_g1_i1	DN43768_c0_g1_i6
cleavage involved in rRNA processing	GO:0000469	2	DN43462_c0_g2_i1	DN43462_c0_g2_i13
trehalose biosynthetic process	GO:0005992	2	DN41886_c0_g1_i1	DN43982_c1_g2_i10
RNA processing	GO:0006396	2	DN33240_c0_g1_i1	DN37188_c1_g7_i7
protein folding	GO:0006457	2	DN36752_c2_g7_i2	DN40837_c0_g1_i4
embryo sac development	GO:0009553	2	DN43462_c0_g2_i1	DN43462_c0_g2_i13
pollen development	GO:0009555	2	DN43462_c0_g2_i1	DN43462_c0_g2_i13
chloroplast organization	GO:0009658	2	DN43468_c1_g2_i9	DN40527_c0_g1_i4
xyloglucan metabolic process	GO:0010411	2	DN36072_c2_g2_i6	DN36072_c2_g2_i8
metal ion transport	GO:0030001	2	DN33982_c0_g2_i3	DN40309_c0_g2_i3
maturation of SSU-rRNA	GO:0030490	2	DN43462_c0_g2_i1	DN43462_c0_g2_i13
cell wall biogenesis	GO:0042546	2	DN36072_c2_g2_i6	DN36072_c2_g2_i8
cell wall organization	GO:0071555	2	DN36072_c2_g2_i6	DN36072_c2_g2_i8
lipid metabolic process	GO:0006629	1	DN44795_c0_g1_i3
ribosomal large subunit assembly	GO:0000027	1	DN28418_c0_g1_i7
telomere maintenance	GO:0000723	1	DN39861_c2_g3_i5
base-excision repair, AP site formation	GO:0006285	1	DN42504_c1_g1_i6
DNA-templated transcription, initiation	GO:0006352	1	DN43030_c0_g1_i2
regulation of transcription by RNA polymerase II	GO:0006357	1	DN42860_c0_g1_i8
translation	GO:0006412	1	DN35468_c0_g2_i1
regulation of translational initiation	GO:0006446	1	DN38293_c0_g1_i2
ubiquitin-dependent protein catabolic process	GO:0006511	1	DN38683_c2_g1_i4
peptide metabolic process	GO:0006518	1	DN38351_c0_g1_i1
cellular amino acid metabolic process	GO:0006520	1	DN44966_c1_g2_i8
glutamine metabolic process	GO:0006541	1	DN44632_c0_g1_i1
glycine metabolic process	GO:0006544	1	DN42236_c2_g1_i1
L-serine metabolic process	GO:0006563	1	DN42236_c2_g1_i1
phosphatidylethanolamine biosynthetic process	GO:0006646	1	DN43686_c0_g3_i1
one-carbon metabolic process	GO:0006730	1	DN43356_c0_g1_i9
folic acid-containing compound metabolic process	GO:0006760	1	DN34866_c1_g1_i6
sodium ion transport	GO:0006814	1	DN39020_c0_g1_i3
intracellular protein transport	GO:0006886	1	DN45341_c2_g1_i10
response to stress	GO:0006950	1	DN32517_c0_g1_i2
defense response	GO:0006952	1	DN40757_c1_g2_i9
response to osmotic stress	GO:0006970	1	DN43311_c0_g5_i10
small GTPase mediated signal transduction	GO:0007264	1	DN34260_c0_g1_i6
multicellular organism development	GO:0007275	1	DN42426_c0_g1_i16
metabolic process	GO:0008152	1	DN39516_c1_g1_i1
cellular amino acid biosynthetic process	GO:0008652	1	DN44632_c0_g1_i1
biosynthetic process	GO:0009058	1	DN44966_c1_g2_i8
response to biotic stimulus	GO:0009607	1	DN40757_c1_g2_i9
response to wounding	GO:0009611	1	DN39933_c0_g2_i4
response to toxic substance	GO:0009636	1	DN43311_c0_g5_i10
jasmonic acid metabolic process	GO:0009694	1	DN39933_c0_g2_i4
response to cytokinin	GO:0009735	1	DN35468_c0_g2_i1
embryo development ending in seed dormancy	GO:0009793	1	DN42529_c0_g1_i3
induced systemic resistance, jasmonic acid mediated signaling pathway	GO:0009864	1	DN39933_c0_g2_i4
regulation of flower development	GO:0009909	1	DN43311_c0_g5_i10
thylakoid membrane organization	GO:0010027	1	DN44749_c0_g1_i17
regulation of seed germination	GO:0010029	1	DN43311_c0_g5_i10
regulation of root meristem growth	GO:0010082	1	DN38351_c0_g1_i1
phloem or xylem histogenesis	GO:0010087	1	DN43311_c0_g5_i10
response to ozone	GO:0010193	1	DN40527_c0_g1_i4
regulation of chlorophyll catabolic process	GO:0010271	1	DN43311_c0_g5_i10
terpenoid biosynthetic process	GO:0016114	1	DN42710_c1_g1_i7
vesicle-mediated transport	GO:0016192	1	DN45341_c2_g1_i10
phosphorylation	GO:0016310	1	DN44420_c0_g2_i6
protein processing	GO:0016485	1	DN38351_c0_g1_i1
protein autoprocessing	GO:0016540	1	DN43686_c0_g3_i1
arabinan catabolic process	GO:0031222	1	DN42881_c0_g4_i3
negative regulation of iron ion transport	GO:0034757	1	DN43311_c0_g5_i10
tetrahydrofolate interconversion	GO:0035999	1	DN42236_c2_g1_i1
protein refolding	GO:0042026	1	DN40837_c0_g1_i4
defense response to bacterium	GO:0042742	1	DN40527_c0_g1_i4
histone H3 acetylation	GO:0043966	1	DN42860_c0_g1_i8
xylan catabolic process	GO:0045493	1	DN42881_c0_g4_i3
mRNA stabilization	GO:0048255	1	DN44976_c1_g3_i24
regulation of meristem development	GO:0048509	1	DN43311_c0_g5_i10
transmembrane transport	GO:0055085	1	DN39020_c0_g1_i3
chaperone-mediated protein folding	GO:0061077	1	DN43758_c0_g3_i5
cellular response to cold	GO:0070417	1	DN43311_c0_g5_i10
cellular response to abscisic acid stimulus	GO:0071215	1	DN43311_c0_g5_i10
secondary growth	GO:0080117	1	DN43311_c0_g5_i10
seedling development	GO:0090351	1	DN44749_c0_g1_i17
L-glutamate biosynthetic process	GO:0097054	1	DN44632_c0_g1_i1

## Sheet: Biological process_enriched
Supplementary Table S2
List of biological process class GO terms enriched for some of the significant DEGS.
GO class: Biological Process
GO.ID	Term	Annotated	Significant	Expected	p-value	Genelist
GO:0000469	cleavage involved in rRNA processing	16	2	0.04	0.00084	DN43462_c0_g2_i1,DN43462_c0_g2_i13
GO:0005992	trehalose biosynthetic process	57	2	0.15	0.01036	DN41886_c0_g1_i1,DN43982_c1_g2_i10
GO:0006285	base-excision repair, AP site formation	11	1	0.03	0.0292	DN42504_c1_g1_i6
GO:0006633	fatty acid biosynthetic process	305	3	0.82	0.04922	DN44696_c2_g3_i1,DN44696_c2_g3_i3,DN45321_c1_g3_i8
GO:0006646	phosphatidylethanolamine biosynthetic process	10	1	0.03	0.02658	DN43686_c0_g3_i1
GO:0006730	one-carbon metabolic process	81	2	0.22	0.02017	DN42236_c2_g1_i1,DN43356_c0_g1_i9
GO:0006760	folic acid-containing compound metabolic process	74	2	0.2	0.01702	DN34866_c1_g1_i6,DN42236_c2_g1_i1
GO:0006814	sodium ion transport	13	1	0.03	0.03442	DN39020_c0_g1_i3
GO:0007275	multicellular organism development	1176	7	3.16	0.03873	DN38351_c0_g1_i1,DN42426_c0_g1_i16,DN42529_c0_g1_i3,DN43311_c0_g5_i10,DN43462_c0_g2_i1,DN43462_c0_g2_i13,DN44749_c0_g1_i17
GO:0009553	embryo sac development	89	2	0.24	0.02405	DN43462_c0_g2_i1,DN43462_c0_g2_i13
GO:0009555	pollen development	121	2	0.33	0.04221	DN43462_c0_g2_i1,DN43462_c0_g2_i13
GO:0009694	jasmonic acid metabolic process	14	1	0.04	0.03701	DN39933_c0_g2_i4
GO:0009864	induced systemic resistance, jasmonic acid mediated signaling pathway	11	1	0.03	0.0292	DN39933_c0_g2_i4
GO:0010193	response to ozone	6	1	0.02	0.01603	DN40527_c0_g1_i4
GO:0010271	regulation of chlorophyll catabolic process	14	1	0.04	0.03701	DN43311_c0_g5_i10
GO:0010411	xyloglucan metabolic process	76	2	0.2	0.0179	DN36072_c2_g2_i6,DN36072_c2_g2_i8
GO:0016485	protein processing	123	2*	0.33	0.04347	DN38351_c0_g1_i1,DN43686_c0_g3_i1
GO:0016540	protein autoprocessing	10	1	0.03	0.02658	DN43686_c0_g3_i1
GO:0030001	metal ion transport	366	4**	0.98	0.01713	DN33982_c0_g2_i3,DN39020_c0_g1_i3,DN40309_c0_g2_i3,DN43311_c0_g5_i10
GO:0030490	maturation of SSU-rRNA	37	2	0.1	0.00447	DN43462_c0_g2_i1,DN43462_c0_g2_i13
GO:0031222	arabinan catabolic process	14	1	0.04	0.03701	DN42881_c0_g4_i3
GO:0034757	negative regulation of iron ion transport	14	1	0.04	0.03701	DN43311_c0_g5_i10
GO:0042742	defense response to bacterium	89	2*	0.24	0.02405	DN39933_c0_g2_i4,DN40527_c0_g1_i4
GO:0043966	histone H3 acetylation	12	1	0.03	0.03181	DN42860_c0_g1_i8
GO:0045454	cell redox homeostasis	352	5	0.95	0.00262	DN36936_c0_g3_i12,DN36936_c0_g3_i2,DN36936_c0_g3_i3,DN36936_c0_g3_i4,DN42476_c1_g1_i4
GO:0045493	xylan catabolic process	15	1	0.04	0.03961	DN42881_c0_g4_i3
GO:0048255	mRNA stabilization	8	1	0.02	0.02132	DN44976_c1_g3_i24
GO:0048509	regulation of meristem development	66	2*	0.18	0.01371	DN38351_c0_g1_i1,DN43311_c0_g5_i10
GO:0070417	cellular response to cold	14	1	0.04	0.03701	DN43311_c0_g5_i10
GO:0080117	secondary growth	14	1	0.04	0.03701	DN43311_c0_g5_i10
GO:0090351	seedling development	91	2*	0.24	0.02506	DN43311_c0_g5_i10,DN44749_c0_g1_i17
GO:0097054	L-glutamate biosynthetic process	5	1	0.01	0.01338	DN44632_c0_g1_i1

## Sheet: Cellular component_annotated
Supplementary Table S2
List of cellular component class GO terms associated with some of the significant DEGS.
Go class: Cellular Component
			1	2	3	4	5	6	7	8	9	10	11	12	13	14	15	16	17	18	19	20	21	22	23	24	25	26	27	28	29	30	31	32	33	34	35	36	37	38	39	40	41	42
GO term	GO_ID	Number of unigenes	Unigene_ID	Unigene_ID	Unigene_ID	Unigene_ID	Unigene_ID	Unigene_ID	Unigene_ID	Unigene_ID	Unigene_ID	Unigene_ID	Unigene_ID	Unigene_ID	Unigene_ID	Unigene_ID	Unigene_ID	Unigene_ID	Unigene_ID	Unigene_ID	Unigene_ID	Unigene_ID	Unigene_ID	Unigene_ID	Unigene_ID	Unigene_ID	Unigene_ID	Unigene_ID	Unigene_ID	Unigene_ID	Unigene_ID	Unigene_ID	Unigene_ID	Unigene_ID	Unigene_ID	Unigene_ID	Unigene_ID	Unigene_ID	Unigene_ID	Unigene_ID	Unigene_ID	Unigene_ID	Unigene_ID	Unigene_ID
integral component of membrane	GO:0016021	42	DN30528_c0_g1_i2	DN34438_c0_g1_i1	DN36046_c0_g1_i3	DN39843_c1_g2_i5	DN40225_c0_g1_i13	DN41143_c0_g1_i4	DN41254_c0_g1_i1	DN42479_c0_g3_i12	DN44904_c0_g1_i20	DN45109_c0_g3_i6	DN45370_c0_g2_i7	DN39823_c0_g1_i10	DN39020_c0_g1_i3	DN44845_c0_g1_i2	DN45746_c2_g1_i4	DN37228_c0_g1_i2	DN38586_c0_g1_i1	DN38586_c0_g1_i2	DN39724_c0_g1_i13	DN39724_c0_g1_i6	DN41816_c0_g2_i6	DN43311_c0_g5_i10	DN35944_c1_g1_i1	DN35444_c0_g2_i3	DN41206_c0_g1_i12	DN41206_c0_g1_i4	DN40757_c1_g2_i9	DN29313_c0_g2_i1	DN43307_c0_g1_i2	DN43675_c0_g3_i5	DN41251_c1_g5_i1	DN42652_c1_g3_i8	DN44696_c2_g3_i1	DN44696_c2_g3_i3	DN41338_c1_g1_i1	DN40309_c0_g2_i3	DN44615_c0_g1_i2	DN38351_c0_g1_i1	DN42267_c0_g1_i2	DN44749_c0_g1_i17	DN43468_c1_g2_i9	DN32860_c0_g1_i1
nucleus	GO:0005634	10	DN35894_c0_g1_i6	DN43326_c0_g1_i1	DN32366_c0_g1_i1	DN40825_c2_g10_i1	DN42426_c0_g1_i16	DN45141_c3_g1_i11	DN44599_c0_g2_i1	DN33860_c0_g1_i7	DN42504_c1_g1_i6	DN40527_c0_g1_i4
cell	GO:0005623	5	DN42476_c1_g1_i4	DN36936_c0_g3_i12	DN36936_c0_g3_i2	DN36936_c0_g3_i3	DN36936_c0_g3_i4
intracellular	GO:0005622	4	DN43212_c0_g1_i1	DN43768_c0_g1_i6	DN34260_c0_g1_i6	DN43311_c0_g5_i10
chloroplast	GO:0009507	4	DN39957_c0_g1_i5	DN39957_c0_g1_i6	DN44689_c0_g3_i13	DN44976_c1_g3_i24
apoplast	GO:0048046	4	DN39749_c1_g3_i6	DN36072_c2_g2_i6	DN36072_c2_g2_i8	DN35753_c0_g1_i2
plasma membrane	GO:0005886	3	DN35944_c1_g1_i1	DN42267_c0_g1_i2	DN40527_c0_g1_i4
chloroplast stroma	GO:0009570	3	DN44632_c0_g1_i1	DN35468_c0_g2_i1	DN35753_c0_g1_i2
chloroplast envelope	GO:0009941	3	DN40527_c0_g1_i4	DN35468_c0_g2_i1	DN32860_c0_g1_i1
cell wall	GO:0005618	2	DN36072_c2_g2_i6	DN36072_c2_g2_i8
cytoplasm	GO:0005737	2	DN43462_c0_g2_i1	DN43462_c0_g2_i13
chloroplast thylakoid membrane	GO:0009535	2	DN44749_c0_g1_i17	DN40527_c0_g1_i4
thylakoid	GO:0009579	2	DN35753_c0_g1_i2	DN35468_c0_g2_i1
membrane	GO:0016020	2	DN44541_c1_g4_i11	DN43686_c0_g3_i1
mediator complex	GO:0016592	2	DN33794_c0_g1_i2	DN40501_c0_g2_i4
preribosome, small subunit precursor	GO:0030688	2	DN43462_c0_g2_i1	DN43462_c0_g2_i13
SAGA complex	GO:0000124	1	DN42860_c0_g1_i8
formation of translation preinitiation complex	GO:0001731	1	DN38293_c0_g1_i2
structural constituent of ribosome	GO:0003735	1	DN35468_c0_g2_i1
extracellular space	GO:0005615	1	DN38351_c0_g1_i1
nucleolus	GO:0005730	1	DN28418_c0_g1_i7
mitochondrial matrix	GO:0005759	1	DN40837_c0_g1_i4
endosome	GO:0005768	1	DN42267_c0_g1_i2
endoplasmic reticulum membrane	GO:0005789	1	DN43758_c0_g3_i5
trans-Golgi network	GO:0005802	1	DN42267_c0_g1_i2
cytosol	GO:0005829	1	DN34866_c1_g1_i6
ribosome	GO:0005840	1	DN35468_c0_g2_i1
eukaryotic translation initiation factor 3 complex	GO:0005852	1	DN38293_c0_g1_i2
microtubule	GO:0005874	1	DN45370_c0_g2_i4
plant-type cell wall	GO:0009505	1	DN42881_c0_g4_i3
chloroplast inner membrane	GO:0009706	1	DN43468_c1_g2_i9
plastoglobule	GO:0010287	1	DN40527_c0_g1_i4
eukaryotic 43S preinitiation complex	GO:0016282	1	DN38293_c0_g1_i2
COPI vesicle coat	GO:0030126	1	DN45341_c2_g1_i10
thylakoid lumen	GO:0031977	1	DN40527_c0_g1_i4
eukaryotic 48S preinitiation complex	GO:0033290	1	DN38293_c0_g1_i2

## Sheet: cellular component_enriched
Supplementary Table S2
List of cellular component class GO terms enriched for some of the significant DEGS.
GO class: Cellular Component
GO.ID	Term	Annotated	Significant	Expected	p-value	Genelist
GO:0000124	SAGA complex	17	1	0.04	0.04367	DN42860_c0_g1_i8
GO:0009507	chloroplast	2332	11	6.12	0.04066	DN32860_c0_g1_i1,DN35468_c0_g2_i1,DN35753_c0_g1_i2,DN39957_c0_g1_i5,DN39957_c0_g1_i6,DN40527_c0_g1_i4,DN43468_c1_g2_i9,DN44632_c0_g1_i1,DN44689_c0_g3_i13,DN44749_c0_g1_i17,DN44976_c1_g3_i24
GO:0016592	mediator complex	87	2	0.23	0.02201	DN33794_c0_g1_i2,DN40501_c0_g2_i4
GO:0030688	preribosome, small subunit precursor	9	2	0.02	0.00024	DN43462_c0_g2_i1,DN43462_c0_g2_i13
GO:0048046	apoplast	240	4	0.63	0.0037	DN35753_c0_g1_i2,DN36072_c2_g2_i6,DN36072_c2_g2_i8,DN39749_c1_g3_i6
