# Supplementary material for: Finger millet RNA-seq reveals differential gene expression associated with tolerance to aluminum toxicity and provides novel genomic resources
Source: Front Plant Sci. 2022 Dec 9;13:1068383. doi: 10.3389/fpls.2022.1068383 (PMC9780683; doi:10.3389/fpls.2022.1068383)
Supplement: Supplementary Table 3 — The List of 60 significantly differentially expressed unigenes between Al-tolerant and Al-susceptible groups and their annotations in KEGG Pathway database. [file Table_3.xlsx]

## Sheet: KEGG pathway
Supplementary Table S3
The List of 60 significantly differentially expressed unigenes between Al-tolerant and Al-susceptible groups and their annotations in KEGG Pathway database
Adjusted p-value < 0.05; Log2FC < -1 or > 1
geneid	Unigene_ID_length_Path	Unigene_sequence	baseMean	log2FC	Pvalue	Padj	trend	Pathway
DN42476_c1_g1_i4	DN42476_c1_g1_i4 len=2428 path=[1:0-144 5837:145-183 144:184-193 5575:194-228 189:229-282 5325:283-332 285:333-396 6565:397-420 373:421-435 388:436-477 430:478-483 6567:484-507 460:508-579 6569:580-603 556:604-640 5425:641-667 620:668-753 706:754-777 730:778-798 751:799-822 775:823-870 6563:871-894 847:895-1041 6570:1042-1065 1018:1066-1092 6571:1093-1116 1069:1117-1224 1177:1225-1571 6564:1572-1…	AAGCCAGCCCCCCGCCCCCACCCACCCACCGAAGACAATAATAATGAAGGAATCAAACATAGGAGATAAGTTCTATGTAATTTCACTGTACTGAACTCTACAGGGGCTGCAAAATTTATAGTCGTTAATGTAGGTACATAGTATGAATATGAGATAACTCGTGTTCATTCAATAAATACCAGGTACACATCTGCAGAACTTGTAATGAACGGCAGGCAGTAGCCACAAATCACTTTCTGTAAACAGCAGGCTCGTGAAGTACAAAGGACCTCTAATAGTTGCTGTGGCAGTCTGACAGATGATTTAGCTGCCACTCGTACACTACACCTCTCTAAGCTGCAACTGGCTCACTTACAGAACTCGAAACACCTGAACTGACCTTGGCAGCCTTGAAAAGCT…	149.726	-1.22431	0.000105877	0.0487601	DOWN	[ko00010:Glycolysis / Gluconeogenesis][ko00020:Citrate cycle (TCA cycle)][ko00260:Glycine, serine and threonine metabolism][ko00280:Valine, leucine and isoleucine degradation][ko00620:Pyruvate metabolism][ko00630:Glyoxylate and dicarboxylate metabolism][ko00640:Propanoate metabolism]
DN45319_c0_g3_i4	DN45319_c0_g3_i4 len=3671 path=[16815:0-67 16860:68-74 168:75-76 170:77-91 185:92-96 190:97-127 221:128-192 286:193-196 290:197-220 314:221-295 15147:296-343 437:344-346 440:347-367 461:368-375 469:376-426 520:427-454 548:455-469 563:470-615 13931:616-691 785:692-707 801:708-742 836:743-746 840:747-784 878:785-1050 21141:1051-1090 1184:1091-1096 1190:1097-1120 1214:1121-1129 1223:1130-1142 22489:…	CAGGGGGTTGATATGCAGCTTGGGCTGGCAATTGATAACCCAAAGGCTACATTAGCAGTAAAACGACGCTTAGCCTGCGAGATGATCAAATGCTGGCGACAGGTTAAGGATAGCATCCCAGAGCTCCCATTGTCAGATGGATGGGGGAGAAAGCATGCTCTATTTGTAAAATGGAAATATGTCGAAGCGAAGGCTGCTGCATACTATTTCCATGGATTGATTCTTGATGAGGGAGAGACTCAGAGATCAGAAGAAATGGCAATAGCAGCTCTGCAAGCATCAGAGGAGTTTCTCAACGAGAGCAAAAGAGCTTCTGATGCTTTCCACACAGCTCCTCCAGTATCAAGAAGTTCAGGTCCTTTCGGAACAACCAAATATATCCTGGACATGATCCCGAAA…	24.577	3.9763	1.21361e-05	0.0099247	UP	[ko00010:Glycolysis / Gluconeogenesis][ko00071:Fatty acid degradation][ko00350:Tyrosine metabolism][ko00625:Chloroalkane and chloroalkene degradation][ko00626:Naphthalene degradation][ko00830:Retinol metabolism][ko00980:Metabolism of xenobiotics by cytochrome P450]
DN44544_c0_g1_i5	DN44544_c0_g1_i5 len=2519 path=[1:0-145 124:146-196 175:197-223 202:224-277 256:278-319 298:320-333 312:334-356 4877:357-403 4924:404-464 4985:465-776 356:777-820 8840:821-844 424:845-855 7751:856-896 7792:897-897 7793:898-910 7806:911-911 7807:912-1071 454:1072-1185 8838:1186-1209 592:1210-1231 614:1232-1238 3799:1239-1259 8839:1260-1283 3844:1284-1533 4094:1534-1609 4170:1610-1811 3072:1812-181…	CAAACTTTGCCTTTATTTCTCAACATACTCAGAGTGTACATGATTTATAAATGACGTTATTACATTTTTCAGGCAAAAAGAGCTGGTCTGACTTCTTACAACACATCCTACTACAAGTTGGCCGACGGAGATGATGCCAAGAGGCCTTCTCTCTTGGCCATCTCGTACAGAGCTATCGCGCAGAGGGCTTTCGCGTCCGCCGTAGATCGCCAGAGCTGGCTGTACGGCACCACACGCAGCTTGATCAGCTCGCCGTGGTCACGCAGCCCGGTTTCCTTTCCTTGGAGTGCTCCAATGGTCTCTTCATCAACACTGCCCCTGTATAGGAACAGGCTGATCTCTTCGTCACAGCCACCCTGCTTACAGGAGAAGTGTTAGTCAGAAGCACAGAGTGGGGAT…	8.39304	6.53827	0.000100949	0.0470725	UP	[ko00051:Fructose and mannose metabolism][ko00230:Purine metabolism][ko00500:Starch and sucrose metabolism]
DN40684_c0_g1_i6	DN40684_c0_g1_i6 len=2776 path=[1:0-131 7375:132-167 146:168-230 7411:231-281 260:282-398 6763:399-467 446:468-483 6575:484-527 506:528-537 9309:538-561 540:562-572 551:573-575 554:576-606 585:607-610 5833:611-667 5890:668-695 674:696-698 6739:699-722 701:723-758 9305:759-782 761:783-893 8157:894-929 9308:930-953 8217:954-1027 895:1028-1141 1009:1142-1162 1030:1163-1235 1103:1236-1260 1128:1261-1…	CGAGCGCCCCTCTGCAAATTCCGGCTGCTCCGTGTCCGAGCTACTGCTCTAAATTAATCGAGCCTACAGGCAGGGTGCTCTTCGATTTGAAGGCTCCGGGGAAGAGCAGAGGATGACGGTGGGTGCCGGGGTCGCGGTCCAAGATGGGAGCCTGGTGGCTCTGGGTCGGAGGATCCTCACGGATGTGCGCCGCAATGTGCTCGTGACGCCGGCGGCGGGGGGCGGCCTGACCAATGGGGCGTTCCTCGGAGTCCAGTCAGCGCCCGCCGGCAGCCGCAGCGTCTTCCCCGTGGGAAAGCTCCGAGACCTACGGTTCATGTGCACATTCCGGTTCAAGATGTGGTGGATGACGCAGAGAATGGGCTCGTCAGGCCGTGACATCCCCTTCGAGACACAGTT…	99.0264	-2.05272	8.68413e-06	0.00789524	DOWN	[ko00052:Galactose metabolism]
DN44541_c1_g4_i11	DN44541_c1_g4_i11 len=2172 path=[2348:0-118 2444:119-182 2508:183-562 2888:563-586 2912:587-593 2919:594-601 2927:602-639 2965:640-640 2966:641-648 10746:649-681 5482:682-683 10967:684-706 3034:707-707 10990:708-734 11017:735-848 3178:849-857 10235:858-882 4765:883-886 5937:887-892 8133:893-912 8153:913-913 8154:914-1404 18761:1405-1425 8765:1426-2171] [-1, 2348, 2444, 2508, 2888, 2912, 2919, 292…	TTTTTAACAAGTGGACAATTGGATTCAGCCAGAGTCTATTTCTTTTATTGCTACACATAGAACCATACAGGAAATTTCGAACTTTATTTCAACTGCTAATTTTCACTATCAATTCGTTTAACAGGATCACAGATAGCATCAGGATAAATGTACAGAATCAAGTGTGAATCAAGGAATAGCTCTCCTGAAACAAACGCAGCAACTCCAAAACTGAACCAGCCGATAAAGCGGAGTCCAAAACAACAAAATCTATCTTCACAGGCACACACACAAAAAAAAAAAAGTTTAGAAATAAACAAGAATTTGGTTTTGCGTGCCTATGAACCGCAAACTGAGCAAAATGTCATTTTGGCTTTTCATTAAGTATTACACAGGGCGACAAGTTCTATGTGTTCTCTC…	9.90887	6.77626	7.47942e-05	0.0377989	UP	[ko00053:Ascorbate and aldarate metabolism]
DN45321_c1_g3_i8	DN45321_c1_g3_i8 len=7097 path=[1:0-46 24069:47-70 49:71-110 24071:111-134 113:135-304 24080:305-328 307:329-361 24096:362-385 364:386-391 24100:392-415 394:416-563 24104:564-587 566:588-703 682:704-730 709:731-763 24090:764-787 766:788-844 24093:845-868 847:869-937 24098:938-961 940:962-1000 24106:1001-1024 1003:1025-1206 1185:1207-1239 1218:1240-1241 24089:1242-1265 1244:1266-1347 1326:1348-141…	CTCAGGTTCTCTACAATTGTAGACCCAGCCTGAAGGATGCCTTCAAACAGATCCCGTTGCCCACCAGAGAAGCCTCTCCAGTTAGCAAGTATGAACAATGGAAGCTCTTCACGGTTGAAATCCTGCAATGCCTGGGCTGTTTTGGTGGCAGAATCCGGGAACCACACCTGTCCTGCTTGAGGAACTACACGCTCGGCAGAATCAAGCTGACCTGGATCAGCAGGGATGACTTGCATCACTGTCTGGGTTTCCACGGCTATGACACCAACTGGTATTCCACCAAGCTTTGCTCTTCCGGTAATAACAGTTTTTGCCCAACCATCCAATGTTTCCACAAAGCTTTCTCTGTCAAACATACCACCCAACCATTTGCCTTGACCATCCTGAATGCCGCAGATG…	27.6306	8.26315	1.50954e-09	8.18871e-06	UP	[ko00061:Fatty acid biosynthesis][ko00254:Aflatoxin biosynthesis][ko00620:Pyruvate metabolism][ko00640:Propanoate metabolism][ko04152:AMPK signaling pathway]
DN44696_c2_g3_i1	DN44696_c2_g3_i1 len=2670 path=[16257:0-128 65:129-130 67:131-190 127:191-212 149:213-222 159:223-249 186:250-272 17035:273-296 233:297-299 236:300-318 255:319-328 265:329-343 280:344-347 284:348-362 299:363-372 309:373-381 318:382-382 319:383-396 333:397-414 351:415-418 17039:419-442 379:443-448 385:449-451 388:452-472 409:473-475 412:476-499 436:500-515 452:516-523 460:524-539 476:540-566 10698…	AGAGATTGTATACACTGAGCTTACTATAAATTAGACTTAAGGTTGAGAAAAAAATTACATTTTGTTTGATTTGTATACATATAGATATTCAATCAATACACTTTGTACCCTAATTTAACTCACCACTAGACAAATGTTCGTGTCTAACTAATCCACCTCGGTTCAACATGTATGCTCACATTTGTGAGCAAATTAACTGTCAAAATTTGACAACAAAGATGCACACGTGAAATTTGGAGGACCAGTATGGGGATGCATGGTGAGCACTGGACAGATTTGAAGGACAGCCTGCACTGCCCCACAAGGCCACAATTACACTTACACGGGTATGAAAAACAAGAAAAAAAAGAATGCAGAACTCAAATTGTTCACAGAACAAGTAAATAATAATCTGTATAT…	34.1463	8.56321	2.65464e-10	1.9637e-06	UP	[ko00062:Fatty acid elongation]
DN44696_c2_g3_i3	DN44696_c2_g3_i3 len=2601 path=[1:0-86 65:87-88 14609:89-196 159:197-223 13411:224-284 265:285-299 11991:300-336 318:337-337 12028:338-369 351:370-373 17039:374-397 379:398-403 385:404-406 11823:407-430 412:431-454 436:455-470 10765:471-474 10769:475-484 10779:485-492 476:493-519 503:520-587 571:588-601 585:602-657 641:658-658 642:659-695 679:696-733 717:734-787 771:788-802 786:803-805 789:806-81…	CAACAATTTTTTTCATAGCCTACAGCCCACAACAATTTTTTCACAACCACAGTCAACCAAACACACCCTAATTTAACTCACCACTAGACGAACGTTCGTGTCTAACCAAATAATCCACCTTAGCTTTAGGCTTCGATTCAACATGTATGTTCACATTTGTGAGCAATTAACTCCCAAAATTTGACAACAAAGATGCACACGTGAAATTTGGAGGACCAGTATGGTAAGCAGTGGACAAATTCGAAGGACAAACTGCACTGCCCCACAATTACACTTACACGGGTATGAAAAACAAGAAAAGAAGAATGCAAATTTCAAATTGTTCACAGAACAAGTAATTAACAATTTGTATATTTGTACAATTTCTTATTGCCCTTCCACGGTACCCTCCAAAAGAAT…	138.405	-10.5994	4.87057e-16	1.13233e-11	DOWN	[ko00062:Fatty acid elongation]
DN40225_c0_g1_i13	DN40225_c0_g1_i13 len=849 path=[7393:0-106 12015:107-130 7501:131-246 1159:247-258 1171:259-343 1256:344-350 1263:351-381 1294:382-409 6711:410-451 9207:452-470 1382:471-475 1387:476-485 1397:486-559 1471:560-578 12013:579-602 1514:603-604 12017:605-628 1540:629-651 1563:652-671 1583:672-715 9016:716-779 9080:780-808 9109:809-816 1648:817-824 12011:825-848] [-1, 7393, 12015, 7501, 1159, 1171, 125…	TTTTGGTGAAGGCGTGCGCTCTTTGGACGAAGTATAAGGGTGTGTTTGTTCACCCGTCAAAACACTGGACTGGGTGGTTCTGTTCAAGCATATTCAATCAAATCCAGTAAAACAAACACACCTTAACTGGACCCTGAAGCTAAGAGCATCTCTAATAGCTTATCTAAAATAACTATACCTAAAAACTATCAAAACATCAATAAAAATAACAAACTCAGAACTAATCTCCGAGTTCATTTTTGCAGCGAAGGAGCTCGCCTTCCAGTCCGGCCAGTAGTATCGTCAGTATATACTAAACCGGCGCCTCTTGCTTTGCTGAAACGCTGGTTCTTCGTGCTCGTTGGATTCGTCGCCTTTCTGTCTCCATTCTTTGGCATAACTGCACAAGTTCAGAGCTGC…	24.085	-5.18559	0.000104521	0.0484605	DOWN	[ko00130:Ubiquinone and other terpenoid-quinone biosynthesis]
DN44966_c1_g2_i8	DN44966_c1_g2_i8 len=1922 path=[3508:0-27 14188:28-51 3537:52-56 14189:57-80 3566:81-96 14191:97-120 3606:121-135 10355:136-159 6688:160-164 3650:165-216 14177:217-240 3726:241-261 3747:262-280 14179:281-304 3790:305-309 3795:310-313 14182:314-337 3823:338-411 14183:412-435 3921:436-437 3923:438-439 11211:440-469 7177:470-471 3957:472-495 14186:496-519 4005:520-558 4044:559-605 4091:606-617 4103:…	CGGTCAGTGAGAAAGATGGCGAGGCTGCCAGACTGAAGGATGAATTGGCGAAGCTCCGTGACTCCATGGACGATCTCCGTGCACGCCATGATAATCTCGAGGAGAAGTCTTACTGCCTGCAGGATGAGAAGGATTCAGTGCAGAAAGCGCTTAACGACGAGAAAGCTGGAGCAGACAAGCTGAGGCTGATGATTGGGGAGCTTGAGGGCTTCAACAACGAGAAGGGTCGTGAGATTGGGGCACTGAAGACTGATGTTGAGGACAAAAGGGGCCAGATTGATACCTTGAAAGAGGAGCTTCAGCAGCTGCAGCTCTCAATCTCTGAGGCTCAGCGGAAGAAGAAGAATGATGCTTGGAAGTGGCTTGGCCCAGCAACCACGTCTGTGCTTGCTGCTGCTT…	37.0833	-2.87261	1.85918e-05	0.0134969	DOWN	[ko00130:Ubiquinone and other terpenoid-quinone biosynthesis][ko00270:Cysteine and methionine metabolism][ko00350:Tyrosine metabolism][ko00360:Phenylalanine metabolism][ko00400:Phenylalanine, tyrosine and tryptophan biosynthesis][ko00401:Novobiocin biosynthesis][ko00950:Isoquinoline alkaloid biosynthesis][ko00960:Tropane, piperidine and pyridine alkaloid biosynthesis]
DN42236_c2_g1_i1	DN42236_c2_g1_i1 len=983 path=[1:0-34 11779:35-58 37:59-62 41:63-162 141:163-166 145:167-206 185:207-227 11788:228-251 230:252-263 242:264-319 298:320-349 11783:350-373 352:374-409 8217:410-421 11359:422-433 412:434-445 424:446-493 11785:494-517 496:518-547 5781:548-559 5793:560-571 5805:572-619 5853:620-656 5890:657-660 5894:661-664 5898:665-680 11782:681-704 5938:705-741 5975:742-791 6025:792-8…	TTTTTTTGACCAGGGGCAAGCTGAAACCACATGCCTATTATTAGCAAACATCTCGCTTACATTTTTCCCAAATAGTTCCGAAGGAACGACTCTTAGCAGAAAATAAAATTGGTGAAACTGAGAGGGCGGCGACCAAACCAGAGAGGCAGGAAGCCTTTATGAACCTAAGGTCTGACGAGCAGACAAAATCCATAAGGCATCAATCATCATCATATACGGGCGGCAACGTGAAAGCGAAGCGGCACATCCAAGGAGACCGAGGGCAGAGCAAGGCAGATGATTAGTACATGAGTTCCCGTTGTAGCTGTGCGTTTCTACTCCTTGTACTTCATGCTCTCAAGGGTGAACCCGGGCATGTCGAAGGAGTCAGCAAACTTCTCGACCTCAGCCCTGAGGTTC…	43.3496	-3.63249	1.49653e-09	8.18871e-06	DOWN	[ko00260:Glycine, serine and threonine metabolism][ko00460:Cyanoamino acid metabolism][ko00630:Glyoxylate and dicarboxylate metabolism][ko00670:One carbon pool by folate][ko00680:Methane metabolism]
DN38678_c0_g1_i1	DN38678_c0_g1_i1 len=4124 path=[1:0-114 12119:115-138 117:139-172 12125:173-196 175:197-210 12129:211-234 213:235-254 233:255-291 270:292-301 280:302-345 324:346-396 12123:397-420 399:421-460 439:461-489 468:490-899 878:900-960 939:961-992 971:993-1039 1018:1040-1098 8003:1099-1175 1150:1176-1211 8687:1212-1247 1222:1248-1274 12130:1275-1298 1273:1299-1344 12135:1345-1368 1343:1369-1383 5322:1384…	TCAGCGTCCGCGTCTGGAAGACGTTCAGCGACTGCTTCGCGTGCCTCCCCGTGGCGGCGCTCGTCGGCGACAAGATCTTCTGCGTGCACGGCGGGCTGTCCCCGGAGCTGGAGAAGCTCGACCAGATCCGCGCCATCGCGCGGCCCGTCGCGGAGGTTCCCGACCACGGGCTGCTCTGCGACCTGCTGTGGTCGGACCCGGGGAAGACGGTCAAGGGATGGGGCGAGAGCGAGCGGTGCGTGTCGGTGACCTTCGACGCCGACACGGTAGCCGGGTTTTTGGAGAAGCACGGCCTCGACCTCGTCATCAGGGCGCACCAGGTGGTCGAGGACGGGTACGAGTTCTTCGCGGAACGCAAGCTCGTCACCGTCTTCTCCGCGCCCAACTACTGCGGCGAGT…	11.7747	7.03452	2.46231e-05	0.0165584	UP	[ko00270:Cysteine and methionine metabolism]
DN43982_c1_g2_i10	DN43982_c1_g2_i10 len=4396 path=[3628:0-184 3790:185-226 3832:227-233 3839:234-277 3883:278-310 3916:311-330 3936:331-342 3948:343-358 16896:359-382 3988:383-420 16897:421-444 4050:445-459 16902:460-483 4089:484-591 4197:592-630 4236:631-672 4278:673-714 4320:715-780 16904:781-804 4410:805-834 16895:835-858 4464:859-936 4542:937-969 4575:970-987 16903:988-1011 4617:1012-1170 4776:1171-1206 4812:1…	GCGGAGACCTAGCTGGACACCAATAAAAAGGCCAATCGCCCCCCCACAACGCTCTCGTGCTCGCAAACAAGCAAGCGAGTTTGGGCGTGACGGCCCCTTTTGCATGTTGCATGCCGTGGAAGCTCTGGTGTAGTATTCCGGTTCCTCCTCCTCCCCACCCCCATCGCCGTCTCGTGATTCGAACCAGTCCCCCCATTACGAGCGACCGCCACAGCTGTTACTAGACTCGAACCAAGGGATCGGGTTCCCAAGAGGAAGACGAAGGAGGCGCGCGGCGGTGGCGGACGGCCGATCGGGGAGGCGACTCCGGTTCGGGGCCAAGGGCGGCGGGGGAGTCGCGGCGGCGCATGACCTTCGACCCCGCGGGCGGACAGCGTAGAACCGGCGGCGACAGGAAAA…	161.427	2.08231	1.07537e-08	3.43145e-05	UP	[ko00500:Starch and sucrose metabolism]
DN37014_c0_g1_i1	DN37014_c0_g1_i1 len=2601 path=[6120:0-353 6451:354-395 2736:396-485 7057:486-509 2850:510-531 2872:532-560 2901:561-580 7061:581-604 2945:605-607 2948:608-629 2970:630-661 7056:662-685 3026:686-705 7060:706-729 3070:730-961 7068:962-985 3326:986-1063 7069:1064-1087 3428:1088-1275 7064:1276-1299 3640:1300-1323 7059:1324-1347 3688:1348-1440 7065:1441-1464 3805:1465-1584 7062:1585-1608 3949:1609-16…	ACGGCTGCTGAAGTTGCTGGAGGTAACCATTTCACTGTGCTAGATTAGATCAAACACTCTTTTCATCAGGTCAGGTCTCACCTTTTTGTTCCACCCTCGGCCGAAATTACAACATTTTTTTGTTCTCTTTTTCACCTCGCAAATCCTGGATGCTTAAAAGATTCGCTTGTTTATCCCCTTTGTTTGTTTTCATTCCAACTTTTAAGTGTTCTTTGGTGTCAAAAAAAACTTTTAAGTGTTCTTTATTGCTATCCATCTGCCCCCTACTGTCCTCGTCAGCAAATTTACTAACACCTTGGGGCAAGCGTGCTATCGATGCTTTCCCGGTGACGTGATGTTGTATATCATGTGAACATCTGTGTTTTGCTATCACAGGAAATCCCCTCTCGTGGTCCAGTC…	17.3233	-7.6012	2.34706e-07	0.000449362	DOWN	[ko00500:Starch and sucrose metabolism]
DN41886_c0_g1_i1	DN41886_c0_g1_i1 len=3482 path=[3460:0-86 3524:87-171 3609:172-260 3698:261-273 7239:274-333 3771:334-383 9727:384-407 3845:408-513 8581:514-561 3999:562-766 9725:767-790 4228:791-798 9723:799-822 4260:823-852 9726:853-876 4314:877-1002 4440:1003-1035 4473:1036-1098 4536:1099-1128 4566:1129-1161 9730:1162-1185 4623:1186-1371 4809:1372-1395 4833:1396-1407 9731:1408-1431 4869:1432-1447 4885:1448-15…	TGCTCCTACCCAAGAGGATCAGAGCAATTTCTCCCCTCAATGTCTCGACGTTTCTTGCGCTCTTGCACCTGTCCCTGTCCGTCTGCCTCCTACTCCTTCCTCTTGTCCCTCTCTCTCAACTCAGGTTCGGTTTCTGCATAGGCGATAGCGAGGGAAGCAAGCTAAGAAACGGGGAGCGGAGAAGCCGGAGGCCAAAAATTTGGTGTGGAACCGGCCGAAGAGGAGCAGTGAACAACGAGCGGCGTTTGATCTGGGAGTTCAAAACTTACAGTGCAAGCAACTTTGATACAAGGCCCGGAATAAACTGCATTGGTGGTTTTCTGCTCTCAACATAAAGTTGTGGAGCCATGGTTTCAAAATCATATTCAAATCTGCTAGACATGAGCTGTGGAGATGGAT…	181.427	-1.73742	2.41054e-06	0.00297188	DOWN	[ko00500:Starch and sucrose metabolism]
DN36994_c0_g1_i7	DN36994_c0_g1_i7 len=2970 path=[1:0-83 9825:84-107 86:108-148 9832:149-172 151:173-199 6339:200-229 208:230-304 9841:305-328 307:329-343 8129:344-375 354:376-421 8197:422-457 436:458-502 9838:503-526 505:527-591 4814:592-601 9840:602-625 4848:626-658 9842:659-682 4905:683-683 4906:684-704 4927:705-804 5027:805-849 5072:850-929 5152:930-947 9828:948-971 5194:972-1011 9830:1012-1035 5258:1036-1249 …	CAGTCACCAACCCCGCCTGCGCCTGGCCGCTCTCCCGCCATGATGAAGCAGCTCCACAAGTCTTCGCCCACCCATGCGCCGTCGCCGGCGCACGCGCCGGCGCCCAAGGCCGCCAAGCCAGCACGCCCCGGCCCGCGCTCCTGGCTCGGGTACGTCCTCCGCGAGCAGCGCCTCCTCTTCGTCCTCCTCGGCGCGCTCATTGCCTCCACCTTCTTCCTCCTCCGCCCCTACCTCTCTCTCTCCCCGTCCTCCCAGTACCCCGACCACCGCCCGCTGTTCTCATTCGCCTCGCACTCCCGCGTCCCTGCCGGCTTCCGCCCGCCGCCGCGCCGCGTCGTCGTCACTGGCGGAGCCGGGTTCGTGGGCAGCCACCTCGTGGACCGGCTGCTGGAGCAGGGG…	21.0998	-7.88566	4.2783e-08	0.000100905	DOWN	[ko00520:Amino sugar and nucleotide sugar metabolism]
DN42881_c0_g4_i2	DN42881_c0_g4_i2 len=2026 path=[1163:0-199 1340:200-272 1413:273-292 13454:293-309 1456:310-375 1522:376-423 1570:424-519 19834:520-543 1690:544-582 1729:583-624 1771:625-666 19841:667-690 1837:691-693 19847:694-717 1864:718-753 10298:754-798 1945:799-831 12109:832-891 2038:892-930 13179:931-966 2113:967-968 2115:969-981 19836:982-1005 2152:1006-1074 17973:1075-1216 2243:1217-1245 19839:1246-1269…	CGCGGGGCGCGCACAGTGCAAGGAAAAGGACGAGGGAAAAGAAAATAAGGGCCTCTCCCCGTCCGTCGTCCACCGCCGCCGTCCCTGTCACGGGTTACCACTCCACCAGCTCACACCCACCACCCTACACTGTATACACACTCTCTATATATGCAACCGCCGGTGCTCGTACCACGACGGGAACGGAAGCTGAGCTAGTAATAAGTAGTAGCATGGCCATGGGGGCGTCCTCAGCGGCCGTGCTGCTGGTCGCGGTGGCGCTGGTGCTGTGCGGCTCGGCGGCGCGCGCGCAGACGCCGGTGTTCGCGTGCGACGCGTCGAACGCGACGACGGTGACGTACGCGTTCTGCGACCGGTCGGCGAGCTTGGCGGCGCGCGCGGGCGACCTGGTTTCGCGGC…	137.981	-1.66757	9.91812e-05	0.0463812	DOWN	[ko00520:Amino sugar and nucleotide sugar metabolism]
DN42881_c0_g4_i3	DN42881_c0_g4_i3 len=2931 path=[1163:0-199 13828:200-274 1413:275-294 1433:295-317 1456:318-383 13215:384-384 19850:385-408 13240:409-431 1570:432-527 19834:528-551 1690:552-590 12319:591-632 1771:633-674 19841:675-698 1837:699-701 19847:702-725 1864:726-761 1900:762-806 1945:807-839 1978:840-899 2038:900-938 2077:939-974 2113:975-976 2115:977-989 19836:990-1013 2152:1014-1082 2221:1083-1104 2243…	CGCGGGGCGCGCACAGTGCAAGGAAAAGGACGAGGGAAAAGAAAATAAGGGCCTCTCCCCGTCCGTCGTCCACCGCCGCCGTCCCTGTCACGGGTTACCACTCCACCAGCTCACACCCACCACCCTACACTGTATACACACTCTCTATATATGCAACCGCCGGTGCTCGTACCACGACGGGAACGGAAGCTGAGCTAGTAGTAAGTACTAGCATATGGCCATGGGGGCGTCCTCGTCGGCCGTGCTGCTGGCCGCGGTGGCGCTGGTGCTGTGCGGCTCGGCGGCGCGCGCGCAGGCGCAGACGCCGGTGTTCGCGTGCGACGCGTCGAACGCGACGACGGTGACGTACGCGTTCTGCGACCGGTCGGCGAGCTTGGCGGCGCGGACGGGCGACCTGGT…	342.589	-1.14062	5.41831e-06	0.00545264	DOWN	[ko00520:Amino sugar and nucleotide sugar metabolism]
DN43399_c1_g3_i4	DN43399_c1_g3_i4 len=2358 path=[3165:0-34 3177:35-112 3255:113-193 10268:194-217 3360:218-222 10251:223-246 3389:247-286 7083:287-341 3484:342-376 10265:377-400 3543:401-435 9457:436-465 3608:466-468 9313:469-492 3641:493-580 7593:581-608 3757:609-610 10267:611-634 3783:635-637 3786:638-709 3858:710-746 3895:747-787 3936:788-884 10262:885-908 4057:909-1012 10270:1013-1036 4185:1037-1066 10258:106…	GCAGCATCTGACATAACTATCCTTCGTGTGGCAGGTGGAATACCATCCTTAGGTTCGCACTTGAGACACCTGTGCCACATCCATATCCTGCCATCACGTTCACCAGGCAATTTTTGAGATTGAAGCCTCCTAACACTAATTGTTAGGCTCCCATGCTGGTGAGTATAGCACCTGACATGTGACTCTGTTGGCTCCTTGCATGACTGGCAGCTATATGCCTGATCAAACAAGTCTTCTCGAAGGTATCTCCCAAGTGGCTTGTCAAAGCTACCATAAAACTTGATGCGAAAAAGCTGAGAACGTTCACAGACCAAGCCTCTTGGAACACAAGTACTTGACAATGACACTAAAATGCTCTGATGATTGTCAGTACCAGGGAAGTATTCACCAGAAAATTCA…	487.882	1.38769	5.18806e-06	0.00531006	UP	[ko00562:Inositol phosphate metabolism][ko04070:Phosphatidylinositol signaling system][ko04145:Phagosome][ko04810:Regulation of actin cytoskeleton]
DN43070_c0_g1_i4	DN43070_c0_g1_i4 len=3617 path=[3101:0-70 9851:71-148 3227:149-299 3378:300-328 3407:329-364 11112:365-388 3467:389-401 3480:402-406 3485:407-517 3596:518-526 11106:527-550 3629:551-560 3639:561-581 3660:582-587 8295:588-612 3691:613-622 11116:623-646 3725:647-712 9261:713-742 3821:743-749 11120:750-773 3852:774-799 9108:800-838 3917:839-887 11111:888-911 3990:912-967 4046:968-1012 4091:1013-1102…	CACCAGCATGGGAGCCTAACAATTAGTGTTAGGAGGCTTCAATCTCAAAAATTGCCTGGTGAACGTGATGGTAGGATATGGATGTGGCACAGGTGCCTCAAGTGTGAACCTAAGGATGGTATTCCGCCTGCCACACGAAGGATAGTTATGTCAGATGCTGCCTGGGGTCTGTCATTTGGGAAATTTCTGGAACTGAGTTTTTCAAATCATGCTTCTGCTAACCGAGTTGCAAGCTGTGGACACTCTCTCCAGAGGGACTGCCTTCGCTTCTATGGGTATGGAAATATGGTGGCTTTCTTCAGATACTCCCCTGTTGATATTCTCTCTGTTAATCTCCCCCCATCGGTTCTGGATTTCAATTGTCGCAGTCCGCAGGAGTGGCTAAAAAGTGTGGCAGTT…	527.282	1.49021	2.69282e-07	0.000502588	UP	[ko00562:Inositol phosphate metabolism][ko04070:Phosphatidylinositol signaling system][ko04145:Phagosome][ko04810:Regulation of actin cytoskeleton]
DN44632_c0_g1_i1	DN44632_c0_g1_i1 len=1827 path=[1:0-124 103:125-184 163:185-186 10531:187-236 218:237-308 9948:309-320 9960:321-343 326:344-355 9690:356-380 363:381-420 8425:421-445 8450:446-470 8475:471-472 427:473-493 9013:494-517 472:518-523 12224:524-547 502:548-596 12228:597-620 575:621-656 12205:657-680 635:681-701 8573:702-741 696:742-761 12219:762-785 740:786-800 12225:801-824 779:825-902 10085:903-926 8…	GTAGAAACCAAATGGCCGATGGCTATTAATCCACAGCCGGATCCATCCAGCCTTTTTGCTCAATGAAAGCAAAACATTGGATTCCAGATTTATGAACTATCACACGACGGGCATGAAGCCACAAACAAGAGTTCGTTCATTCATGAAAGCAGACTGAGATACCCTGCTGAACCGTACAACTTATTATGTACAAGTACCACATGCTCATGCCGCTTGCATGCCTCCACTGGATCCGTATAAATTTAACAGCTCACCAAAACATAATTACACGGGACAAGAGCTAAGAATCATGTACAAGAATGCAACAGTTCCAAAGAGCGCCCTTGCAACCTGGCGCCAGTTAACCAATTTACAGGAATTACCTAGGATGCAAGGGCGTCAGAGATGAATCCACGATGG…	959.556	-1.46552	9.03689e-09	3.00134e-05	DOWN	[ko00630:Glyoxylate and dicarboxylate metabolism][ko00910:Nitrogen metabolism]
DN38669_c0_g4_i6	DN38669_c0_g4_i6 len=1246 path=[4645:0-40 7785:41-46 7791:47-271 4896:272-329 4954:330-356 4981:357-386 5011:387-410 5035:411-425 5050:426-437 5062:438-449 438:450-455 7333:456-458 7336:459-479 8832:480-515 3031:516-530 3046:531-554 3070:555-560 10161:561-584 3100:585-599 11267:600-623 3139:624-644 3160:645-650 3166:651-666 3182:667-715 3231:716-734 3250:735-735 3251:736-779 3295:780-800 3316:801…	GAATGGGTAGTGCCGACGGATTGGGATTGATACATGGAGCAGATAATGATCCTTTACATGTTTGTCCTATTTTTTTATGAAATCTTTTACATGTTTGTATATATAGTCCACGGACAATGCAAAATTATCAACCCACCTACCAGCATCTAGCGCCGCTGCTAATTTGATTTAACCGATGCGTACGCACGGAGTAGGAATTATTGCGTGCACGGCGAGCTCGGCCGTCAGTGCGGGGACATGATTGAGCGACGTTCACAGCCTGGGCTTGGGGCGGAGGCGGTCTCCCTCGGTGAGGACGTGGCTGCGGTTGATCTCGGCGAGCGACGTGCATCCACTGAGCGCCATGGTCAGCTCGAACTCATCGCGCAGCATCCGCAGCACGTTCCGCACGCCGGCCTC…	218.624	11.2444	9.16845e-20	7.46033e-15	UP	[ko00630:Glyoxylate and dicarboxylate metabolism][ko04146:Peroxisome]
DN38669_c0_g4_i7	DN38669_c0_g4_i7 len=1504 path=[4261:0-113 13949:114-129 4367:130-381 14320:382-405 4643:406-407 13277:408-431 7791:432-656 4896:657-714 4954:715-741 4981:742-771 5011:772-795 5035:796-810 5050:811-822 5062:823-834 438:835-840 7333:841-843 7336:844-864 8832:865-900 3031:901-915 3046:916-939 3070:940-945 10161:946-969 3100:970-984 11267:985-1008 3139:1009-1029 3160:1030-1035 3166:1036-1051 3182:10…	CAGGAATGGCATCATATGTGAAATACTGTCTTACTGCTCCTGTACATCTGATACAGTACTCTGTCGCTCAGTTGGTACAAACATGTCAGTGAAGTGTTTCGTTGACTTTTTTTTTGGCAATTTCATGAATCTGCACTGAGATTTGGTGCTTGCCAATGTGGCGCCTCGTGTGTACCAGCGAGACCTCCACTTTCTTCCAAATTCTTAGCAGTTTTCAGGATGCATGTTCACAATGTCGCATGGTGCTCGCCGGACCATATCTGGGAAAAGGCAAAGCACTCGCAGCGCGTTGTTGGCGTCGCCGCCGCCTTTGTAAGACACGCCATGGACAGCCGAGGTGATCACGAGGATGATGATGAGCATTTGAACACCACGATGAGCATGAGAATGGGTAGTGCC…	1144.99	-2.05441	1.21173e-21	1.97196e-16	DOWN	[ko00630:Glyoxylate and dicarboxylate metabolism][ko04146:Peroxisome]
DN42710_c1_g1_i7	DN42710_c1_g1_i7 len=3026 path=[1:0-144 5675:145-273 5804:274-280 215:281-297 232:298-298 233:299-320 10671:321-344 279:345-364 299:365-387 322:388-429 364:430-436 10662:437-460 395:461-541 10667:542-565 500:566-670 605:671-701 636:702-865 10664:866-889 824:890-1003 10659:1004-1027 962:1028-1129 6805:1130-1272 1084:1273-1282 1094:1283-1345 10660:1346-1369 1181:1370-1407 10668:1408-1431 1243:1432-…	TTTTTTTTCAAGAGTCCATACCCAATTTTCCCATTTCATTTCATTGAGAGTAGTTTCTACACAGAACTCAGCAGTGTTACGTCACTCTCCCGTACACTAAACCAGCAATTAACATCAATCTGGCATTCAGTATTTACATATACGACGTATTACAGCGTGTCATTACTGTTAATGCTTTACGTGGTCACCGATCATCAAAAATTGGCTTCATACTTCATAGTATGTACATCCCCTGATGCTGCAGTGTGCAGATTACGCTGTTACTCTTCTGAGTGGCGCATTTGAGCACCTACCGCAGGGTCAAAACTCTTCAAAGTACGACTATGAAACAGCAGACTGTTCTCATCAACTTCTTCACATTTGTGGCTTGTTTTCCTTTTTTTTCCCCCCATGAACATT…	22.7778	7.97889	2.29643e-08	6.33421e-05	UP	[ko00730:Thiamine metabolism][ko00900:Terpenoid backbone biosynthesis]
DN43356_c0_g1_i9	DN43356_c0_g1_i9 len=2486 path=[1:0-193 172:194-217 196:218-241 11318:242-265 244:266-318 297:319-366 345:367-378 11313:379-402 381:403-429 408:430-477 456:478-495 11320:496-519 498:520-533 9627:534-553 665:554-679 791:680-711 823:712-750 5677:751-769 5696:770-789 901:790-790 902:791-830 942:831-840 952:841-903 1015:904-930 6817:931-931 6818:932-954 1066:955-955 1067:956-972 1084:973-992 1104:993…	GCTCTTCCGATCTGAAACGGCCCACCCGTCAGCCAGCTGCCGTCGTCAGGAACGGTTGGGTTGGGTGGATTCTCTTCTCCGCTCCCTGAATGCGGCTTTGCGGCGCCCGTGGGGCCCACCACCACCAGCACGCCGCCGCCGCCACCAACCCCCACCTCCACTCTCCTCCCACCACCGCTGCTGCAACCCGCACCCGCCTCGGCTACACGCTTATGCGCTCGCCCCTCCCTCTCGCCGCCCACCTGCGCCGCCTCCTCTTCGCTTCCTCCACCGTCTCCGGCGCTCCGGCCAGCCACCTCATCCATCGCGCCATGGCTTCCGGCGCCGCGACGCAGACAGATGGCGTGCCGGCGGCGACGGAGTACGAGGAGGTGCTGGGACGGCTCTCGTCGCTCATCA…	22.018	-7.94731	1.32738e-08	4.15417e-05	DOWN	[ko00790:Folate biosynthesis]
DN43732_c0_g2_i8	DN43732_c0_g2_i8 len=2822 path=[1:0-129 15809:130-179 158:180-193 16601:194-217 196:218-236 9709:237-260 239:261-280 259:281-284 7899:285-331 310:332-335 314:336-358 337:359-362 8841:363-404 383:405-479 16600:480-503 482:504-572 551:573-623 602:624-651 16598:652-675 654:676-695 8604:696-758 737:759-845 16604:846-869 848:870-974 16597:975-998 977:999-1076 1055:1077-1095 1074:1096-1100 1079:1101-11…	GGGAACGATGCGGAGGCCGGAAGCAACACAAACTTTCGTCTCCGTGCTGCTTCCGTTCCGCCCAGGTGGTGCTCCACTCCCACGCGTCCCATCTCGTCACGCTCCCCCGCCTCCGCTTATTTAGGCCGCATCGCCTCGCGCCCCCGGCTGGCCCGCACCGCTCCAGTCTCCACCGCCGCGCGCTTACCCACCCGAGCCCGGCCAAAAGCCAATTCGAATCGCCCCACCCGCACCACCGCCGGCCGTTGCCCTCGCAATGCGCGTCTCCGTCGACGAGGCGGGCGCGCTCCTCTCGCGGAGCGATTCCGCCGGCCGCCGGCGCCGGTCCACGTCGCCGAGGCCCCCCGGCGCCCGGGGCGGCGGCCTCCTCCGGCGGCAGTCGTCGTCGTTCCGCGAGGA…	204.994	1.71824	9.45384e-05	0.0445221	UP	[ko00900:Terpenoid backbone biosynthesis]
DN43700_c1_g2_i2	DN43700_c1_g2_i2 len=2760 path=[1709:0-73 1760:74-455 13953:456-479 2166:480-535 2222:536-541 13948:542-565 2252:566-571 9311:572-598 2285:599-613 13956:614-637 2324:638-700 2387:701-761 2448:762-763 10041:764-817 2504:818-829 13951:830-853 2540:854-892 13955:893-916 2603:917-934 13942:935-958 2645:959-964 13943:965-988 2675:989-1021 2708:1022-1053 2740:1054-1107 13949:1108-1131 2818:1132-1213 13…	GAAATCTTATCTCACGCTGCCGTCAGTTTGTGATTCTGATTTTTCATCTCCGCAGATTTCACTGTGGATTGCAACCGCGATGTCAACTCTTATCTCAAATTAGACTTGAATAAATACTAAAGATGTTGAATGGGACAGCAGGAAATTGTGCTATAGTCTGGTGGGCCAGTGTAATGACTGATAGGCTTGTCCATATGCGTGCATTTGGGACGATATGAACATTGTACTCGAGTAAACGTTGTTGAGATCTCAGATTCTATGTACCAACTCTATACAGGAACCCTTTTAATAGTTGTGTTATACATTTGCACTACAACAATTCGTACATTTTGCCTAGCTAGTAGAACTGGATCTCATTAATTAATAGTTAATACTAGTATTGTGACCTATTCATGAGTA…	1266.76	1.71968	6.46245e-05	0.0339256	UP	[ko00906:Carotenoid biosynthesis]
DN43700_c1_g2_i1	DN43700_c1_g2_i1 len=2507 path=[9649:0-306 2222:307-312 13948:313-336 2252:337-342 2258:343-369 2285:370-384 13956:385-408 2324:409-471 10842:472-532 2448:533-534 2450:535-588 2504:589-600 13951:601-624 2540:625-663 13955:664-687 2603:688-705 13942:706-729 2645:730-735 13943:736-759 2675:760-792 10749:793-824 2740:825-878 13949:879-902 2818:903-984 13941:985-1008 2924:1009-1023 10591:1024-1056 29…	GACGGTATGAACATTGTATTCCGGTAAACGTTGGGACAATCTCAGATTCTATATGTAGCAATTCTATACAGAGGGACCCTTTTTAACAGTCCTGTTATACATTTCCACTACAACAATTCGTACATTTTACCTAGTAGAACTCTCATGAATTAAAAGTTAATACTAGTATTGTGACTTATTCAGTACTCACAAGAGTATATATATTTTCTTGGTATCCTACGCATTCACCAGAGGAAGCATGTGTTGCTCATTGTTGCTGTGACCGGAGCTCAGCCTGCGTGACAAAGAGTCCGTGGAAGCCGTAGGGGACGCGGGCCGGCAGGTCCACCTCGGCGACGATGTCGAGCTGCGGCGACCGCGCGTCCATCACGACGAAGCGGTTGTCTCCGGTGCGCTCGT…	1229.89	1.72228	4.02175e-05	0.0236988	UP	[ko00906:Carotenoid biosynthesis]
DN45587_c1_g1_i6	DN45587_c1_g1_i6 len=2003 path=[3326:0-127 7503:128-339 3679:340-347 3687:348-364 3704:365-369 3709:370-391 3731:392-463 3803:464-476 6993:477-506 7023:507-514 7031:515-583 11165:584-688 7121:689-695 3976:696-702 7363:703-725 7386:726-746 4027:747-759 4040:760-785 4066:786-793 7311:794-819 4131:820-823 4135:824-828 4140:829-852 4164:853-862 4174:863-869 4181:870-886 4198:887-887 8756:888-916 4228…	TTTTTTATAAATAGTACCCGTGCGGTAACCCATGTCCTTTGCTGCAAAATTGCAACATCCTACAGGATGTTTCGATTTAGTCCTAGTATGTCGTACATCATAATCGAAGTCACGTCATTATCAAGGAAGCAGTTCAAAAGAAAACCAATATCACGTAGTCCCGTTACAACATTCCTATACTTATCAAAATTGGCCTAGGTACTGTTCGGTGACAGATTTGTGATCGTGCGGTGACATAATTCCGCTCAGAGCAGCAGAAATGAGTCGAATGAGCCTAACAGCGTCCGTAGCTGAATTTAATCCTGGCTACGATATTATTATGCGTCTCCAACAAGATGGATGCCGGAACCCATCGATAGCTATAAACTGACAGTCTGGAGGTCATGTAAAATGTATTCA…	9.54979	6.72446	3.21568e-05	0.0200505	UP	[ko03008:Ribosome biogenesis in eukaryotes]
DN44943_c0_g2_i8	DN44943_c0_g2_i8 len=2213 path=[3726:0-30 3734:31-74 3778:75-91 23276:92-115 3819:116-149 3853:150-179 3883:180-209 3913:210-380 4084:381-406 4110:407-418 23269:419-442 4146:443-443 4147:444-456 4160:457-486 4190:487-534 4238:535-551 14873:552-615 4319:616-650 4354:651-685 4389:686-692 13885:693-720 4424:721-721 4425:722-736 19025:737-739 19028:740-900 4461:901-930 12825:931-1028 4589:1029-1030 1…	CATCTCACAATCAAGTGCAAGAATTTTATGTGGAGAAGAACCTGACGGAGCTGAAACAGTAGGGACAAAATCTGGTAAATTTAAAGGGTACCCATTGTCTTCCAAGTCTTTCTCGGAGAGTGTGTAATATGTGATAGGAAGTGGTATGTCATTTAGCTCATCCAGACTCAACAGTTTTCCTGAAAGCAGAAGGAAAGAAGTGTCCATTCCTCACACAAAGAAATATATAATGTCAGTAAAGATAATCAGCATGACAGATATGTGGTTAAGATCTGAGATGAACTAGGGGAAGCTCCTGCTATGGTTGTTACATGCAAAGGCAAGACATCGTGGTGATAGTAAATCGATAAACCCATCATAACCATGGAATGCATAAGTAGAGTTTTTTTATAAATGAAA…	11.8758	7.04563	5.94126e-06	0.00565423	UP	[ko03008:Ribosome biogenesis in eukaryotes]
DN43462_c0_g2_i13	DN43462_c0_g2_i13 len=5529 path=[11258:0-486 11722:487-576 21420:577-600 11836:601-607 11843:608-620 11856:621-921 12157:922-924 12160:925-1166 12402:1167-1247 9501:1248-1253 9453:1254-1301 9501:1302-1307 9506:1308-1439 9638:1440-1555 9754:1556-1834 5541:1835-1853 18431:1854-1884 5591:1885-1885 18462:1886-1921 18498:1922-1923 18500:1924-1926 5633:1927-1952 17701:1953-1964 17713:1965-2003 5710:200…	TAACGCTTCATGTCCTTCGTCCAAGAATGCCACGCTGCATTCAGATGGCTCACACGTCTCAATCTGGAGAACCTCACGTTTGGGCACACAGATATCCACAACCTTCTTGACACCTGCAAAAAGCTCGAGCTCCTCTCCTTGAAGTAGTGCGATGCTCTCATCCATCCTGTCACAGGTGAGGTTGCCATCCTCACAATAGACGTGCCGCACTCGTCACTTCTTGCCCTGGAGATCACATCCTGCGGGTACGCAAAGATTGACCTGCTCCATGCGCCCAAACTTCGGAGGCTGACCTGCGTTAACTGGATTTGCGCAAACCCGCCACTTTCGTTTGGCAATGTGCCGTGCCTTGACACCCTAGTGCTTCGTCGCCCTGCTCTAAATTTTCAAAGCTCATTC…	31.9597	8.46778	7.20995e-09	2.55074e-05	UP	[ko03008:Ribosome biogenesis in eukaryotes]
DN43462_c0_g2_i1	DN43462_c0_g2_i1 len=5173 path=[11258:0-486 11722:487-576 21420:577-600 11836:601-607 11843:608-620 11856:621-921 12157:922-924 12160:925-1166 12402:1167-1247 9501:1248-1253 9453:1254-1301 9501:1302-1307 9506:1308-1439 9638:1440-1555 9754:1556-1834 5541:1835-1853 18431:1854-1884 5591:1885-1885 18462:1886-1921 18498:1922-1923 18500:1924-1926 5633:1927-1952 17701:1953-1964 17713:1965-2003 5710:2004…	TAACGCTTCATGTCCTTCGTCCAAGAATGCCACGCTGCATTCAGATGGCTCACACGTCTCAATCTGGAGAACCTCACGTTTGGGCACACAGATATCCACAACCTTCTTGACACCTGCAAAAAGCTCGAGCTCCTCTCCTTGAAGTAGTGCGATGCTCTCATCCATCCTGTCACAGGTGAGGTTGCCATCCTCACAATAGACGTGCCGCACTCGTCACTTCTTGCCCTGGAGATCACATCCTGCGGGTACGCAAAGATTGACCTGCTCCATGCGCCCAAACTTCGGAGGCTGACCTGCGTTAACTGGATTTGCGCAAACCCGCCACTTTCGTTTGGCAATGTGCCGTGCCTTGACACCCTAGTGCTTCGTCGCCCTGCTCTAAATTTTCAAAGCTCATTC…	43.0596	-8.91475	4.93854e-11	4.46496e-07	DOWN	[ko03008:Ribosome biogenesis in eukaryotes]
DN38293_c0_g1_i2	DN38293_c0_g1_i2 len=967 path=[1:0-37 16:38-42 21:43-59 38:60-61 40:62-87 66:88-102 81:103-126 105:127-137 116:138-139 118:140-171 150:172-189 5315:190-213 192:214-215 2773:216-217 2775:218-259 237:260-260 5317:261-284 262:285-288 266:289-289 267:290-312 290:313-325 303:326-329 307:330-386 364:387-538 516:539-562 540:563-577 555:578-586 564:587-589 5312:590-613 591:614-688 666:689-716 694:717-718…	TTTTTCTTTTAAGAAAAAATTCACATATATATAACCCCAGAAACAAGCGAGGCACCCTCTGGGACTACTTGCACAGTTGCACGATACCAATATAACCAGATAGCACATGTATACAGTTGGCCAAAAATAGGTACTAAAGGGGAAAAAAGAACACAACGGCTCGAGGATAACAAAAATGCCCTGTGGAAACACACCACATATGCTTTTCCTACCCTCTAAGAGTCAAAAATCAACCAAAAATAACGCACATGTTCCATGCAACAGTATCCGATGGTGTTCAGGAGCCTCAGGAATGCCAACTAAGCCGCAAACTCTAACCTCTGCTCGCCATGGTATACATAACAGGAGCATCTTCCCTTTGCCGCCACCAATCACATGAAGTCGTACTCATCAGGATCG…	12.5997	7.12739	2.09733e-06	0.00273054	UP	[ko03013:RNA transport]
DN33860_c0_g1_i7	DN33860_c0_g1_i7 len=785 path=[507:0-123 12257:124-154 12288:155-170 655:171-178 663:179-219 11432:220-245 11458:246-269 754:270-331 816:332-350 835:351-370 855:371-381 866:382-384 869:385-388 4316:389-394 4322:395-403 4331:404-445 4373:446-493 4421:494-534 16310:535-558 4486:559-595 4523:596-617 4545:618-649 4577:650-671 4599:672-693 4621:694-760 16304:761-784] [-1, 507, 12257, 12288, 655, 663, …	GTGACTGAAAGCTTTCAGTCACTTGAAATCTAGGAAACATGTTCAAGAAAACATCTGTTATTCATTCTTGACGAGAAAAGGTAACAAGCCATCGAAAGATGGAGCCTCGTACAAGATTTTGGACACAACGATAACAAACATATACTTCAGAGAGGTGGCTAGGTTTTTGTGTATTGTAAAACGCGTGGGAACAACCCCGCTAAAGCTAGTACACAACCAGATATGCTCCACCCCCGATATACTGCTACTTTGCATGCAGGCCTTGCTATGGATCTGACAGTTGTTCAGAAACCATGAATTTTGATGTGTTCCTTTTTCACAATGCCGGCCTGGACAAGGAAGTTTGAGACGTTCTTCCTCTGATCACCCTGAAGTTGAATGACCTGGCCAAGCTCTGGG…	547.485	1.07043	7.53566e-05	0.0378502	UP	[ko03013:RNA transport]
DN40837_c0_g1_i4	DN40837_c0_g1_i4 len=2525 path=[2486:0-416 2880:417-460 2924:461-465 9753:466-489 2953:490-528 6331:529-552 5114:553-579 9763:580-603 5165:604-624 5186:625-653 3117:654-657 3121:658-663 3127:664-669 9750:670-693 3157:694-741 3205:742-820 9754:821-844 3308:845-900 9761:901-924 3388:925-966 7395:967-996 3460:997-1055 3519:1056-1076 3540:1077-1131 9760:1132-1155 3619:1156-1206 6058:1207-1263 3727:12…	CTCCCGGTTTCAACTCCATCTGTGTTGGGCCAGATTCCCCTCGCCAAAATTCCAGGGAGGTAGCAGCCCAACTTCTGAAGCCCATTCCGCCGCGCCGTCGTGCGCCGCGCGCTGCTAGCCGGAGCAGGCTGCGGGCACAACGGACCGCCGCGCCGCCCCACACGCGCACCAACTGGATTCCATCCAATCCAAAGCGACAGAAAAACCCTAAACCCTAGCGCGCGGATGCTTCTAGACACTCCGCGGACTCTCCATGCGCCTCCCTCCCCCGCCCTATAATCCCCTGCACAACCTCCTCACCTCGCGTCCTTTCCCCCTCCGCAAGGAAGTAGCCAAGCAGCTTCGCCGCTGCCTCCGCTCCCACCAACCCGTGCTTGCCTCCGACCTCCTTCCTCCTCC…	601.327	-1.20886	4.03173e-05	0.0236988	DOWN	[ko03018:RNA degradation]
DN45335_c2_g1_i14	DN45335_c2_g1_i14 len=1396 path=[4627:0-257 4862:258-290 4895:291-291 4896:292-315 13243:316-341 4946:342-364 21347:365-388 4993:389-398 5003:399-422 5027:423-427 13158:428-451 5056:452-452 5057:453-463 5068:464-487 5092:488-502 21350:503-526 5131:527-535 5140:536-541 12653:542-548 21348:549-572 12684:573-589 5194:590-635 8109:636-646 8120:647-781 8255:782-801 8275:802-828 5433:829-837 5442:838-8…	GTTCCTGGTTCTCGCGGATCTGGACACGCTCTGCTCAAGCTCCTTCTGCTGCCCAGTTCAACGTATTTGGTTCACCTTGGGTGCTTGCCGCTATGTATGGTCTGAGGGCTGGTTCTCCTTCTTTTTAGCAAGATGTCGTACCTCACTATAAAACAACTGACGCCAACATTCAGACAAGGTGCTCTGTTAGCATGAGTCTCACGTATGTGGGATTATCGTGGAGGAAAGGATGGAGACATACAACATGTCGACCTTGTGCTGATTGATCAACAGGGAAGTGCTATATATGCTGAGATTGGAGTTGATAATGTCGAGGTTAAGAAGCCACTGCTTGCTGAAGGAGAAATCTATGTATTCAAGAGGTTCAGGGTGGTGAACTCAAAGCCTGGCTACAAAACT…	486.138	1.13029	2.72981e-06	0.00317319	UP	[ko03030:DNA replication][ko03420:Nucleotide excision repair][ko03430:Mismatch repair][ko03440:Homologous recombination][ko03460:Fanconi anemia pathway]
DN44800_c3_g3_i9	DN44800_c3_g3_i9 len=3322 path=[3307:0-59 3344:60-85 3370:86-148 3433:149-170 11046:171-231 3516:232-240 6613:241-263 3549:264-264 3550:265-266 18364:267-290 3576:291-361 3647:362-384 10667:385-474 3762:475-505 3793:506-508 6888:509-523 6903:524-558 6938:559-574 11281:575-598 6978:599-600 11922:601-741 4032:742-747 4038:748-764 4055:765-779 4070:780-833 4124:834-864 4155:865-940 4231:941-944 4235…	CACCAATCCAGATCAACGATCGGATCAGAAAAATGCTCACCTTAATCCGCAAAATTACCCATTACAAACAGGTCATCTCTACTGAACAACACGTTTAGTGGAACTAGGCGTGATCTTCAACATTAACCATCACAAGTCACCTTGATCTTCAAAACTAACTATTACAGACAGATTCTTGGAGGCACAGCGCAATTCAGGGGAACTTGACCTGATGGCTGATGCAGAAGATGTCTAGCTGATACAGCTCTCAATGTTGCATTGCTCCGGCGTCCATATGTTCAGGCAATAGATGAATGCACAATCATGGTCTTTGGGTTATCAATCACCTGCCCTTTCTTTTGTCCTTTTCCCTGTTTCGGCTTCTGTCGCAGTGGTCGTCCCGCCCTCGGCTTGCACTTT…	24.914	8.11174	1.97911e-09	9.75996e-06	UP	[ko03040:Spliceosome]
DN44055_c1_g1_i5	DN44055_c1_g1_i5 len=2085 path=[8580:0-195 10811:196-220 172:221-233 17189:234-257 209:258-289 7963:290-295 7969:296-337 8011:338-390 326:391-392 7847:393-450 386:451-547 10621:548-594 530:595-611 547:612-612 15001:613-653 589:654-656 10435:657-701 637:702-776 17186:777-800 736:801-839 17191:840-863 799:864-939 875:940-952 888:953-957 893:958-960 896:961-969 905:970-974 17195:975-998 934:999-1084…	TTTTAATAATTTAATCTAGTTGCATAAACATTTTTGTTCATATGTTTATATTCCTACATTCCAAACACCTTAGAATTTGCACTAGCCACTGTCAACACAAAACTATCCGGAGGGAGTAAATCTCCATTCCTCTGTTTCTCACTTTTCATATTCCTGCGTTTTCTCCATTCTTGTGTGTACATGCACCTCGGTGAAATTAAACATCAGTACACCTAAGTCACATAAGTATGATTTTGATTTACATGATTTATACAACATCTCAATATGACCAAGGCTCAATGAATAGCGACGGGATTTGCCATCAATAATCTTCAATCACCTCTGTTTGATCATTTCTAACAAAGCCTTAATTTTATCATGCTCGGTATCTCTAGATCCATTATGAATGGCACGTGTCAG…	26.6106	-8.22056	5.29042e-09	2.15239e-05	DOWN	[ko03040:Spliceosome]
DN44800_c3_g3_i3	DN44800_c3_g3_i3 len=3368 path=[3307:0-59 3344:60-85 3370:86-148 3433:149-170 11046:171-231 3516:232-240 6613:241-263 3549:264-264 3550:265-266 18364:267-290 3576:291-361 3647:362-384 10667:385-474 3762:475-505 3793:506-508 6888:509-523 6903:524-558 6938:559-574 11281:575-598 6978:599-600 11922:601-741 4032:742-747 4038:748-764 4055:765-779 4070:780-833 4124:834-864 4155:865-940 4231:941-944 4235…	CACCAATCCAGATCAACGATCGGATCAGAAAAATGCTCACCTTAATCCGCAAAATTACCCATTACAAACAGGTCATCTCTACTGAACAACACGTTTAGTGGAACTAGGCGTGATCTTCAACATTAACCATCACAAGTCACCTTGATCTTCAAAACTAACTATTACAGACAGATTCTTGGAGGCACAGCGCAATTCAGGGGAACTTGACCTGATGGCTGATGCAGAAGATGTCTAGCTGATACAGCTCTCAATGTTGCATTGCTCCGGCGTCCATATGTTCAGGCAATAGATGAATGCACAATCATGGTCTTTGGGTTATCAATCACCTGCCCTTTCTTTTGTCCTTTTCCCTGTTTCGGCTTCTGTCGCAGTGGTCGTCCCGCCCTCGGCTTGCACTTT…	26.0423	-8.18926	2.28678e-08	6.33421e-05	DOWN	[ko03040:Spliceosome]
DN44953_c3_g4_i6	DN44953_c3_g4_i6 len=666 path=[12901:0-82 3158:83-85 3161:86-86 3162:87-97 3173:98-118 8509:119-148 3224:149-160 3236:161-166 3242:167-172 3248:173-181 3257:182-189 3265:190-190 6139:191-220 8978:221-259 3335:260-262 3338:263-278 3354:279-280 14801:281-304 3380:305-310 3386:311-331 3407:332-340 6607:341-349 14807:350-373 6640:374-397 6664:398-472 6739:473-495 3571:496-496 3572:497-498 3574:499-57…	GGGATCAGCACGGTCATCACACCACCGGCGGTCTCCAGACCCAGGGACAGCGGCGTGACGTCGAGCAGGAGCAGGTCCTGCACCTTCTCGTTGCCCTCGCCGCTGAGGATGGCGGCCTGGACAGCGGCGCCGTACGCCACGGCCTCGTCGGGGTTGATGCTCTTGCAGAGCTCCTTGCCGTTGAAGAAGTCTTGGAGCAGCTGCTGCACCTTGGGGATACGAGTGGAGCCGCCGACAAGCACGACGTCGTGCACGGTGCTCTTGTCCATCTTGGCGTCGCGGAGGCACTTCTCCACGGGCTCCATGCACTTGCGGAACAGGTCCATGTTGAGCTCCTCGAAACGGGCACGGGTGATGGTGGTGTAGAAGTCGATGCCCTCGTACAGCGAATCGATCTCG…	93.2152	-2.33884	7.78309e-05	0.0388531	DOWN	[ko03040:Spliceosome][ko04010:MAPK signaling pathway][ko04141:Protein processing in endoplasmic reticulum][ko04144:Endocytosis]
DN42504_c1_g1_i6	DN42504_c1_g1_i6 len=813 path=[1:0-128 12175:129-152 131:153-165 144:166-198 177:199-200 15337:201-224 203:225-286 265:287-306 285:307-346 325:347-364 343:365-382 13013:383-406 9106:407-415 394:416-427 13355:428-451 7814:452-452 7815:453-471 7834:472-486 465:487-538 15342:539-562 541:563-591 570:592-595 6811:596-611 6827:612-634 613:635-657 4300:658-768 8445:769-812] [-1, 1, 12175, 131, 144, 177,…	AAAAACACGAAAGAAAGGAAAGCGATGAGCCAACCCGCGCGCCCATGGTAGCCGCGCCCTCGCCGCCAAAACCCTAGCGCAGCGGCGCAGACGCGGATGCCCTTGGTGTCCCTCCTCTCCCGCATTGGGATCTCCCTCCCGCTGGCCACCATGCGCAGCACCCGTGCCTCCTCCTCCTCTAGGCTGGTCCACGCTGACCTCAACCAGGCTCGTGTAAGAGATGTGAAACGCGAATCCAACGTTTCATTTGACAAATCCAAGTCTGAGTCTGAATCTGTTGCTTCTGTGAAGAGGAAACGGGTGAATCAGGCACTCGAAGTAAATGGCAAGCATCCTAAGAAGCAGGTTGCTGTTGTCCCTGACATTGAAGACTTTCGATATGATAGGAAATTGGCACTG…	19.1115	-4.47873	2.52139e-05	0.01668	DOWN	[ko03410:Base excision repair]
DN45370_c0_g2_i4	DN45370_c0_g2_i4 len=3916 path=[10267:0-175 10420:176-230 4156:231-232 4158:233-315 4241:316-318 4244:319-322 4248:323-329 10475:330-387 4302:388-423 19738:424-447 4362:448-470 4385:471-506 4421:507-508 4423:509-547 4462:548-565 4480:566-589 4504:590-601 4516:602-655 19743:656-679 4594:680-712 19745:713-736 4651:737-787 4702:788-806 4721:807-853 4768:854-877 4792:878-889 4804:890-932 4847:933-934…	ATAGAACATCACAAATATCATGAGAACAAGTCAATATCAATTTAACAAAAAAAAAAAAAGCATGTCCTTAATTCATTACCAAAAAGTAAAAAGGTGAGAAGAGCTATACAGTCAATGAAATTGTTGGAAGCTTACTTGCCTGAAAGTAGTTGGATAGATACTATTCCTTCAAAAAAGAATTGAGATACAGCTAAGAAACCATTAGGATTTTGTTAGGAGCTGAAACGAGACTTAGGATGTATGAGAATGCCCCCTTGGGTGGCGTCTCAAATGTTTCCAGTTCTTCAGCCCACTGTCAACAGAATGCATATTCTTTCTTGTGTCAATAAGAACCAAAAAGCTTCCTTCGTTCTTATACCATCCGCCGTCGCTTTAGATTAGTCTTTCTTTACTTGCTCG…	41.9126	-8.87601	2.31539e-11	2.64278e-07	DOWN	[ko03410:Base excision repair]
DN38720_c0_g2_i9	DN38720_c0_g2_i9 len=3742 path=[4573:0-148 13563:149-172 4723:173-208 12043:209-250 4803:251-264 11197:265-321 4870:322-335 13553:336-359 4908:360-374 11053:375-422 4971:423-485 11949:486-511 5060:512-529 11856:530-570 11897:571-574 5132:575-605 5163:606-634 5192:635-635 5193:636-712 5270:713-743 5301:744-826 5384:827-873 13554:874-897 5455:898-927 13558:928-951 5509:952-978 13559:979-1002 5560:1…	TTTTACTTCAACCCATAAATTTGCTCTCACTGAGAATTGAACCTGAAAACTTGGGGTGCTACTAACCCATCTCAACCACTATTCTCTCAGAAAAAAAAGAAAAAGAAAATACAATTTCAAAAGTGTTAATGAATAAACTGTTCTTCCTTGACAAACTGCTACCACAAGTCCACAACTTATGATACTGCGCGCTAGAGAGCCACAGCTACGCAGTACTGACAAAGTGACAAGCAGCTTGTTGTCCTGGTTTCAGAAGATCGGCTGGATCACACTTCTCTATCGCGCCGTCGCTGTTAAGCCTTTTTGACAAATCCAGGTAGCTTGTTATCGCACAACGTTATCACCTTTGTAAGGTGGGCATCAGCGTCACAAACAACGGTCATTTTCCTTTCCTCGTCC…	120.024	-1.41577	6.93218e-06	0.00648354	DOWN	[ko04068:FoxO signaling pathway][ko04152:AMPK signaling pathway][ko04371:Apelin signaling pathway][ko04530:Tight junction]
DN43311_c0_g5_i10	DN43311_c0_g5_i10 len=5706 path=[5684:0-572 6234:573-697 30215:698-721 6383:722-819 6481:820-821 6483:822-840 6502:841-842 30233:843-866 6528:867-1077 6739:1078-1100 6762:1101-1810 7472:1811-2654 8316:2655-2801 8463:2802-2925 8587:2926-3116 8778:3117-3136 8798:3137-3303 8965:3304-3372 9034:3373-3393 9055:3394-3404 9066:3405-3701 9363:3702-3722 9384:3723-4867 10529:4868-4885 10547:4886-5217 10879:…	GGGAGAAGCACCACACACAGCACTGCGCACGGCAGCTTTACCGAGTAACACCCCTGCCTGCTGCTGCATCTCTCTCTCTCTCCAGTTGTTGCTCACTGGCACCCTGCTCCACTCCTGTCCCCTCTCACCACTAAAACCTGGGCAAGAAGGCAGGAGCAACAACTGCCCTGCAACTTGCTTGAGGATGGATCACCGATTCCTCGGGGTACCAGAAAGGCGACAGGGTGCAATCATTCGCCCCACTACGAGGAACAACCTCTTCCCCTGTTCTTGGATTGGTTCACGGGTTGGCGTGCAGGAGTTCCCACGCCACTCTCGTCCCCTTCTCTTGGAGCTGACTCTCTGAGCGGCAGTGACCTCGCTCTCTGAAACGCTGAGCTCAGTTGCTTCCCAGCAGCT…	14.1455	7.2983	2.37842e-06	0.00295467	UP	[ko04075:Plant hormone signal transduction]
DN39933_c0_g2_i4	DN39933_c0_g2_i4 len=4527 path=[1:0-93 72:94-118 97:119-151 130:152-180 159:181-223 202:224-308 287:309-316 295:317-368 347:369-493 472:494-541 520:542-560 18717:561-584 563:585-616 18721:617-640 619:641-670 649:671-715 694:716-801 18726:802-825 804:826-845 12319:846-941 18719:942-965 12439:966-987 12461:988-1030 12504:1031-1034 18727:1035-1058 12532:1059-1123 18731:1124-1147 12621:1148-1163 1263…	GGGGAATATCTCATTGCAGTCTAAGTGTTGATTTTTTTTAGATCTTGCTCTAGAGTGTTTATACAAAATTGCTAGGGCAACAACAGAACAACAGCGGCAATAGCATATCTTTTCTGATACCTCTTACTGCAACTGCATTTAGCAATTTACAAAGGATTCTAGGCACCACCAACACTACAAAGAAAGCATTATCTCAACGACTAAAATGAAAGTTTGCTTTATGAAGAGACTAGACGGAATAGGGGAGAAAAAGGAAAATAATTACATGGAATGAACTACTAGCACCTTTGTTTTCCTTGTCAGCGACCATAGGCGGTGCTGGAGTAAATAGCGGTGGTATTCCTACTCAATATCTCCAAGACCTTGAGGTTTGATGAGCTCACGAATCTAGGAGCCTTG…	9.65293	-6.75744	5.78121e-05	0.0313609	DOWN	[ko04075:Plant hormone signal transduction]
DN38683_c2_g1_i4	DN38683_c2_g1_i4 len=647 path=[7563:0-169 7710:170-193 123:194-202 132:203-220 150:221-223 153:224-229 13211:230-241 13223:242-253 183:254-346 276:347-352 282:353-367 297:368-400 15637:401-424 354:425-499 15227:500-589 10501:590-646] [-1, 7563, 7710, 123, 132, 150, 153, 13211, 13223, 183, 276, 282, 297, 15637, 354, 15227, 10501, -2]	CTTTGATCTTCCGAATCCCCTTCTGCTCCGACCTTATATGGAGCAATTTATCAGCCTAGACGCAAACCAAGCATGTGCCCTCTCCAATCTCGGCGCGCCGCAGCTCGAGCTAGGGTTTCGTCCTCCCCGACGACCGATCCCGATCCCCCTGCTCCCATGGCGGCCGAGGGAGAGAAGAAGATGATCACGCTCAAGAGCTCCGACGGCGAGGAGTTCGAGGTGGAAGAGGCTGTCGCGATGGAGTCGCAGACCATTCGCCACATGATCGAGGATGACTGCGCCGACAACGGCATCCCGCTCCCCAACGTCAACTCCAAGATCCTCTCCAAGGTCATCGAGTACTGCAACAAGCACGTCCACGCCGCCGCCGCCGCCGCCAAGGCCGGCGCCGACGACGCC…	144.918	-3.49916	3.72789e-09	1.55557e-05	DOWN	[ko04110:Cell cycle][ko04114:Oocyte meiosis][ko04120:Ubiquitin mediated proteolysis][ko04141:Protein processing in endoplasmic reticulum][ko04310:Wnt signaling pathway][ko04350:TGF-beta signaling pathway]
DN44528_c0_g2_i3	DN44528_c0_g2_i3 len=1111 path=[17807:0-154 3229:155-186 15775:187-228 3303:229-332 3407:333-359 3434:360-426 3501:427-461 18821:462-485 3560:486-557 18825:558-581 3656:582-631 18800:632-655 3730:656-780 16013:781-828 3903:829-945 16689:946-981 4056:982-1086 18824:1087-1110] [-1, 17807, 3229, 15775, 3303, 3407, 3434, 3501, 18821, 3560, 18825, 3656, 18800, 3730, 16013, 3903, 16689, 4056, 18824]	AAAACTGTGTGCATGTAGAAGTCTCTTGCATTTCTATTGCTGATTCTCCTGATATTTCTGTTACTTCAGGATTTTTTGAATCCAGGCAGATACCCTATCAGAAGTTTTTCTTTAATATTAACCTGTGGTTGCAGATACAAGATTCTGGTATTCGTGACATGATACTTCACATGATACAGTTGGACCCCAAGGAAAGGTTGTCATGTAGAGGCTATCTGCAAAAATATGAATCTGTTGTGTTCCCTATTTATTTTTCGGAATTTCTGCACAAGTTCTTCTCAGACATTGTTCCACTTGACTCAGATGCCAGGGTTGAGAAGATCCAAGAAAATTTTGAAAAGATACATGACATAATGATGGGGAGCTGTACTACTGAACAAATTCCGGAATCTACTTTGT…	9.96055	6.78875	1.5375e-05	0.0116025	UP	[ko04136:Autophagy - other][ko04140:Autophagy - animal][ko04371:Apelin signaling pathway]
DN28170_c0_g1_i2	DN28170_c0_g1_i2 len=1171 path=[1149:0-199 1326:200-224 1351:225-393 3125:394-417 1544:418-607 1734:608-644 1771:645-690 3126:691-714 1841:715-727 1854:728-751 1878:752-764 1891:765-891 2018:892-970 2097:971-1170] [-1, 1149, 1326, 1351, 3125, 1544, 1734, 1771, 3126, 1841, 1854, 1878, 1891, 2018, 2097, -2]	TTTTTCTTTGTCTCTCTGACAACGGACAAGCACTTTGCTAATTTTTATTAGAACTCTGAACTCTCTTCTTCAATACAACAGAAGTTATAGCATTTTAGAGGCTTCAGTCACTAGAAGTGCAGAAAGCAGAATACTGCACTTCACTATCAACAAAACGAATACTACAGGAAGGAAGCAGAGGAAGTCAGTAGCAGAGAAGGCAATCCCGTGCAGAGGCATCACTGCACCTGGATATTGACGACCTTGCCTTCAGACGACACCTTGGGGATTGTCAGGTACAGCACGCCGTCCTTCACCTCCGCCGCGATCCTCTCCACCTCCACGTTGTCCGGCAGCTCAACTCGGGTCCGGTACCGCCCAAAGCTCGCCGCGGGCCACGCCTCCTCCTCGTCCACGTTT…	162.079	-2.9669	9.8478e-06	0.00866282	DOWN	[ko04141:Protein processing in endoplasmic reticulum]
DN28262_c0_g1_i1	DN28262_c0_g1_i1 len=859 path=[861:0-115 954:116-166 1005:167-167 1772:168-203 1042:204-233 1072:234-328 1167:329-395 1234:396-446 1285:447-463 2337:464-487 1326:488-571 2338:572-595 1434:596-682 2339:683-706 1545:707-858] [-1, 861, 954, 1005, 1772, 1042, 1072, 1167, 1234, 1285, 2337, 1326, 2338, 1434, 2339, 1545, -2]	CAAGAATCCACGAACAGCAGATAAACAACAGGGAGCGAGGAGTGAGCTACAGGTCAGATTGTGAGCGTGATGGCGTCCTCCATGGCTTCGAAGAGGGTCCCTCTGGTCCGTGCACTGGAGAAGCTCCTGACCGCGTCGTCCACACCTGGTGCCAGCTCCACCGTCGTCCGGCCGGTGGCTGTCGCCGGCGGTCTCCGCGGTTACAACACCGGCGCTCAGCTCCGCCGTTACGACAGGGACGAGTCGGACGAGGACAGTGTGCGCGAGTACGAGGACCGGCGCCGCAGCCGCGACTACGCTGTCCCCGGCTTGTTCTCAGACGTGTTCCGTGACCCGTTCGGCACGACGCAGAGCCTCGGCCGCCTGCTGAGCCTCATGGACGACTTCGCGGCGGCGCCC…	278.826	-2.39625	3.58915e-05	0.0217946	DOWN	[ko04141:Protein processing in endoplasmic reticulum]
DN36358_c0_g1_i3	DN36358_c0_g1_i3 len=894 path=[3784:0-77 3839:78-100 12341:101-124 3886:125-148 1072:149-149 1073:150-157 1081:158-165 10955:166-193 1120:194-211 1138:212-220 1147:221-319 1246:320-322 1249:323-323 1250:324-331 8555:332-387 1314:388-399 1326:400-418 9049:419-469 1396:470-471 1398:472-487 1414:488-499 8911:500-520 4515:521-523 5871:524-562 5910:563-893] [-1, 3784, 3839, 12341, 3886, 1072, 1073, 10…	AAAGACGCAAAGTGTTCTCGAACAGCGAGTTTCTCTAACCTTACGAACCACTCATTCTCAAAGCAACCACCGCCAATCCATTTGACAATGTCGCTGATTCGTCGCAGCAACATTTTCGACCCTTTTTCCCTCGACCTCTGGGACCCCTTCCAGGGCTTTCCCTTCGGCTCTAGCAGCAGCAGCGGCAGTCTTTTCCCTCGCACCTCCTCTGACTCCGAGACCGCAGCCTTCGCCGGGGCGCGCATCGACTGGAAGGAGACTCCTGAGGCGCACGTGTTCAAGGCCGATGTCCCAGGACTCAAGAAGGAGGAGGTGAAGGTGGAGATCGAGGATGGTAACGTCCTGCAGATCAGCGGCGAGCGCAGCAAGGAACAGGAGGAGAAGAACGACAAGTGGCAC…	147.333	-2.79808	8.87889e-05	0.0428337	DOWN	[ko04141:Protein processing in endoplasmic reticulum]
DN36358_c0_g7_i4	DN36358_c0_g7_i4 len=490 path=[944:0-107 1029:108-120 1042:121-126 1048:127-130 1052:131-132 1054:133-138 4599:139-156 4617:157-170 4631:171-181 4642:182-205 12095:206-229 4690:230-242 4022:243-243 4023:244-249 4029:250-252 4032:253-271 7095:272-276 7100:277-295 2153:296-297 2155:298-303 2161:304-309 2167:310-339 7879:340-341 7881:342-371 5433:372-372 5434:373-411 5473:412-439 2297:440-489] [-1, …	CAGCAAGCAAGCACTTCCTGAAGCGCACACGTTAGCAATCAGTAACTGCCTCGTCTCAGTTCATCCACAAAACAGAGCAGCATCAAGCAATGTCGCTGGTGAGGCGCAGCAACGTGTTCGACCCCTTCTCCCTCGACCTGTGGGACCCCTTCGACAACATGTTCCGCTCCAGCATCGTCCCGGCGCCGTCCACCGCCAACGAGACCACCGCCTTCGCCAACGCGCGCATCGACTGGAAGGAGACCCCCGAGGCGCACGTGTTCAAGGCCGACATCCCCGGCGTGAAGAAGGAGGAGGTCAAGGTGGAGGTTGAGGACGGCAACGTGCTGGTCATCAGCGGCCAGCGCGCCAAGGAGAAGGAGGACAAGAACGACACCTGGCACCGCGTCGAGCGCAGCA…	36.7261	-4.50367	2.20471e-05	0.0151165	DOWN	[ko04141:Protein processing in endoplasmic reticulum]
DN38550_c3_g1_i7	DN38550_c3_g1_i7 len=2955 path=[1:0-42 21:43-70 12077:71-94 73:95-149 12080:150-173 152:174-213 192:214-241 220:242-260 12088:261-284 263:285-307 6894:308-381 6968:382-423 7010:424-486 7073:487-551 7138:552-614 9855:615-617 9858:618-631 9872:632-705 7285:706-706 7286:707-788 7368:789-795 7375:796-820 7400:821-848 7428:849-918 7498:919-970 9595:971-1054 7624:1055-1075 7645:1076-1361 7931:1362-1369…	CCAAAACCTCTCTCTCAGCACAAGAATTGAACAAACTCCTCCACTCCATTCGCCTTCTTCTCCTCGCCTTCCTCCGTACGGCTCTCAAGCCAAGGCCATGGCCGCTCGCCTCCGTCTGGCCGCCCTGCTGCTCTCCGCGTGCCTCTGCGCCGCGGTCGCGTGGGCGCGGCCCCACATCGAGCCGGCCATCCGGCTGCCGTCGGAGCGCGCGTCGACGGCGGAAGGGGAATCGGACGACTCCGTCGTCGGGACCAGGTGGGCTGTGCTCATCGCCGGCTCCAACGGCTACTACAACTACCGCCACCAGGTACGCATGCTCGGATCATCGGATTCACCGCGCAATTTCATTTCCCTCGCGTCTTATTCGCCTTGGATCATTCATCCATCATCCATGGCCGT…	510.288	1.02803	1.5182e-06	0.00212992	UP	[ko04142:Lysosome]
DN38550_c3_g1_i6	DN38550_c3_g1_i6 len=3179 path=[1:0-42 21:43-70 12077:71-94 73:95-149 12080:150-173 152:174-213 192:214-241 220:242-260 12088:261-284 263:285-307 6894:308-381 6968:382-423 7010:424-486 7073:487-551 7138:552-614 9855:615-617 9858:618-631 9872:632-705 7285:706-706 7286:707-788 7368:789-795 7375:796-820 7400:821-848 7428:849-918 7498:919-970 7550:971-1044 7624:1045-1065 10783:1066-1082 10800:1083-11…	CCAAAACCTCTCTCTCAGCACAAGAATTGAACAAACTCCTCCACTCCATTCGCCTTCTTCTCCTCGCCTTCCTCCGTACGGCTCTCAAGCCAAGGCCATGGCCGCTCGCCTCCGTCTGGCCGCCCTGCTGCTCTCCGCGTGCCTCTGCGCCGCGGTCGCGTGGGCGCGGCCCCACATCGAGCCGGCCATCCGGCTGCCGTCGGAGCGCGCGTCGACGGCGGAAGGGGAATCGGACGACTCCGTCGTCGGGACCAGGTGGGCTGTGCTCATCGCCGGCTCCAACGGCTACTACAACTACCGCCACCAGGTACGCATGCTCGGATCATCGGATTCACCGCGCAATTTCATTTCCCTCGCGTCTTATTCGCCTTGGATCATTCATCCATCATCCATGGCCGT…	648.371	1.12333	3.00039e-06	0.00339083	UP	[ko04142:Lysosome]
DN38550_c3_g1_i5	DN38550_c3_g1_i5 len=1006 path=[1:0-42 21:43-70 12077:71-94 73:95-149 12080:150-173 152:174-213 192:214-241 220:242-260 12088:261-284 263:285-307 286:308-326 305:327-341 12078:342-365 344:366-407 12082:408-431 410:432-483 462:484-522 501:523-608 587:609-662 641:663-713 692:714-740 719:741-794 773:795-830 809:831-932 911:933-981 12085:982-1005] [-1, 1, 21, 12077, 73, 12080, 152, 192, 220, 12088, 2…	CCAAAACCTCTCTCTCAGCACAAGAATTGAACAAACTCCTCCACTCCATTCGCCTTCTTCTCCTCGCCTTCCTCCGTACGGCTCTCAAGCCAAGGCCATGGCCGCTCGCCTCCGTCTGGCCGCCCTGCTGCTCTCCGCGTGCCTCTGCGCCGCGGTCGCGTGGGCGCGGCCCCACATCGAGCCGGCCATCCGGCTGCCGTCGGAGCGCGCGTCGACGGCGGAAGGGGAATCGGACGACTCCGTCGTCGGGACCAGGTGGGCTGTGCTCATCGCCGGCTCCAACGGCTACTACAACTACCGCCACCAGGCCGATGTCTGCCATGCGTACCAGATCATGAAGAAGGGCGGGCTCAAAGACGAGAACATCATTGTCTTCATGTACGACGACATCGCACACAG…	416.135	1.38133	2.29889e-06	0.00290014	UP	[ko04142:Lysosome]
DN44245_c1_g1_i1	DN44245_c1_g1_i1 len=812 path=[1:0-61 8407:62-85 64:86-148 8409:149-172 151:173-228 8412:229-252 231:253-265 6117:266-288 6140:289-295 275:296-358 8408:359-382 362:383-467 8410:468-491 471:492-588 568:589-589 569:590-613 593:614-631 611:632-639 619:640-641 621:642-672 652:673-685 665:686-702 8413:703-726 706:727-736 8415:737-760 740:761-811] [-1, 1, 8407, 64, 8409, 151, 8412, 231, 6117, 6140, 275…	GCTCTTCCGATCTCGAACACAAACCAAATAGAACACCATTTCGGTGTAAACAACACACCATAATTTTTTATATACAAATTATTCATAAGTTCTTCAGATTCAAAGCATAGATGGTGATATCTTTGCTACATCCAAATAGCGCGTAGCATAGTAATATGCCAAACATTAACTTACAGCGAAGCATTCTGATTCAGCTTCACATCTTTGCTGCCTATACATAACAGCAAACAGATGGAGCCTAATTACTAGTAACGTCAAGAGGACTATGATCACAGTCTACTACTCCTTTGAGGCATGGATGGCAGACACCGTGGAGACCATGGAGTCAACTCCACATTTGTTGCGGACATTGGAGCCCCGGCAAATCTTGTAGTACCCGTGCTCTCCCCAGTTCTCACC…	2195.74	1.01386	2.169e-05	0.0150205	UP	[ko04142:Lysosome][ko04210:Apoptosis]
DN34851_c0_g3_i1	DN34851_c0_g3_i1 len=573 path=[1528:0-85 88:86-97 100:98-183 186:184-230 1616:231-254 257:255-572] [-1, 1528, 88, 100, 186, 1616, 257, -2]	GGCGCCGCCTACGTCTCGCTCTTCATCGTGCTTGTTAGCGAGGGCGTCCAAGTGCGCGCGCTGTTCGAGCTCACGCTCGTCGACCAGAGCGGCAAGGGCCAGGACAAGGTGCACAGCCAATTTGGGACACCGATCCAGTGCAGCCCGTACACCCTTAGGACCCGCGGGAGCATGTGGGGCTACAAGCACTTCTTCAAACGATCAGAACTGGAAACATCAGATTATCTTAAAGACGATTGCCTATTAGTGAACTGCACAGTTGGTGTTGTTCAATCACACATTGAATGATTGAAGGGCCAAAGATATACTACACGACTAGTGAATGTTCCACTGGTTGCTGCGTGAAGTCGTGGGTTTTAGGGGCTATTAGAGATGAAGGCAATATATAAAGTTGTAACT…	12.8475	-6.19038	8.11701e-05	0.0400035	DOWN	[ko04340:Hedgehog signaling pathway]
DN40984_c0_g1_i2	DN40984_c0_g1_i2 len=2892 path=[1:0-79 8407:80-101 81:102-142 122:143-171 151:172-273 8651:274-297 277:298-315 295:316-381 361:382-450 430:451-558 8653:559-582 562:583-645 8644:646-669 649:670-732 8647:733-756 736:757-798 8654:799-822 802:823-855 835:856-909 889:910-990 970:991-1017 997:1018-1089 8656:1090-1113 1093:1114-1318 1298:1319-1350 1330:1351-1413 8645:1414-1437 1417:1438-1607 8648:1608-1…	GCCAGCGGCCCCACTTGTCGGCGGCAACCCAATAACAACGCCCCCGCCCGGCCCTCCTTGCCCGCGGACCGTACCCTCCGCGCACCGCTCCTCCCAACCCAAATCCCACCCCATTCCACCGATCGAATCCCGAATCGGCGATTCCCGGCCCGGCGGCGATGAGCGTGGTCGGCTTCGACGTCGGCAACGACACCCTGGTGGCGGCGGCGGCGCGGCAGCGCGGCATCGACGTGCTCCTCAACGCCGAGTCCAAGCGCGAGTCCCCCGCCGCCGTCGCCTTCTCCCACAACGCGCGCCTCCTCGGCGTGCACGCGGCGTGGGCGTCCTCCTCCCACGCCCCCTTCTCCAGCATCAAGCGCCTCCTCCTCGGGGCCTCCCGCCCCGCGCAACTGCTCCGCG…	34.628	-2.77973	5.10569e-05	0.0281659	DOWN	[ko04530:Tight junction]
DN44599_c0_g2_i1	DN44599_c0_g2_i1 len=3459 path=[3488:0-222 13757:223-246 3712:247-271 3737:272-320 3786:321-326 7818:327-429 3898:430-432 7127:433-478 7173:479-480 10953:481-499 4175:500-526 4202:527-527 4203:528-534 10134:535-551 7296:552-637 13755:638-661 7406:662-681 7426:682-713 4230:714-771 4288:772-789 4306:790-857 4374:858-877 7676:878-916 4433:917-966 13751:967-990 4507:991-1010 4527:1011-1020 4537:1021-…	CAGCATACAGCACGCCGCAGCAGGCAGCCGCGCCCGTTCGCTCGCTCGCGCGCACCACCACAGCGAACAGCGAAGCCTCCCTCCTGAACCGTAGGAGACTTCCCCTCTGCTCTGCTCTCGCTTGCGTTGCGCTTGCCTGCTTGCTTGTTTGTTCTTCCTCCTCCGCCGAGGCAGCTAGATCCCCGGGCAGCCGGTCAGAGGACCTCGTGGCGGCGGCGGAGCGGGAAGGGATGCCACTGCTGCTCCAGCGCCGGCGGGGCCGGTGACGCCCGCCGTGGCGGTCGCCTGAGGCCGCCGTGCGTCGGGGTGGACGGGGGAGCTAGGCCGCAGCGACCTAGATTGGGCTTGGGTTGGATTGTACCTGGTTCTGTCTGTCGAGCTTATAGACGGTGGTCAGAA…	30.5352	8.40353	6.15012e-10	4.17027e-06	UP	[ko04712:Circadian rhythm - plant]
DN43768_c0_g1_i6	DN43768_c0_g1_i6 len=2763 path=[1:0-80 59:81-104 83:105-153 132:154-166 145:167-196 175:197-217 196:218-229 13354:230-253 232:254-264 243:265-366 345:367-409 388:410-448 7821:449-466 448:467-489 13364:490-513 495:514-534 516:535-561 13349:562-585 567:586-646 13351:647-670 652:671-674 656:675-675 657:676-697 679:698-723 705:724-753 735:754-798 780:799-804 13360:805-828 810:829-836 818:837-849 1336…	CTTAAACCAAACACACCCCACGCAAGTGCACGCGCGGTGCTAAGAAGAGTAGTCACTTTTGTTGCTTGGCCATTTTCCACCCCACGCCTTTCGTTTCTTCCCCGCTGGTTTTGGTTTTGGTCTGGTTCGCGTTCTTCATGATCTCCCCGCCCGGCAGCTGACGTGGCACCCACCGCGGGAAAAAAATATTCCAGATATTTTTCCCACCCCTCGCTGCTGCCCCCTTCCGCTCCTCTCCTCGTCCTCCAATCGAAGTACGAATGTCTCCCGACGCCGAAGCCGCCGCCACGACCGCCGCCACCGCCGGTGGTGGAGGCGGTGGAGATGGAGACGGGCAGACCTCCGGCGCGTCGCCGTCGCCGTCCCCCGCGGCTGCTGCGGCGGCGACCGCGGGCCGGG…	420.086	1.09999	1.01308e-05	0.00879315	UP	[ko04712:Circadian rhythm - plant]
DN43212_c0_g1_i1	DN43212_c0_g1_i1 len=3295 path=[5452:0-24 5452:25-26 5452:27-28 5452:29-30 5452:31-32 5452:33-34 5452:35-36 5453:37-120 2826:121-121 2827:122-135 13094:136-159 2865:160-199 2905:200-228 2934:229-275 6403:276-286 11035:287-338 6466:339-359 6487:360-398 6526:399-415 6543:416-434 6562:435-470 6598:471-484 6612:485-508 9727:509-521 9740:522-532 6660:533-537 13081:538-561 6689:562-568 6696:569-587 671…	AGAGAGAGAGAGAGAGAGAGAGAGAGAGAGAGAGAGATTGAAGTGGTTGGCGGGCTTCGGCGAGGAGACCTGGAGGTGAAATGGGGGGAGGAGCGGATGAGGAGATGAAGGTGGTGGATGTCGAGGACGAGGAGGGGGAGGAGGCTGCGGGTGCGGAGGGGTCGACCAAGGAGACGCGGATGCTGCCGAGGATGCCGGTGAGGGTACTGCTCGCCGAGGGCGACGACTCCACGCGCCACGTCATCTCCGCGCTGCTCCGCAAGTGCGGCTACCGAGGTGCGCACCGCCTCCCTGCTCGACAGTTCGCTGAATCGAATGGTTAATTGCTTCTTTGCTTGGTGATTGGTTTCGGCTGCAAAGGGTCAGTGTTAACAGTGGCTAATCGGTAATCAGAAGAGG…	353.405	1.15913	6.87031e-06	0.00648354	UP	[ko04712:Circadian rhythm - plant]

## Sheet: KEGG-pathway-2
Supplementary Table S3
The List of 60 significantly differentially expressed unigenes between Al-tolerant and Al-susceptible groups and their annotations in KEGG Pathway database
Adjusted p-value < 0.05; Log2FC < -1 or > 1
Pathway_ID	Pathway _class	Pathway	Number of unigenes	Unigene_ID	Unigene_ID	Unigene_ID	Unigene_ID	Unigene_ID	Unigene_ID
ko04141	Genetic Information Processing; Folding, sorting and degradation	Protein processing in endoplasmic reticulum	6	DN44953_c3_g4_i6	DN38683_c2_g1_i4	DN28170_c0_g1_i2	DN28262_c0_g1_i1	DN36358_c0_g1_i3	DN36358_c0_g7_i4
ko00630	Metabolism; Carbohydrate metabolism	Glyoxylate and dicarboxylate metabolism	5	DN42476_c1_g1_i4	DN42236_c2_g1_i1	DN44632_c0_g1_i1	DN38669_c0_g4_i6	DN38669_c0_g4_i7
ko00500	Metabolism; Carbohydrate metabolism	Starch and sucrose metabolism	4	DN44544_c0_g1_i5	DN43982_c1_g2_i10	DN37014_c0_g1_i1	DN41886_c0_g1_i1
ko03008	Genetic Information Processing; Translation	Ribosome biogenesis in eukaryotes	4	DN45587_c1_g1_i6	DN44943_c0_g2_i8	DN43462_c0_g2_i13	DN43462_c0_g2_i1
ko03040	Genetic Information Processing; Transcription	Spliceosome	4	DN44800_c3_g3_i9	DN44055_c1_g1_i5	DN44800_c3_g3_i3	DN44953_c3_g4_i6
ko04142	Cellular Processes; Transport and catabolism	Lysosome	4	DN38550_c3_g1_i7	DN38550_c3_g1_i6	DN38550_c3_g1_i5	DN44245_c1_g1_i1
ko00520	Metabolism; Carbohydrate metabolism	Amino sugar and nucleotide sugar metabolism	3	DN36994_c0_g1_i7	DN42881_c0_g4_i2	DN42881_c0_g4_i3
ko04712	Organismal Systems; Environmental adaptation	Circadian rhythm - plant	3	DN44599_c0_g2_i1	DN43768_c0_g1_i6	DN43212_c0_g1_i1
ko00010	Metabolism; Carbohydrate metabolism	Glycolysis / Gluconeogenesis	2	DN42476_c1_g1_i4	DN45319_c0_g3_i4
ko00062	Metabolism; Lipid metabolism	Fatty acid elongation	2	DN44696_c2_g3_i1	DN44696_c2_g3_i3
ko00130	Metabolism; Metabolism of cofactors and vitamins	Ubiquinone and other terpenoid-quinone biosynthesis	2	DN40225_c0_g1_i13	DN44966_c1_g2_i8
ko00260	Metabolism; Amino acid metabolism	Glycine, serine and threonine metabolism	2	DN42476_c1_g1_i4	DN42236_c2_g1_i1
ko00270	Metabolism; Amino acid metabolism	Cysteine and methionine metabolism	2	DN44966_c1_g2_i8	DN38678_c0_g1_i1
ko00350	Metabolism; Amino acid metabolism	Tyrosine metabolism	2	DN45319_c0_g3_i4	DN44966_c1_g2_i8
ko00562	Metabolism; Carbohydrate metabolism	Inositol phosphate metabolism	2	DN43399_c1_g3_i4	DN43070_c0_g1_i4
ko00620	Metabolism; Carbohydrate metabolism	Pyruvate metabolism	2	DN42476_c1_g1_i4	DN45321_c1_g3_i8
ko00640	Metabolism; Carbohydrate metabolism	Propanoate metabolism	2	DN42476_c1_g1_i4	DN45321_c1_g3_i8
ko00900	Metabolism; Metabolism of terpenoids and polyketides	Terpenoid backbone biosynthesis	2	DN42710_c1_g1_i7	DN43732_c0_g2_i8
ko00906	Metabolism; Metabolism of terpenoids and polyketides	Carotenoid biosynthesis	2	DN43700_c1_g2_i2	DN43700_c1_g2_i1
ko03013	Genetic Information Processing; Translation	RNA transport	2	DN38293_c0_g1_i2	DN33860_c0_g1_i7
ko03410	Genetic Information Processing; Replication and repair	Base excision repair	2	DN42504_c1_g1_i6	DN45370_c0_g2_i4
ko04070	Environmental Information Processing; Signal transduction	Phosphatidylinositol signaling system	2	DN43399_c1_g3_i4	DN43070_c0_g1_i4
ko04075	Environmental Information Processing; Signal transduction	Plant hormone signal transduction	2	DN43311_c0_g5_i10	DN39933_c0_g2_i4
ko04145	Cellular Processes; Transport and catabolism	Phagosome	2	DN43399_c1_g3_i4	DN43070_c0_g1_i4
ko04146	Cellular Processes; Transport and catabolism	Peroxisome	2	DN38669_c0_g4_i6	DN38669_c0_g4_i7
ko04152	Environmental Information Processing; Signal transduction	AMPK signaling pathway	2	DN45321_c1_g3_i8	DN38720_c0_g2_i9
ko04371	Environmental Information Processing; Signal transduction	Apelin signaling pathway	2	DN38720_c0_g2_i9	DN44528_c0_g2_i3
ko04530	Cellular Processes; Cellular community - eukaryotes	Tight junction	2	DN38720_c0_g2_i9	DN40984_c0_g1_i2
ko04810	Cellular Processes; Cell motility	Regulation of actin cytoskeleton	2	DN43399_c1_g3_i4	DN43070_c0_g1_i4
ko00020	Metabolism; Carbohydrate metabolism	Citrate cycle (TCA cycle)	1	DN42476_c1_g1_i4
ko00051	Metabolism; Carbohydrate metabolism	Fructose and mannose metabolism	1	DN44544_c0_g1_i5
ko00052	Metabolism; Carbohydrate metabolism	Galactose metabolism	1	DN40684_c0_g1_i6
ko00053	Metabolism; Carbohydrate metabolism	Ascorbate and aldarate metabolism	1	DN44541_c1_g4_i11
ko00061	Metabolism; Lipid metabolism	Fatty acid biosynthesis	1	DN45321_c1_g3_i8
ko00071	Metabolism; Lipid metabolism	Fatty acid degradation	1	DN45319_c0_g3_i4
ko00230	Metabolism; nucleotide metabolism	Purine metabolism	1	DN44544_c0_g1_i5
ko00254	Metabolism; Biosynthesis of other secondary metabolites	Aflatoxin biosynthesis	1	DN45321_c1_g3_i8
ko00280	Metabolism; Amino acid metabolism	Valine, leucine and isoleucine degradation	1	DN42476_c1_g1_i4
ko00360	Metabolism; Amino acid metabolism	Phenylalanine metabolism	1	DN44966_c1_g2_i8
ko00400	Metabolism; Amino acid metabolism	Phenylalanine, tyrosine and tryptophan biosynthesis	1	DN44966_c1_g2_i8
ko00401	Metabolism; Biosynthesis of other secondary metabolites	Novobiocin biosynthesis	1	DN44966_c1_g2_i8
ko00460	Metabolism; Metabolism of other amino acids	Cyanoamino acid metabolism	1	DN42236_c2_g1_i1
ko00625	Metabolism; Xenobiotics biodegradation and metabolism	Chloroalkane and chloroalkene degradation	1	DN45319_c0_g3_i4
ko00626	Metabolism; Xenobiotics biodegradation and metabolism	Naphthalene degradation	1	DN45319_c0_g3_i4
ko00670	Metabolism; Metabolism of cofactors and vitamins	One carbon pool by folate	1	DN42236_c2_g1_i1
ko00680	Metabolism; Energy metabolism	Methane metabolism	1	DN42236_c2_g1_i1
ko00730	Metabolism; Metabolism of cofactors and vitamins	Thiamine metabolism	1	DN42710_c1_g1_i7
ko00790	Metabolism; Metabolism of cofactors and vitamins	Folate biosynthesis	1	DN43356_c0_g1_i9
ko00830	Metabolism; Metabolism of cofactors and vitamins	Retinol metabolism	1	DN45319_c0_g3_i4
ko00910	Metabolism; Energy metabolism	Nitrogen metabolism	1	DN44632_c0_g1_i1
ko00950	Metabolism; Biosynthesis of other secondary metabolites	Isoquinoline alkaloid biosynthesis	1	DN44966_c1_g2_i8
ko00960	Metabolism; Biosynthesis of other secondary metabolites	Tropane, piperidine and pyridine alkaloid biosynthesis	1	DN44966_c1_g2_i8
ko00980	Metabolism; Xenobiotics biodegradation and metabolism	Metabolism of xenobiotics by cytochrome P450	1	DN45319_c0_g3_i4
ko03018	Genetic Information Processing; Folding, sorting and degradation	RNA degradation	1	DN40837_c0_g1_i4
ko03030	Genetic Information Processing; Replication and repair	DNA replication	1	DN45335_c2_g1_i14
ko03420	Genetic Information Processing; Replication and repair	Nucleotide excision repair	1	DN45335_c2_g1_i14
ko03430	Genetic Information Processing; Replication and repair	Mismatch repair	1	DN45335_c2_g1_i14
ko03440	Genetic Information Processing; Replication and repair	Homologous recombination	1	DN45335_c2_g1_i14
ko03460	Genetic Information Processing; Replication and repair	Fanconi anemia pathway	1	DN45335_c2_g1_i14
ko04010	Environmental Information Processing; Signal transduction	MAPK signaling pathway	1	DN44953_c3_g4_i6
ko04068	Environmental Information Processing; Signal transduction	FoxO signaling pathway	1	DN38720_c0_g2_i9
ko04110	Cellular Processes; Cell growth and death	Cell cycle	1	DN38683_c2_g1_i4
ko04114	Cellular Processes; Cell growth and death	Oocyte meiosis	1	DN38683_c2_g1_i4
ko04120	Genetic Information Processing; Folding, sorting and degradation	Ubiquitin mediated proteolysis	1	DN38683_c2_g1_i4
ko04136	Cellular Processes; Transport and catabolism	Autophagy - other	1	DN44528_c0_g2_i3
ko04140	Cellular Processes; Transport and catabolism	Autophagy - animal	1	DN44528_c0_g2_i3
ko04144	Cellular Processes; Transport and catabolism	Endocytosis	1	DN44953_c3_g4_i6
ko04210	Cellular Processes; Cell growth and death	Apoptosis	1	DN44245_c1_g1_i1
ko04310	Environmental Information Processing; Signal transduction	Wnt signaling pathway	1	DN38683_c2_g1_i4
ko04340	Environmental Information Processing; Signal transduction	Hedgehog signaling pathway	1	DN34851_c0_g3_i1
ko04350	Environmental Information Processing; Signal transduction	TGF-beta signaling pathway	1	DN38683_c2_g1_i4
