# Supplementary material for: Finger millet RNA-seq reveals differential gene expression associated with tolerance to aluminum toxicity and provides novel genomic resources
Source: Front Plant Sci. 2022 Dec 9;13:1068383. doi: 10.3389/fpls.2022.1068383 (PMC9780683; doi:10.3389/fpls.2022.1068383)
Supplement: Supplementary Table 4 — The list of 137 significantly differentially expressed unigenes between Al-tolerant and Al-susceptible groups with annotation in the Transcription factor (TF) database. Unigenes referring to the same TF family proteins are consecutive and highlighted with the same color. [file Table_4.xlsx]

## Sheet: Sheet1
Supplementary Table S4
List of 137 significantly differentially expressed unigenes between Al-tolerant and Al-susceptible groups with annotation in the Transcription factor (TF) database
Adjusted p-value < 0.05; Log2FC < -1 or > 1
Unigenes referring to the same TF family proteins are consecutive and highlighted with the same color
Unigene_ID	Unigene_ID_length_Path	Unigene_sequence	baseMean	log2FC	p-value	p-value adjusted	trend	TF_ID	Source species	Gene_name	Protein_name
DN42426_c0_g1_i16	DN42426_c0_g1_i16 len=3619 path=[2871:0-82 2931:83-87 2936:88-106 2955:107-119 2968:120-167 3016:168-173 3022:174-202 3051:203-225 3074:226-277 3126:278-278 3127:279-304 3153:305-441 3290:442-497 3346:498-505 3354:506-567 3416:568-615 15159:616-667 3516:668-670 3519:671-698 3547:699-1223 4072:1224-1252 16074:1253-1276 4125:1277-1282 8955:1283-1314 4163:1315-1483 16067:1484-1507 4356:1508-1545 439…	CGGGTGTTACGCTCCAAATATCTTTGTCCTGCTCGGGCTGCTTCAGCCGCACTGCCGCAGGGGCCATGGCGAGGGTCCTCCTCCGGCGCGCCGATCCCCTCCGGCGGCTCCTCCGGCCGCCACCTCACATCGCTTCCGCTTCTCTTTCATCATCATCCGCTGCACTGGTTGGTTTCCTCCGCCCGAACCCTCAAGCTCCATCCTTCCCTTTTCGTGCCCCGAAGGAGTAGGGTACCGAACCCACAGTGGAGATTTGAATCTATTAAACGGAACGGGGTAGGGCCTCGTTGGTCCTAGATTCGATAGTCGCCAGGCGTTTTGTCGGGTTCTAAGTGGAAGTCTCCCTGCACGGTTCTCCAATATGCATCGGCAGCATGTTGTTTCGATGCTGATAGAAGT…	13.7021	-7.26301	2.28985e-06	0.00290014	DOWN	Seita.8G107100.1.p	Setaria italica	AP2	AP2 family protein
DN40757_c1_g2_i9	DN40757_c1_g2_i9 len=2578 path=[226:0-55 259:56-87 10700:88-111 315:112-151 9464:152-206 9519:207-290 376:291-319 405:320-340 5505:341-383 467:384-410 494:411-487 571:488-493 577:494-526 610:527-571 655:572-579 663:580-616 700:617-661 745:662-677 761:678-685 769:686-724 808:725-754 4523:755-771 10703:772-795 4564:796-816 10704:817-840 4609:841-857 4626:858-914 4683:915-952 859:953-989 10701:990-1…	CGCGGGCCGGAGGAAAGGAACTGGCAATGGGGGACGCCGGCGAGGGAGAGGCGGCGCTGCAGTTCACGCCGACGTGGATTGTGGCGGCGGTATGCTCCATCATCGTGGTCATCTCCCTCGCCGCCGAGCGAGGCCTCCATCACCTCGGCAAGGTACATATAGTAGGCGCTGGAGCCTCGCTCCTTCAAATAATTTTCTGCTAACTGTCACGCTAGCTGAAGCTGGCATAAGCTGAGAGCTTGTTCCTGGTGTTCTTGCGAGGGCATGCAGACGCTCAAGAAGAACAACCAAAGGCCCCTCTACGAGGCGCTCCTCAAGGTGAAAGAAGAGCTGATGCTTCTTGGGTTCATCTCCCTGCTGTTGACGGTGCTTCAAGGGACGATCTTAAGGATATGCATT…	57.7222	1.86987	5.58292e-05	0.0303866	UP	CCG006186.1	Populus euphratica	ARF	ARF family protein
DN43212_c0_g1_i1	DN43212_c0_g1_i1 len=3295 path=[5452:0-24 5452:25-26 5452:27-28 5452:29-30 5452:31-32 5452:33-34 5452:35-36 5453:37-120 2826:121-121 2827:122-135 13094:136-159 2865:160-199 2905:200-228 2934:229-275 6403:276-286 11035:287-338 6466:339-359 6487:360-398 6526:399-415 6543:416-434 6562:435-470 6598:471-484 6612:485-508 9727:509-521 9740:522-532 6660:533-537 13081:538-561 6689:562-568 6696:569-587 671…	AGAGAGAGAGAGAGAGAGAGAGAGAGAGAGAGAGAGATTGAAGTGGTTGGCGGGCTTCGGCGAGGAGACCTGGAGGTGAAATGGGGGGAGGAGCGGATGAGGAGATGAAGGTGGTGGATGTCGAGGACGAGGAGGGGGAGGAGGCTGCGGGTGCGGAGGGGTCGACCAAGGAGACGCGGATGCTGCCGAGGATGCCGGTGAGGGTACTGCTCGCCGAGGGCGACGACTCCACGCGCCACGTCATCTCCGCGCTGCTCCGCAAGTGCGGCTACCGAGGTGCGCACCGCCTCCCTGCTCGACAGTTCGCTGAATCGAATGGTTAATTGCTTCTTTGCTTGGTGATTGGTTTCGGCTGCAAAGGGTCAGTGTTAACAGTGGCTAATCGGTAATCAGAAGAGG…	353.405	1.15913	6.87031e-06	0.00648354	UP	Medtr2g450070.2	Medicago truncatula	ARR-B	ARR-B family protein
DN43768_c0_g1_i6	DN43768_c0_g1_i6 len=2763 path=[1:0-80 59:81-104 83:105-153 132:154-166 145:167-196 175:197-217 196:218-229 13354:230-253 232:254-264 243:265-366 345:367-409 388:410-448 7821:449-466 448:467-489 13364:490-513 495:514-534 516:535-561 13349:562-585 567:586-646 13351:647-670 652:671-674 656:675-675 657:676-697 679:698-723 705:724-753 735:754-798 780:799-804 13360:805-828 810:829-836 818:837-849 1336…	CTTAAACCAAACACACCCCACGCAAGTGCACGCGCGGTGCTAAGAAGAGTAGTCACTTTTGTTGCTTGGCCATTTTCCACCCCACGCCTTTCGTTTCTTCCCCGCTGGTTTTGGTTTTGGTCTGGTTCGCGTTCTTCATGATCTCCCCGCCCGGCAGCTGACGTGGCACCCACCGCGGGAAAAAAATATTCCAGATATTTTTCCCACCCCTCGCTGCTGCCCCCTTCCGCTCCTCTCCTCGTCCTCCAATCGAAGTACGAATGTCTCCCGACGCCGAAGCCGCCGCCACGACCGCCGCCACCGCCGGTGGTGGAGGCGGTGGAGATGGAGACGGGCAGACCTCCGGCGCGTCGCCGTCGCCGTCCCCCGCGGCTGCTGCGGCGGCGACCGCGGGCCGGG…	420.086	1.09999	1.01308e-05	0.00879315	UP	e_gw1.1.548.1	Coccomyxa subellipsoidea C-169	ARR-B	ARR-B family protein
DN33240_c0_g1_i1	DN33240_c0_g1_i1 len=3224 path=[3202:0-78 3258:79-106 3286:107-149 3329:150-172 3352:173-390 8362:391-414 3594:415-433 3613:434-483 8364:484-507 3687:508-518 3698:519-677 8368:678-701 3881:702-862 8367:863-886 4066:887-1035 8365:1036-1059 4239:1060-1440 8361:1441-1464 4644:1465-1552 8366:1553-1576 4756:1577-1948 5128:1949-1965 5145:1966-2326 8363:2327-2350 5530:2351-2875 6055:2876-2895 6075:2896-…	CTCTTCTCACCTTGCCCAAGACCAGATTCCAGTTAAAAAAAAGAAGACCCGTAGATTCCCAAAAGCAGAAAAAATAGAGAGGGGGAGACGCCGCCCCCATCGGCCTTACCGGCGGCAGCCGCGACCCGGCAATCGGCCTCGACAACCACAACCGGAGGCGGTAGTCCAGCCGGCCCCGCCGTTGCATAACTTGCGCATTGGACATTGGATTGGCGTGGAGCGGTGGTTTATCTGGGGGCTTACGATCGTTTAATTTTCCTGGTTTCTCTGAAAAGTAGTTGTCCATAATGGAGAAGACCTGTAATGCTGTTGTTCGGGAAAACCCTTGCACCTGGACTCTGGAGGAAGATCGGTTGTGGATGGTGGTAAATGAAAATCCATTAAATTATCACTCATGGA…	191.175	-2.52271	4.79704e-16	1.13233e-11	DOWN	DCAR_004701	Daucus carota	B3	B3 family protein
DN39861_c2_g3_i5	DN39861_c2_g3_i5 len=4389 path=[26931:0-37 293:38-102 26881:103-127 371:128-178 422:179-472 716:473-493 737:494-734 26164:735-995 1000:996-1713 1718:1714-1802 1807:1803-1823 1828:1824-1826 15339:1827-1894 15407:1895-1990 15503:1991-2016 2021:2017-2018 21669:2019-2057 2062:2058-2060 2065:2061-2087 2092:2088-2240 2245:2241-2256 2261:2257-2401 2406:2402-2402 2407:2403-2474 2479:2475-3625 3630:3626-3…	CGGCACCTCCATCGACCTCCGCCTGCGAGACGCAGTACCCTGCCTCCGCCTTCACCCGTTGTAGAGGCGCCTGCTTGCCTGCCTCTACCATCTCGCCTGCTCCTCCGCCTGCTCCCAGCCACCCCGCCTGCTCCTCTGCCATCCCGCCTGCTCCTCCGTGTGCTCCTCCGCTTGCAAGGCCGCGCCATCATTGCTGCATCTTGGAAATTATTCTTGAGCTGGGCGGCTACTGTTTCGGCGATCTGAGAATCTGTGATTTTTCTACACCATAGAAACTACTCGCGTTCAAATATAGTGACATATTCAAGGTGGATCGGTGGCCGCAGACATGTTGATGCCCACATCAACCATGGGAGGTTAGAATTTTGTCTTCAGTTTCATTTGCGGAGTTGATTCTTT…	22.3608	-7.96955	8.41019e-09	2.85139e-05	DOWN	Dca56676.1	Dianthus caryophyllus	B3	B3 family protein
DN39861_c2_g4_i1	DN39861_c2_g4_i1 len=1478 path=[4647:0-48 22517:49-96 4721:97-110 20688:111-161 20739:162-296 20874:297-318 4942:319-319 4943:320-1018 5642:1019-1023 18087:1024-1253 5851:1254-1264 5862:1265-1281 5879:1282-1320 5918:1321-1477] [4647, 22517, 4721, 20688, 20739, 20874, 4942, 4943, 5642, 18087, 5851, 5862, 5879, 5918, -2]	ATAATTTGATTATGGACTTTGTACACAAGAAGAAGGGACAGGTTTTCTTTCTAGATGGACCCGGAGGTACTGGCAAGACCTTTCTTTACAAGGCACTAATTGCAACAGTCCATTCAGAAGGCAATATAGCAATTGCCACTGCCACCTCAGGTATTGCTGCAGGTATTATGCCCGGGGGTCGCACTGCGCACTCGGTTTTTAAGATCCCAATCAGAATCACTAATAGTAGTACTTGCAACTTCACAAAAATGGATGATACCGCCGGTCTACTTTGTGCAGCGTCCCTCATCATTTGGGACGAGGTAGCAATGACTAAGAGGCAAATCGTTGAGACCCTTGACCAATCACTCCAAGATATTATGGACAGTGACCTTCTATTTGGTGGAAAGGTTTTAGTCT…	40.0822	-5.11087	3.65379e-08	8.8365e-05	DOWN	Dca56676.1	Dianthus caryophyllus	B3	B3 family protein
DN41251_c1_g5_i1	DN41251_c1_g5_i1 len=1337 path=[15087:0-52 9228:53-70 9246:71-98 9274:99-110 18633:111-134 9310:135-180 449:181-182 8546:183-198 8562:199-224 8588:225-225 18648:226-249 8613:250-281 8645:282-302 8666:303-305 8669:306-314 18652:315-338 8702:339-365 8729:366-401 8765:402-448 18635:449-472 8836:473-546 8910:547-575 8939:576-665 9029:666-702 9066:703-791 18647:792-815 9179:816-819 1088:820-821 10022:…	CACACACTTGTGAACCCTGGCCGTCATGGAGGAGAAGGCGGCGAGCACAGAGGAGCCTTTGCTCGTGACGCGCTCGGAGAACGCCACCGCGGCAGAGGCCAAAAGGTTGCTGCGGCTGGCAGGGCCGCTGGTGGCCAGCTGCATCCTTCAGAACGTCGTCCAGATGATCTCCGTCATGTTCGTCGGCCACCTCGGAGAGCTTCACCTCGCCGGCGCGTCCCTCGCCGCCTCCGTCGCCAACGTCACCGGCTTCAGCCTCCTCTTCGGCATGGCCAGCGCGCTGGACACGCTGTGCGGCCAGGCCTTCGGCGCCCGGCAGTACGGTCTCCTTGGCGTCTACATGCAGCGAGCCATGCTAGTCCTCGCCCTGGCTTGCGTGCCCATCGCCATCGTCTGGGC…	10.9041	6.91446	7.11772e-05	0.0363113	UP	mrna17107.1-v1.0-hybrid	Fragaria vesca	B3	B3 family protein
DN44185_c1_g1_i11	DN44185_c1_g1_i11 len=3182 path=[3180:0-70 11801:71-94 3252:95-97 3255:98-115 3273:116-121 3279:122-142 3300:143-166 3324:167-273 3431:274-274 3432:275-300 3458:301-351 3509:352-432 11806:433-456 3614:457-472 11797:473-496 3654:497-532 11799:533-556 3714:557-577 3735:578-652 3810:653-753 3911:754-807 3965:808-862 11803:863-886 4044:887-938 4096:939-967 4125:968-985 4143:986-1021 4179:1022-1057 11…	AAATTATTACGAGGCCTCTCCGCCTTCCCCTCTCCCTTCGAATCCAAAACGCGAATGCAAATGCTGCTCCATATCAATCCGTCTTTCGCCGTCGCGAATCCCCCGCGCTTCGCCGTGGCCTCGTCGAAGCCGACGACGAGGAGATCGGGCGGAGCGCAAGTCTCGCCGCCGTCTGCGCGTTCCGCCCGCGCCGCTGTTCCTGGGACACGGAGGGCGCAAGCCGTCTCGTCGAGGCCGCCAATGGCGACGGGGGAGGAGGTCTCCGCCTGCGCCGCAGACGACGTCGCCGGCGCCTCCGAGGGGTTCTTGTCAAACTCCAACTCGAGGGGTTACTGGTTGACCAAGTCTTTGATTGCCTGGGATGTCAGCGATCAAGCAACCTCCCTCTCTTTGTATGCA…	31.7935	-8.47735	2.68928e-09	1.2157e-05	DOWN	Achn273621	Actinidia chinensis	B3	B3 family protein
DN45587_c1_g1_i6	DN45587_c1_g1_i6 len=2003 path=[3326:0-127 7503:128-339 3679:340-347 3687:348-364 3704:365-369 3709:370-391 3731:392-463 3803:464-476 6993:477-506 7023:507-514 7031:515-583 11165:584-688 7121:689-695 3976:696-702 7363:703-725 7386:726-746 4027:747-759 4040:760-785 4066:786-793 7311:794-819 4131:820-823 4135:824-828 4140:829-852 4164:853-862 4174:863-869 4181:870-886 4198:887-887 8756:888-916 4228…	TTTTTTATAAATAGTACCCGTGCGGTAACCCATGTCCTTTGCTGCAAAATTGCAACATCCTACAGGATGTTTCGATTTAGTCCTAGTATGTCGTACATCATAATCGAAGTCACGTCATTATCAAGGAAGCAGTTCAAAAGAAAACCAATATCACGTAGTCCCGTTACAACATTCCTATACTTATCAAAATTGGCCTAGGTACTGTTCGGTGACAGATTTGTGATCGTGCGGTGACATAATTCCGCTCAGAGCAGCAGAAATGAGTCGAATGAGCCTAACAGCGTCCGTAGCTGAATTTAATCCTGGCTACGATATTATTATGCGTCTCCAACAAGATGGATGCCGGAACCCATCGATAGCTATAAACTGACAGTCTGGAGGTCATGTAAAATGTATTCA…	9.54979	6.72446	3.21568e-05	0.0200505	UP	KHN25317.1	Glycine soja	B3	B3 family protein
DN37871_c1_g1_i4	DN37871_c1_g1_i4 len=2385 path=[21270:0-74 9159:75-75 9160:76-103 9188:104-157 24252:158-181 9266:182-480 9565:481-515 9600:516-569 9654:570-575 9660:576-604 9689:605-685 9770:686-756 9841:757-796 9881:797-844 9929:845-900 9985:901-906 9991:907-923 10008:924-936 10021:937-1129 2618:1130-1151 2640:1152-1182 24235:1183-1206 2695:1207-1295 2784:1296-1309 2798:1310-1323 24243:1324-1347 2836:1348-1357…	TGTTAATATTTTTGTCACACTGCCGTCTGTACTATAATATTTTTAGGTACAAAATATGAATGTTAGAGAATAAACACAAACCTCTCTCAAACAGGATGAACACCTTGTTAGCATAGTGTGTAGAGAACTAACTCGTGTCTAGTGTTGAATAGAGATGGCCTGCTAGCTATTGACAAGGAGAAGCGAATACCTGATTTGTGCTTGACTAGGTTAGGTGTGGTGGTGGCTGCCAGCCATAAGGCTTTTTCTTCAATTGGACTCAGTTCAGACAAAGAGTAAAAATCAAAGTAGAGTAGTATATACTCTTGAGCAAGTTATCCACATGCGTGACCTTAGATCAGATGTTGTCTCATTGAGCTCGGAGTAGTTCGAGTTGGGGATGACCACATATTCGTACCA…	201.693	1.28084	6.4372e-05	0.0339024	UP	mrna00620.1-v1.0-hybrid	Fragaria vesca	BBR-BPC	BBR-BPC family protein
DN39981_c0_g1_i2	DN39981_c0_g1_i2 len=2381 path=[7928:0-32 7938:33-43 2389:44-53 2399:54-112 8680:113-138 8706:139-139 2485:140-277 5869:278-343 2689:344-345 10250:346-369 2715:370-403 10252:404-427 2773:428-445 10255:446-469 2815:470-471 2817:472-505 2851:506-544 2890:545-607 2953:608-623 2969:624-637 2983:638-645 2991:646-661 3007:662-673 10254:674-697 3043:698-826 10257:827-850 3196:851-859 3805:860-865 3811:8…	TGAGCCTTCACTGACAGTGGGCTGTCCTTGGCCATGAGGCAGGTTCCCTGCTTGACATTGCAGACCGGGTACTCATGAGGGCAGCAGCTGTAGTGATCGTCGCAGCAGGTGGCGCCCTCGAGCGGGCAGCAGCCCCAGGCGAAGCAGTACTTGCCGTACTCGTAGATGCAGCAGCAGGTGGTGCTCTCCGGGCAGGTGTAGTAGCTGTCGCAGACGGTGGGCGGCGGAGTGGGGGACGGCGGCGTTGGGCCAGGGTTCGGGGGGTTCTCGCCCTTCTTTACGGGGTACGACGGCTCGACGGCGATGCCGCACTTGCCGCTGGACGCCTTGATGTTACGCTCCATCCTGACGTAGCCGGACTCACCCCAGCTTTTGCCCCATGAGTTCTTGACGATCCAG…	303.255	1.84395	8.39299e-05	0.0409659	UP	FANhyb_rscf00000253.1.g00010.1	Fragaria x ananassa	BBR-BPC	BBR-BPC family protein
DN44245_c1_g1_i1	DN44245_c1_g1_i1 len=812 path=[1:0-61 8407:62-85 64:86-148 8409:149-172 151:173-228 8412:229-252 231:253-265 6117:266-288 6140:289-295 275:296-358 8408:359-382 362:383-467 8410:468-491 471:492-588 568:589-589 569:590-613 593:614-631 611:632-639 619:640-641 621:642-672 652:673-685 665:686-702 8413:703-726 706:727-736 8415:737-760 740:761-811] [-1, 1, 8407, 64, 8409, 151, 8412, 231, 6117, 6140, 275…	GCTCTTCCGATCTCGAACACAAACCAAATAGAACACCATTTCGGTGTAAACAACACACCATAATTTTTTATATACAAATTATTCATAAGTTCTTCAGATTCAAAGCATAGATGGTGATATCTTTGCTACATCCAAATAGCGCGTAGCATAGTAATATGCCAAACATTAACTTACAGCGAAGCATTCTGATTCAGCTTCACATCTTTGCTGCCTATACATAACAGCAAACAGATGGAGCCTAATTACTAGTAACGTCAAGAGGACTATGATCACAGTCTACTACTCCTTTGAGGCATGGATGGCAGACACCGTGGAGACCATGGAGTCAACTCCACATTTGTTGCGGACATTGGAGCCCCGGCAAATCTTGTAGTACCCGTGCTCTCCCCAGTTCTCACC…	2195.74	1.01386	2.169e-05	0.0150205	UP	FANhyb_rscf00000253.1.g00010.1	Fragaria x ananassa	BBR-BPC	BBR-BPC family protein
DN39965_c3_g1_i2	DN39965_c3_g1_i2 len=965 path=[1:0-101 5113:102-125 104:126-143 122:144-176 155:177-568 547:569-582 4574:583-603 588:604-631 5114:632-655 640:656-752 737:753-964] [-1, 1, 5113, 104, 122, 155, 547, 4574, 588, 5114, 640, 737, -2]	GTCGGCCTTGTACGCGAAGAACGGATAGCAGTTGATGAGGAACGACGACCGCGCCATGGACAGGAACCCCAGGATGGGCTGCATGTACGGCACGACGTCGGGCCGGAACGCGCCGGCGGAGGGCGGGTAGGAGTTGCCCATGATGTCGAGGGAGTGGGCCGTGGTGACGTTGACCCGGCCCTGCAGGCCCAGGGCCGTCAGGGCCTGGTACACGGACTGCATGGCCGGGAGCAGGTCCGCCTTCAGCTGCGTGTCGTTGCCCTTGAACACCTCGTTCCCCACGGTGATGCAGGTGATGCGCGTGCTGGGGAGGTACGGCTGCACGTGCCGCTGGATCCAGGCCTGCGCGGCGGCCGGGTCCACCATCGCCGACACGTTCTCGTTGCCGATGCCGACGAC…	38.6332	3.68881	1.13362e-05	0.00970965	UP	MDP0000282531	Malus domestica	BES1	BES1 family protein
DN36046_c0_g1_i3	DN36046_c0_g1_i3 len=2343 path=[2069:0-49 7094:50-73 2120:74-185 4975:186-204 2250:205-211 2257:212-236 2282:237-248 2294:249-274 2320:275-336 2382:337-350 2396:351-360 2406:361-374 2420:375-396 2442:397-447 7102:448-471 2517:472-488 7106:489-512 2558:513-572 7109:573-596 2642:597-618 7098:619-642 2688:643-720 2766:721-735 2781:736-739 2785:740-759 2805:760-867 2913:868-908 2954:909-955 4407:956-…	GGAAACTTGAAGGTTACTGTCAAGACAAGCTGGTGACTGAATCTTAGCGAACCATTGGGCTGGAGAAGTTCATTCCTAGAAACACATTTTTGCAACAATGAATTTCAAACAAGATCACCAGTACACCACTTATGATTACACTAGTATGTGCAAACGATGAGGTCTGAATAGATGATTCCACAAAAAATGTGGAGCCAAACTACCTCAAACATTGCAAAACACCAAAATTGCATCTCAGCTATTATGATCATGCTCTCAGATTTCTATGTTAACCTGGTTATCTTCATCGCCAAAAAAACAGAGTTCTATTATCTATGTCACTGTACAATTACATGCCAGGACAGATGTAAGGTTTTTTTTTCCAAGGTGTAAGGGGTTAGTAGTTAGTTAACTATCCAA…	12.4073	-7.11974	4.16466e-06	0.00450582	DOWN	RrC3268_p2	Raphanus raphanistrum	bHLH	bHLH family protein
DN40440_c0_g2_i1	DN40440_c0_g2_i1 len=1787 path=[5901:0-47 1125:48-48 5926:49-71 5949:72-94 1172:95-130 7980:131-154 1232:155-238 7984:239-262 1340:263-305 7975:306-329 1407:330-670 7978:671-694 1772:695-710 7986:711-734 1812:735-737 6900:738-739 6902:740-775 1853:776-1072 2150:1073-1073 7977:1074-1097 2175:1098-1120 7979:1121-1144 2222:1145-1185 7981:1186-1209 2287:1210-1215 5769:1216-1234 5788:1235-1244 2322:12…	AATTGCAGCTGTGAAGGTGTAGAGACTGTAAGCCTGAGATGTGAAGCTATCAGCTGTCTTGGACATATCGTTGGCAATGTCCTTGAGCCATTCTTGGTGGCTACTGTCATGGCATATATTGATCAACTCGATGACATGGTCCATGAAGAAGAAGACCAGCCCAACAGTTGGTAGTTTGCAATTACAAAGGTTGGTAGTAGTTTTGTAGAATGGTTCAAGGTATGAGTGCAACAAATTGATGATAGATTTCTCTGCTGCACTCAGAACCCAATTCTTTGGTCCAAAGATCTCTTCAATCTTCTTGATAGTGTTATCCATTGCGTTAGCAGCCTTTTTTACTACATCAAGCATATTGTAATTGTCATTCCAGTTCGGTGAATGGTTGAAGGGGAGTTTCCA…	9.09996	6.66042	4.5559e-05	0.0258335	UP	Ahy015983	Arachis hypogaea	bHLH	bHLH family protein
DN40671_c0_g4_i16	DN40671_c0_g4_i16 len=4920 path=[4897:0-721 5596:722-819 5694:820-1178 24237:1179-1202 6077:1203-1220 6095:1221-1250 6125:1251-1259 24253:1260-1283 6158:1284-1301 6176:1302-1346 6221:1347-1382 6257:1383-1439 6314:1440-1461 24241:1462-1485 6360:1486-1680 24244:1681-1704 6579:1705-1733 24249:1734-1757 6632:1758-2022 6897:2023-2088 6963:2089-2102 6977:2103-2144 7019:2145-2170 24246:2171-2194 7069:21…	GGGTGCACCGCCGGAGCCGGCGTCGGTGGCGGCGGCGAGGAAGCTGCACCACCTCCTCCGCTCCCGCGACCTCCGCCCGGCGATCTCCTACCTACGCACCCTCCCCTCCCCGTTCACCCTCCTCCCCAACTACGCCCTCAACGCCCTCCTCCGCGCGCTCGCCGCCGCCGGCCGCGTCCGCGCCGCCGCATCCCTCTTCCGCTCCATCCCCTCGCCCACCCCGCACTCCTACAACTCCCTCCTCGCCGCGCTCCTCCGACGCGGCCGCACCCGCGCCGCGTCCGCGCTCCTCGCCGCGTTCCTCCGCTCCCGCGACGCGAACCCGGACGCCGCCACGCTCAACACCCTCATCCACGGCCTCTCCACCGCCTCCCCTCGCCCGTCCGCTCCCGCGCTCCT…	15.2559	7.40262	1.27642e-06	0.00190779	UP	MDP0000245233	Malus domestica	bHLH	bHLH family protein
DN42529_c0_g1_i3	DN42529_c0_g1_i3 len=3498 path=[8984:0-644 10295:645-754 9627:755-894 151:895-971 228:972-981 238:982-1041 298:1042-1056 10973:1057-1080 337:1081-1122 10974:1123-1146 403:1147-1164 10977:1165-1188 445:1189-1197 5768:1198-1209 5780:1210-1224 481:1225-1230 10980:1231-1254 511:1255-1257 514:1258-1305 562:1306-1314 5600:1315-1407 664:1408-1417 6233:1418-1455 712:1456-1456 6271:1457-1494 751:1495-1563…	TTGATATCATGACGTGTCTGACAAAATATAATGGGCAGGCTCGTGGCTTGGTTTACTACTCTACCGCGCGGCGAATATCGAGCTCCTGCTGTCATTACAGTATCAGATACAGCGGCACGGTTGCAATTGCAAGTCACAAACACACAACGCCCCATTAACTGCCACGCTGCTAATGATAGTAGTCACAGCACAAGCTCCAGCACATGAATAACGCCGGCTATTTACATGGGTTCGTCCAATTTGATGTTACGGCCAGAGACCATCAGGTACATAATAAAATGGGCACCACGAAGACGAACAATTAGCTGCATCTCGCTCGAGCAATTTCGGCTCCAATTAATTCTTCTGTTTTCATCCTCGTCCTCGCGGATGCCGACCCTGGACAGGAGGCTGCTCGCG…	20.2229	-7.82461	1.05838e-07	0.000226631	DOWN	Gh_A13G0768	Gossypium hirsutum	bHLH	bHLH family protein
DN43030_c0_g1_i2	DN43030_c0_g1_i2 len=2241 path=[2190:0-25 2190:26-28 2190:29-31 2190:32-34 2190:35-37 2190:38-40 2190:41-43 2190:44-46 2190:47-49 2190:50-52 2190:53-55 2192:56-817 4788:818-841 2978:842-1879 4787:1880-1903 4040:1904-1928 4065:1929-1998 4135:1999-2121 4258:2122-2240] [-1, 2190, 2190, 2190, 2190, 2190, 2190, 2190, 2190, 2190, 2190, 2190, 2192, 4788, 2978, 4787, 4040, 4065, 4135, 4258, -2]	GAAGAAGAAGAAGAAGAAGAAGAAGAAGAAGAAGAAGAAGAAGAAGAAGAAGAAGACGACGACGAAGCTTCTCATGACGTCCACCGTGACGACGCCCAGCCGGCCGCTCGCCGCCGGTTGCCGCCGCACGGCGACGGCGGGGACGCGGCGGTCCGGCCCCATCGTGGTGTCGCTCAAAGGGCCGCGGCGACGGACCACCACCAGCTGCGCCGCGCTCGCGTCGCCGGAGAAGCAGAGGACGGCCACCAAGCAGCTCCCCCTGCCTCCGAAGCAGAAGCAGCAGCAGCAGCAGCATCAGGCGGAGGAGGTAGAGGAGAGGACGGACTACAACGAGGTGGCGGCCGCGCTGGAGAGCATCTACAAGCTCAGCCCCGCCGTCGTTGATGACGACGAGAACGA…	259.54	1.36514	1.88955e-06	0.00254136	UP	Lus10038823	Linum usitatissimum	bHLH	bHLH family protein
DN43070_c0_g1_i4	DN43070_c0_g1_i4 len=3617 path=[3101:0-70 9851:71-148 3227:149-299 3378:300-328 3407:329-364 11112:365-388 3467:389-401 3480:402-406 3485:407-517 3596:518-526 11106:527-550 3629:551-560 3639:561-581 3660:582-587 8295:588-612 3691:613-622 11116:623-646 3725:647-712 9261:713-742 3821:743-749 11120:750-773 3852:774-799 9108:800-838 3917:839-887 11111:888-911 3990:912-967 4046:968-1012 4091:1013-1102…	CACCAGCATGGGAGCCTAACAATTAGTGTTAGGAGGCTTCAATCTCAAAAATTGCCTGGTGAACGTGATGGTAGGATATGGATGTGGCACAGGTGCCTCAAGTGTGAACCTAAGGATGGTATTCCGCCTGCCACACGAAGGATAGTTATGTCAGATGCTGCCTGGGGTCTGTCATTTGGGAAATTTCTGGAACTGAGTTTTTCAAATCATGCTTCTGCTAACCGAGTTGCAAGCTGTGGACACTCTCTCCAGAGGGACTGCCTTCGCTTCTATGGGTATGGAAATATGGTGGCTTTCTTCAGATACTCCCCTGTTGATATTCTCTCTGTTAATCTCCCCCCATCGGTTCTGGATTTCAATTGTCGCAGTCCGCAGGAGTGGCTAAAAAGTGTGGCAGTT…	527.282	1.49021	2.69282e-07	0.000502588	UP	Pbr011696.1	Pyrus bretschneideri	bHLH	bHLH family protein
DN43399_c1_g3_i4	DN43399_c1_g3_i4 len=2358 path=[3165:0-34 3177:35-112 3255:113-193 10268:194-217 3360:218-222 10251:223-246 3389:247-286 7083:287-341 3484:342-376 10265:377-400 3543:401-435 9457:436-465 3608:466-468 9313:469-492 3641:493-580 7593:581-608 3757:609-610 10267:611-634 3783:635-637 3786:638-709 3858:710-746 3895:747-787 3936:788-884 10262:885-908 4057:909-1012 10270:1013-1036 4185:1037-1066 10258:106…	GCAGCATCTGACATAACTATCCTTCGTGTGGCAGGTGGAATACCATCCTTAGGTTCGCACTTGAGACACCTGTGCCACATCCATATCCTGCCATCACGTTCACCAGGCAATTTTTGAGATTGAAGCCTCCTAACACTAATTGTTAGGCTCCCATGCTGGTGAGTATAGCACCTGACATGTGACTCTGTTGGCTCCTTGCATGACTGGCAGCTATATGCCTGATCAAACAAGTCTTCTCGAAGGTATCTCCCAAGTGGCTTGTCAAAGCTACCATAAAACTTGATGCGAAAAAGCTGAGAACGTTCACAGACCAAGCCTCTTGGAACACAAGTACTTGACAATGACACTAAAATGCTCTGATGATTGTCAGTACCAGGGAAGTATTCACCAGAAAATTCA…	487.882	1.38769	5.18806e-06	0.00531006	UP	MDP0000286589	Malus domestica	bHLH	bHLH family protein
DN31710_c0_g2_i3	DN31710_c0_g2_i3 len=3982 path=[10987:0-235 194:236-249 10627:250-280 239:281-285 12408:286-309 268:310-313 12407:314-337 296:338-345 304:346-688 647:689-705 664:706-763 722:764-770 8149:771-793 8172:794-2008 9387:2009-2930 1944:2931-2933 1947:2934-3669 2683:3670-3800 2814:3801-3811 2825:3812-3920 2934:3921-3927 2941:3928-3981] [-1, 10987, 194, 10627, 239, 12408, 268, 12407, 296, 304, 647, 664, 7…	GGGACAAGCCAATCCATTTCTCCCGGATACGATAAAGGACTAATTAATCTGTATGAGGCCATGACTAGTGAGCTGCAGCAGCTATTTGCTCACTCCGTTCCGAATTGCAAGCATTTACGAGTTAAAAATACATTCTACAGTCCATAAGAATTTTTACAAATTGTTAACATTTACCAAATTCCTCTACCGCGCAAAAAAAAATTCCACAAGTTTGGCTCACGTGACGACCTTGCGCAACGAAGATGGTGCCCGGTTGTCTGCTCCCTTGGTCGACAGTCGTCCATCTTTTGGACTCCATGACTACAACCTTGAGCCCCATGTGACGGAAGCTGTGGCGGCAAATCGCCGAGTACGCAGACGTACACACCACCTCGACATTGGAACCGTGACCGCATTTGG…	36.6878	-6.21281	2.07912e-09	9.95157e-06	DOWN	LOC_Os12g06010.1	Oryza sativa subsp. japonica	bZIP	bZIP family protein
DN38637_c1_g1_i2	DN38637_c1_g1_i2 len=2351 path=[5583:0-212 342:213-215 345:216-274 404:275-291 421:292-387 517:388-394 524:395-417 547:418-418 7866:419-442 572:443-449 6220:450-500 678:501-522 700:523-555 733:556-572 750:573-668 846:669-696 874:697-790 968:791-798 976:799-822 1000:823-864 7872:865-888 1066:889-899 5773:900-960 5834:961-997 1186:998-999 1188:1000-1086 1275:1087-1097 6743:1098-1118 6764:1119-1165 …	TAAAAAGAAAAAAAGAGAAGGAAAGATGAAAAGAGGTGGTAGTTGAATAAAATATTAGGTAGTTGATATAGAAAATAAATATAGAATATGAATGAATACATAAAAACTAAATATAGAAAAAAAATATTATTAATTAGAACAGAATATACAGCCTCAGCCATAACTGCAACGTAAACCGGTGGACGGCGGGGAAGAAGATGAGCGGCGTTGTCGGCGTCACGTCGAGAGGGGCCACCAGCCAGGCTGGGACGCCGAAAGCGCTGGCGAACTTATCTTTTTGCTTCGCTTCTCGTGCTTTCCGTTGGCCTTTTGTGTTTTCTGTTTTTTTTTTTTTTTTTGAAAGATTGGCCTTTTGTTTTGGGATAACCGATGGAGACGTGCGGAAGATGATGGCTTTTG…	406.563	1.92803	4.27619e-05	0.0247652	UP	Zjn_sc00045.1.g01150.1.am.mk	Zoysia japonica	bZIP	bZIP family protein
DN39749_c1_g3_i4	DN39749_c1_g3_i4 len=3951 path=[9757:0-391 10126:392-595 13656:596-619 10354:620-690 5797:691-691 5798:692-765 13657:766-789 5896:790-1297 6404:1298-1318 6425:1319-1354 6461:1355-1356 6463:1357-1417 6524:1418-1434 6541:1435-1471 13655:1472-1495 6602:1496-1686 6793:1687-1775 6882:1776-2640 13659:2641-2664 7771:2665-3371 8478:3372-3372 8479:3373-3492 334:3493-3676 518:3677-3678 9717:3679-3694 11321…	TTTTTAAAAGGGTATAAAAATTAGAGTACCTAATATTTTAGTACAGATCGGGTAATTCTGTTTTAACTAGCTAGCCTGCATCTCTGAATAGCACATGAACCTAAATAAAGAAATAGAAGTTACATGTCACAAATTCAAGAGCATGCAAAATTGCAAAACTTCAATCTAAAAATCTCTGGATCAACAACGATTCCATTGGGTAAGACATGAGGAATTATTTGCTCCACATTACTAACTACAGTCTCTACAATCTCTGGTTCTACTTCTGTTTCTTGAGTAGGAGGTGCAATAGACTGTATTACCGGGATGGGGGCAGGAGCAAAATATGATGTCAATGTCCTGTTCCTCTTCTTCATTTATGCAATTCGACTGCTGAGAGCTTCCTGTTTGTGCGATCTG…	37.7623	8.71325	4.6305e-11	4.43273e-07	UP	LOC_Os12g06010.1	Oryza sativa subsp. japonica	bZIP	bZIP family protein
DN40079_c0_g2_i7	DN40079_c0_g2_i7 len=1725 path=[7867:0-129 2798:130-130 2799:131-138 2807:139-162 2831:163-186 2855:187-187 7131:188-194 7138:195-286 2872:287-314 2900:315-374 4878:375-419 3005:420-476 8471:477-500 3086:501-624 6404:625-669 3239:670-691 6303:692-719 3288:720-747 3316:748-795 3364:796-851 6109:852-876 3445:877-957 8469:958-981 3550:982-986 5995:987-1019 3583:1020-1028 6781:1029-1084 3648:1085-112…	TGGAAACAAAGCGAGTAAGAAGGTATGACGAGATCAGGTTTCTGAACCAGTTACGTTCCAGTATAATTTAAATTTGAACAGAGAGCTTACATTGCTTCTGAAAATTCAGGATGGTGTCCAACAGGGAGTCCGCTCGACGATCAAGGCGGAGAAAGCAGGCACAATTAGCTGAACTCGAGTCGCAGGTACTGTAACTAACATACATGACCCAGTGAGGGCCTTCCGATTAAATATAAGCTGATGCAAATTCATGTTCACTTATAAGCAGGTAGATCAACTTAAAGGTGAAAACACAACCCTTTGCAAGCAACTTGCAGAGGCTAATCATCAGTTTACCACAGCGGTCACAGACAACAGAATCCTCAAATCAGATGTTGAAGCCTTGAGAGTCAAGGTGAA…	9.48724	-6.73248	6.19143e-05	0.0330356	DOWN	Zmw_sc05093.1.g00050.1	Zoysia matrella	bZIP	bZIP family protein
DN40837_c0_g1_i4	DN40837_c0_g1_i4 len=2525 path=[2486:0-416 2880:417-460 2924:461-465 9753:466-489 2953:490-528 6331:529-552 5114:553-579 9763:580-603 5165:604-624 5186:625-653 3117:654-657 3121:658-663 3127:664-669 9750:670-693 3157:694-741 3205:742-820 9754:821-844 3308:845-900 9761:901-924 3388:925-966 7395:967-996 3460:997-1055 3519:1056-1076 3540:1077-1131 9760:1132-1155 3619:1156-1206 6058:1207-1263 3727:12…	CTCCCGGTTTCAACTCCATCTGTGTTGGGCCAGATTCCCCTCGCCAAAATTCCAGGGAGGTAGCAGCCCAACTTCTGAAGCCCATTCCGCCGCGCCGTCGTGCGCCGCGCGCTGCTAGCCGGAGCAGGCTGCGGGCACAACGGACCGCCGCGCCGCCCCACACGCGCACCAACTGGATTCCATCCAATCCAAAGCGACAGAAAAACCCTAAACCCTAGCGCGCGGATGCTTCTAGACACTCCGCGGACTCTCCATGCGCCTCCCTCCCCCGCCCTATAATCCCCTGCACAACCTCCTCACCTCGCGTCCTTTCCCCCTCCGCAAGGAAGTAGCCAAGCAGCTTCGCCGCTGCCTCCGCTCCCACCAACCCGTGCTTGCCTCCGACCTCCTTCCTCCTCC…	601.327	-1.20886	4.03173e-05	0.0236988	DOWN	DCAR_026693	Daucus carota	bZIP	bZIP family protein
DN41141_c0_g2_i1	DN41141_c0_g2_i1 len=1689 path=[4903:0-103 4984:104-227 5108:228-244 5125:245-270 5151:271-271 5152:272-291 5172:292-295 5176:296-342 5223:343-343 11626:344-408 5313:409-413 5318:414-534 5439:535-555 5460:556-591 5496:592-654 3897:655-658 3901:659-661 3904:662-675 17534:676-699 3942:700-726 17535:727-750 3993:751-819 17541:820-843 4086:844-884 4127:885-928 4171:929-934 12671:935-969 4212:970-998 …	GATCAACTCCACACTCCGGCGCCGCACCCACCTCGTCCAGTCCTTCTCAGTCGTCTTCCTCTACTGGTTCTATGTCTTCTCATAAACTCCTCGCCTCCCTCCACCTCTCTTCTTCTTCCTCCATCTTCTAGCACCCTCTCTTCTCTCGCACTCGCACCACCTCGTCTCTCTTTCTCTCTGTCTGTTCATCTCCCAACCCAACCTTATCCTCGTCTCCTCTGTTTTCGTTAAGCTAGTTTGTTTTCGTTAAGCTTTCTTTAATTTGCATGCACTTCCCTTCTGCTACTGCTACCGCTAGTAAAGTGTTCATCTGGTAAGACGAAAGAAATCGAGCAACAAGAAACTTTGCTAGTTTCCTCTCGTGTCGTGTCGTGTGTTGTGTAGTGTAATAAGGAAGAA…	16.1346	-7.49885	2.73012e-07	0.000502588	DOWN	Oropetium_20150105_14284A	Oropetium thomaeum	bZIP	bZIP family protein
DN43333_c0_g4_i1	DN43333_c0_g4_i1 len=2340 path=[8680:0-334 26357:335-358 9016:359-376 26351:377-400 9058:401-401 9059:402-411 4480:412-412 4481:413-494 4563:495-533 26356:534-557 4626:558-584 4653:585-626 4695:627-671 26342:672-695 4764:696-810 4879:811-828 4897:829-905 4974:906-963 5032:964-968 26354:969-992 5061:993-1041 5110:1042-1073 5142:1074-1166 5235:1167-1196 5265:1197-1230 5299:1231-1286 5355:1287-1385 …	CGACGCCCGTGTGCCGTGCACGTCTCTCGTTCCATGTATCCCCCTCTAGAAATTGTCCTCCTTCACATGGCTCAAACTAGACCATGAAAAATGAAAACAAGACGCTGAAAACGAAATTAATTTTGTTTTTCGCGTGGTGGTCTAACACGAGAGCGGAAGAAGAGCACGGCGCTGCTGGTTCGTTTCCGTCCGCGTGCTCTGACCGACTGAACCCCACGCGAATTGTCCGTCCCGATATAATTGGGCCCCGCAAAACCTCTCATCCGCTCAACCTCAAAGTCCCTCCTGGTCTCCAGCCAACCACCGCGGAGAAAGATCCCCAACCCAATCAACACCCAAACTCTCGGATTCGATTCGTGCCGTCTAAGCTTCGAATCAGCCCATGGAGGCAGCAGCAGC…	2280.01	1.13017	1.43027e-07	0.000292767	UP	mrna13716.1-v1.0-hybrid	Fragaria vesca	bZIP	bZIP family protein
DN43468_c1_g2_i9	DN43468_c1_g2_i9 len=4300 path=[2688:0-69 8169:70-107 8207:108-141 8241:142-183 8283:184-228 8328:229-246 2912:247-252 2918:253-270 2936:271-279 2945:280-305 2971:306-318 16121:319-342 3008:343-368 3034:369-378 7669:379-413 7704:414-474 7765:475-498 7789:499-508 7799:509-520 16114:521-544 7835:545-573 7864:574-596 7887:597-597 7888:598-599 7890:600-617 7908:618-628 3233:629-632 6927:633-689 8711:…	CGTTCATGGACTTCTTCGAGCCCGCGACGCTCTTCATCCAGAGATGGCTGCCCCTCTTCTACGTCCCGTCTCTGGTCGTGCTGCCGCTCGCCGTCAGGGACGTCCCGGTTGCTTCGGGTCTCAAGATATTCCTCATCACTTTTGGTGGCTGGCTTGCTTCACTCGCGGTCGCAGGATACACAGCTCTGGCCGTGAGGAAACTTGTGAAGACACAACTTATACCGGCAGAGCCCATGAGCAAACCATCTCCATTCTCCACATTTGAAACATGGGCATGGGCAGCCATCTTTGTTGCATCGTTTGGTCTTGCGTATTTCAATCCCACGGCACTTGGCACTACAGCGAGAACATGCCTTCCTTTCCTGCTCGCTTCCACTGTACTGGGATACATGGTTACCA…	93.4668	2.59807	1.38766e-06	0.0019637	UP	Tp57577_TGAC_v2_mRNA6397	Trifolium pratense	bZIP	bZIP family protein
DN44845_c0_g1_i2	DN44845_c0_g1_i2 len=3234 path=[6496:0-123 6597:124-267 6741:268-700 19988:701-724 7198:725-739 7213:740-764 7238:765-805 14698:806-864 7335:865-881 14401:882-1023 7494:1024-1077 14177:1078-1093 14193:1094-1111 7582:1112-1145 19995:1146-1169 7640:1170-1222 7693:1223-1266 7737:1267-1304 19986:1305-1328 7799:1329-1344 19990:1345-1368 7839:1369-1409 7880:1410-1412 7883:1413-1433 7904:1434-1454 7925:…	AGCTGCTCCTGTTCCATTCAGGTGAGAACCTACCACCACGCTTGCCTTTTCCCACCCCGCGGGCGCGATGAGTCTGCTTTCGAGCCCATACGAACCGTTGCAACTAGGGTGGAACCCCGCTTGTGAGTCAAATTGTTGTGGTCTATTTGGAACTTCGGGTAAACTTTTGGGGGAGTTGTTCTAAATGATTCGGATTCTATTCCTGGTGGGGCAGGTTCAGTTCAAGGGGATAGCCGGATAGGAAACGTACGTTTTGGTGTCGGTTTCCTCAACAAATTTGGTTTTGAGCCTTGTTACTGTTCATTGTTTGGCTAGACCTTGCATCTTAGGCCTGCCTGGTATGCTTGTTGCCGACTCGTGGGAAATTGTTGGACTGCCGTTTGTACGGTGAGAAGTCGT…	10.5126	6.866	1.01581e-05	0.00879315	UP	Gh_D05G0105	Gossypium hirsutum	bZIP	bZIP family protein
DN42881_c0_g4_i2	DN42881_c0_g4_i2 len=2026 path=[1163:0-199 1340:200-272 1413:273-292 13454:293-309 1456:310-375 1522:376-423 1570:424-519 19834:520-543 1690:544-582 1729:583-624 1771:625-666 19841:667-690 1837:691-693 19847:694-717 1864:718-753 10298:754-798 1945:799-831 12109:832-891 2038:892-930 13179:931-966 2113:967-968 2115:969-981 19836:982-1005 2152:1006-1074 17973:1075-1216 2243:1217-1245 19839:1246-1269…	CGCGGGGCGCGCACAGTGCAAGGAAAAGGACGAGGGAAAAGAAAATAAGGGCCTCTCCCCGTCCGTCGTCCACCGCCGCCGTCCCTGTCACGGGTTACCACTCCACCAGCTCACACCCACCACCCTACACTGTATACACACTCTCTATATATGCAACCGCCGGTGCTCGTACCACGACGGGAACGGAAGCTGAGCTAGTAATAAGTAGTAGCATGGCCATGGGGGCGTCCTCAGCGGCCGTGCTGCTGGTCGCGGTGGCGCTGGTGCTGTGCGGCTCGGCGGCGCGCGCGCAGACGCCGGTGTTCGCGTGCGACGCGTCGAACGCGACGACGGTGACGTACGCGTTCTGCGACCGGTCGGCGAGCTTGGCGGCGCGCGCGGGCGACCTGGTTTCGCGGC…	137.981	-1.66757	9.91812e-05	0.0463812	DOWN	mrna03614.1-v1.0-hybrid	Fragaria vesca	C2H2	C2H2 family protein
DN42881_c0_g4_i3	DN42881_c0_g4_i3 len=2931 path=[1163:0-199 13828:200-274 1413:275-294 1433:295-317 1456:318-383 13215:384-384 19850:385-408 13240:409-431 1570:432-527 19834:528-551 1690:552-590 12319:591-632 1771:633-674 19841:675-698 1837:699-701 19847:702-725 1864:726-761 1900:762-806 1945:807-839 1978:840-899 2038:900-938 2077:939-974 2113:975-976 2115:977-989 19836:990-1013 2152:1014-1082 2221:1083-1104 2243…	CGCGGGGCGCGCACAGTGCAAGGAAAAGGACGAGGGAAAAGAAAATAAGGGCCTCTCCCCGTCCGTCGTCCACCGCCGCCGTCCCTGTCACGGGTTACCACTCCACCAGCTCACACCCACCACCCTACACTGTATACACACTCTCTATATATGCAACCGCCGGTGCTCGTACCACGACGGGAACGGAAGCTGAGCTAGTAGTAAGTACTAGCATATGGCCATGGGGGCGTCCTCGTCGGCCGTGCTGCTGGCCGCGGTGGCGCTGGTGCTGTGCGGCTCGGCGGCGCGCGCGCAGGCGCAGACGCCGGTGTTCGCGTGCGACGCGTCGAACGCGACGACGGTGACGTACGCGTTCTGCGACCGGTCGGCGAGCTTGGCGGCGCGGACGGGCGACCTGGT…	342.589	-1.14062	5.41831e-06	0.00545264	DOWN	mrna03614.1-v1.0-hybrid	Fragaria vesca	C2H2	C2H2 family protein
DN44055_c1_g1_i5	DN44055_c1_g1_i5 len=2085 path=[8580:0-195 10811:196-220 172:221-233 17189:234-257 209:258-289 7963:290-295 7969:296-337 8011:338-390 326:391-392 7847:393-450 386:451-547 10621:548-594 530:595-611 547:612-612 15001:613-653 589:654-656 10435:657-701 637:702-776 17186:777-800 736:801-839 17191:840-863 799:864-939 875:940-952 888:953-957 893:958-960 896:961-969 905:970-974 17195:975-998 934:999-1084…	TTTTAATAATTTAATCTAGTTGCATAAACATTTTTGTTCATATGTTTATATTCCTACATTCCAAACACCTTAGAATTTGCACTAGCCACTGTCAACACAAAACTATCCGGAGGGAGTAAATCTCCATTCCTCTGTTTCTCACTTTTCATATTCCTGCGTTTTCTCCATTCTTGTGTGTACATGCACCTCGGTGAAATTAAACATCAGTACACCTAAGTCACATAAGTATGATTTTGATTTACATGATTTATACAACATCTCAATATGACCAAGGCTCAATGAATAGCGACGGGATTTGCCATCAATAATCTTCAATCACCTCTGTTTGATCATTTCTAACAAAGCCTTAATTTTATCATGCTCGGTATCTCTAGATCCATTATGAATGGCACGTGTCAG…	26.6106	-8.22056	5.29042e-09	2.15239e-05	DOWN	KXZ49867.1	Gonium pectorale	C2H2	C2H2 family protein
DN44574_c1_g5_i1	DN44574_c1_g5_i1 len=1785 path=[8471:0-401 8850:402-457 8906:458-474 1392:475-604 1522:605-614 1532:615-676 1594:677-677 15593:678-701 1619:702-727 15594:728-751 1669:752-755 10095:756-799 1716:800-821 6621:822-888 1805:889-889 1806:890-906 1823:907-910 1827:911-941 1858:942-948 1865:949-965 15317:966-983 13473:984-985 1983:986-1037 2035:1038-1105 2103:1106-1180 2178:1181-1209 10269:1210-1295 229…	TTTTTTTTGAACAAAGAACGAAAGCACAACCTCTGAATTAACATACGTTTTCAAAATTTACACATCTACTTAATGCGAATATATAACAACAAATTGTATATAGGCAGCTTTTCATCACATCAACAATGTGCATATAAGGTGGTTACTACGTAAGAGGTATACTACTTTTCAAATCGGAAAGCTTTGTATGGCCTCCAGGAACTGAAATCTTGGCAAAACAATGGAGCATGACCTTCATCTTGTTGACTGTTTTAAAAATTGATTATAATGCATCACCAACAGTTCATATGAGCTTGCATCGTTCATTTTTTCGCATCTGAATAATCAGTAGGCAAAAGTCATATCACTGGTACTACACACCGTAACAAAACATCAAAACTTGAACAAAAAACTTAATAT…	97.1271	1.75042	4.06293e-05	0.0236988	UP	BGIOSGA028421-PA	Oryza sativa subsp. indica	C2H2	C2H2 family protein
DN34866_c1_g1_i6	DN34866_c1_g1_i6 len=1367 path=[1359:0-101 1438:102-130 1467:131-133 9830:134-157 1494:158-212 4661:213-232 4681:233-248 4697:249-252 4701:253-288 4737:289-312 4761:313-365 4814:366-387 4836:388-397 4846:398-440 4889:441-445 4894:446-461 4910:462-468 4917:469-479 9825:480-503 4952:504-524 9826:525-548 4997:549-586 9828:587-610 5059:611-614 9831:615-638 5087:639-664 5113:665-740 5189:741-798 8931:…	CGCATAGGCAACACTGGAATGTCCCAAGCAAATGTTCAGACAGCATTGACGCAGAAGCACATTATCACTTCTATTTTTAGGACACCATAATCTTACAAAATCTAGAAATCAGGCTATATGAGAATCCAACTGCAATTAGTACAGTACAGATTTGATACAACATCATACAGTTAGTGAGGCACCATTATCATCTAGCGATAGGGTCAAGATCATCGTAGCTGCCTTCGGTGCCCTGAAAAGCAACAAAGATCAAATGGTTAATCAGATATGTACTTGTGATCACAAATTGCAAATGAAAAACACTAATTCATGGGGAAAGCTATAGGATATCCAAATGTTAGACCTCAACAGCTTAAAACTAGCATTTAGCACATCAAGTCAGTACATTACACGTCACAA…	98.7765	-1.37073	0.000110399	0.0499063	DOWN	RrC1188_p3	Raphanus raphanistrum	C3H	C3H family protein
DN40340_c0_g2_i5	DN40340_c0_g2_i5 len=3009 path=[1:0-156 7342:157-203 183:204-231 211:232-285 265:286-307 287:308-313 293:314-343 323:344-364 11985:365-388 368:389-409 11986:410-433 413:434-435 11988:436-459 439:460-517 497:518-533 513:534-534 514:535-556 536:557-610 590:611-620 600:621-621 601:622-659 9750:660-702 681:703-724 8227:725-760 739:761-763 7561:764-830 806:831-831 807:832-904 880:905-914 890:915-967 9…	CTCTTCTTCCTCTGCTGCTGTCTGTGTCTGCTCCTCTCACCCGCCGTTTCTCTCCTTCCTCCACACCTAGCGCCGAGGCATCCCACCTCCTCGCGCGCTACTTGATTCGAATCGATTCGAGGACGCAGTATATTTTCTCGCGCCCGGAATCGGGAGGCGGGATCCCACCTTCCCTGAATCGGAATCGTTGGAGGCGTCCGACGTACTGCTGCAGTGCTGCTCCTCCCCCTCCACCGCTTCTGATCGACTGTTCACCGATTCGCGGAGACGATGGCGACGTACTTGGGCGACGACTTGGAGTTCCTGGAAGACGAGGAGTTGGACTTCGACGAGTTCGACTTCGCCGCCGGCGATGCCCCCAGACCAAATAAGCAAACAAATGATACATCTGCCGTGGAG…	73.9784	1.57516	0.000107074	0.0488101	UP	MDP0000304584	Malus domestica	C3H	C3H family protein
DN40610_c0_g2_i1	DN40610_c0_g2_i1 len=1615 path=[5655:0-106 12068:107-130 5763:131-169 283:170-175 289:176-184 3965:185-190 3971:191-197 9301:198-208 9312:209-223 4004:224-250 12074:251-274 4055:275-292 10595:293-347 4128:348-368 4149:369-443 557:444-452 566:453-464 578:465-482 596:483-499 613:500-502 12072:503-526 640:527-535 12073:536-559 673:560-568 682:569-596 710:597-623 12076:624-647 761:648-674 788:675-685…	CGCCTCCCAGATTCTCCCTGTTTAGATTCAGGCAACAGAGTGCCTGTTGTGCCCATGGCAACGCAAAAGATGGCGTTGGCGGCGCTCCTCGTCCTCACCGCCGCCACGGCCATGTCGCTGCCCCCAGCGGCGTCCCTCGCCGTGACGTCGCCGTACGTGCGGCCGCCGCCGAGGGAGACGCTCTCCCTTCTCAAGGATGACGACGCCGACGGCCAGACGCCGCAACAGGTGCACATATCAATGGTGGGACTCGACAAGATGCGCGTGTCGTGGGTCACCGACGACGACGCGCCGGCGATCGTCGAGTACGGCACGGCGTCGGGGAAGTACCCCTCCTCCGCGACGGGGAACACGACGAGCTACTCGTACATTCTGTACGAGTCCGGCAAGATCCACGAC…	31.8949	8.46556	8.46718e-10	5.29977e-06	UP	PDK_30s873781g005	Phoenix dactylifera	C3H	C3H family protein
DN40610_c0_g2_i5	DN40610_c0_g2_i5 len=1630 path=[5655:0-106 12068:107-130 5763:131-169 283:170-175 289:176-184 3965:185-190 3971:191-197 9301:198-208 9312:209-223 4004:224-250 12074:251-274 4055:275-292 10595:293-347 4128:348-368 4149:369-443 557:444-452 566:453-464 578:465-482 596:483-499 613:500-502 12072:503-526 640:527-535 12073:536-559 673:560-568 682:569-596 710:597-623 12076:624-647 761:648-674 788:675-685…	CGCCTCCCAGATTCTCCCTGTTTAGATTCAGGCAACAGAGTGCCTGTTGTGCCCATGGCAACGCAAAAGATGGCGTTGGCGGCGCTCCTCGTCCTCACCGCCGCCACGGCCATGTCGCTGCCCCCAGCGGCGTCCCTCGCCGTGACGTCGCCGTACGTGCGGCCGCCGCCGAGGGAGACGCTCTCCCTTCTCAAGGATGACGACGCCGACGGCCAGACGCCGCAACAGGTGCACATATCAATGGTGGGACTCGACAAGATGCGCGTGTCGTGGGTCACCGACGACGACGCGCCGGCGATCGTCGAGTACGGCACGGCGTCGGGGAAGTACCCCTCCTCCGCGACGGGGAACACGACGAGCTACTCGTACATTCTGTACGAGTCCGGCAAGATCCACGAC…	23.3853	-8.03403	6.62414e-09	2.45001e-05	DOWN	PDK_30s873781g005	Phoenix dactylifera	C3H	C3H family protein
DN41254_c0_g1_i1	DN41254_c0_g1_i1 len=2483 path=[1:0-246 7110:247-270 249:271-285 264:286-333 312:334-367 7113:368-391 370:392-442 421:443-479 458:480-492 7126:493-516 495:517-594 573:595-632 611:633-658 637:659-692 671:693-705 684:706-722 701:723-763 742:764-782 7129:783-806 785:807-858 837:859-886 865:887-899 7118:900-923 902:924-939 918:940-990 969:991-1030 7125:1031-1054 1033:1055-1111 7111:1112-1135 1114:113…	CCGGGACGCCAGGTCTCTCGTCCCACAGCGCGCTGGCCTGATCGGGGAAGAAGACTGCTACTGCAACAATGAGACATATGAAAGGCCTAACCAAGATGCGATCAAGAAATCGCATCAAAAGAGACACAACACGCAAGCCGTCCAGAGAAAGATGATGGCCGCTGGATTTTTTTTTTTGTATTTACATTTATAGATTGCATTATTACAGCCATCAAGAAAGAAGCGCAAATCATTTGCTGTAGGATGGTGCAGAAGATTACTACTTAATTTGCAGTTGTCTTTCTGGCCAGTCTTGCCCAAGCAACAACAACAATTACATATGCTTTGTCACACAGATTATCGAAGAGGCAGAAGTAAGCAGCCCTCCATGCTTTCTTGAATAACAGCGTGCAGAAAACC…	51.1107	-2.19592	1.54244e-05	0.0116025	DOWN	mrna19889.1-v1.0-hybrid	Fragaria vesca	C3H	C3H family protein
DN43307_c0_g1_i2	DN43307_c0_g1_i2 len=3946 path=[1:0-52 31:53-66 13548:67-90 69:91-91 70:92-140 8360:141-194 8414:195-212 13560:213-236 8456:237-321 8541:322-446 8666:447-479 13559:480-503 8723:504-510 8730:511-517 13547:518-541 8761:542-654 8874:655-670 10532:671-672 10534:673-699 8912:700-734 8947:735-795 9008:796-821 9034:822-1003 9216:1004-1055 9268:1056-1086 139:1087-1127 180:1128-1154 207:1155-1181 13557:11…	CTCCATATCACAGCTTTCCTTCTCCCTCTGTTGCTCTCATGCTTTTGTCGTCCCTCTTCAGCTCGAGACAAACCGCTCGCCGCCGGCAGCTGCCACCGCCGGACATCGTCTCTTGCCTCACCTAGCATTCTCTAACCTGGTAAGTAATCAACAACTTATTTAGCCTTTTCTGTTTTGTCTTCTTTTTAGTTCAGTTGATTGAATCACTTTCCCGCAAAAGATCATGCAACGTAAACTTGCCTTCCTCACATAGTTTTTCCATTTTTATGGCATGCGTTGGCATCATTTTCATTCCCAAAGATAGGATATACTCAGCCTCTGCTCTACTTGCGTCATGCTCTTCCTCAGAGATCGGGCGTGCTGTTCTTTTTTTTTCCTCAACCTATCGTCGCTCACTAA…	137.38	2.06669	1.99262e-05	0.014099	UP	CCG011654.1	Populus euphratica	C3H	C3H family protein
DN43863_c0_g3_i8	DN43863_c0_g3_i8 len=2843 path=[8354:0-76 8408:77-100 8432:101-113 13026:114-137 8469:138-249 8581:250-254 8586:255-267 8599:268-297 8629:298-326 8658:327-328 8660:329-347 8679:348-427 7440:428-452 968:453-454 970:455-455 971:456-521 1037:522-525 10246:526-558 1074:559-560 9699:561-585 9724:586-609 1125:610-627 1143:628-672 1188:673-740 1256:741-748 13025:749-772 1288:773-777 1293:778-790 1306:79…	CTTCCCCTGCCTGTAGGTGATTGAATCGGGCTGACTCGTTCTTGGGGGCGCTCGCGCTCGGGAAGCCGCGCATCTCTTGGGGCGCGTTTTCTTTAAGTTTCTGTTTTAAAAGGGAAAAAAATCGCACCTTTCTGCGTTCTGCAAGGGCGTTTGCCTTGTTGCCAGCGATTTTGTTTCTCCTCTGAATTTCGAGCTGAATTTCGTTCGCTGTATGAATGCTCCGTCTATGTGTAGATCTAATTGCGGATGTTCTCGCGAAATTTGCGATAAGTATATTTTGTGTTGCCATGCCAAATTTTGAGCGGATTTCGGGTTACTTCATACTTGTAAGGGCGAAATTGATTCACCGACTTCAATTTTTTTCTTTGCCCAGGACTAGCTCATAATTCGTGCTGAATT…	107.438	-3.45067	1.16001e-05	0.00973087	DOWN	Mapoly0010s0070.1.p	Marchantia polymorpha	C3H	C3H family protein
DN44179_c1_g1_i13	DN44179_c1_g1_i13 len=4038 path=[1:0-58 37:59-86 65:87-149 128:150-197 14830:198-221 200:222-233 14837:234-257 236:258-344 323:345-366 345:367-368 347:369-407 14825:408-431 410:432-527 14833:528-551 530:552-597 576:598-619 598:620-686 665:687-716 695:717-740 719:741-803 782:804-833 812:834-870 849:871-902 881:903-903 882:904-977 956:978-993 972:994-1017 996:1018-1155 1134:1156-1193 1172:1194-1253…	GGCTCCCGCATCGCACCGGTTCCCGTTTCTGTTCCCCCTTTCCTTCCCAGATCTCCCCGCCCCGCATCTCGCCCACCCGCCACCGGCGAGGGGCCGCCCGCCGGTCGCCGCCTCCGCCGCGATGTACCTGGCGTACGGGTGGCCGCAGTCGATCCCGCTGGACCCGGATGACTCGGACCGCGTGGTCCTTCTCCGCGTCCTCGGCCGCCTCCTCCTCGCCGTCTGCCCCGCCTCGCTCCACCTCTGGTCCGCCACCCAGCATCGGGTCCGCCTCGCCCGCTTCGACCGCTCCCCGGACTCCCTCGCTGCCCACGGACACAACGCGCACGCCGTGTGGAGCCCCGACTCCAAGACAGTCGCCGTCCTGACCTCGTCCTTCTACCTCCACATATACAAGGT…	20.0309	7.79414	3.00688e-08	7.89253e-05	UP	MDP0000271563	Malus domestica	C3H	C3H family protein
DN44632_c0_g1_i1	DN44632_c0_g1_i1 len=1827 path=[1:0-124 103:125-184 163:185-186 10531:187-236 218:237-308 9948:309-320 9960:321-343 326:344-355 9690:356-380 363:381-420 8425:421-445 8450:446-470 8475:471-472 427:473-493 9013:494-517 472:518-523 12224:524-547 502:548-596 12228:597-620 575:621-656 12205:657-680 635:681-701 8573:702-741 696:742-761 12219:762-785 740:786-800 12225:801-824 779:825-902 10085:903-926 8…	GTAGAAACCAAATGGCCGATGGCTATTAATCCACAGCCGGATCCATCCAGCCTTTTTGCTCAATGAAAGCAAAACATTGGATTCCAGATTTATGAACTATCACACGACGGGCATGAAGCCACAAACAAGAGTTCGTTCATTCATGAAAGCAGACTGAGATACCCTGCTGAACCGTACAACTTATTATGTACAAGTACCACATGCTCATGCCGCTTGCATGCCTCCACTGGATCCGTATAAATTTAACAGCTCACCAAAACATAATTACACGGGACAAGAGCTAAGAATCATGTACAAGAATGCAACAGTTCCAAAGAGCGCCCTTGCAACCTGGCGCCAGTTAACCAATTTACAGGAATTACCTAGGATGCAAGGGCGTCAGAGATGAATCCACGATGG…	959.556	-1.46552	9.03689e-09	3.00134e-05	DOWN	421270	Selaginella moellendorffii	C3H	C3H family protein
DN45215_c0_g1_i11	DN45215_c0_g1_i11 len=1777 path=[3747:0-77 3801:78-87 15054:88-112 3837:113-129 3854:130-132 3857:133-165 3890:166-184 3909:185-233 3958:234-237 3962:238-264 3989:265-279 18881:280-303 4028:304-399 11132:400-434 4159:435-496 4221:497-522 18869:523-546 4271:547-552 4277:553-569 18871:570-593 4318:594-621 4346:622-645 4370:646-663 4388:664-667 4392:668-687 4412:688-704 4429:705-730 4455:731-738 446…	CAAGTCGTCGCCGCGTAACCGCCGCGAGCAACAAAACTCCGGCTCTGAGTCTCGTCAAGTCGTCGCCGCGTAACCGCCACCGCCACCGCACCGCGCGCACCACCAAAACGGCGGCTACACATTCCGGGTCGCCGTAATCTGGTGCCGTCCCACCGCCGGGGCCCGGAGGGAGGCGCGCGATGGAGTCGAGCGAGCGGGAGGAGGAGGCGCAGCGCGCCAAGGAGGCCGGCAACGACGCCTACCACAAGCACTTCCTCGAGACGGCCGTCCACCACTACACCCGCGGCGCGCTCCTCGACCCCGGCGACATCTCCTTCCTCACCAACCGCGCCGCCACCTATCTCCGCATGGGCAAGTACAAGGATTGCGTGAGGGACTGCGACGAGGCGGTGGAGCGCG…	23.817	-6.18972	1.13632e-06	0.00176118	DOWN	Pavir.8NG308000.1.p	Panicum virgatum	C3H	C3H family protein
DN43326_c0_g1_i1	DN43326_c0_g1_i1 len=3787 path=[1:0-137 116:138-286 265:287-301 280:302-345 324:346-361 12129:362-385 364:386-463 442:464-505 484:506-513 492:514-537 516:538-538 517:539-576 555:577-599 12125:600-623 602:624-682 661:683-706 685:707-735 12137:736-759 738:760-904 883:905-908 887:909-929 908:930-945 924:946-953 7799:954-989 7835:990-1032 7878:1033-1034 12139:1035-1058 7904:1059-1078 7924:1079-1165 9…	GGAATTACCTAACCCACTGTCCCTCTCGTGGGTCTGCGCGTTCACGTCCAAAATGCCGAATTATTCTATGGTTTTGAAAGGAACATGTGTGCCGTGCTGTTCTGTGGGCAGAGCTTAGTGTGTAACCACTAGGAGTAACAACAACAATAGATCGATGTCAATCTTGCAGCCTCAACAAAAGCAAGAAAAAAGGGGAATAAAAATGACATTTTGGAGAACCGCCGCGTTGGCGAGAATCTGTCGGGCAGTTCCACCCTTTCTCCGCCGCCTCACGTGTTCATTGTTCTCCCAGAGACTCCCACTCGGTGTTCTCGCTTCCCGCGGTCTCTGACTCTCTCCGTCAATCAGTAGCATCCGCGCAGGAGCGTTTTGTTTACGGCGAACCAACAATAAATTAGC…	9.1413	-6.67904	3.00141e-05	0.0191548	DOWN	Oropetium_20150105_09812A	Oropetium thomaeum	CAMTA	CAMTA family protein
DN41149_c1_g3_i5	DN41149_c1_g3_i5 len=2740 path=[1980:0-115 21592:116-148 2927:149-162 20684:163-187 2966:188-396 3175:397-431 3210:432-448 3227:449-575 17806:576-686 3377:687-784 3475:785-798 3489:799-835 3526:836-852 3543:853-877 3568:878-1150 22483:1151-1174 3865:1175-1175 22473:1176-1199 3890:1200-1252 22475:1253-1276 3967:1277-1281 3972:1282-1295 3986:1296-1339 4030:1340-1390 4081:1391-1413 4104:1414-1482 41…	ATTACTAAAGCTTTCAACGACTAAGGAGACATATGGGTATCCTTTTCAAATACGAAGCAAGTCATAGGAGAAAAAGGAAAGGGGAGTAGCTAGGAAATTAGCCAGCATATCCGCCTGAAAAAATGAATGCTTTGGTAGAAACTAGAAGGAAATAGAGTGACCTTGGTAATAAGCTGGTCCAAACCAAATTCATCCTGCCGTTCTAAAGGAGTAATTAAGGAGTAGGTGTGATGGAGTCTTGTTCTTTCTTGTGGCGTCACGGCTGACATCCGGCTGCCACAACAGAAGCGTTAGGAAATTTCTTGCCTGTAACCTCTCCTCTTTGTGTCCTCAAACTTGTTTGAAAATAAAAATAAGAGGGAGGAAACATCCTGCCTATTCATCTTTCAGTGGCGTTCG…	11.8804	-7.05732	2.67106e-05	0.0174477	DOWN	Oropetium_20150105_16846A	Oropetium thomaeum	CO-like	CO-like family protein
DN41149_c1_g3_i7	DN41149_c1_g3_i7 len=4486 path=[10929:0-119 11026:120-120 11027:121-196 11026:197-197 11103:198-217 11123:218-218 11124:219-242 11123:243-243 11148:244-552 1706:553-553 1707:554-826 1980:827-919 2073:920-1469 22465:1470-1493 2647:1494-1773 2927:1774-1787 2941:1788-1812 2966:1813-2021 3175:2022-2056 3210:2057-2073 3227:2074-2200 17806:2201-2311 3377:2312-2409 3475:2410-2423 3489:2424-2460 3526:246…	AGCGGGATCAGCTCACGCGCACGCCGAGACGCCGGAGGCTTCACCGTGCGCCGAGACAACACGCGCACCGACTCCATGGATCTTCAGCGGCTTGGATTGGAGTTTTAATTTCCAGGGGAGGAGGGACCAACCACAACCAGTACTCTCATTATTTATTTAGGCCCCCTTTGTTGCTGGAGTTTTAATTTCCAGGGGAGGGACCAACCACAACCAGCTGCTTAGGGACCAACCACAACCAGCTGCTATCATCAAGAAAATTTGTATGGACAAATATTTAAATTTGTATGGACAAATGTATGTTTTTTCATTAATTTAAGTTATTTTAACTTTGATATTTATCTTCCATGTCGGTTGTGATGAGAAACATACTTGTTGTTGTGTTGCACGTAAAAGAAGGGT…	12.5542	-7.13682	5.68075e-06	0.00554274	DOWN	Oropetium_20150105_16846A	Oropetium thomaeum	CO-like	CO-like family protein
DN44943_c0_g2_i8	DN44943_c0_g2_i8 len=2213 path=[3726:0-30 3734:31-74 3778:75-91 23276:92-115 3819:116-149 3853:150-179 3883:180-209 3913:210-380 4084:381-406 4110:407-418 23269:419-442 4146:443-443 4147:444-456 4160:457-486 4190:487-534 4238:535-551 14873:552-615 4319:616-650 4354:651-685 4389:686-692 13885:693-720 4424:721-721 4425:722-736 19025:737-739 19028:740-900 4461:901-930 12825:931-1028 4589:1029-1030 1…	CATCTCACAATCAAGTGCAAGAATTTTATGTGGAGAAGAACCTGACGGAGCTGAAACAGTAGGGACAAAATCTGGTAAATTTAAAGGGTACCCATTGTCTTCCAAGTCTTTCTCGGAGAGTGTGTAATATGTGATAGGAAGTGGTATGTCATTTAGCTCATCCAGACTCAACAGTTTTCCTGAAAGCAGAAGGAAAGAAGTGTCCATTCCTCACACAAAGAAATATATAATGTCAGTAAAGATAATCAGCATGACAGATATGTGGTTAAGATCTGAGATGAACTAGGGGAAGCTCCTGCTATGGTTGTTACATGCAAAGGCAAGACATCGTGGTGATAGTAAATCGATAAACCCATCATAACCATGGAATGCATAAGTAGAGTTTTTTTATAAATGAAA…	11.8758	7.04563	5.94126e-06	0.00565423	UP	676750130	Sisymbrium irio	CPP	CPP family protein
DN37127_c0_g2_i2	DN37127_c0_g2_i2 len=1673 path=[1651:0-301 1930:302-330 1959:331-431 14622:432-455 2084:456-466 2095:467-531 2160:532-537 14618:538-561 2190:562-594 14621:595-618 2247:619-729 2358:730-756 2385:757-777 2406:778-832 2461:833-888 2517:889-980 2609:981-999 14615:1000-1023 2652:1024-1057 2686:1058-1113 14620:1114-1137 2766:1138-1156 10793:1157-1165 10802:1166-1180 2809:1181-1224 14623:1225-1248 2877:…	GGACACGCCAAAAAGAGCAACCACATGAAACAGAAGTTTGTTGCTCAGTACAATCACCTTCTGGTGTATCCAGACACATCAGCACGGGGGATGCGAACAAAACCCACCTACAACCCAATAACCCATCCAGATTCATTGAATCTAGCCTGGTCGAACATCACTTTAAATCAATCCTCGTCGTGACACTCCCACACACTGCACGCGTCGTTGCAAAGCTCACGCTGATACCCCAGTGCAGGCAACAGCAGCGCCATCGATCGATCGCCATGGGCGGGCTCTCCATGGACCAGGCCTTCGTGCAGGCTCCGGAGCACCGGCCCAAGCCGACCCTCACCGAGGCCACCGGCATCCCTGTCATCGACCTCTCCCCTCTGGCTGCGAGCGATGGCGTGGACGCGC…	194.659	-2.23663	1.57814e-09	8.28466e-06	DOWN	Zpz_sc00083.1.g00290.1.am.mk	Zoysia pacifica	Dof	Dof family protein
DN37127_c0_g2_i6	DN37127_c0_g2_i6 len=1652 path=[1651:0-301 1930:302-330 1959:331-431 14622:432-455 2084:456-466 2095:467-531 2160:532-537 14618:538-561 2190:562-594 14621:595-618 2247:619-729 9895:730-756 2385:757-777 7278:778-832 2461:833-888 10311:889-980 2609:981-999 14615:1000-1023 2652:1024-1057 2686:1058-1113 14620:1114-1137 2766:1138-1156 2785:1157-1180 2809:1181-1224 14623:1225-1248 2877:1249-1292 9699:1…	GGACACGCCAAAAAGAGCAACCACATGAAACAGAAGTTTGTTGCTCAGTACAATCACCTTCTGGTGTATCCAGACACATCAGCACGGGGGATGCGAACAAAACCCACCTACAACCCAATAACCCATCCAGATTCATTGAATCTAGCCTGGTCGAACATCACTTTAAATCAATCCTCGTCGTGACACTCCCACACACTGCACGCGTCGTTGCAAAGCTCACGCTGATACCCCAGTGCAGGCAACAGCAGCGCCATCGATCGATCGCCATGGGCGGGCTCTCCATGGACCAGGCCTTCGTGCAGGCTCCGGAGCACCGGCCCAAGCCGACCCTCACCGAGGCCACCGGCATCCCTGTCATCGACCTCTCCCCTCTGGCTGCGAGCGATGGCGTGGACGCGC…	230.482	-2.2162	1.33281e-10	1.0845e-06	DOWN	Zpz_sc00083.1.g00290.1.am.mk	Zoysia pacifica	Dof	Dof family protein
DN44795_c0_g1_i3	DN44795_c0_g1_i3 len=4844 path=[1:0-65 44:66-93 72:94-123 18026:124-147 126:148-165 144:166-245 224:246-324 13451:325-363 342:364-426 18033:427-450 429:451-468 13559:469-513 492:514-519 13693:520-563 542:564-596 575:597-624 603:625-687 18027:688-711 690:712-924 18029:925-948 927:949-1017 14850:1018-1019 14852:1020-1036 1122:1037-1037 1123:1038-1043 1129:1044-1059 1145:1060-1086 1172:1087-1161 180…	TTTTTTAGAAGAAAACCGAGTCATGAGCAATTAAGCATTAAACTACACCATATGAAAGAACAAATATATTAGTATAATTCAGTGCAGCTACAAGTCTACATATATTTACAATGGCCTATACTAGCATCCATGGACGATGGTCCATCCATCATATCTGGACTATTTTGAGAATGAATACCAACTAGCTACAATATGGCAGGAATTTTAAGCCAGCCTAAGCATCAAACTGAAGCAACACCGTTCTCACTTCATCCCTGAGCTTGAGCTGCTTCCACTCCTCCAACCACAAGGTGTAACTAGACTGTGGCGCCAGCACGTCAACGGATACCTCCTTCCTCGCCACCAGATCATCGGCATAGCGTTCAAATTCTTGCAGCTCCTCCAGCTTCATCACCAGCT…	348.311	1.40826	6.92461e-06	0.00648354	UP	KFK34490.1	Arabis alpina	Dof	Dof family protein
DN34998_c3_g1_i23	DN34998_c3_g1_i23 len=11152 path=[18623:0-78 28794:79-102 18703:103-218 18819:219-265 18866:266-343 18944:344-363 18964:364-445 19046:446-469 19070:470-851 19452:852-902 19503:903-921 19522:922-1017 9425:1018-1046 9454:1047-1052 20613:1053-1124 20685:1125-1142 20703:1143-1238 20799:1239-1387 9790:1388-2229 10632:2230-7815 16218:7816-7816 16219:7817-8337 16740:8338-8723 17126:8724-8724 17127:8725-…	GCACTTGTGTATAGATTAATCAAGGTACACAGAGCACAAAGTATAGCACCACGAAATATTCTGGTACTGCGTTACAACTTACAACAATTCATCAATTCATTATAAGCATAGCGCCACAAAAAAAGCTTCATGCAGGGAGGGGATAGCACAATACTGTGATCTCGTCTTCCTTGGCTGCTGCTTGCCTGCTCTCCGGATCTTTTCTCCACCATGCCACACTGGCCAGAGACATTGAACAACTTGCATTTTCAGTTGTTGGGTGAGTAATTTCATCGAATATGTTGCAGGCAACGGTGTCATTGGTGTATCATAGAATTCCCCTATCGTCTTCTCATCTGGCACTGTTAGTTCATGCCCCCATCCACGGCTACCTCACAGCCCCTAGTTAAACTTGGCATG…	63.4925	-9.47503	5.1859e-13	8.43948e-09	DOWN	XP_008245529.1	Prunus mume	E2F/DP	E2F/DP family protein
DN45578_c0_g4_i1	DN45578_c0_g4_i1 len=2297 path=[1:0-121 100:122-122 9673:123-146 125:147-181 160:182-205 184:206-265 244:266-301 280:302-347 326:348-350 5909:351-374 353:375-403 382:404-427 406:428-470 449:471-476 6652:477-501 480:502-583 562:584-641 620:642-668 647:669-727 706:728-778 757:779-816 9675:817-840 819:841-864 843:865-869 848:870-888 867:889-895 9672:896-919 898:920-931 910:932-945 924:946-955 934:95…	ACCAAGCTTATGGGCAACAGGCTACAAGCAGCAATCATACCCTTAGTACACAAAAACCAATATGGATTTATCAAAACCAGGACCATACAGGATTGTCTGGCATGGGCATTTGAATACATTCATCAGTGTCAACAAACAAAACAAGAAATTATCATTCTCAAGTTGGACTTTGCAAAAGCATTAGACACAATTGAACATAGCACAATCTTGTTAATGCTACAAGAAATGGGCTTTGACGACAAATGGTTGGATTGGACAAAGCGTATTATGGCAACTGCATCCACCTCAGTCCTTCTGAATGGTGTGCCAGGCAAGCAGCTTCACCAGAAAAGGGGTGTCCGCCAAGGCGACTCACTCTCCCCCCTCCTATTTGTCCTAGCTGCAGAACTGCTCCAGTGC…	42.883	-4.43925	5.42788e-06	0.00545264	DOWN	XP_008245529.1	Prunus mume	E2F/DP	E2F/DP family protein
DN32366_c0_g1_i1	DN32366_c0_g1_i1 len=846 path=[809:0-113 2423:114-146 933:147-176 2299:177-181 3078:182-205 2328:206-252 1024:253-255 1027:256-390 1162:391-403 1175:404-428 1200:429-429 1201:430-482 3077:483-506 1278:507-513 1285:514-542 1314:543-584 1356:585-589 1361:590-638 1410:639-649 1421:650-671 1443:672-673 1445:674-695 1467:696-696 1468:697-721 1493:722-752 1524:753-797 1569:798-807 1579:808-845] [-1, 80…	GAGCAGCAGCAGGCGCCGGAAGCCCGCGCAGTACCGCGGCGTCCGGCGCCGGCCGTGGGGCAAGTGGGCGGCGGAGATCCGCGACCCCGTCAAGGGCGTCCGCGTCTGGCTCGGGACCTACCCGTCCGCCGAGGCCGCCGCGCACGCCTACGACGCCGCCGCGCGCGACATCCGCGGGACCAAGGCCAAGCTCAACTTCCCGGAGATCTCCACCTCCTCCTCTTTCCCCACTGCTCCGGCCAAGCGCAAGCGCGCTGCTGCTGTCCCTGTCATCGACCTCGTCGACGACGAGGTGGAGGAGGACCACCACGCGGCGGTCAAGCACGAGGCAGCCAGCACCAGCCACGGCGGCTCAGACTCCGACGCGGTCCCGGACTTCTCGTGGCAGGGCGTGTCGTC…	212.561	1.76413	2.61611e-09	1.2157e-05	UP	Zjn_sc00003.1.g10420.1.sm.mk	Zoysia japonica	ERF	ERF family protein
DN35444_c0_g2_i3	DN35444_c0_g2_i3 len=2245 path=[1:0-132 111:133-187 7314:188-211 190:212-231 5451:232-283 262:284-388 367:389-391 6745:392-414 367:415-417 370:418-668 7315:669-692 645:693-730 7301:731-754 707:755-773 7307:774-797 750:798-838 7313:839-862 815:863-878 7305:879-902 855:903-971 7309:972-995 948:996-1051 3807:1052-1330 7311:1331-1354 4110:1355-1357 7302:1358-1381 4137:1382-1478 7304:1479-1502 4258:15…	ATTGCCATCTCATCCAAAACAAATGTAAGCAGATATATTAAGTGTGCATGATAAACACCATATGGTCATCGAGATACAATGTTGAAAAAAAATGTGCATGAATTTTGGGCCCATTCAATGACACGAGCTGAATCCACTCGCAGAATTTTCTCTTGGTAGTGTTCCAACCAACAGCATTACGTCAGCAGTGAATTACCCAGAAATGCTCTAATGTACAACAAATGGTATGGCAATTTAGCGTCAAGGGATCGAATCGCCACAGCAACATATAGAATAAGGAAATAAGAACTTCAGACTTTATCTGTAGAACCAGTTGCTGCGATATAAAGCAGATGGGTTATTATAACTATGTCTTAGGCGGCACGAGAATGGCCCAACCAACCACACCTTAGGAATGGC…	199.638	-1.69251	1.77662e-07	0.000356946	DOWN	Achn350331	Actinidia chinensis	ERF	ERF family protein
DN37014_c0_g1_i1	DN37014_c0_g1_i1 len=2601 path=[6120:0-353 6451:354-395 2736:396-485 7057:486-509 2850:510-531 2872:532-560 2901:561-580 7061:581-604 2945:605-607 2948:608-629 2970:630-661 7056:662-685 3026:686-705 7060:706-729 3070:730-961 7068:962-985 3326:986-1063 7069:1064-1087 3428:1088-1275 7064:1276-1299 3640:1300-1323 7059:1324-1347 3688:1348-1440 7065:1441-1464 3805:1465-1584 7062:1585-1608 3949:1609-16…	ACGGCTGCTGAAGTTGCTGGAGGTAACCATTTCACTGTGCTAGATTAGATCAAACACTCTTTTCATCAGGTCAGGTCTCACCTTTTTGTTCCACCCTCGGCCGAAATTACAACATTTTTTTGTTCTCTTTTTCACCTCGCAAATCCTGGATGCTTAAAAGATTCGCTTGTTTATCCCCTTTGTTTGTTTTCATTCCAACTTTTAAGTGTTCTTTGGTGTCAAAAAAAACTTTTAAGTGTTCTTTATTGCTATCCATCTGCCCCCTACTGTCCTCGTCAGCAAATTTACTAACACCTTGGGGCAAGCGTGCTATCGATGCTTTCCCGGTGACGTGATGTTGTATATCATGTGAACATCTGTGTTTTGCTATCACAGGAAATCCCCTCTCGTGGTCCAGTC…	17.3233	-7.6012	2.34706e-07	0.000449362	DOWN	Pbr002083.1	Pyrus bretschneideri	ERF	ERF family protein
DN38307_c1_g9_i9	DN38307_c1_g9_i9 len=558 path=[502:0-77 557:78-91 571:92-110 21216:111-134 614:135-149 19383:150-207 652:208-266 711:267-295 740:296-305 21219:306-329 774:330-330 775:331-334 7793:335-405 832:406-407 834:408-449 16482:450-468 14805:469-482 972:483-485 21226:486-509 999:510-517 21228:518-541 1031:542-557] [-1, 502, 557, 571, 21216, 614, 19383, 652, 711, 740, 21219, 774, 775, 7793, 832, 834, 16482,…	CATCCTCATGCTCGTGTATGCTAGGCTGGAATCAACGCCATTGGTCAGATGTCTACAGATTTGGGCCCAGACTTGCAAGTTCATTACCATCAGAAGGTTCTTCCAGCATTGTCAAATGCTTTGGATGATTTCCAAAATCCATGGGTTCAAAAGTGCGAGGATGTTGTTACCTGAATCAGATATAGTGCATGCCTGTAAAGTGCCGACAGAGAGAAAGGGGGCAGCCATGGCCAGGCCAAGCGCCGGAGCTGGTGAGGTTGCTCCAGATCCTTTAGGCCTACAACAGAGAGACATGAACATCCATGCGTGTGCTCAACTTCTCCCACCAGCGCCTCTTCTCCCACCAGCGCCTCGCCATCATCGATCTGGCATCCGGCGACCAGCCCCTCTACAACAAGG…	9.13342	6.66212	3.92499e-05	0.0233455	UP	Achn239411	Actinidia chinensis	ERF	ERF family protein
DN39259_c0_g1_i2	DN39259_c0_g1_i2 len=2281 path=[1:0-82 61:83-113 92:114-130 109:131-162 141:163-190 169:191-234 213:235-259 238:260-301 4847:302-315 4861:316-381 303:382-382 304:383-430 352:431-461 6605:462-485 407:486-574 496:575-597 519:598-601 6595:602-625 547:626-644 566:645-665 587:666-819 741:820-848 770:849-873 795:874-889 6599:890-913 835:914-1035 957:1036-1066 988:1067-1161 6603:1162-1185 1107:1186-1403…	TTACTCCCTGTGGCCATCTCCTCACACGTTTCGTGTCCCTGCTCCGCTCGTCCCAGTCTCGTCATCTCCCCTCCTCCGCCAGCCAAAAGCGCCATTAAACCCCTCTCTCCTCCTCCGCCTCCTCCACTCCCTGCCGAAAAAAATCCAGGAGAAGAGCAGAAGCATCATCTCTTCATCGCACAAGCAAAGCCCTCCGATCGGATCCGGAGCCCGGATTCCGAACTGCCCATTCCGCTCGCCCTGCGTAACTGTCAGTCCCCTGCTCGGGCTCCGGCGGAGGTCGCCGTGGCATCCACGCTCGAGACTGCTGTGATCAATCTAATCTCGTCGATGCTTGGTCGTGTTGGTCATGTGAGCAGAGAGCAGGAGTGGAGTACTGCCAGTGAGAGCGCGCCATTG…	9.40746	6.70564	3.16875e-05	0.0198338	UP	Zmw_sc02892.1.g00070.1	Zoysia matrella	ERF	ERF family protein
DN39933_c0_g2_i4	DN39933_c0_g2_i4 len=4527 path=[1:0-93 72:94-118 97:119-151 130:152-180 159:181-223 202:224-308 287:309-316 295:317-368 347:369-493 472:494-541 520:542-560 18717:561-584 563:585-616 18721:617-640 619:641-670 649:671-715 694:716-801 18726:802-825 804:826-845 12319:846-941 18719:942-965 12439:966-987 12461:988-1030 12504:1031-1034 18727:1035-1058 12532:1059-1123 18731:1124-1147 12621:1148-1163 1263…	GGGGAATATCTCATTGCAGTCTAAGTGTTGATTTTTTTTAGATCTTGCTCTAGAGTGTTTATACAAAATTGCTAGGGCAACAACAGAACAACAGCGGCAATAGCATATCTTTTCTGATACCTCTTACTGCAACTGCATTTAGCAATTTACAAAGGATTCTAGGCACCACCAACACTACAAAGAAAGCATTATCTCAACGACTAAAATGAAAGTTTGCTTTATGAAGAGACTAGACGGAATAGGGGAGAAAAAGGAAAATAATTACATGGAATGAACTACTAGCACCTTTGTTTTCCTTGTCAGCGACCATAGGCGGTGCTGGAGTAAATAGCGGTGGTATTCCTACTCAATATCTCCAAGACCTTGAGGTTTGATGAGCTCACGAATCTAGGAGCCTTG…	9.65293	-6.75744	5.78121e-05	0.0313609	DOWN	RrC1700_p1	Raphanus raphanistrum	ERF	ERF family protein
DN39965_c4_g1_i1	DN39965_c4_g1_i1 len=979 path=[1261:0-41 6216:42-65 1304:66-124 1363:125-128 1367:129-155 1394:156-206 6217:207-230 1469:231-233 6213:234-257 1496:258-299 6214:300-323 1562:324-362 1601:363-372 1611:373-374 3173:375-386 3185:387-404 3203:405-496 3295:497-559 3358:560-584 3383:585-602 3401:603-650 3449:651-666 3465:667-688 3487:689-734 3533:735-738 3537:739-783 3582:784-805 3604:806-837 3636:838-8…	GTTCTTCGCGTACAAGGCCGACCCGGGCAGCGTGCCGCTGGATTACGCGCTGTTCCAGCCCAACCCGGGGGTGACGGACCCAAACACCAAGCTCAACTACGACAACATGCTGTACGCGCAGATCGACTCGGTCTACGCGGCCATCCAGGCGCTGGGCCACACCGACATCGACGTGAAGATCTCCGAGACGGGGTGGCCGTCGAGGGGTGACCCCGACGAGGTCGGCGCCACGCCCGAGAACGCAGGGACGTACATCGGGAACCTGCTGCAGAGGATCGAGATGAAGCAGGGCACGCCGCTCAGGCCGTCCGTGCCCATCGACGTCTACGTCTTCGCGCTGTTCAATGAGAACCTCAAGCCCGGCCCGGCGTCGGAACGGAACTACGGGCTGTTCTACCC…	60.9348	3.79472	8.01177e-06	0.00736626	UP	Pbr002083.1	Pyrus bretschneideri	ERF	ERF family protein
DN40825_c2_g10_i1	DN40825_c2_g10_i1 len=589 path=[12540:0-83 614:84-89 620:90-92 623:93-98 2425:99-108 2435:109-218 4319:219-247 8806:248-272 2599:273-277 2604:278-278 4366:279-326 4414:327-346 2673:347-350 2677:351-367 17441:368-391 2718:392-413 2740:414-454 2781:455-472 2799:473-483 2810:484-484 2811:485-540 2867:541-588] [-1, 12540, 614, 620, 623, 2425, 2435, 4319, 8806, 2599, 2604, 4366, 4414, 2673, 2677, 1744…	GGCGTGCGCGGCGGCCTCGGCGGACGGGTAGGTCCCGAGCCAGACGCGGACGCCCTTGACGGGGTCGCGGATCTCCGCCGCCCACTTGCCCCACGGCCGGCGCCGGACGCCGCGGTACTGCGCGGGCTTCCGGCGCCTGCTGCTGCTCGGCGCCGCCGCCCTCTTGGTGGGGGACGCGGCGCGGAAGACGAAGGAGGGGTTGCTCTCCACCTCCTCGTCGCCCTCCGCCATATCCTCCTCGTCGTCGTGGTCGGAGTCGTCGTCGAAGTCGCGGAACGCAGCCTCGAAGTCGTCGGCCTTCCTCCGCTGCTGCCGCTTGCTCTCCCCGGCAGAAGCGGGCCAGAGGTGGCCGGGCTTGACCCGACGCGGCGGCGCGCTCGGGATCAGCTCGGCGAGGAT…	147.633	1.49388	1.67744e-05	0.0124084	UP	Zmw_sc01905.1.g00030.1	Zoysia matrella	ERF	ERF family protein
DN42267_c0_g1_i2	DN42267_c0_g1_i2 len=2789 path=[1:0-81 10627:82-101 79:102-161 12629:162-185 163:186-213 191:214-283 261:284-293 12622:294-317 295:318-361 12625:362-385 363:386-402 380:403-445 423:446-469 447:470-501 479:502-541 12636:542-565 543:566-588 566:589-616 12627:617-640 618:641-682 660:683-721 699:722-772 12632:773-796 774:797-797 775:798-820 798:821-934 12623:935-958 936:959-990 968:991-1013 991:1014-…	TTTTTTAACAGCACCGTCATGCAAAATTGCAGACTGATGTTACCATTGTACATATCTTGTGAAGTACCACATGTCAGGTTTTTGTACAAAAACGAATACCCATTGTACAGCCTTAATATCTATCTTACATGTTCAGTGAGTGGACATGATCCCATGCCTATGCTAAGCATGTGCTCCTCCAGTAAATAGTTAGCATCCACAAAAAGAATTGCTGCCCTAAAAGAGCTACCCCACGACAACTGCAAACTATTGGTGCACAATACACATATGTTACACTTTCAGTAGCTCAAACTGTGAATGGTAGCGTCCATGGAATGGTGGCTGACTGAAGCTGGATGGACGTCATATCTTGGTGACATAGGCAAAATTGATTCTGAACCGAGATCCCGCTTCACACCT…	11.7313	-7.03907	5.89235e-06	0.00564068	DOWN	Achn181331	Actinidia chinensis	ERF	ERF family protein
DN42652_c1_g3_i8	DN42652_c1_g3_i8 len=5152 path=[17185:0-152 17315:153-213 17376:214-223 17386:224-308 6995:309-333 25849:334-357 7044:358-371 17996:372-422 7109:423-431 7118:432-440 3997:441-452 4009:453-455 4012:456-473 4030:474-531 4088:532-564 4121:565-617 4174:618-659 25843:660-683 4240:684-690 4247:691-691 4248:692-695 16925:696-719 16949:720-758 4315:759-759 4316:760-764 4321:765-797 4354:798-843 4400:844-…	CCGTCTCCAGCCCGGAGCCAGCCTCTATATACAGACGATCGACTCTTGGCTCGAGTGGCAACGAACCCGTAGAGAGGTTACCAGTGCAGTGCGTGCTCTAGCAATAGCAGCTGCGTATAAGTAGTACGTGGTGGGCAGCATGGAGGAGCCATCAAGGGCGCCGCTGCTGCAGCCCCGCGGCGGCGATGGATCGGCGAGGAAGGGGCGCGCGAGGCGGGTGGCGCTGGAGTGGTTGGTGGAGTCGAAGAAGCTGTGGCAGATCGTGGGGCCGGCCATCCTCCAGCGGATCGCGCTGTACGGGATCAACGTCGTCTCGCAGGCATTCATCGGCCACATCGGCGACCTCGAGCTCGCCGCCTTCTCCATCGCCGCCACCGTCGTCGCCGGCTTCAACTTCGG…	156.063	1.4663	4.20848e-06	0.00450582	UP	TRIUR3_11943-P1	Triticum urartu	ERF	ERF family protein
DN44253_c1_g6_i4	DN44253_c1_g6_i4 len=1259 path=[1:0-104 28379:105-128 107:129-242 22987:243-259 23004:260-266 245:267-279 258:280-372 23603:373-407 386:408-491 470:492-512 23035:513-536 515:537-542 521:543-740 24075:741-764 743:765-775 754:776-830 28384:831-854 833:855-866 845:867-905 25520:906-1040 905:1041-1258] [-1, 1, 28379, 107, 22987, 23004, 245, 258, 23603, 386, 470, 23035, 515, 521, 24075, 743, 754, 2838…	TCTGATCGAAATATCGTGCTGGTTTATATAGGCAGCACAGCTCTTAACCTCAGCCACTCTGCTCCGCTCTTCCTCTCTGCAGTCAGATCCTTCAGTATTCTTCAGTTCTTCTCCAGAAATGGCCGCTGGCACTAGCAGCGAGCCTAGTCCTTTGAGTACATTACCAAACGAACTTCCAGCTAACTTCTTGAAGGATATTACCAATAATTTCTCTACTGAGAGAGAACTTGGTAAAGGTGCGTTTGGAACAGTCTATAAGGGAATTCTGCCACATGGAGAAGTGATTGCTGTGAAGCAGCTTGATCAAAACTCTGCAGTACCACAAGAAAAGCAATTCAAGAACGAGGTCATAAATCTTATGGCTGCCCAACATGAAAATATTGTGAAGTTGGTTGGCTA…	147.846	1.54607	2.04777e-05	0.0143337	UP	Pavir.3NG307900.1.p	Panicum virgatum	ERF	ERF family protein
DN32205_c0_g1_i20	DN32205_c0_g1_i20 len=3738 path=[3702:0-236 3916:237-237 3917:238-368 4048:369-391 4071:392-650 4330:651-689 4369:690-777 4457:778-920 7736:921-921 7737:922-939 4684:940-1031 7445:1032-1131 4797:1132-1522 5188:1523-1662 8881:1663-1686 5352:1687-2879 6545:2880-2897 6563:2898-3597 7263:3598-3612 7278:3613-3737] [-1, 3702, 3916, 3917, 4048, 4071, 4330, 4369, 4457, 7736, 7737, 4684, 7445, 4797, 5188,…	TGCGAATCGATCCCCAATCATTGCCTCACACCCCCTCCAGAACACCACTGCCGGTTCCGCCCAGCCGCCATGGGAGCAGCTCGCCCCATGGTCGAAGGCGGCACCGGAGTGGAGGCAGATGGCGGCAAATCTCCGGCGACGGACGCCATGAAAGCTGATTCAGCGACACTGCTATTCAATGGAGCCCATGGTGTCCCTATTCCGACGCAATGGCGAGCAACGTCATTCCAATCACTGGGGCCCCCCCCCCCCCCTCCTCCCCGGTGTTGCTGGATTTCAGTCGCCTGCATTCCCCTTCTTCCACACAGCTGCTGGATTTCAAGCGTCGGAGTTCCTCCTCTCCTCAGGATCTGTTGGGTTTCCATCTCAGACGAACTCTCTCCACGGAGTCCCTGGGAT…	12.3303	7.09281	5.10426e-06	0.00525736	UP	Bradi1g56841.1.p	Brachypodium distachyon	FAR1	FAR1 family protein
DN36994_c0_g1_i7	DN36994_c0_g1_i7 len=2970 path=[1:0-83 9825:84-107 86:108-148 9832:149-172 151:173-199 6339:200-229 208:230-304 9841:305-328 307:329-343 8129:344-375 354:376-421 8197:422-457 436:458-502 9838:503-526 505:527-591 4814:592-601 9840:602-625 4848:626-658 9842:659-682 4905:683-683 4906:684-704 4927:705-804 5027:805-849 5072:850-929 5152:930-947 9828:948-971 5194:972-1011 9830:1012-1035 5258:1036-1249 …	CAGTCACCAACCCCGCCTGCGCCTGGCCGCTCTCCCGCCATGATGAAGCAGCTCCACAAGTCTTCGCCCACCCATGCGCCGTCGCCGGCGCACGCGCCGGCGCCCAAGGCCGCCAAGCCAGCACGCCCCGGCCCGCGCTCCTGGCTCGGGTACGTCCTCCGCGAGCAGCGCCTCCTCTTCGTCCTCCTCGGCGCGCTCATTGCCTCCACCTTCTTCCTCCTCCGCCCCTACCTCTCTCTCTCCCCGTCCTCCCAGTACCCCGACCACCGCCCGCTGTTCTCATTCGCCTCGCACTCCCGCGTCCCTGCCGGCTTCCGCCCGCCGCCGCGCCGCGTCGTCGTCACTGGCGGAGCCGGGTTCGTGGGCAGCCACCTCGTGGACCGGCTGCTGGAGCAGGGG…	21.0998	-7.88566	4.2783e-08	0.000100905	DOWN	MDP0000247737	Malus domestica	FAR1	FAR1 family protein
DN38678_c0_g1_i1	DN38678_c0_g1_i1 len=4124 path=[1:0-114 12119:115-138 117:139-172 12125:173-196 175:197-210 12129:211-234 213:235-254 233:255-291 270:292-301 280:302-345 324:346-396 12123:397-420 399:421-460 439:461-489 468:490-899 878:900-960 939:961-992 971:993-1039 1018:1040-1098 8003:1099-1175 1150:1176-1211 8687:1212-1247 1222:1248-1274 12130:1275-1298 1273:1299-1344 12135:1345-1368 1343:1369-1383 5322:1384…	TCAGCGTCCGCGTCTGGAAGACGTTCAGCGACTGCTTCGCGTGCCTCCCCGTGGCGGCGCTCGTCGGCGACAAGATCTTCTGCGTGCACGGCGGGCTGTCCCCGGAGCTGGAGAAGCTCGACCAGATCCGCGCCATCGCGCGGCCCGTCGCGGAGGTTCCCGACCACGGGCTGCTCTGCGACCTGCTGTGGTCGGACCCGGGGAAGACGGTCAAGGGATGGGGCGAGAGCGAGCGGTGCGTGTCGGTGACCTTCGACGCCGACACGGTAGCCGGGTTTTTGGAGAAGCACGGCCTCGACCTCGTCATCAGGGCGCACCAGGTGGTCGAGGACGGGTACGAGTTCTTCGCGGAACGCAAGCTCGTCACCGTCTTCTCCGCGCCCAACTACTGCGGCGAGT…	11.7747	7.03452	2.46231e-05	0.0165584	UP	Jcr4S06752.20	Jatropha curcas	FAR1	FAR1 family protein
DN41143_c0_g1_i4	DN41143_c0_g1_i4 len=1781 path=[1:0-103 82:104-104 8072:105-127 107:128-152 132:153-153 133:154-175 155:176-210 190:211-289 6385:290-309 318:310-345 8251:346-369 378:370-396 8253:397-420 429:421-433 8255:434-457 466:458-508 517:509-535 544:536-586 595:587-588 597:589-589 598:590-610 619:611-623 632:624-637 646:638-644 6572:645-791 784:792-811 804:812-852 845:853-864 857:865-868 861:869-898 891:89…	GTTACGGGCACATGAAATAACCAAAATACCCTCCGTTTTTTCTGGTCCCCTTCGCCCAATACCGGATCGGGAATCGATAGTTTTTCCTCTCCTCTCCCGTACGCGTCTTCTTCTCCTCCTGGCCGACCGCTTCCCCAGCTGGCCGGCGAGCTCCCACGGCCGCCCTCTGTTCCCCAGGCGCCGCCGCCACCGCCACCCTTTGTTCCCCAGCCGGCCGGCGAGCTCCCACCACCCTCTGTTCCCCAGGACGGGGCCTGCCAGGCCCCGCCGCCGCCGGGATGGGGACCTCGCATCCGACGCCGGCCCAGGCGTCGCTGGAGCTCATCCTGGTGGCTGGGGACGGCAAGAGCATGCCGACAGGCTTGTGGTCAGGGGAGCGCGAGATGGGGACGTCGGAAG…	13.6861	-7.2614	2.9309e-06	0.00333547	DOWN	Achn377091	Actinidia chinensis	FAR1	FAR1 family protein
DN45670_c5_g5_i3	DN45670_c5_g5_i3 len=2174 path=[5305:0-90 5373:91-106 5389:107-142 5425:143-176 17260:177-200 5483:201-249 5532:250-267 5550:268-299 5582:300-324 5607:325-384 5667:385-424 5707:425-540 5823:541-595 5878:596-700 17268:701-724 6007:725-769 17262:770-793 6076:794-811 6094:812-819 6102:820-835 6118:836-865 6148:866-909 17259:910-933 6216:934-980 6263:981-1024 6307:1025-1056 6339:1057-1104 6387:1105-1…	GTGAATATATCTTTGACAAACTCGATCGCCTTCTTAGATGTAATCTTGCCGACTGGCTTCACTTCAATCCACTTGGTGAATTTGTCGATAGCAACAAACAAATGAGTGAACCCTCCTCGTGCTTTCTTGAAAGGACCGACAATATCAAGCCCCCAAACAGCAAAAGGCCAAGTCAATGGTATCATGTGAAGTTGCTGTGAAGGCACATGTGTTTGTTGAGCGAAGAATTGACAACCCTCACACTTCCGAACAACTTGGTGTGCATTTTTGACCGCCATGGGCCAATAAAACCCTTGCCGAAAAGCTTTGCCGACCAAAGTCCTGGAAGCTGCATGATTGCCGCATATTCCCGAATGAATCTCTTCTACCAACTTCTAGCCTTCAGAAATTGAGATGCAT…	40.1063	-5.93709	6.16223e-09	2.37615e-05	DOWN	LOC_Os04g22990.1	Oryza sativa subsp. japonica	FAR1	FAR1 family protein
DN45746_c3_g2_i15	DN45746_c3_g2_i15 len=1970 path=[3352:0-45 3375:46-46 6896:47-158 3412:159-161 3415:162-165 3419:166-171 7631:172-229 3483:230-238 5638:239-242 7368:243-279 3533:280-281 3535:282-291 3545:292-319 3573:320-329 3583:330-337 3591:338-445 5315:446-454 13257:455-478 5348:479-498 3752:499-504 3758:505-509 3763:510-515 3769:516-528 3782:529-533 5681:534-540 5688:541-582 5730:583-590 5738:591-626 3880:62…	ATATTTGACAAGTTGCATGCAAGGAGAAGTTTGAAGCATTTCTTCTTCAATCATGTCTCAGTAGGTTTTGTTTTCCTACTACCTTTGTTTCTTTTTAATGTCATTTTGTATCTTATTTATCCCTTTTGTGCTTTAGGATTTTCTGTTGAATAATTATGATTTCAAAAATGAACAAGAGAGGACAAAGAGATTTGCTAAAGCTATCAGTTCCTTCAAGGGTGCCAATGCTGCTTCTTTACTGTACAATTCGGAGCTGTTGTTCTTCCCCATTTTCTTTGAAAATCACTGGTGTTGCCATCATCAAAGAATGGGTGTGGGCTGTTCTTGAACCTTGTCTTTGTGATTTTGCACCAGATTGTACTTTCCATCAACATGTAAAAGCTGTTTTTCTACAAAATT…	39.0755	-6.31994	1.11004e-07	0.000234606	DOWN	MLOC_76996.1	Hordeum vulgare	FAR1	FAR1 family protein
DN38669_c0_g4_i6	DN38669_c0_g4_i6 len=1246 path=[4645:0-40 7785:41-46 7791:47-271 4896:272-329 4954:330-356 4981:357-386 5011:387-410 5035:411-425 5050:426-437 5062:438-449 438:450-455 7333:456-458 7336:459-479 8832:480-515 3031:516-530 3046:531-554 3070:555-560 10161:561-584 3100:585-599 11267:600-623 3139:624-644 3160:645-650 3166:651-666 3182:667-715 3231:716-734 3250:735-735 3251:736-779 3295:780-800 3316:801…	GAATGGGTAGTGCCGACGGATTGGGATTGATACATGGAGCAGATAATGATCCTTTACATGTTTGTCCTATTTTTTTATGAAATCTTTTACATGTTTGTATATATAGTCCACGGACAATGCAAAATTATCAACCCACCTACCAGCATCTAGCGCCGCTGCTAATTTGATTTAACCGATGCGTACGCACGGAGTAGGAATTATTGCGTGCACGGCGAGCTCGGCCGTCAGTGCGGGGACATGATTGAGCGACGTTCACAGCCTGGGCTTGGGGCGGAGGCGGTCTCCCTCGGTGAGGACGTGGCTGCGGTTGATCTCGGCGAGCGACGTGCATCCACTGAGCGCCATGGTCAGCTCGAACTCATCGCGCAGCATCCGCAGCACGTTCCGCACGCCGGCCTC…	218.624	11.2444	9.16845e-20	7.46033e-15	UP	FANhyb_rscf00000398.1.g00005.1	Fragaria x ananassa	G2-like	G2-like family protein
DN38669_c0_g4_i7	DN38669_c0_g4_i7 len=1504 path=[4261:0-113 13949:114-129 4367:130-381 14320:382-405 4643:406-407 13277:408-431 7791:432-656 4896:657-714 4954:715-741 4981:742-771 5011:772-795 5035:796-810 5050:811-822 5062:823-834 438:835-840 7333:841-843 7336:844-864 8832:865-900 3031:901-915 3046:916-939 3070:940-945 10161:946-969 3100:970-984 11267:985-1008 3139:1009-1029 3160:1030-1035 3166:1036-1051 3182:10…	CAGGAATGGCATCATATGTGAAATACTGTCTTACTGCTCCTGTACATCTGATACAGTACTCTGTCGCTCAGTTGGTACAAACATGTCAGTGAAGTGTTTCGTTGACTTTTTTTTTGGCAATTTCATGAATCTGCACTGAGATTTGGTGCTTGCCAATGTGGCGCCTCGTGTGTACCAGCGAGACCTCCACTTTCTTCCAAATTCTTAGCAGTTTTCAGGATGCATGTTCACAATGTCGCATGGTGCTCGCCGGACCATATCTGGGAAAAGGCAAAGCACTCGCAGCGCGTTGTTGGCGTCGCCGCCGCCTTTGTAAGACACGCCATGGACAGCCGAGGTGATCACGAGGATGATGATGAGCATTTGAACACCACGATGAGCATGAGAATGGGTAGTGCC…	1144.99	-2.05441	1.21173e-21	1.97196e-16	DOWN	FANhyb_rscf00000398.1.g00005.1	Fragaria x ananassa	G2-like	G2-like family protein
DN41041_c2_g9_i13	DN41041_c2_g9_i13 len=3377 path=[11709:0-202 11889:203-244 11931:245-331 29894:332-355 12042:356-400 12087:401-424 12111:425-441 29899:442-465 12152:466-531 20024:532-556 12243:557-583 12270:584-622 12309:623-689 12376:690-714 12401:715-772 12459:773-840 384:841-849 393:850-862 406:863-917 29904:918-941 485:942-1291 29906:1292-1315 859:1316-1330 29901:1331-1354 898:1355-1394 29903:1395-1418 962:1…	ATTCTTCATCGCCTCCAGTTTGCGTTCGGAGCTTACGACACGGATCCACCTCCCTGGCATTGCTGGTCACGGGCGAAGCTACGTATACCGTCCCGAGTGCCATGGCACCAGGGTAAAAAACGAATCATAGTGCTTGGAACTGCCTGGACGCCACACAACAGAAAGCATCGAGTTGCTCTGTTTCGTTGGCGAGGGAAAGAAGACGCGAAGCCACGCGCACATCCGCGACGCCGCGAAAGGGCGAAACCAAGCTCGCCCAAATTTGCCGCCGAGAACTACCAAATCCGGCGAGCTAACTGATCCACTCATCGATAGTCGCATGCGTGCCTTGTTGCCGGAAGCCCAGAATCCATCCCCGCGGCCTCAATCCTTTCCTGTTGGCTCTCCCTGCTCCGTTTC…	12.4893	7.1194	1.71438e-05	0.0126243	UP	mrna15055.1-v1.0-hybrid	Fragaria vesca	G2-like	G2-like family protein
DN43709_c1_g2_i1	DN43709_c1_g2_i1 len=1743 path=[18425:0-76 25:77-95 19521:96-119 68:120-166 115:167-204 153:205-243 9455:244-276 14523:277-300 253:301-327 19527:328-351 304:352-358 19528:359-382 335:383-397 9747:398-431 384:432-450 9965:451-481 435:482-516 470:517-568 522:569-586 19520:587-610 564:611-634 588:635-734 688:735-796 750:797-797 9183:798-855 19535:856-879 9265:880-881 835:882-896 8841:897-956 910:957…	CCTGCACTAGACAAGGCTGGCTAAGGTGTTGTGCAATCAACCAATCACATCCTTAGTGAATATGTCCGGGATCCAGCAAATTTAACCGAGGGCCTGACCATTGGCGTAACATGATCTTTTGTTATCCCTCCTAAATACTGTCTAAATAGAACTATGATAATTTGAACATTTAGATGTCCGTACTCAAACAGCTAAATACAGTGTCCATTTCGGTACAGTTCAAGATTAATGTACAAGCCCAAAACACAATACTCTTGTCGATCAATACATACCACCAACCAAGCAACTTTGCTCTTCAGCCTTCACATTGTCCCCCCACATCTCTGGTATTCACATTGCCCTCTCTATCTCGTGAAGAGGTGACCCAGGAGCCCAGGAAGATAGATCCATTATGTACAT…	19.4943	-7.77176	4.8196e-06	0.0050278	DOWN	Sopen01g037580.1	Solanum pennellii	G2-like	G2-like family protein
DN44953_c3_g4_i6	DN44953_c3_g4_i6 len=666 path=[12901:0-82 3158:83-85 3161:86-86 3162:87-97 3173:98-118 8509:119-148 3224:149-160 3236:161-166 3242:167-172 3248:173-181 3257:182-189 3265:190-190 6139:191-220 8978:221-259 3335:260-262 3338:263-278 3354:279-280 14801:281-304 3380:305-310 3386:311-331 3407:332-340 6607:341-349 14807:350-373 6640:374-397 6664:398-472 6739:473-495 3571:496-496 3572:497-498 3574:499-57…	GGGATCAGCACGGTCATCACACCACCGGCGGTCTCCAGACCCAGGGACAGCGGCGTGACGTCGAGCAGGAGCAGGTCCTGCACCTTCTCGTTGCCCTCGCCGCTGAGGATGGCGGCCTGGACAGCGGCGCCGTACGCCACGGCCTCGTCGGGGTTGATGCTCTTGCAGAGCTCCTTGCCGTTGAAGAAGTCTTGGAGCAGCTGCTGCACCTTGGGGATACGAGTGGAGCCGCCGACAAGCACGACGTCGTGCACGGTGCTCTTGTCCATCTTGGCGTCGCGGAGGCACTTCTCCACGGGCTCCATGCACTTGCGGAACAGGTCCATGTTGAGCTCCTCGAAACGGGCACGGGTGATGGTGGTGTAGAAGTCGATGCCCTCGTACAGCGAATCGATCTCG…	93.2152	-2.33884	7.78309e-05	0.0388531	DOWN	FANhyb_rscf00000233.1.g00002.1	Fragaria x ananassa	GATA	GATA family protein
DN45020_c0_g4_i2	DN45020_c0_g4_i2 len=3201 path=[3433:0-32 3443:33-35 3446:36-73 3484:74-76 3487:77-90 3501:91-127 3538:128-155 3566:156-156 3567:157-211 3622:212-225 3636:226-608 4019:609-619 4030:620-635 12537:636-659 4070:660-733 12539:734-757 4168:758-772 12524:773-796 4207:797-829 12526:830-853 4264:854-870 9565:871-902 4313:903-963 4374:964-971 4382:972-1018 4429:1019-1024 4435:1025-1063 8803:1064-1087 4498…	TCCTCATCCTCGAGCCGAAGAATCTGAGCTGCGGAACCTGAAGGTCGCCCCCTGCTGCAGTACCCAACCTGTACGACCCCGCGGAATCGCCACGCTGCTGCGGGGCCTCAAGAATTCGACGACGCCTGATCGAGCTGCACGACCCTGAGAAGCCCTGGTCTCCAGTCCTTTTTCTTCCCCTCGATTGGTCTTTCAATTCCATGAAAAAAAAACAATCTTCTTGGTTCTGGTGCTCTTGTCTGTGAGAGAGATTAGAAGTGGATGCTCCCTAGACACTAAGTACATGTTTCTATTAATGCATATATGAAATTGATTGCTTATGCCTTTTGATTGTACATACAAATGTCAAATGTGTGCTACATGGCCGGCTCTGTAAATATCAGTTTTTTAGTTTTACTA…	104.124	2.00315	6.89401e-05	0.0353919	UP	Sme2.5_01230.1_g00009.1	Solanum melongena	GATA	GATA family protein
DN45020_c0_g4_i6	DN45020_c0_g4_i6 len=2908 path=[3309:0-42 3329:43-53 9979:54-77 3363:78-83 3369:84-139 3425:140-147 3433:148-157 3443:158-160 7493:161-198 3484:199-201 3487:202-215 7298:216-252 3538:253-280 8561:281-314 4030:315-330 12537:331-354 4070:355-428 12539:429-452 4168:453-467 12524:468-491 4207:492-524 12526:525-548 4264:549-565 4281:566-597 4313:598-658 4374:659-666 9105:667-684 9123:685-695 9134:696-…	GTTTTTCCTCAGGCCGCCTCCCCCCTCCAGCCCTCCACTCGGCCAACTGCTCCGCGCGGTGATTAGGGTTTAAGGCGCAACCGCAGCCGGCTCCCTTCTCTACAGATCCGTCCTCCCCGTCTCCATCCTCATCCTCGAGCCGAAGAATCTGAGCTGCGGAATCTGAAGGTCGCCCTCTGCTGCAGTACCCAACCTGTACGACCCCGCGGAATCGCCCCGCTGCTACGGGCCCTCAAGAATTCGACGACGCCTGATCGAGCTGCACGACCCTGAGAAGCCCTCCTGCTATATGCTTGTCTATTGAGCAGAAGACATGGCTTCACAAGGGACATCTTCCAAGAGGCCATTTCAGAAGAATTCTTCAGACCATGGTGGTCGGGGCAAGTGGAAGAAGGCAAA…	15.3363	-7.42556	4.33761e-07	0.00073531	DOWN	Sme2.5_01230.1_g00009.1	Solanum melongena	GATA	GATA family protein
DN45370_c0_g2_i4	DN45370_c0_g2_i4 len=3916 path=[10267:0-175 10420:176-230 4156:231-232 4158:233-315 4241:316-318 4244:319-322 4248:323-329 10475:330-387 4302:388-423 19738:424-447 4362:448-470 4385:471-506 4421:507-508 4423:509-547 4462:548-565 4480:566-589 4504:590-601 4516:602-655 19743:656-679 4594:680-712 19745:713-736 4651:737-787 4702:788-806 4721:807-853 4768:854-877 4792:878-889 4804:890-932 4847:933-934…	ATAGAACATCACAAATATCATGAGAACAAGTCAATATCAATTTAACAAAAAAAAAAAAAGCATGTCCTTAATTCATTACCAAAAAGTAAAAAGGTGAGAAGAGCTATACAGTCAATGAAATTGTTGGAAGCTTACTTGCCTGAAAGTAGTTGGATAGATACTATTCCTTCAAAAAAGAATTGAGATACAGCTAAGAAACCATTAGGATTTTGTTAGGAGCTGAAACGAGACTTAGGATGTATGAGAATGCCCCCTTGGGTGGCGTCTCAAATGTTTCCAGTTCTTCAGCCCACTGTCAACAGAATGCATATTCTTTCTTGTGTCAATAAGAACCAAAAAGCTTCCTTCGTTCTTATACCATCCGCCGTCGCTTTAGATTAGTCTTTCTTTACTTGCTCG…	41.9126	-8.87601	2.31539e-11	2.64278e-07	DOWN	DCAR_012851	Daucus carota	GATA	GATA family protein
DN45370_c0_g2_i7	DN45370_c0_g2_i7 len=4134 path=[10267:0-175 10420:176-230 4156:231-232 4158:233-315 4241:316-318 4244:319-322 4248:323-329 10475:330-387 4302:388-423 19738:424-447 4362:448-470 4385:471-506 4421:507-508 4423:509-547 4462:548-565 4480:566-589 4504:590-601 4516:602-655 19743:656-679 4594:680-712 19745:713-736 4651:737-787 4702:788-806 4721:807-853 4768:854-877 4792:878-889 4804:890-932 4847:933-934…	ATAGAACATCACAAATATCATGAGAACAAGTCAATATCAATTTAACAAAAAAAAAAAAAGCATGTCCTTAATTCATTACCAAAAAGTAAAAAGGTGAGAAGAGCTATACAGTCAATGAAATTGTTGGAAGCTTACTTGCCTGAAAGTAGTTGGATAGATACTATTCCTTCAAAAAAGAATTGAGATACAGCTAAGAAACCATTAGGATTTTGTTAGGAGCTGAAACGAGACTTAGGATGTATGAGAATGCCCCCTTGGGTGGCGTCTCAAATGTTTCCAGTTCTTCAGCCCACTGTCAACAGAATGCATATTCTTTCTTGTGTCAATAAGAACCAAAAAGCTTCCTTCGTTCTTATACCATCCGCCGTCGCTTTAGATTAGTCTTTCTTTACTTGCTCG…	17.9099	7.63815	2.74859e-07	0.000502588	UP	DCAR_012851	Daucus carota	GATA	GATA family protein
DN28262_c0_g1_i1	DN28262_c0_g1_i1 len=859 path=[861:0-115 954:116-166 1005:167-167 1772:168-203 1042:204-233 1072:234-328 1167:329-395 1234:396-446 1285:447-463 2337:464-487 1326:488-571 2338:572-595 1434:596-682 2339:683-706 1545:707-858] [-1, 861, 954, 1005, 1772, 1042, 1072, 1167, 1234, 1285, 2337, 1326, 2338, 1434, 2339, 1545, -2]	CAAGAATCCACGAACAGCAGATAAACAACAGGGAGCGAGGAGTGAGCTACAGGTCAGATTGTGAGCGTGATGGCGTCCTCCATGGCTTCGAAGAGGGTCCCTCTGGTCCGTGCACTGGAGAAGCTCCTGACCGCGTCGTCCACACCTGGTGCCAGCTCCACCGTCGTCCGGCCGGTGGCTGTCGCCGGCGGTCTCCGCGGTTACAACACCGGCGCTCAGCTCCGCCGTTACGACAGGGACGAGTCGGACGAGGACAGTGTGCGCGAGTACGAGGACCGGCGCCGCAGCCGCGACTACGCTGTCCCCGGCTTGTTCTCAGACGTGTTCCGTGACCCGTTCGGCACGACGCAGAGCCTCGGCCGCCTGCTGAGCCTCATGGACGACTTCGCGGCGGCGCCC…	278.826	-2.39625	3.58915e-05	0.0217946	DOWN	Csa11g019380.1	Camelina sativa	GeBP	GeBP family protein
DN30528_c0_g1_i2	DN30528_c0_g1_i2 len=1228 path=[3009:0-382 50:383-410 78:411-472 140:473-499 2073:500-536 2110:537-538 206:539-549 217:550-559 1791:560-637 3737:638-661 1893:662-700 368:701-724 3736:725-748 416:749-754 422:755-829 497:830-883 2509:884-929 597:930-957 2449:958-987 656:988-1227] [-1, 3009, 50, 78, 140, 2073, 2110, 206, 217, 1791, 3737, 1893, 368, 3736, 416, 422, 497, 2509, 597, 2449, 656, -2]	AAAAAAACAAAAATACTGTCCTCCCAAGAAAATAAACTGCTTCACCAATCTGCCGTTTGACCTGATCGCCATGTCCTAGATCTCTCATTAATCCAAACGTATAAAATACTCCCGAATTCAACAAAGTACCTGATGAGGTCGGTGCTGTACCATGCTGCCACGTGAGCTCGTCTGCTTCGATCTCCACCACAGACAAAAATAAGCACTCTTCCAATGGCATCGCGCCAAGTGTCCTCATTCTTGGTCACTGCCGTGCTTCCTATAAAACAGCTCCTCCCCTTCCCTGAAACATCATCCAAATCCAAGCAAGCAAGAAACATTTGGCTCACCTCACTGATCTGCTGTGTTCGTCATCACTAGGAGTCCCCACTGTGAAAGTTGCGAGTGACAGCACAACCA…	56.1765	-3.89948	1.71039e-06	0.00235888	DOWN	Zmw_sc00505.1.g00370.1	Zoysia matrella	GeBP	GeBP family protein
DN35753_c0_g1_i2	DN35753_c0_g1_i2 len=1589 path=[1:0-125 104:126-249 228:250-306 285:307-322 301:323-379 358:380-400 379:401-486 465:487-489 468:490-492 471:493-507 486:508-508 487:509-513 492:514-583 8414:584-607 586:608-627 8409:628-651 630:652-675 654:676-807 4032:808-827 8407:828-851 4076:852-858 837:859-900 8408:901-924 903:925-975 8403:976-999 978:1000-1032 1011:1033-1146 1125:1147-1164 3629:1165-1224 1203:…	AACTTTTCTGTGCATTAATTTGTTTATTCTCAGGATCGAAATCCAATCAAATTGATCATATTAGCTTGGCAGAACCATCTCGCCTAAGCAGTTCATGAAGTCATCTGCATAGTTTTCAACGCAGAGGGGTGATGATATTCTGGAGTATTCTGTGTCCACATCCGTGGGCGACATTGATCGAAAAGAAAGATACAAGAAAGAAAAAGGAAAATACAGCAAGAGAGCAACAGTTTTAGTTAGTGTACATCGATGCCACAGTCTGAGTGATCGGTGTGACAACATCTTGGGACATCTCAAGCCTCAACGCACAATCTCTATATAATTTTGGCTGCCTACAGAGAAAGACATGCCCCGCCGCCTTCTGCTCAGGAACTTGGAAATTGGTGCTGTTGCTGATTC…	240.617	-1.03714	3.07234e-05	0.0194413	DOWN	462905134	Eragrostis tef	GRAS	GRAS family protein
DN42122_c1_g1_i13	DN42122_c1_g1_i13 len=1194 path=[2236:0-186 11994:187-304 2533:305-319 11804:320-386 2616:387-392 12117:393-441 2659:442-462 14053:463-487 2705:488-543 2761:544-561 2779:562-583 18836:584-607 2825:608-641 2859:642-695 2913:696-715 18842:716-739 2957:740-745 6133:746-759 18850:760-783 6171:784-784 6172:785-834 6222:835-840 12389:841-905 18829:906-929 12478:930-932 12481:933-953 2984:954-954 18846:…	TTTTAGCTTATGCTCTACTGAATTTCTATATTCCGATGAAAGAACATCGTTTTACAGGTATCAGCAACATCTGAATACAAGATTCATCAGGTCACAAATTCCCCAATGTCACAGCTCCAGCCTTTCAGGGGCCAAACTGACTCAGCTCGTTTGCAGGGCGAGGGGAATCATGTTTTTCTCATCATTATTCTTTGAAATCGATGATAATGTCAAACTGTATACGCATCGGTTTTACCCTGACTTGGATAAACAGACATCACATAAAACAAATGTCACCACGCAGGGCACAAAACAATTTGACATTTTCAACACTGGATTCTCAAATGCAGCATGCGGCGGACTGAAACTTTTCAACACAAGTCACATGTATAGAAATTAAAACCTCCAATTCTAAACAGG…	17.9209	3.87929	2.51805e-05	0.01668	UP	Achn076461	Actinidia chinensis	GRAS	GRAS family protein
DN42860_c0_g1_i8	DN42860_c0_g1_i8 len=4940 path=[4725:0-510 18943:511-534 5237:535-592 5295:593-600 5303:601-663 5366:664-666 18946:667-690 5393:691-738 5441:739-742 5445:743-805 5508:806-810 5513:811-880 5583:881-897 5600:898-898 5601:899-918 5621:919-919 5622:920-920 5623:921-922 5625:923-979 18953:980-1003 5706:1004-1021 5724:1022-1055 5758:1056-1072 5775:1073-1116 5819:1117-1130 5833:1131-1157 5860:1158-1158 …	TCGCCCCCCCCCCCCCCCACCCCTTTTTGTTTTTCTCCCTTTTCTTGGGTTTCATAAATCTCCCAGATATATTGGTTTTCAGATATATCGGATTTCATAAATCTCCCAGATATATCTTCTCTCCCTGTTATTTTCCACTAATTAACATTGTCCCTTCTGAGCATTTTTTTTTTTTGGGAACTCATTCTAAGAAAAACTGATCATCTGGTTGACTTGAATAGTGGACTGTGGCGCAAAATGCACCATACCTGAAAAGAAAGCTTCCAAATTAAATAATATATCATATCATCCCTCTACCTAAATTAATGATGGAAGATCAAATTATACAATTTCATATCTGGTACTTACAGGATCATTTAAAATATATTTTTTTATAATCTATAAATATAAAAGTTATGA…	12.53	7.11857	1.98816e-06	0.00263049	UP	Cotton_A_16824_BGI-A2_v1.0	Gossypium arboreum	GRAS	GRAS family protein
DN39823_c0_g1_i10	DN39823_c0_g1_i10 len=590 path=[20933:0-134 824:135-145 835:146-169 21990:170-193 883:194-328 1018:329-346 1036:347-361 1051:362-377 1067:378-385 1075:386-409 21977:410-433 1123:434-441 1131:442-451 1141:452-478 1168:479-553 1243:554-589] [-1, 20933, 824, 835, 21990, 883, 1018, 1036, 1051, 1067, 1075, 21977, 1123, 1131, 1141, 1168, 1243]	ATTTCTGGCTCACAGGTGATCTTCCTATAATCTTGTGACAAACTTGTGTTGTTTAGTTGGACTTCTTTAGAGACATAGAGCCTCTCTCTAATTATTTTTGGTTTCCCTTTTCCACAGCTTCTAGCCATCCTTCCTCTAGCTATGGTCCATACCTTGGGCAATCTTTTTACGAATATGAGCCTTGGGAAGGTTGCAGTGTCGTTTACGCATACCATCAAGGCTATGGAACCTTTCTTTTCAGTCCTTCTTTCCGCAATTTTCCTTGGCGAGATGCCTACTGTTTGGGTTGTATCATCTCTTGTTCCCATTGTTGGTGGTGTGGCATTGGCATCTCTTACTGAGGCTTCCTTTAACTGGGCTGGGTTTTGGAGTGCAATGGCATCGAATGTTACCTTCCAG…	8.6438	-6.59838	6.30423e-05	0.0334184	DOWN	KZV22500.1	Dorcoceras hygrometricum	HB-other	HB-other family protein
DN27209_c0_g4_i1	DN27209_c0_g4_i1 len=1817 path=[8743:0-279 34:280-282 3:283-305 11171:306-307 11767:308-325 690:326-1816] [-1, 8743, 34, 3, 11171, 11767, 690, -2]	CCCACCAATATTGAGCTCAATAAATCAAAAATAGAATTGCAGATATCACAATAAATAATCAACACTGGAACCACTTATCTAAAAAATTTCATGTACAAATAATTCCAAAACAAAAAAAAAACATCTACACTTAAAAATCCTCCTCACTGTTCTGACCACCACCCACATCCAATCTTAATCCATTATCTAAAATTTATCTTCTATAAGAGGCTTGGAATAGTTGTGCTTTCCTTCCTGGAGCACCTTCTCATCTTCACCTTATCATAACGCCTCCCCAATGTTCATCTTCAACTTATCATAACGCCTTTTCCTTGTGAATGCCTTTTGAAAGTCGAGTCGCCGATCGTGCAGGAGCAGCAGGATCAATAGCCGTAGAGGATCTGCCGCTAGCCGTTGCGG…	9.97425	-6.8047	1.75918e-05	0.0128958	DOWN	PK03054.1	Cannabis sativa	HD-ZIP	HD-ZIP family protein
DN38683_c2_g1_i4	DN38683_c2_g1_i4 len=647 path=[7563:0-169 7710:170-193 123:194-202 132:203-220 150:221-223 153:224-229 13211:230-241 13223:242-253 183:254-346 276:347-352 282:353-367 297:368-400 15637:401-424 354:425-499 15227:500-589 10501:590-646] [-1, 7563, 7710, 123, 132, 150, 153, 13211, 13223, 183, 276, 282, 297, 15637, 354, 15227, 10501, -2]	CTTTGATCTTCCGAATCCCCTTCTGCTCCGACCTTATATGGAGCAATTTATCAGCCTAGACGCAAACCAAGCATGTGCCCTCTCCAATCTCGGCGCGCCGCAGCTCGAGCTAGGGTTTCGTCCTCCCCGACGACCGATCCCGATCCCCCTGCTCCCATGGCGGCCGAGGGAGAGAAGAAGATGATCACGCTCAAGAGCTCCGACGGCGAGGAGTTCGAGGTGGAAGAGGCTGTCGCGATGGAGTCGCAGACCATTCGCCACATGATCGAGGATGACTGCGCCGACAACGGCATCCCGCTCCCCAACGTCAACTCCAAGATCCTCTCCAAGGTCATCGAGTACTGCAACAAGCACGTCCACGCCGCCGCCGCCGCCGCCAAGGCCGGCGCCGACGACGCC…	144.918	-3.49916	3.72789e-09	1.55557e-05	DOWN	MDP0000311522	Malus domestica	HD-ZIP	HD-ZIP family protein
DN31757_c0_g1_i1	DN31757_c0_g1_i1 len=2117 path=[2095:0-856 7213:857-880 2953:881-1492 3565:1493-1538 3611:1539-1581 3654:1582-1598 3671:1599-1716 7212:1717-1740 3813:1741-1755 3828:1756-1775 3848:1776-1851 3924:1852-1853 3926:1854-1862 3935:1863-1880 3953:1881-1883 3956:1884-1947 7215:1948-1971 4044:1972-2024 4097:2025-2049 4122:2050-2116] [-1, 2095, 7213, 2953, 3565, 3611, 3654, 3671, 7212, 3813, 3828, 3848, 39…	TGAAAGCCGACTTGGAACGCCCAGCTTTCGATCTAGTATGATTCCTCCTCCTTGGTTGTGAAGGAACCCTAATTCCCAAATCCTCGGCGTTGAGATCTGGGCACCAATGGAGAACAACTCCTCCACCTTGCAGCCCCTCTACATGCCAGACTTTGGGGCCACCACCTGCTCCCGCCGGCGCTTCGACTGGGTCCTCCTCGACAACAAGGCGCACATCGCTAACCTACCCAACGCGACGACCGTGGAAGGCTTCACGCCGGCCGGTCAGGCCGTCCAAGTCACCTTCTGGCTCGTCGACCCGCCAGGCCTCTCCCACCTGTGCGTCCACTGCCCGGGGCTGGAGAAAACCGACTTCGCGGCGGCGCCCAGGATCCTCTGCTGGGAAAAGGACGTCGCCAT…	83.4177	-2.4824	9.32802e-06	0.00825017	DOWN	EMT07635	Aegilops tauschii	HSF	HSF family protein
DN42236_c2_g1_i1	DN42236_c2_g1_i1 len=983 path=[1:0-34 11779:35-58 37:59-62 41:63-162 141:163-166 145:167-206 185:207-227 11788:228-251 230:252-263 242:264-319 298:320-349 11783:350-373 352:374-409 8217:410-421 11359:422-433 412:434-445 424:446-493 11785:494-517 496:518-547 5781:548-559 5793:560-571 5805:572-619 5853:620-656 5890:657-660 5894:661-664 5898:665-680 11782:681-704 5938:705-741 5975:742-791 6025:792-8…	TTTTTTTGACCAGGGGCAAGCTGAAACCACATGCCTATTATTAGCAAACATCTCGCTTACATTTTTCCCAAATAGTTCCGAAGGAACGACTCTTAGCAGAAAATAAAATTGGTGAAACTGAGAGGGCGGCGACCAAACCAGAGAGGCAGGAAGCCTTTATGAACCTAAGGTCTGACGAGCAGACAAAATCCATAAGGCATCAATCATCATCATATACGGGCGGCAACGTGAAAGCGAAGCGGCACATCCAAGGAGACCGAGGGCAGAGCAAGGCAGATGATTAGTACATGAGTTCCCGTTGTAGCTGTGCGTTTCTACTCCTTGTACTTCATGCTCTCAAGGGTGAACCCGGGCATGTCGAAGGAGTCAGCAAACTTCTCGACCTCAGCCCTGAGGTTC…	43.3496	-3.63249	1.49653e-09	8.18871e-06	DOWN	XP_015868935.1	Ziziphus jujuba	HSF	HSF family protein
DN45586_c2_g1_i17	DN45586_c2_g1_i17 len=2191 path=[2285:0-103 2366:104-144 2407:145-165 2428:166-228 2491:229-229 7071:230-249 2613:250-261 2625:262-277 2641:278-294 2658:295-323 2687:324-330 8560:331-354 2718:355-356 2720:357-368 2732:369-383 2747:384-493 2857:494-495 2859:496-518 2882:519-526 2890:527-543 6078:544-607 6142:608-608 2972:609-631 2995:632-660 3024:661-689 3053:690-704 3068:705-736 3100:737-796 8557…	CATTGCCATACTCCAGTGCTTGTTTTCGCTTATTTCTATTACTACTTGGTTCTGTTGTTGTTTCAAATGGTTTGTGGGTAAGCCCAGGCAACTCGGAAGAGGTTGCAGCTGCTCTAACTCAGGCATTAAGAAATTATTTGGAAAGATCTGTGAGAGGGTTTTCCTATGCAAGATTTGGTGATGTTTTTACAAAATACAATCCCCCAACAAGAAATCAAAACAACTTTAGGGGATATGCAGCCTTATTTTGTCACAAATGGCAGCAAAAGTTGTTCACTGCTCACTGCTGTTTAAAGTAATGTGAGATTTATTGGAGACTGCCTTTATTTGTGTTTTTGAATGGCTGTTTATGTGCGAAAGCAGATTTGGCGTCTCATGGCTCTCACGCTCCATATATGA…	60.5482	-2.94725	5.52666e-09	2.19367e-05	DOWN	Rsa1.0_00008.1_g00039.1	Raphanus sativus	HSF	HSF family protein
DN37228_c0_g1_i2	DN37228_c0_g1_i2 len=1583 path=[1646:0-56 1680:57-86 1710:87-136 1760:137-209 1833:210-235 1859:236-323 6755:324-347 1971:348-392 2016:393-418 2042:419-431 6760:432-455 2079:456-567 6752:568-591 2215:592-627 6753:628-651 2275:652-778 3399:779-795 3416:796-816 3437:817-845 3466:846-865 3486:866-886 2510:887-894 6757:895-918 2542:919-944 3959:945-966 3981:967-986 2610:987-1028 6754:1029-1052 2676:1…	CGAGGTCGGGATGGTCCTCGCCGTGGCCGGCAGCGTCGTGGGCGGCGCGTTGCTGATCGCGCTCGTGCTGGTGGTCGTGCTGAGAGTCGTGAGGAAGCAGCATCCGGAGGTGACCAGCGTCTTGCCGACCTCCCCGGCGACCACGCCGGCGAAGAAGGCGAAAGCTCCGGTTAAGGCCACCCAGAAGATTATTGCTCCTGCCGATAAGAGGCGTGCATCACAAGCCGCAAGGGTGAATACACTGGAAGTACCAGCGTACCGTGTGTATACGCTGGAGGAGCTGCAAGAGGCAACCAACAACTTCAGCGCCTCCAAATTGATCAACAGCAGTCCCCATGCACAGCATTACAATGGTCGGCTTCAAGATGGTTCAAGAGTCTTGGTTAAATGTCTAATGTT…	102.297	-10.1633	2.20222e-16	7.16773e-12	DOWN	GSMUA_Achr9P10530_001	Musa acuminata	LBD	LBD family protein
DN45337_c2_g1_i12	DN45337_c2_g1_i12 len=4237 path=[18034:0-63 1542:64-70 1549:71-73 1552:74-98 1577:99-99 1578:100-104 1583:105-115 10868:116-187 10940:188-189 10942:190-215 10968:216-233 10986:234-327 1494:328-330 11704:331-355 1522:356-375 1542:376-382 11335:383-406 11359:407-410 1577:411-411 11363:412-473 11169:474-485 1652:486-486 1653:487-503 15463:504-527 10968:528-545 11091:546-623 11169:624-635 1652:636-63…	GCAAAAAATGAGTGGTACTGGAGGGATACAGGGCCAGGGGGCTGAGATAAGGCAAGCAGAGAAAGAAGACAACATGGTGCAATCATCCAAAGGCAAAAACTTTGGGAATGATGAAGTAGCAGCTGGTAATCCAGTCTCGCCCAAGCCGATTAAGAGAACTCATGCTGTGAAGAAGGAACCTGGCAAAACCGAATTAAAACAAGTGGATCGTAAGGCCAGATGCTCGAGTGGTACAAGCCATGACCAAATGAATGGGGAAATTTTGTCATGTGAAGGAACTGAGCGTACCCTGGTTTTAGAGCCCGTGAAGAAGCAAAAAATAAGTGGTACTCGAGGGATACAGGGCCAGGGGCCTGAGATAAGGCAAGCAGAGAAAGAAGACAGCACAGTGCAATCATC…	9.28227	-6.70129	5.22033e-05	0.028701	DOWN	Gh_D13G0605	Gossypium hirsutum	MIKC_MADS	MIKC_MADS family protein
DN31481_c0_g1_i3	DN31481_c0_g1_i3 len=1214 path=[1192:0-119 1289:120-154 1324:155-168 1338:169-424 1594:425-439 3797:440-463 1633:464-473 1643:474-493 1663:494-494 1664:495-541 1711:542-560 3795:561-584 1754:585-633 1803:634-694 1864:695-790 1960:791-820 1990:821-862 2032:863-954 2124:955-1213] [-1, 1192, 1289, 1324, 1338, 1594, 3797, 1633, 1643, 1663, 1664, 1711, 3795, 1754, 1803, 1864, 1960, 1990, 2032, 2124, -…	GTCGCAATGGCAGCGGCCAAGAACAACAGGACGCTCCTCCTCTTCGCCGTCGTGCTCGCCGTCCTCGCGACGACGGGCTCATCTGCGAGACGACGATGGGACCTCCGCCTCCCGTCGGAGTTACCATTAATCGACGAGGCCGCGCCGCTGATCCACATGCTCCGGCCGCTCGAGGCGGCGTCGGGGTCCCACCACCTGGGCCTGCGCGCGCGGGTGCCGTGCGACAGCTGGCGGTTCGCCGTGGAGACGAACAGCGTGCGGGACTGGGACACCGTCCCGGAGCAGTGCGAGCGGTACGTCGGCAACTACATGATGGGCGGCCACTACCGTGCCGACTCGCGCGCCGTCGTCGACGAGGCCGTCGCATACGCCGAGTCGCTCAACCTCACCGGCGCCGGG…	227.156	-1.20827	1.19039e-05	0.00983361	DOWN	GSMUA_Achr8P25970_001	Musa acuminata	MYB	MYB family protein
DN40519_c0_g1_i1	DN40519_c0_g1_i1 len=2084 path=[1:0-170 149:171-199 178:200-393 372:394-408 387:409-428 407:429-482 461:483-531 510:532-590 569:591-630 609:631-680 659:681-692 671:693-703 682:704-716 695:717-731 710:732-758 737:759-775 4383:776-782 4390:783-796 4404:797-819 777:820-896 7781:897-920 878:921-950 4645:951-1036 7784:1037-1060 4755:1061-1114 1060:1115-1125 4486:1126-1142 4503:1143-1184 1136:1185-1187…	AAAACGATGAGTCAATCTAGATCCATGTTTTTCATTGAGGTTTAGCTCAAACTACTACCGTGCTTTTTCGAAAAAAAAAAAAAGTAAAAAAAAAAAGGTAGTGCCGTGTTTGGCCTGAGCCACATGTTGCGACTTGCGAGTATGGACGGGGCTGTCCAAGTGGGCTCGCGGACCTGCGGTCCTCCGACGTGCTGGGGCACGTATCCTAGCTGCAGTGATGTGGGACACATCCACTGGTGCGGCCGGGTCCCCGGTTGCATATTCAAAGTTCGATACGATCCATATTGTGTCCTTTCCTGTCCCAACATAACTATTGGTTAACAACAACATGTACCGTCAAGTTGTGTGTTGTTCTAACCAATCCGTTTTAGCCAAACCATGTCTTATTCCTCCCGATGA…	155.346	1.66404	3.55459e-07	0.000615393	UP	Do001369.1	Dichanthelium oligosanthes	MYB	MYB family protein
DN43734_c0_g3_i9	DN43734_c0_g3_i9 len=2994 path=[3175:0-364 3517:365-394 3547:395-421 3574:422-446 3599:447-450 3603:451-461 7015:462-500 3648:501-552 8715:553-574 3812:575-591 3829:592-638 3876:639-639 3877:640-658 3896:659-660 3898:661-675 3913:676-698 7453:699-717 3954:718-797 10388:798-821 4058:822-859 4096:860-887 4124:888-946 4183:947-1001 4238:1002-1011 4248:1012-1054 4291:1055-1079 4316:1080-1115 4352:111…	TTTTTACAGAACATAACTATTTCAGGTTCTACATTAAAATTAGTGTCAGCGAATGACCTTCAATTCAAGTGCCTTAAAAAGGAAAATTGGCAACAGCAACTCAACTTGCGTATACGTCAGGAGGCATGATGCGAATGCAAAGTTTACAAACTGCAACATGCATTACACGAGCGTAATAGAGAACTAATGAACCAACATAAACATCCTGAACATCCCGGTACTAAGAGACTTGCCAAGGCCTCCAAAAAAGACCAAGCCAATTTCATTCCACCACTTCTTTTCTTCTCCTTTTTTAATGAAAAAAATGTTGCAGAGATCATTCATTTCCAGTAAACAACAAACTAATCAATACAAGAACTAACAACCAAAAATCTGTGTACAGTATACCAGTTTGGTATG…	15.2965	-7.42186	2.67113e-05	0.0174477	DOWN	Oropetium_20150105_22513A	Oropetium thomaeum	MYB	MYB family protein
DN28170_c0_g1_i2	DN28170_c0_g1_i2 len=1171 path=[1149:0-199 1326:200-224 1351:225-393 3125:394-417 1544:418-607 1734:608-644 1771:645-690 3126:691-714 1841:715-727 1854:728-751 1878:752-764 1891:765-891 2018:892-970 2097:971-1170] [-1, 1149, 1326, 1351, 3125, 1544, 1734, 1771, 3126, 1841, 1854, 1878, 1891, 2018, 2097, -2]	TTTTTCTTTGTCTCTCTGACAACGGACAAGCACTTTGCTAATTTTTATTAGAACTCTGAACTCTCTTCTTCAATACAACAGAAGTTATAGCATTTTAGAGGCTTCAGTCACTAGAAGTGCAGAAAGCAGAATACTGCACTTCACTATCAACAAAACGAATACTACAGGAAGGAAGCAGAGGAAGTCAGTAGCAGAGAAGGCAATCCCGTGCAGAGGCATCACTGCACCTGGATATTGACGACCTTGCCTTCAGACGACACCTTGGGGATTGTCAGGTACAGCACGCCGTCCTTCACCTCCGCCGCGATCCTCTCCACCTCCACGTTGTCCGGCAGCTCAACTCGGGTCCGGTACCGCCCAAAGCTCGCCGCGGGCCACGCCTCCTCCTCGTCCACGTTT…	162.079	-2.9669	9.8478e-06	0.00866282	DOWN	Ote100209250011	Ocimum tenuiflorum	MYB_related	MYB_related family protein
DN33860_c0_g1_i7	DN33860_c0_g1_i7 len=785 path=[507:0-123 12257:124-154 12288:155-170 655:171-178 663:179-219 11432:220-245 11458:246-269 754:270-331 816:332-350 835:351-370 855:371-381 866:382-384 869:385-388 4316:389-394 4322:395-403 4331:404-445 4373:446-493 4421:494-534 16310:535-558 4486:559-595 4523:596-617 4545:618-649 4577:650-671 4599:672-693 4621:694-760 16304:761-784] [-1, 507, 12257, 12288, 655, 663, …	GTGACTGAAAGCTTTCAGTCACTTGAAATCTAGGAAACATGTTCAAGAAAACATCTGTTATTCATTCTTGACGAGAAAAGGTAACAAGCCATCGAAAGATGGAGCCTCGTACAAGATTTTGGACACAACGATAACAAACATATACTTCAGAGAGGTGGCTAGGTTTTTGTGTATTGTAAAACGCGTGGGAACAACCCCGCTAAAGCTAGTACACAACCAGATATGCTCCACCCCCGATATACTGCTACTTTGCATGCAGGCCTTGCTATGGATCTGACAGTTGTTCAGAAACCATGAATTTTGATGTGTTCCTTTTTCACAATGCCGGCCTGGACAAGGAAGTTTGAGACGTTCTTCCTCTGATCACCCTGAAGTTGAATGACCTGGCCAAGCTCTGGG…	547.485	1.07043	7.53566e-05	0.0378502	UP	PGSC0003DMP400041646	Solanum tuberosum	MYB_related	MYB_related family protein
DN34053_c0_g1_i1	DN34053_c0_g1_i1 len=1623 path=[1199:0-105 1282:106-186 1363:187-237 1414:238-246 1423:247-320 1497:321-397 1574:398-404 1581:405-406 1583:407-424 1601:425-428 1605:429-591 1768:592-639 1816:640-665 4007:666-701 1878:702-714 1891:715-736 1913:737-766 3585:767-786 2070:787-790 3865:791-830 2114:831-833 2117:834-929 2213:930-934 2218:935-971 2255:972-979 3795:980-1003 3819:1004-1009 2293:1010-1012 …	ATTGAATTGAAATTGGTCACGAGTGGGCCCACCGGTCGATCCTCCCTCCCGGTCCATGTGCATCAAGTGGCTACTACGGACGGACGCGTGGCACGCCAAGAGCTCGTGCATAGGATAAGACATGCGCGCCAAGCTCGCCGTGCCCGTCGCCGGCGCCTCCCCGGGGCCGCCGCGCTTGCACCCCTCGCGCCGCCGATCTCTCAACCTCATCGCTCGCTCTCTGCAGGACGGCGGCAGAGGTGACGACCCGAGGCGGCGCGCCAGCTGGCCGGCGGTCTCGGCGGCGCTCTTCGGCGCGGGGTTCTTCCTGGGCCCGCTCCTCGACGGCATCCACTCCCGCGTGGGCCTCCAGCTCTACGGCACCGGCGCCGTCTCCGTCGGCCCACTCAACACCAACGT…	166.367	-2.23509	2.29325e-08	6.33421e-05	DOWN	XP_012569912.1	Cicer arietinum	MYB_related	MYB_related family protein
DN34053_c0_g1_i9	DN34053_c0_g1_i9 len=1731 path=[1199:0-105 1282:106-186 1363:187-237 1414:238-246 1423:247-320 1497:321-397 1574:398-404 1581:405-406 1583:407-424 1601:425-428 1605:429-591 1768:592-639 1816:640-665 4007:666-701 1878:702-714 1891:715-736 1913:737-766 1943:767-797 1974:798-880 2057:881-893 2070:894-897 3865:898-937 2114:938-940 2117:941-1036 2213:1037-1041 2218:1042-1078 2255:1079-1086 2263:1087-1…	ATTGAATTGAAATTGGTCACGAGTGGGCCCACCGGTCGATCCTCCCTCCCGGTCCATGTGCATCAAGTGGCTACTACGGACGGACGCGTGGCACGCCAAGAGCTCGTGCATAGGATAAGACATGCGCGCCAAGCTCGCCGTGCCCGTCGCCGGCGCCTCCCCGGGGCCGCCGCGCTTGCACCCCTCGCGCCGCCGATCTCTCAACCTCATCGCTCGCTCTCTGCAGGACGGCGGCAGAGGTGACGACCCGAGGCGGCGCGCCAGCTGGCCGGCGGTCTCGGCGGCGCTCTTCGGCGCGGGGTTCTTCCTGGGCCCGCTCCTCGACGGCATCCACTCCCGCGTGGGCCTCCAGCTCTACGGCACCGGCGCCGTCTCCGTCGGCCCACTCAACACCAACGT…	140.372	3.04323	7.19549e-18	3.90329e-13	UP	Tp57577_TGAC_v2_mRNA32815	Trifolium pratense	MYB_related	MYB_related family protein
DN35944_c1_g1_i1	DN35944_c1_g1_i1 len=2415 path=[2239:0-120 2337:121-126 20867:127-150 2367:151-173 2390:174-185 16797:186-207 2390:208-219 2402:220-291 14727:292-348 14784:349-374 14810:375-378 2540:379-396 15113:397-398 15115:399-408 15125:409-418 2577:419-432 2591:433-452 10944:453-483 2642:484-500 14569:501-579 2738:580-642 2801:643-662 2821:663-719 2878:720-729 2888:730-743 2902:744-753 2912:754-772 8394:773…	TTTAAAACAAAAAATGTAGTTCAATATTGACACAGAATCAACATCAGCAAGCATTCGAGTAAATTTAGCTGAACCAGCTACACTGCAGGTGAGCGGTCGACTCGGCGAGACCCCGATGAGATGAGTACATCGCTTTCTCGCACGTTTATTACGGATACTACATACACATACACCTTGGATCACTTCGGATACTACATACACATACACCTTGGATCACTTCACATCATATACATGGGCGTCCCCAGAGACCTACGCTGGCACTGACAGCATTGCCACTTCAGAAAACTCATACTACCGAAGAAGACCATGGCTACGGTTCCAGAAAGGGGTGTTAAAATAAACCTAGAAAAGGGCCAGCCAGCAGGGATGCTGTTTTCCCTACAAGGACAAGCGATCATC…	1571.3	1.41327	1.92389e-05	0.0137926	UP	Sme2.5_05108.1_g00003.1	Solanum melongena	MYB_related	MYB_related family protein
DN36072_c2_g2_i6	DN36072_c2_g2_i6 len=1312 path=[1376:0-101 10221:102-119 1367:120-128 1376:129-207 1455:208-274 1522:275-313 1561:314-457 1705:458-481 1729:482-511 1759:512-518 10427:519-542 1790:543-711 1959:712-732 1980:733-744 1992:745-756 2004:757-762 2010:763-765 4445:766-766 10424:767-790 4470:791-792 4472:793-815 4495:816-834 2082:835-840 2088:841-842 2090:843-892 2140:893-903 6437:904-938 2186:939-945 64…	GGTGACAACCACCGTCATTGGCCAATATATCTCAGAGAGATTCCCTTGTGTACGTATCACATAAACACGATGAACGAGAACATCATCGAAGAACAATGGATGGCCAGGTGACAACCACCGTCATTGGCCAATATATCTCAGAGAGATTCCCTTGTGTACGTATCACATAAACACGATGAACGAGAACATCATCGAAGAACAATGGATGCCTTGGTGATGTGGAAAGGTAATTAGTTGCGGCTGCACTCTCCTGGCAACCCTTGCGGGAACCTCCACCCGTCGTCGCAGTAGTTGTAACGCATGTAGTTCTGTTTGGCCCAGGAAATGGTACCCCAATCGGCCTTGCTCAGCTGCCGGTGCATCCACCTGGCGCTGCCGGCGGGGCACTTGCCGCCGCCG…	134.038	-1.44245	1.49147e-05	0.0115581	DOWN	Lus10007348	Linum usitatissimum	MYB_related	MYB_related family protein
DN36072_c2_g2_i8	DN36072_c2_g2_i8 len=1284 path=[1280:0-93 1351:94-109 1367:110-118 1376:119-197 1455:198-264 1522:265-303 1561:304-447 1705:448-471 1729:472-501 1759:502-508 10427:509-532 1790:533-701 1959:702-722 1980:723-734 1992:735-746 2004:747-752 2010:753-755 4445:756-756 10424:757-780 4470:781-782 4472:783-805 4495:806-824 2082:825-830 4583:831-875 4628:876-877 4630:878-882 2140:883-893 2151:894-928 2186:…	GTTTTTTTAAAATAAAAAGTTGACTAGGGGGATGGGTATTAAACATCCACCCTAATCATTAATATATAGAAGATGAGAATCAAACACGGATGGCCAGGTGACAACCACCGTCATTGGCCAATATATCTCAGAGAGATTCCCTTGTGTACGTATCACATAAACACGATGAACGAGAACATCATCGAAGAACAATGGATGCCTTGGTGATGTGGAAAGGTAATTAGTTGCGGCTGCACTCTCCTGGCAACCCTTGCGGGAACCTCCACCCGTCGTCGCAGTAGTTGTAACGCATGTAGTTCTGTTTGGCCCAGGAAATGGTACCCCAATCGGCCTTGCTCAGCTGCCGGTGCATCCACCTGGCGCTGCCGGCGGGGCACTTGCCGCCGCCGATGCAAGCAT…	298.263	-1.46248	4.74315e-06	0.00497997	DOWN	Lus10007348	Linum usitatissimum	MYB_related	MYB_related family protein
DN36752_c2_g7_i2	DN36752_c2_g7_i2 len=1877 path=[5017:0-172 20173:173-196 5191:197-199 5194:200-211 5206:212-247 5242:248-250 29811:251-274 5269:275-300 5295:301-436 29815:437-460 5455:461-535 29819:536-559 5554:560-724 5719:725-745 5740:746-772 29810:773-796 5791:797-862 29814:863-886 5881:887-904 29816:905-928 5923:929-979 29817:980-1003 5998:1004-1032 6027:1033-1039 6034:1040-1047 6042:1048-1086 6081:1087-1216…	TTTCACCCTCGTGCACTCTCTCGAACCTTCCAAAGCCCACGAACCCTAGCGAGCTCGCAACCCTAGCAAGCGCGCGGATCTCGCTTCGGCTCCACCGCCATGGACGACGACTTCGACATGCCGCAGCCCGGCGCCGAGGACATGATGATGGGCGAGGACGAGATGGGGGACTTTGGCGGCGACGACGGGCCGGTGATGAAGGCGGGCGAGGAGAAGGAGATTGGAAAGCAGGGGCTCAAGAAGAAGCTGATGAAGGAGGGCGAGGGATGGGAGACCCCTGAGGTCGGCGACGAGGTCGAAGTGCATTACACTGGTACGCTCCTTGATGGTACCAAGTTTGACTCAAGCCGTGATCGTGGAACACCCTTCAAGTTCAAGCTGGGGCAAGGTCAAGTGATT…	585.678	-1.04238	9.24448e-08	0.000203302	DOWN	Pahal.F00649.1	Panicum hallii	MYB_related	MYB_related family protein
DN40038_c0_g3_i8	DN40038_c0_g3_i8 len=3795 path=[3554:0-105 17642:106-146 3667:147-157 3678:158-332 3853:333-338 14903:339-421 3943:422-423 3945:424-2499 6021:2500-2514 25500:2515-2538 6060:2539-2591 6113:2592-2678 6200:2679-2710 6232:2711-2723 6245:2724-2767 6289:2768-2786 6308:2787-2787 6309:2788-2788 6310:2789-2802 6324:2803-2803 6325:2804-2899 6421:2900-2921 6443:2922-2927 6449:2928-2945 6467:2946-2949 11894:…	AGCGTGCAGGCCCCCCTCCCCCCGTGCCCGAGCGCCCGAGCTCCTCCTCCTCCTCCTCCTCCGCCGCCGCCGCTTTTTCACCTAGCAGCCACGGCCACAGAATCTTCGCTCGTTCCGTCGGGACTCCGTGCCGGGCCCTGTCGAGCGAGGCAGGTAGCGGCGGCGCGTGCTGAAACGAAGGCGCGGCGGGTGGGTTCCTCTCGTGCAGGTCCTGTGGGAGCGTGCAGCTCGTCGACCCCGCTGTGGACTACTTCCGCATCTCTGCCTGGGCTCCATGAACCTGAGGATGAACACGGGAGGTTCCTAGCAAGCCTGGAGAAGCTTGGGAAAGGCGACTGGTGAGGCATCTCCTGGCACTTCGTCACGACATGAATGCCGACACAGGTCACCACCACGCTT…	15.4126	7.41599	4.22808e-07	0.000724287	UP	Sof014384	Saccharum officinarum	MYB_related	MYB_related family protein
DN40038_c0_g3_i9	DN40038_c0_g3_i9 len=3714 path=[3554:0-105 17642:106-146 3667:147-157 3678:158-332 3853:333-338 14903:339-421 3943:422-423 3945:424-2499 6021:2500-2514 25500:2515-2538 6060:2539-2591 6113:2592-2678 6200:2679-2710 6232:2711-2723 6245:2724-2767 6289:2768-2786 6308:2787-2787 6309:2788-2788 6310:2789-2802 6324:2803-2803 6325:2804-2899 6421:2900-2921 6443:2922-2927 6449:2928-2945 6467:2946-2949 11894:…	AGCGTGCAGGCCCCCCTCCCCCCGTGCCCGAGCGCCCGAGCTCCTCCTCCTCCTCCTCCTCCGCCGCCGCCGCTTTTTCACCTAGCAGCCACGGCCACAGAATCTTCGCTCGTTCCGTCGGGACTCCGTGCCGGGCCCTGTCGAGCGAGGCAGGTAGCGGCGGCGCGTGCTGAAACGAAGGCGCGGCGGGTGGGTTCCTCTCGTGCAGGTCCTGTGGGAGCGTGCAGCTCGTCGACCCCGCTGTGGACTACTTCCGCATCTCTGCCTGGGCTCCATGAACCTGAGGATGAACACGGGAGGTTCCTAGCAAGCCTGGAGAAGCTTGGGAAAGGCGACTGGTGAGGCATCTCCTGGCACTTCGTCACGACATGAATGCCGACACAGGTCACCACCACGCTT…	10.4405	-6.87079	3.8054e-05	0.0228553	DOWN	Sof014384	Saccharum officinarum	MYB_related	MYB_related family protein
DN41319_c1_g1_i2	DN41319_c1_g1_i2 len=4260 path=[1:0-193 172:194-223 202:224-259 238:260-326 305:327-376 355:377-377 356:378-381 360:382-423 402:424-444 21741:445-468 447:469-490 21742:491-514 493:515-546 525:547-565 544:566-576 555:577-607 9155:608-648 9196:649-693 9241:694-739 21727:740-763 9311:764-785 9333:786-835 9383:836-849 9397:850-894 9442:895-1234 21734:1235-1258 9806:1259-1271 9819:1272-1293 20157:1294…	TTGTAAGATAAATTTATTAAACTTATTAAGACATCATTAAGAGATGTTTAGTACTTTTAATTAGTATTCCAATATTTGATGAGATGTGTCTAAAAATTAGAGACCAGAAAACGGACAGGGCTATATCTAAGCTGTAATTAGATTGGATAAAAGAAGGTTGTCAACAACACGTACAAGTACAACCTAGAGCCGTCGTACATGAGAATATCACAGAAGACTGGAGGTAGACATCTAGAGAACTCTGTTGTCTGCGTTACAGCTGAAAACAACGTACAACAAACATTTCCACAGACGTCATACAAGAGGATGCACTAGCTACAAAATATGACGGAGGAAGATAATAGGATGTCATACGCTACCCATCAAGAGTTGGAGCGCTTGGAGTGGTGGGTGGTAGAT…	18.2161	5.77721	3.08214e-05	0.0194413	UP	462878944	Eragrostis tef	MYB_related	MYB_related family protein
DN42479_c0_g3_i12	DN42479_c0_g3_i12 len=5584 path=[4455:0-97 18468:98-154 4593:155-166 4605:167-194 4633:195-200 4639:201-202 26373:203-226 4665:227-283 4722:284-297 4736:298-307 4746:308-355 4794:356-406 4845:407-445 4884:446-472 4911:473-484 17273:485-540 4979:541-572 26396:573-596 5035:597-613 5052:614-655 5094:656-712 5151:713-741 5180:742-745 17434:746-794 5233:795-820 17483:821-826 26377:827-850 17513:851-86…	CCTCAGCCCAGTTGCCCGCACCCCGCCCAGGACCAGCCGAGCCGCCTTTCTCTCTTCCTCCGCCACCCACCTCTCACGGGACACCCGGGCACGCCCGCGCCGGAAAGGAGGGAGAGGATGGACAAGAGCGGGACAACTGCAGATGATATCGAGAGGGGCGACTACGAGCACTACCGCACAGGGACGGTATGGACGGCGACGGCGCACATTGTGACGGCGGTGATCGGCTCCGGCGTGCTGGCGCTGGCGTGGAGCGTGGCGCAGCTGGGATGGGTGGCGGGGCCCCTCGCGCTCGCCGGCTTCGCGTGCGTCACCTACTACACCTCCACGCTGCTCGCCAACGCCTACCGCGCGCCACACCCCGTCACCGGCGCGAGGAACCGAACCTACATGGACGCC…	363.688	1.04384	2.68033e-05	0.0174477	UP	Sp_073850_ixmz.t1	Spinacia oleracea	MYB_related	MYB_related family protein
DN43093_c0_g1_i3	DN43093_c0_g1_i3 len=4027 path=[11723:0-599 311:600-604 316:605-633 345:634-684 396:685-705 417:706-735 447:736-739 451:740-759 471:760-763 475:764-772 14702:773-796 508:797-815 527:816-855 567:856-883 595:884-886 598:887-907 619:908-910 622:911-933 14698:934-957 669:958-1150 862:1151-1171 883:1172-1258 970:1259-1269 11677:1270-1291 11699:1292-1292 1048:1293-1307 1063:1308-1338 14693:1339-1362 11…	TCCGATCTATATTTGAATACTTTGAAGACTTGAAATAAACTCGTACAATATAAAATCAAATATCATGTGCTGCTGTCGCCGAGGCTAGGGACGAGCCTCCCGTCGAGACCATGCCCGAGCCCAACCACGGGGCTCCCACCGAGGCTAGGGTCGGGGCTCGCGCCCAGCCCAACCACGCTTCAGTTGCTGCCGCGCCCGAGCCTAGGGCTCACACTGAGGACGGGGCTCTCATCGCGCTCGCCATGGTCGGGCTCAGGACTCCCACCGAGCCTGTTGTGCCAGCTGCCAAGGCTCCCGACATGTTTGTTTGTCCAAAATAAGCATATCTTTAGAAGTTTATTGGATTATCATAATATGCTCTCTAGATTAATTAATCTAGCATCAGAATCTGCAATATTT…	10.0187	6.79172	8.80438e-05	0.0426433	UP	Itr_sc000748.1_g00024.1	Ipomoea trifida	MYB_related	MYB_related family protein
DN44599_c0_g2_i1	DN44599_c0_g2_i1 len=3459 path=[3488:0-222 13757:223-246 3712:247-271 3737:272-320 3786:321-326 7818:327-429 3898:430-432 7127:433-478 7173:479-480 10953:481-499 4175:500-526 4202:527-527 4203:528-534 10134:535-551 7296:552-637 13755:638-661 7406:662-681 7426:682-713 4230:714-771 4288:772-789 4306:790-857 4374:858-877 7676:878-916 4433:917-966 13751:967-990 4507:991-1010 4527:1011-1020 4537:1021-…	CAGCATACAGCACGCCGCAGCAGGCAGCCGCGCCCGTTCGCTCGCTCGCGCGCACCACCACAGCGAACAGCGAAGCCTCCCTCCTGAACCGTAGGAGACTTCCCCTCTGCTCTGCTCTCGCTTGCGTTGCGCTTGCCTGCTTGCTTGTTTGTTCTTCCTCCTCCGCCGAGGCAGCTAGATCCCCGGGCAGCCGGTCAGAGGACCTCGTGGCGGCGGCGGAGCGGGAAGGGATGCCACTGCTGCTCCAGCGCCGGCGGGGCCGGTGACGCCCGCCGTGGCGGTCGCCTGAGGCCGCCGTGCGTCGGGGTGGACGGGGGAGCTAGGCCGCAGCGACCTAGATTGGGCTTGGGTTGGATTGTACCTGGTTCTGTCTGTCGAGCTTATAGACGGTGGTCAGAA…	30.5352	8.40353	6.15012e-10	4.17027e-06	UP	Zmw_sc01160.1.g00110.1	Zoysia matrella	MYB_related	MYB_related family protein
DN34256_c0_g2_i2	DN34256_c0_g2_i2 len=1242 path=[1:0-247 226:248-325 304:326-328 2930:329-355 334:356-358 4091:359-382 361:383-405 4092:406-429 408:430-496 4089:497-520 499:521-526 505:527-574 553:575-628 4090:629-652 631:653-751 730:752-802 781:803-853 832:854-859 838:860-889 868:890-992 971:993-1024 1003:1025-1027 4093:1028-1051 1030:1052-1132 1111:1133-1133 1111:1134-1134 1111:1135-1135 1112:1136-1158 1135:115…	TTTTGTTGAAAATAGAAAGGAAGTTTTATTCATCATCAGGTTCCAAGTTTAACAAACCAAGTCCGTAATAAGCCGCACGCACCAGAATTTACAATGCCACAGGACTAGACTAGTGGAGGGTAGAGACTAGAGGGAAGAAAAGAAAAACGAAGCCCAAATTGATTGATTGAGGGAAACAGAGCAAAGGAAAGGAAGCTTGTTGGTTCAGTAGAGGTGGTAGTGGCGGAGGACATGGCTGTGTGGAACCAGAGGACTAGTAGTAACTAGTGACAGAAGTTTTACATGGCAGCGTCATCCCACGCGGCGGCCCAGTTTGTGGCGCTCCCGACTCGGGGCATGGAGTTGATCTTGGTGAAGGTATCGACCTTGAAGGTGGCTCCACACATGACGCCCTCGCTA…	387.679	-1.13013	3.04488e-05	0.0193563	DOWN	Tp57577_TGAC_v2_mRNA39490	Trifolium pratense	NAC	NAC family protein
DN39749_c1_g3_i6	DN39749_c1_g3_i6 len=842 path=[8599:0-561 518:562-563 520:564-597 554:598-603 560:604-687 13658:688-711 668:712-741 698:742-786 743:787-841] [-1, 8599, 518, 520, 554, 560, 13658, 668, 698, 743, -2]	GTCAAAATGAGGTTCTCTAATTTTTAGCGGTGGACCATAATATGGTCCGATCCTAAAAGTCAACTTTTAAAGGCGGATCACATTGTGAGCCGCCCCTGTAAATCGAGGTGATTTATAGGACACGTAAAACACATAGCGGCAAATTTTACCACGCTGCAAATGGCACTCCGGAGTCACGCAACATGTTGATTGCACACAGCTTATATATTTGGACACTACTGGATGGTGAAGTGGACTAGTAGCCACGTAGGCTGCCAGCATGGCAAGCAAGGCCAACAGCTCATCATGCTCAGGGGTTTACGAAGACATCGAGCTCGAGCACGGCGTTGGGGTTGTCCAGGCTGACCGTCTTCCACAGCACGTACCCCCTCGCCATCCTGAACTGCCCCGTGCCGCCGA…	27.99	-4.37406	5.94227e-05	0.0321276	DOWN	ONIVA11G04890.1	Oryza nivara	NAC	NAC family protein
DN44169_c1_g5_i1	DN44169_c1_g5_i1 len=1685 path=[20242:0-46 9325:47-73 20246:74-97 9376:98-123 20248:124-147 9426:148-150 9429:151-154 12175:155-155 12176:156-178 9457:179-203 9482:204-241 20250:242-265 9544:266-280 9559:281-299 9578:300-307 9586:308-313 20253:314-337 9616:338-353 9632:354-362 9641:363-387 9666:388-397 20254:398-421 9700:422-481 9760:482-503 9782:504-505 9784:506-514 9793:515-524 9803:525-538 981…	CCAGCACCAAGTGAATGGAAGAAACGGTGCACATCAGTGCTGTTAGCCTCATGAGGAAGATTGCCAACATAAACAGTGGTAAACTGCGGGTTATTTTCTGGACCATCTTCACTTGCATTCTCTTGACCCACTTCTGATGAGCTATTTGTCAGGTCAACCTTGGAGTCGACACTTTGTTTCTCTTCACCAGCATTGGCACCTTTCGTTGCCCAATTGCAACGAATTTGGCGGTTGCCAAGCCACTTTCCATTCAATTCATTTATCGCATTTTGGGCATCCTGCTGGTTCCTGAAAGAAACAAAACCAAACCCTCTGGATCGTCCTGTTTTCTGGTCCCACATAACCCTAGCATCTGAGCAGGTGGAGTATCCAGAGAAAAAAGCAAACAAAGTAGCATCA…	42.8445	-2.51039	6.6642e-05	0.0346477	DOWN	GSBRNA2T00136766001	Brassica napus	NAC	NAC family protein
DN33289_c0_g1_i6	DN33289_c0_g1_i6 len=887 path=[6324:0-69 559:70-74 564:75-103 593:104-106 596:107-124 614:125-141 631:142-191 681:192-195 5385:196-228 716:229-238 6131:239-287 784:288-321 818:322-326 3599:327-404 901:405-417 3230:418-444 941:445-445 3257:446-685 5618:686-702 1226:703-709 1233:710-714 1238:715-778 7259:779-802 1326:803-816 6602:817-842 1366:843-843 6628:844-886] [-1, 6324, 559, 564, 593, 596, 614…	ACGTACATCCAATCCACTTGTTTGATCTTTCGGTTCGGCCCAACCACCGTGCGTCATTATTACACTATTCTTTTCTCCACCTCTTTTCCTCCCATTTTCCATTCCATCAGAAATTAAAAAAAAAAAAAAGGAGATTGAAATCATCCACACTTTGAAGAAAGCATAACAACACCCAACACCGTCCATTTCATTTACTGCTCCTCCAATTCCATCCTCGGAGTTCTTCGTCTTCCCCTGTGCTGTGGAATTTTCTCCCCTTACGTCTTCATCAGAAGCGAACGATCTTGGCCGCGCGCACCACGGGGTTCTCCCTGGCGATGGCGTCCCTGGCGGCGCCCTTGTAGTCGTAGCTGCACCCGTGGCGGTCCGAGTACCGGTGCTGGCCGCAGAACAGCTCGC…	29.8787	3.97083	4.72117e-06	0.00497997	UP	WALNUT_00013191-RA	Juglans regia	NF-YB	NF-YB family protein
DN36358_c0_g1_i3	DN36358_c0_g1_i3 len=894 path=[3784:0-77 3839:78-100 12341:101-124 3886:125-148 1072:149-149 1073:150-157 1081:158-165 10955:166-193 1120:194-211 1138:212-220 1147:221-319 1246:320-322 1249:323-323 1250:324-331 8555:332-387 1314:388-399 1326:400-418 9049:419-469 1396:470-471 1398:472-487 1414:488-499 8911:500-520 4515:521-523 5871:524-562 5910:563-893] [-1, 3784, 3839, 12341, 3886, 1072, 1073, 10…	AAAGACGCAAAGTGTTCTCGAACAGCGAGTTTCTCTAACCTTACGAACCACTCATTCTCAAAGCAACCACCGCCAATCCATTTGACAATGTCGCTGATTCGTCGCAGCAACATTTTCGACCCTTTTTCCCTCGACCTCTGGGACCCCTTCCAGGGCTTTCCCTTCGGCTCTAGCAGCAGCAGCGGCAGTCTTTTCCCTCGCACCTCCTCTGACTCCGAGACCGCAGCCTTCGCCGGGGCGCGCATCGACTGGAAGGAGACTCCTGAGGCGCACGTGTTCAAGGCCGATGTCCCAGGACTCAAGAAGGAGGAGGTGAAGGTGGAGATCGAGGATGGTAACGTCCTGCAGATCAGCGGCGAGCGCAGCAAGGAACAGGAGGAGAAGAACGACAAGTGGCAC…	147.333	-2.79808	8.87889e-05	0.0428337	DOWN	WALNUT_00030998-RA	Juglans regia	NF-YB	NF-YB family protein
DN36358_c0_g7_i4	DN36358_c0_g7_i4 len=490 path=[944:0-107 1029:108-120 1042:121-126 1048:127-130 1052:131-132 1054:133-138 4599:139-156 4617:157-170 4631:171-181 4642:182-205 12095:206-229 4690:230-242 4022:243-243 4023:244-249 4029:250-252 4032:253-271 7095:272-276 7100:277-295 2153:296-297 2155:298-303 2161:304-309 2167:310-339 7879:340-341 7881:342-371 5433:372-372 5434:373-411 5473:412-439 2297:440-489] [-1, …	CAGCAAGCAAGCACTTCCTGAAGCGCACACGTTAGCAATCAGTAACTGCCTCGTCTCAGTTCATCCACAAAACAGAGCAGCATCAAGCAATGTCGCTGGTGAGGCGCAGCAACGTGTTCGACCCCTTCTCCCTCGACCTGTGGGACCCCTTCGACAACATGTTCCGCTCCAGCATCGTCCCGGCGCCGTCCACCGCCAACGAGACCACCGCCTTCGCCAACGCGCGCATCGACTGGAAGGAGACCCCCGAGGCGCACGTGTTCAAGGCCGACATCCCCGGCGTGAAGAAGGAGGAGGTCAAGGTGGAGGTTGAGGACGGCAACGTGCTGGTCATCAGCGGCCAGCGCGCCAAGGAGAAGGAGGACAAGAACGACACCTGGCACCGCGTCGAGCGCAGCA…	36.7261	-4.50367	2.20471e-05	0.0151165	DOWN	WALNUT_00030998-RA	Juglans regia	NF-YB	NF-YB family protein
DN45284_c1_g1_i1	DN45284_c1_g1_i1 len=1483 path=[1:0-155 134:156-233 212:234-278 257:279-325 304:326-366 345:367-431 410:432-446 6028:447-470 449:471-557 536:558-578 557:579-683 662:684-711 690:712-720 699:721-726 4623:727-740 4637:741-750 729:751-792 6030:793-816 795:817-861 840:862-918 897:919-1002 6027:1003-1026 1005:1027-1094 6031:1095-1118 1097:1119-1143 4159:1144-1191 1170:1192-1233 1212:1234-1255 1234:1256…	TGATCATAACCCCTGGATCTTTCTGTACGTCCTGTCGATGGGCAGACTTTTCTCTTTCGTTCATGATGCTTAGAAAATTCTAGTCGGGGCCGTGGTTATTAGATCCATTCTGACTCAAGAGGCATCAACGATAACCAGAAAGAGTGCAATGCTAGTAGCAGTTACATTAAGGCTACATGCCACACAAGCGAGGAGCGGAATTTTATTGTCGTTTTCAAGCCTTTGTACAGGAGACTTCAGCTCGACTCCCTTGCGGCGAAGGGTATTATTACACAGAGGAATTAGAATGCAGCCCAGAGAGAAGAGATTGATTCAACAACTGAACTAATTCCGACGGGCACCCAAGTGCCGCTCCACCTTGGTCCCATAAGGTGGTGCACTTTGATCTCAACAAGCTTC…	241.885	1.32132	1.00727e-05	0.00879315	UP	GRMZM5G866699_P02	Zea mays	NF-YB	NF-YB family protein
DN45284_c1_g1_i4	DN45284_c1_g1_i4 len=1444 path=[1:0-155 134:156-233 212:234-278 257:279-325 304:326-366 345:367-431 410:432-446 6028:447-470 449:471-557 536:558-578 557:579-683 4585:684-702 690:703-711 699:712-717 705:718-731 719:732-741 729:742-783 6030:784-807 795:808-852 3924:853-909 897:910-993 6027:994-1017 1005:1018-1085 6031:1086-1109 1097:1110-1134 1122:1135-1182 1170:1183-1224 4373:1225-1248 1236:1249-1…	TGATCATAACCCCTGGATCTTTCTGTACGTCCTGTCGATGGGCAGACTTTTCTCTTTCGTTCATGATGCTTAGAAAATTCTAGTCGGGGCCGTGGTTATTAGATCCATTCTGACTCAAGAGGCATCAACGATAACCAGAAAGAGTGCAATGCTAGTAGCAGTTACATTAAGGCTACATGCCACACAAGCGAGGAGCGGAATTTTATTGTCGTTTTCAAGCCTTTGTACAGGAGACTTCAGCTCGACTCCCTTGCGGCGAAGGGTATTATTACACAGAGGAATTAGAATGCAGCCCAGAGAGAAGAGATTGATTCAACAACTGAACTAATTCCGACGGGCACCCAAGTGCCGCTCCACCTTGGTCCCATAAGGTGGTGCACTTTGATCTCAACAAGCTTC…	253.715	1.33104	7.7789e-06	0.00719279	UP	GRMZM5G866699_P02	Zea mays	NF-YB	NF-YB family protein
DN39843_c1_g2_i5	DN39843_c1_g2_i5 len=2301 path=[3789:0-333 4100:334-431 4198:432-572 4339:573-643 4410:644-685 12719:686-709 4476:710-735 4502:736-783 4550:784-818 12734:819-842 4609:843-852 12716:853-876 4643:877-945 12718:946-969 4736:970-972 4739:973-975 818:976-978 821:979-996 839:997-1068 12723:1069-1092 935:1093-1095 12732:1096-1119 962:1120-1160 12733:1161-1184 1027:1185-1260 1103:1261-1283 1126:1284-1297…	GGATCCTCACGCTTTTGGCTGTTGTTGCAAAGTACTGGAATCTAGGACAAAACAATATTTGTTACGAAACTACTTTTACTACATTAAGTTCAAATATTATGAGGAAGAAAACTAAAAAATGACACTCGCAAATAAAAAAACTAACAAATGACAGCTCACGTCTTCAGTTGACAGAATCATGGAAAGTACTTCTGAAGCTGAAGTACGAATGTACCACCAGACCAAGACGAGGTGAACTCTCTGAACTCATAGGCAAGCATGGAGAGCACCCTGAGAATCTGACACGCAAGACATGTAAATTCCCAGGGAACAGCTGTTAGTACGACACAGGCTCTGAAACTATTTTAGAATTTTTTAAAAGTGAGTATAACTGTGTATATGCAGTACATGGAACAGCAA…	9.45354	-6.72762	2.89289e-05	0.0186081	DOWN	DCAR_007495	Daucus carota	NF-YC	NF-YC family protein
DN42189_c2_g6_i2	DN42189_c2_g6_i2 len=4968 path=[12996:0-221 18496:222-245 13219:246-349 18494:350-373 13347:374-498 13472:499-557 13531:558-571 2893:572-1157 18493:1158-1181 3503:1182-1548 3870:1549-1572 18490:1573-1596 3918:1597-1727 4049:1728-1764 18497:1765-1788 4110:1789-1789 4111:1790-1812 4134:1813-2014 4336:2015-2077 18499:2078-2101 4423:2102-2294 18492:2295-2318 4640:2319-2398 4720:2399-2458 4780:2459-32…	TCATGTTCCCCAATTGACGGCTCGATATTTCCCAATACGACAGCGTCGGGGCGTTCCAATGTCCCATCATCAGAAATTTGGTGTACTGTTGATGTGGGAGGTGGGTTTTGTAAATCCACTTGGTGTCTCTCAACTTGAGGTTGAGTTTCATTTACTGTGACAGAGGATTCTTTCCTCTGTTTCCTCGTGCGCTTCCGAGGATTTGTCGTACTTCTCCCACTCTCTTTTGAGGAAGGGAGTTGAATAGTTTTGTTAGGTACCTCTACTCTTTCTGGCACATTCCTTGCAGGAATGTATGATTTTGTGACACTTTTACTTACAGTAAATGAGTCTGGCAAATTGTTTGCAGCATTCTGCAAATCAATAATCCTTTGAACTTGAAGTTCAGATTCTGTGGTA…	15.8246	-3.49121	7.15455e-05	0.0363851	DOWN	Sopen03g030560.1	Solanum pennellii	NF-YC	NF-YC family protein
DN35894_c0_g1_i6	DN35894_c0_g1_i6 len=1533 path=[1:0-231 10815:232-255 234:256-273 252:274-280 259:281-332 311:333-402 381:403-442 421:443-465 444:466-481 10829:482-505 484:506-512 10832:513-536 515:537-601 580:602-612 591:613-636 615:637-657 10823:658-681 660:682-706 10825:707-730 709:731-731 2801:732-760 2830:761-781 2851:782-792 771:793-819 10816:820-843 822:844-890 869:891-897 876:898-912 891:913-927 906:928-…	GCCAATAAAGGGAGCGTCATTTTTAATGAGGCCAAATAAGGAATTTACGTTATAGACAGCATGGGAGGGTTACATAGTTATGAACAGGACAGAATGAATCAACTAAACAATCTGCACAACAGCCACCACCCCAATCATCCAGAGGACAGGACTTCTTGACCTGTCGACTTGTCAACATCTTTGAGCAAAAGCATGAATTCTATAGGTGCACAAGCACCCCAACATGTCTAAACAATCATCATTACCAGCAACTTAGCAAATCAGCACCCAGCAATAAATAGCTACAAGAGAAAATTTCCACCCTACTCTTCTACTGCCAAATGAATGGCAGTGCTTGTGAAGGATCCTCAAACAAAGAATCAGGAATAAACGCATGGCGAGCAACATCTGAGGCATATC…	20.8643	-7.86971	2.19686e-08	6.33421e-05	DOWN	Zjn_sc00145.1.g00510.1.sm.mk	Zoysia japonica	SBP	SBP family protein
DN45109_c0_g3_i6	DN45109_c0_g3_i6 len=3153 path=[12825:0-59 12862:60-86 3434:87-111 3459:112-168 14844:169-192 3540:193-204 3552:205-246 3594:247-293 3641:294-310 3658:311-317 3665:318-331 10733:332-371 3719:372-377 3725:378-386 3734:387-391 3739:392-433 3781:434-434 3782:435-466 3814:467-470 3818:471-504 3852:505-509 3857:510-544 3892:545-573 3921:574-614 3962:615-616 7129:617-629 14846:630-653 7166:654-699 7212…	TTAATAGTGCAATTATAAAATTACCCTCAAACTACTGGCCAATAGTTTTTCAAAACTACTAGCCAATATTTTGAACAGTAAAACTCCTCGACTCCAAAAGCACTGACCAATTGATGAAAGGGTAAAAATAAATAATGGAAATCCACGAATGCAACAACCCAAATCCAAGAACATGTACTACTCTATCAATGTCGAATTCTCCATTGCTGATGCAGACTCAAACGAAACTCTTCAGTCCAATATTTTTATTCTATGGTTTGGCTTCTTTCATACTTAAACCTTGGCCGGCAATGACTAGTAATAAACAAATGAATATTGATAATAACGACTGGCTATAGAGCACCCATGACATTAAATTGCTTCGATTACAACAACCACAAAGTGACTGAGAATCAACCT…	30.0157	-8.39433	8.06053e-10	5.24705e-06	DOWN	mrna27137.1-v1.0-hybrid	Fragaria vesca	STAT	STAT family protein
DN45141_c3_g1_i11	DN45141_c3_g1_i11 len=3648 path=[18:0-69 65:70-70 66:71-71 65:72-72 66:73-73 65:74-74 66:75-75 65:76-76 67:77-99 90:100-116 107:117-135 126:136-146 7146:147-156 7156:157-197 7197:198-210 12845:211-234 7234:235-246 7246:247-267 7267:268-294 12848:295-318 7318:319-404 10351:405-440 7444:441-456 9499:457-476 9519:477-493 9536:494-496 7501:497-521 10328:522-544 7546:545-663 265:664-670 272:671-780 93…	TCAACCTTCTCTCTCTAGCTCGCTTATCAGTCAGAGAGTCGAGAGTCGAGAGAGAGAGAGAGAGAGAGAGAGAGAGACGGCCATATTTCTTATGCGCAAGGGACAGCACGTGCAAGAGCTCATGAGCTGCTTCAATTCTTGAGGTAACATAGAGAAACAGATAGACAGAGAGAGGTGCATGGCGAGCAATCTGATTAGCGTGATGTGTGTGTGCGCTAGCTTAGCTTGTGTTGACATCTGTGCACCGTTTCTTTGTTAAATCACCTGATGAAGATGGATGGCTGCCTTTTTCTTAATTATTTATACTTGTTGTGATACTGATGCCTATTCCACATCTCTCTCACCATCCTCTCTCTTCCCTCTAGAGCTTAGATATAGCCAGTGCCCTTCCTGCATCAG…	961.373	1.22143	4.60982e-07	0.0007734	UP	Do009641.1	Dichanthelium oligosanthes	TALE	TALE family protein
DN38897_c0_g1_i4	DN38897_c0_g1_i4 len=1628 path=[1:0-62 6348:63-141 120:142-175 9445:176-199 178:200-207 9447:208-231 210:232-246 9450:247-270 249:271-296 275:297-364 7869:365-421 9448:422-445 7950:446-466 364:467-482 380:483-517 6835:518-574 6892:575-597 6915:598-645 438:646-687 480:688-690 6529:691-728 9446:729-752 6591:753-796 8189:797-808 506:809-824 522:825-878 7329:879-912 7363:913-999 7450:1000-1005 597:10…	TTTTTTTTGAATGCAAATAATTTTGATATATTCACTTATAATAATAGAAACATTAGTAAGATGATCTTTTCATAATTACAAAGAAATGGGAAAAGCCATCATCTCGCTTCTCTGAATGGTATCTTCCTTATTACATGCCAATGCAAATTTTATTGATGCTGTAATTGTTGGATCCTCGTGGTAGGACAACAAAGAATGATATTCCCATATACTTTTTACGCTATAACTGTTACTGTACTTGTAATAATGGTGTAACATCTGTTTTGTCCCCGTCAAATATCCGGTTAAGTATCAATGCTAGTCTGATACCGGCCTGTGCTAGCCTCTTCTGCACAACCGGGTACCGAGAAAAGAAATAATCATCTGCATCCAGAGTACAGAATTTTAGGTAAGAAAATT…	14.5113	7.33427	1.32123e-06	0.00193426	UP	TRIUR3_03984-P1	Triticum urartu	TCP	TCP family protein
DN43558_c0_g5_i2	DN43558_c0_g5_i2 len=5058 path=[5915:0-188 1212:189-365 1389:366-744 1768:745-772 16496:773-796 1820:797-861 16489:862-885 1909:886-910 1934:911-949 1973:950-1015 2039:1016-1080 2104:1081-1109 2133:1110-1183 16492:1184-1207 2231:1208-1295 2319:1296-1319 2343:1320-1774 16490:1775-1798 2822:1799-1918 2942:1919-2418 3442:2419-2432 3456:2433-2675 3699:2676-2690 3714:2691-2699 3723:2700-2798 16493:279…	TTGCATGACAGGAGATCGACCAAGGCAATGGGTTCAGTGGCTTTCATGGGCCGAGTATTGCTACAATACTTCCTACCACACAGCTCTACAATCGACACCCTTTCGTGTGGTATATGGCCGTGATCCACCTGCACTTCGCTCTTATGATCAAGGAGCTGCACGGATTCCAGCAGTGGCCCAAACATTGACTGACCGTGATGGTTTTTTGCATGATGTCAGAGAGCGTTTGCTTCAAGCACAGCAGCATGATAAGCGTTACTATGATGCCAAGCATCGGCCACTACAATTCGAAGTTGGACAATGGGTTTGGCTTCGTCTTCATCATCGAGCAGCTACTGCACTGTCCCGAGGACCAAAAGGCAAGCTCGCTGCACGATTTTACGGGCGCTGGTGAAGTAG…	35.3602	-4.92477	5.23243e-06	0.005322	DOWN	Sopen12g015990.1	Solanum pennellii	TCP	TCP family protein
DN44819_c0_g2_i2	DN44819_c0_g2_i2 len=3157 path=[3500:0-243 3721:244-265 3743:266-266 3744:267-268 3746:269-289 3767:290-296 7543:297-312 16796:313-336 3814:337-376 9897:377-452 16790:453-476 9997:477-528 10049:529-594 10115:595-611 10132:612-629 10150:630-635 10156:636-708 10229:709-766 16800:767-790 10311:791-791 16780:792-815 10336:816-836 10357:837-845 16784:846-869 10390:870-908 10429:909-971 10492:972-1018 …	GGGGGAGCAAATAGACAAGGGACTTGATCTGGACTTATATCTACCTTTCTACCTTCCCTCTCGCACCTCCCTCGCTCCCTCCTCTCCCTCTCCAAAAGTTGGAGGGAGAGCAGAAGATCCATTGCTTCCGGTGGATGTCTTGCTCTTCCGACAGGCCCTCTGCCGCTGCTCGCCTGCCATCTCCCACCTCCTGAAAGCAACTCCTGATCGGATTCAGACCAACACCACCTGGGAGGAACCACAGCAAGAGGACCTGAACACAAATTGCTCTCCACTGCACCGTACCCCGGTTGGTCGTGGCCATGGGGTCTGGTGACTGGTTCAAGACGATCATCAGCAAGAAGAAATCCAAACGGGCAAAGTCAAAGCAAGCAAAGGTACTCCACCATCCTCCTCCTT…	74.0798	-3.32866	2.82807e-07	0.000511374	DOWN	Sme2.5_07423.1_g00002.1	Solanum melongena	TCP	TCP family protein
DN40309_c0_g2_i3	DN40309_c0_g2_i3 len=3565 path=[1:0-578 557:579-612 591:613-629 608:630-676 655:677-700 679:701-708 687:709-717 696:718-824 10111:825-846 9618:847-893 825:894-930 862:931-977 909:978-1020 10857:1021-1044 976:1045-1205 10859:1206-1229 1161:1230-1262 1194:1263-1334 1266:1335-1389 1321:1390-1439 1371:1440-1485 1417:1486-1504 1436:1505-1507 1439:1508-1517 1449:1518-1531 1463:1532-1541 1473:1542-1556 …	GTCGCCCTCTTCCTCACCGCCGGCTCTCGCCTGCCCGCCATCCTCCTTCCTTCCTCCCGCGCCGCTTTCTCCTTCCTTCGGATGGCACGCAAGCCTCGCACCAGCGGTGCGTAGCATGGAAACCGCTAGCGCTCCTTTTACAGGACCCGGTGCGGCCCATCGTCCGCTATATCCGGTACTGTAGGGTCACGTACCGGACCCGTTGCGGACAGTCTCAGAATATACTATTGGGCTACTGGCACGATGACATCACAACAGGCCCAACAAAATAATCATCACGAGATTCCATTTCCGACCAAGCGCCTGAAACTTGGAAGCAACCCAGTCTCCGGTTAGCTGGAACATATCCTGCCGAGTTGTTGATTCAAAAACTCCAATGTTCTCGCCAATCACTGGCCG…	12.6436	7.13332	3.5152e-06	0.00386527	UP	Sp_057020_iign.t2	Spinacia oleracea	Trihelix	Trihelix family protein
DN43610_c1_g1_i2	DN43610_c1_g1_i2 len=2006 path=[1984:0-386 2348:387-406 2368:407-407 2369:408-502 2464:503-550 7409:551-574 2536:575-582 7413:583-606 2568:607-627 4911:628-725 2687:726-753 2715:754-761 2723:762-777 2739:778-789 2751:790-835 2797:836-837 2799:838-865 7415:866-889 2851:890-981 2943:982-1020 2982:1021-1107 3069:1108-1155 3117:1156-1236 3198:1237-1247 7416:1248-1271 3233:1272-1281 3243:1282-1332 329…	CGCCGAAATTAGCAGCGTTGTTGCTTTCTGATCATCGAGAAGGAGCCAAAGATATAGCAGGATGGTAGATGCATGATACGCTATCGTATACAATTGTAAAGTAGTAGCTTCCAGTTGTGAGGTCCGTGAGCACACGCCATGTGCAACCAGCAACCACGCGTGGTTCGGCTCGCGAGTCGCAACGCGCGCAAAGCCGACGCAGACGACGAGAGACACATTCCGGTGGCTTAGCTTGTCCCCAGCAGTAGGGACGGGACGAGGCAACCACCGAGCCGGGTCGTTGAGCCGTCGAACGCACATGGTCTCTATACACGGACCGTCAGGTCAAATACCCCGTGCACGACGTCGCGCAGAGTTCTCGCACAGTAGTCGTCGTCGCTGCGGCAATGGCGGGCGTCG…	26.726	8.2133	1.11177e-09	6.70103e-06	UP	CCG021324.1	Populus euphratica	Trihelix	Trihelix family protein
DN45386_c2_g4_i25	DN45386_c2_g4_i25 len=1901 path=[2183:0-32 9807:33-63 2224:64-70 20177:71-94 2255:95-115 2276:116-118 2279:119-142 2303:143-144 2305:145-151 11455:152-188 2349:189-191 2352:192-199 2360:200-241 2402:242-253 2414:254-264 2425:265-286 2447:287-290 2451:291-315 2476:316-324 2485:325-349 14391:350-410 8075:411-416 8081:417-425 8090:426-430 8095:431-438 2533:439-449 2544:450-453 2548:454-457 2552:458-…	AGTGTCTTCCTCATCAAGTACTGGATCGGTATTACATCGATCATTCTCCATCCAATCTCGTATAGGATTTTGATCATCATACAAAGAAAGCTCCATAAGTTTATGGAATGGATCTTTGTTTGGTGGCTTGTATAATCCCGCTTCCCTCATGCAAATGCGCAAGTTTTAGTTGACATACACCAACTTGTTTAGTTTCTTATAAGACAACTTGTTACGCACCTTTATGTGAACCAATGCAAATGTACTCCAATTACGTTCACATCCGCTTGACGAACAACATTGGGACACAAGGTGTAGTGCAAGCTTTTGAAGATGTGGAGTGTCACCACTGAACATAGCCCACCATTACGAAGAAGAAGTATTACTGTCATATGCCATCTTCTGAGCTAATTCTGTGGA…	14.5165	-7.34633	5.65938e-07	0.000921003	DOWN	Psi010992	Picea sitchensis	Trihelix	Trihelix family protein
DN45386_c2_g4_i4	DN45386_c2_g4_i4 len=3140 path=[9625:0-55 678:56-56 679:57-587 1210:588-618 20178:619-642 1265:643-841 20179:842-865 1488:866-913 20182:914-937 1560:938-951 1574:952-966 1589:967-983 1606:984-1095 1718:1096-1157 1780:1158-1161 1784:1162-1169 1792:1170-1182 1805:1183-1190 1813:1191-1209 1832:1210-1255 1878:1256-1261 1884:1262-1269 1892:1270-1285 1908:1286-1480 2103:1481-1486 2109:1487-1521 2144:15…	AAAGAAATATATCAAAATTATTTTACATTAAATATGCCAAGGGTAGCATAGACATATCCCCTGAAACCTCTCATTTCCGTACATAGAGTAGCCCTGCTATCTAAACAACCTAACATACCACTAATAATACAAAGGAAAAAATATGGAATTTGTCATGATCAGCTTACTCATCTATAGTTTTCTCTTGTAAGTAACTTAAATTATGAATAATTGAAGTTGGTATTGATTGTTTTTGGGACATTGGATACATGAACTAGCTACGTATGCTTTCCGAATGGAGGAGTCAATCAAACGCGTGATCATGTTGCATCCTACAATTGAAAAACCGATTGAATCGGAGAAACCGCTCCGGGCCGGTTTGGCGAAAACCTCGAAAACCGGTCGGCTAGCTGGCCAAAA…	61.4907	-2.86219	9.84415e-05	0.0461679	DOWN	Psi010992	Picea sitchensis	Trihelix	Trihelix family protein
DN28140_c0_g1_i1	DN28140_c0_g1_i1 len=1318 path=[1298:0-80 1356:81-112 1388:113-113 1389:114-152 1428:153-200 5833:201-224 1500:225-362 5838:363-386 1662:387-438 5839:439-462 1738:463-536 5836:537-560 1836:561-586 1862:587-671 1947:672-749 2025:750-779 2055:780-804 3939:805-870 2146:871-875 4005:876-952 2230:953-967 5835:968-991 2269:992-1317] [-1, 1298, 1356, 1388, 1389, 1428, 5833, 1500, 5838, 1662, 5839, 1738,…	GACGCGGCTCAAGATCGCCGTGGGCGCGGCGAAGGGGCTGGCGTTCCTGCACGAGGCCGAGACGCCGGTGATCTACCGCGACTTCAAGGCGTCGAATATTCTTCTCGACTCTGACTACACTGCCAAGCTGTCCGACTTCGGTCTGGCCAAGGAAGGCCCCTCGGGCGACAAGACCCACGTGACGACGCGCGTGATGGGCACGCACGGCTACGCGGCGCCGGAGTACATCCTGACGGGCCACCTGACGGCGCGGAGCGACGTCTACAGCTTCGGCGTCGTCCTCCTCGAGCTGCTCTCCGGCCGCCGCAGCGTCGACAAGCGCCGCCGCGGCCGCGAGCAGAACCTCGTGGACTGGGCCCGCCCGTACCTCCGCCGCGCCGACAAGCTGCACCGCGTCAT…	220.576	-2.42262	2.02449e-05	0.0142625	DOWN	FANhyb_rscf00000217.1.g00006.1	Fragaria x ananassa	WRKY	WRKY family protein
DN28660_c0_g1_i3	DN28660_c0_g1_i3 len=3165 path=[4357:0-75 4410:76-201 4536:202-267 4602:268-375 4710:376-563 4898:564-758 5093:759-1087 5422:1088-2280 6615:2281-3164] [-1, 4357, 4410, 4536, 4602, 4710, 4898, 5093, 5422, 6615, -2]	ACTGACCAACGGGAAATCTTGTACAGCAGTACAGGTATAGAGACATACATGCAGTACACGCCCATGACACACAGGTGAATACAACAATCAAACTCCACACGTATATCAAGCTGCTCAAGGAGCTACACACTCACACACCGACAGATAAGTTGACAAGCTCAAACATTTGTAAAAACTTTCAGGTCCTAAGGGTACACACAGGACTCAATGAAATCACAAGCATGCAGGTAGAATCCAATTTCAGGGCCGCATGAGACTGACACAAGATGTAGGACTCTTCCTGCGTCTTTATTCAAACATATATCAAACACGAAATATCATATCAAGCTTCCAGTTGATGTTTAGTAATTCAGTACTCATGCAGCTGATGAGGACGAGGCTGCCGCTACAGTCCTGTCT…	26.116	-4.70226	5.03551e-05	0.0279684	DOWN	TRIUR3_28246-P1	Triticum urartu	WRKY	WRKY family protein
DN28807_c0_g1_i1	DN28807_c0_g1_i1 len=576 path=[554:0-101 1648:102-125 657:126-148 1649:149-172 704:173-202 734:203-241 773:242-258 1647:259-282 814:283-315 847:316-351 883:352-403 935:404-455 987:456-470 1002:471-521 1053:522-575] [-1, 554, 1648, 657, 1649, 704, 734, 773, 1647, 814, 847, 883, 935, 987, 1002, 1053, -2]	ATTTTGGTATTTTTGGAGATGTGTAATTGGTAATGGAGACCTTCAGGCGTAGCTCCAGGAAAGAGAGCTGATGACAGATGTTATAAAACAGCATTTGTTACGCGCTCAGCAGCACATGAAAGCCCAGGCTGATAAGAAGCGTTCTGAGCAAGTTTTTGTTGTGGGCGATATGGTCCTTTTGAAGCTGCAACCATATGTTCAGTTGTTAGTGGCCCGTCATGCAAATCACAAGTTGTCTTTTAAATTCTTTGGGCCTTTTTGCATTTTGGAGAAGATAGGCGAGGTAGCGTATAAACTGCAGCTTCCAGAGGGATCCACGGTCCATCCAATCTTTCATGTGTCCCAGCTTAAAGCAGTGCACGGCAACAAAGCAGAGGTATGTGCTCAATTGCCAGGTTA…	8.14849	-6.51331	9.36016e-05	0.0443353	DOWN	PH01003485G0070	Phyllostachys heterocycla	WRKY	WRKY family protein
DN38586_c0_g1_i1	DN38586_c0_g1_i1 len=3536 path=[7542:0-408 7928:409-1876 9396:1877-2638 13143:2639-2795 10179:2796-3027 10411:3028-3361 10745:3362-3535] [-1, 7542, 7928, 9396, 13143, 10179, 10411, 10745, -2]	GGGCAAGCCAAGCGGAAAAGGCTGTCCTGTTGTTCGTTGCTCCGACCAAACAGAGGCCATAGAATCCAACATGTTTATACAACTATGCGCCCTGCTACTGCTGTTTTGTGGAGTCGGTAACATCTGCTGTGAAACGGTCATCGTGAATAGTACAGATGTGCTCTCACTGCTCGATTTCAAGCAGGCCATCATCGATACAAGAGGCATCTTGAGTAATTGGAACGAAAGTACTAGTTTATGCCAGTGGAACGGCGTGCAATGCAACCTGAAGCACCCAGGGCGAGTAACGGGGCTCAACCTGTCCGGCCAAGGCCTGTCAGGTTCAATTGCAGCCTCTGTTGGAAACCTAACGTCTCTTCATATACTGGACTTGTCAAGTAATAATCTCTTGTCTGGCAA…	12.9773	7.174	9.2387e-06	0.00823365	UP	Aco009877.1	Ananas comosus	WRKY	WRKY family protein
DN38586_c0_g1_i2	DN38586_c0_g1_i2 len=3400 path=[7542:0-408 7928:409-1876 9396:1877-2638 10158:2639-2659 10179:2660-2891 10411:2892-3225 10745:3226-3399] [-1, 7542, 7928, 9396, 10158, 10179, 10411, 10745, -2]	GGGCAAGCCAAGCGGAAAAGGCTGTCCTGTTGTTCGTTGCTCCGACCAAACAGAGGCCATAGAATCCAACATGTTTATACAACTATGCGCCCTGCTACTGCTGTTTTGTGGAGTCGGTAACATCTGCTGTGAAACGGTCATCGTGAATAGTACAGATGTGCTCTCACTGCTCGATTTCAAGCAGGCCATCATCGATACAAGAGGCATCTTGAGTAATTGGAACGAAAGTACTAGTTTATGCCAGTGGAACGGCGTGCAATGCAACCTGAAGCACCCAGGGCGAGTAACGGGGCTCAACCTGTCCGGCCAAGGCCTGTCAGGTTCAATTGCAGCCTCTGTTGGAAACCTAACGTCTCTTCATATACTGGACTTGTCAAGTAATAATCTCTTGTCTGGCAA…	74.5053	9.69356	2.33779e-14	4.75562e-10	UP	Aco009877.1	Ananas comosus	WRKY	WRKY family protein
DN40895_c2_g1_i13	DN40895_c2_g1_i13 len=1376 path=[339:0-33 6350:34-52 6369:53-58 7843:59-117 6434:118-118 6435:119-271 6588:272-272 6589:273-314 577:315-316 10250:317-355 615:356-359 619:360-361 621:362-364 624:365-385 645:386-386 646:387-392 4965:393-404 4977:405-424 684:425-427 4765:428-428 4766:429-429 4767:430-433 9975:434-460 732:461-466 738:467-494 2605:495-502 2613:503-514 2625:515-517 2628:518-522 2633:52…	ATCGGTCCGGTGAAGTCGTCCATGTCCCGGACCAGCAGAGAAGTCGTCGTCTGGGCCCACCTGTCGTCGACGGAGAACAGCCCGTCGTACAAAAAATCGATGACATGCTCACTGCTCCAGGTGACGTCAGAGGTCGCCGGAGACTCAGTCCTGCCGGTGCTGCTGATCCTGATAGTAGTACCATGACTAGTAGATGAGTCATCATCAGCAGCAGCAGCTTCGTGACGAGCCTGGTGATCCGTCTCCGGTGGGAATGGTCCTCCGCCGGCGACGACATTTCTGTTGTCATCGCCGGCGTCACAAGGTCTCCTCTTCTTCGTGGTAGCTGGGATTATTATAGCGGTGGTCTCGAGGATGACTGGCGCCTCTTCCATGGAATCGTTGGCCGTGCAGGTGTGC…	48.0431	9.05989	1.08933e-11	1.47731e-07	UP	Zmw_sc00785.1.g00220.1	Zoysia matrella	WRKY	WRKY family protein
DN40895_c2_g1_i15	DN40895_c2_g1_i15 len=1840 path=[339:0-33 6350:34-52 6369:53-58 7843:59-117 6434:118-118 6435:119-271 6588:272-272 6589:273-314 577:315-316 10250:317-355 615:356-359 619:360-361 621:362-364 624:365-385 645:386-386 646:387-392 4965:393-404 4977:405-424 684:425-427 4765:428-428 4766:429-429 4767:430-433 9975:434-460 732:461-466 738:467-494 2605:495-502 2613:503-514 2625:515-517 2628:518-522 2633:52…	ATCGGTCCGGTGAAGTCGTCCATGTCCCGGACCAGCAGAGAAGTCGTCGTCTGGGCCCACCTGTCGTCGACGGAGAACAGCCCGTCGTACAAAAAATCGATGACATGCTCACTGCTCCAGGTGACGTCAGAGGTCGCCGGAGACTCAGTCCTGCCGGTGCTGCTGATCCTGATAGTAGTACCATGACTAGTAGATGAGTCATCATCAGCAGCAGCAGCTTCGTGACGAGCCTGGTGATCCGTCTCCGGTGGGAATGGTCCTCCGCCGGCGACGACATTTCTGTTGTCATCGCCGGCGTCACAAGGTCTCCTCTTCTTCGTGGTAGCTGGGATTATTATAGCGGTGGTCTCGAGGATGACTGGCGCCTCTTCCATGGAATCGTTGGCCGTGCAGGTGTGC…	12.0574	7.06875	2.19261e-05	0.0151165	UP	Zmw_sc00785.1.g00220.1	Zoysia matrella	WRKY	WRKY family protein
DN41816_c0_g2_i6	DN41816_c0_g2_i6 len=3804 path=[8673:0-326 8977:327-355 9006:356-603 27825:604-627 9278:628-663 9314:664-665 27819:666-689 9340:690-766 9417:767-807 9458:808-834 27823:835-858 9509:859-921 9572:922-968 7124:969-975 7131:976-986 7142:987-1005 3896:1006-1006 3897:1007-1008 3899:1009-1018 3909:1019-1020 3911:1021-1037 3928:1038-1043 3934:1044-1209 27828:1210-1233 4124:1234-1234 4125:1235-1293 4184:1…	ATCGAAACAATGTGACAGAAAGAATGGTAGGAGTAGAACTGAAGCATCATGTACATCTTTCAATTATTTGGTATAGTGACCACCTACAAAAATCATGCCCATTTTCTGCCCTATTTATTCACTGCTGTTGCAAATATCTGCAGAGTTTTGCTGCTCTATGCTCTACCACGAGAGATCTGGTAAACTTGAGATTCGTATCTCAGATGGCATGCATCTCAATGGCTGCATACTATATAGGTAATACCTTCTCTGTTATTTCCTTAAGCAGGATGTGCTGATACCAATGACAGAAACCAAGCATTTCTGAACTAAAACGTGGATACTGAAGAATCATTACAGAAAGGAAGTACACTGATTTTATCGACAGATTTGCTAAACCTCCTTTAAACTTGCATCTCT…	12.7626	-7.16031	3.27814e-06	0.00365398	DOWN	Aco009877.1	Ananas comosus	WRKY	WRKY family protein
