# Supplementary material for: Finger millet RNA-seq reveals differential gene expression associated with tolerance to aluminum toxicity and provides novel genomic resources
Source: Front Plant Sci. 2022 Dec 9;13:1068383. doi: 10.3389/fpls.2022.1068383 (PMC9780683; doi:10.3389/fpls.2022.1068383)
Supplement: Supplementary Table 5 — The list of 62 significantly differentially expressed unigenes between Al-tolerant and Al-susceptible groups that were not annotated in GO, KEGG and TF, but had signficant sequence matches at least in one of NR, NT and Uniport databases. [file Table_5.xlsx]

## Sheet: Sheet1
Supplementary Table S5
The list of 62 significantly differentially expressed unigenes between Al-tolerant and Al-susceptible groups that were not annotated in GO, KEGG and TF, but had signficant sequence matches at least in one of NR, NT and Uniport databases
Adjusted p-value < 0.05; Log2FC < -1 or > 1
Unigene_ID	Unigene_ID_length_Path	Unigene_sequence	baseMean	log2FC	p-value	p-value adusted	trend	NR	NT	Uniprot
DN45747_c18_g1_i3	DN45747_c18_g1_i3 len=770 path=[2879:0-68 1008:69-107 1047:108-174 1114:175-230 1170:231-285 1225:286-297 1237:298-307 1853:308-312 1858:313-320 1866:321-335 1881:336-349 1288:350-374 2407:375-402 1352:403-410 1360:411-455 1405:456-462 1412:463-553 1503:554-554 4695:555-578 1528:579-593 1543:594-599 1549:600-647 1597:648-648 1598:649-652 1602:653-755 1705:756-769] [-1, 2879, 1008, 1047, 1114, 117…	TCCACAGAAAATTTCAGCTCAAACAGAGCTTGGATGTGGCCTACAGAAAATCTTGAAGTTGCAGAAACGTGGGGTTTAAACTTGAATGAATTTTTTCTTTATCTTCCCCATTTTTTTTGAATTTTTTGACGAGGGCACACATGACATAGCCCAGTGTGGGTCACCTCAACTTTGAGTCAAGAATCTCCTATAAAAATTTCAGCCAAAACGGAAAACCGAGCGAAAAGTTATGGCCGTTTTATTGAAGGGGGGTCGGAATCGGTTTTTAAGAAACCCGAGTCGGGTTAGGGGTCGGGTTTGGAATCGGGCAAGATTTTTTTTGGCGGTATGGATGCAGCAGAAAGTGGAATTTGTGGGGATTGGTCTGAGGTGTTTAAGGGTGGGATTAGGGTGGGTGTA…	11.5807	7.00993	1.14971e-05	0.00973087	UP	-	gi|295821246|gb|AC240782.1|:Oryza meyeriana var. granulata clone OG_ABa0144P08, complete sequence	-
DN43399_c1_g2_i2	DN43399_c1_g2_i2 len=979 path=[10272:0-46 5397:47-53 10249:54-77 5428:78-92 10252:93-116 5467:117-155 10261:156-179 5530:180-186 5537:187-219 10266:220-243 5594:244-279 5630:280-288 5639:289-309 5660:310-315 5666:316-340 6737:341-393 5744:394-428 6329:429-502 5853:503-559 5910:560-593 5944:594-637 10254:638-661 6012:662-978] [-1, 10272, 5397, 10249, 5428, 10252, 5467, 10261, 5530, 5537, 10266, 55…	TGCGGCGAGGAGATCTGTCGGCGCAGGGCGATGGCGCTCCTGCCCCCGGATCTCGCCGCGGCGGACGGCGGCGGCGACTCCACGGGGGACGCGCTCCCGCTGCGGGACCGCGGCATAGCAGGCGGCCGCCCGTCCGCGGGGGCGTCATCAGCCGGCCTCGGACCAGCGATGAAGGATCTGACCTTCTGCAGCACCGGGAAATCCACCACTCCCATCACCGGCACGCCGGGAGAACTCGCACCAAATTAATCAATAGAAAAAGCTACCAAATTAAGAAGAAGAAAAAAACACGCCTTTGAGGCTAAAACTCCTCTCCGGCAACGCGGCGGCGCTGGTGGAGGGCCGTTCCAAGAGCGGTGGTTACTTCCTCCCCTTTCTTCAACCTCCAGCAGCGGCGGC…	139.977	1.42755	5.99003e-05	0.0322367	UP	-	gi|1435167674|ref|XM_025964654.1|:PREDICTED: Panicum hallii putative 1-phosphatidylinositol-3-phosphate 5-kinase FAB1C (LOC112896622), mRNA	A0A0A9U667|A0A0A9U667_ARUDO:Uncharacterized protein;OS=Arundo donax;
DN31625_c0_g1_i1	DN31625_c0_g1_i1 len=834 path=[2231:0-64 814:65-65 2647:66-89 839:90-154 904:155-176 926:177-196 946:197-202 2649:203-226 976:227-234 2646:235-258 1008:259-259 1009:260-282 1032:283-284 1034:285-297 1047:298-345 1095:346-402 2645:403-426 1176:427-470 1220:471-497 1247:498-612 1362:613-624 1374:625-648 1398:649-833] [-1, 2231, 814, 2647, 839, 904, 926, 946, 2649, 976, 2646, 1008, 1009, 1032, 1034,…	TAAATGCCAAGCATCCCACAAACCTCCCCCTCGTCTGCTGCTGCCGCCCTGCCACAAAGATGGCTTCTTGTTCGCGGTCACCACGGCCACCCATCCCTCTCCTCCTCATCCTCTTGCTCTTCGCCGTCTCCACCTTCCTCGCCGCTGCCTCAGCTTTGCCCTCCCAATCGCAACAGGATTACAACAGCGGCGGCAGCAACGTGGCGGCGTGGACGCCGAGGCTGAGGAAGACGTTCGTGGACGGCGGCCTGACGGCGGGCTCGTGGCGTGGGCGCCGGTTGGTGGGGCGGTTCCAGGTCTGCGCGGTGTGCACCTGCTGCGGTGGGCCGCACGGGATGTGCATCCCGGCGCCGTGCTGCTACGCCATCAACTGCAACATCCCCAACCGCCCCTTCGGCG…	63.4599	-2.24697	7.27704e-05	0.0368928	DOWN	ACG33004.1:hypothetical protein [Zea mays] >ONM19332.1 CRP7 Cysteinerich family protein precursor expressed [Zea mays]	gi|1205958359|ref|XM_002450667.2|:PREDICTED: Sorghum bicolor uncharacterized LOC8071850 (LOC8071850), mRNA	B6T7C1|B6T7C1_MAIZE:Uncharacterized protein;OS=Zea mays;
DN40501_c0_g2_i1	DN40501_c0_g2_i1 len=1395 path=[7690:0-85 7753:86-228 14226:229-252 7920:253-254 7922:255-264 7932:265-278 7946:279-293 7961:294-314 7982:315-387 8055:388-411 8079:412-427 8095:428-428 8096:429-450 8118:451-458 2232:459-459 2233:460-495 2269:496-496 10674:497-527 2301:528-540 2314:541-569 2343:570-588 2362:589-645 2419:646-665 14230:666-689 2463:690-690 11221:691-737 2511:738-742 10834:743-781 25…	GGTCATTCCATCTAACTGTAACGGGCTAACACTCTAGCATGATATATCCTTAATTCAAGATAGGAACATGCCATCCTCGCCAAGCCCATTGTACAGCCCACATTCAAAGTCTAGCCTCATGAAAGGTGGGCTTGGGCAGTCAGGCAACAAAAGGCAGATCTTAGTGGAATAAAGTGGAATGGACAGTTCTAGAGATTGATTGCACTTGGTTCACTGCATCAGTTTTGCAATGTCCCAAAATCATTCATTGCATCTCACATGTCAAGCGGATTTGTTGACCAGACCTACATCTGGGATTGTTTGATGATGGTGGTATACTTAGGTACATTAGATATCGTGGATTGAAATATCTGCGCTTTATTCCAGGTGGCCATGGAATCTATAGTTGGAGATGGGAAT…	65.8633	-7.67076	2.5825e-11	2.64278e-07	DOWN	AQK48365.1:Protein kinase domain superfamily protein [Zea mays] >AQK48367.1 Protein kinase domain superfamily protein [Zea mays] >AQK48368.1 Protein kinase domain superfamily protein [Zea mays]	gi|1256521329|ref|XM_004964755.4|:PREDICTED: Setaria italica mediator of RNA polymerase II transcription subunit 13 (LOC101772542), mRNA	A0A0A9VDT4|A0A0A9VDT4_ARUDO:Uncharacterized protein;OS=Arundo donax;
DN30173_c0_g1_i1	DN30173_c0_g1_i1 len=928 path=[1:0-81 60:82-104 83:105-106 85:107-132 111:133-157 136:158-185 2976:186-209 188:210-212 191:213-222 201:223-228 207:229-236 215:237-377 356:378-395 374:396-434 413:435-509 2978:510-533 512:534-568 547:569-616 595:617-656 635:657-684 663:685-697 676:698-736 715:737-768 2456:769-835 811:836-927] [-1, 1, 60, 83, 85, 111, 136, 2976, 188, 191, 201, 207, 215, 356, 374, 41…	GAGTCGGTGGTCTACAGATTCTTCGAGCACACCACTCCGGGAGGACGGAGATAAATAGGCTCGAGCCCTACGCGCACGAGGCTCAGCCCTCCATCCTCGGTTGCCTTGTACTATTTTCCGCTCTCAATTTTCGTAGTACACTTTCCATTTGTATCGACAAGAGATTGTGCTAATTTTGGCCAGGCAATCCGGAATATTATTGTCAGAGCAAAAGAAAAAAAAATATCGCACCTTCTCCGTCTATAAAGTTTTTGTAGAGGCGGTGTCGCCATTGCGGCAGTCGCACTGGTTCACTCTCGCTAGCTGCGTTGCGTTGCATTGTGCGGGGAGGGAGAGGTTGACCAGGACTCGTTCCCGATCCTGAAATAAGGCTTCGGCCACCGTTCGTTTCGTTTCGTT…	143.792	1.49846	5.0139e-07	0.000824198	UP	AQK99342.1:Tetratricopeptide repeat (TPR)like superfamily protein [Zea mays]	gi|1435160626|ref|XM_025961104.1|:PREDICTED: Panicum hallii uncharacterized LOC112893656 (LOC112893656), mRNA	K7V795|K7V795_MAIZE:Uncharacterized protein;OS=Zea mays;
DN37800_c1_g3_i2	DN37800_c1_g3_i2 len=1682 path=[5787:0-57 15376:58-81 5846:82-97 12917:98-120 5884:121-193 8006:194-282 6067:283-284 6069:285-329 6114:330-340 6125:341-364 6149:365-367 6152:368-447 6232:448-471 2229:472-479 4585:480-503 4609:504-516 4622:517-544 4650:545-577 4683:578-582 4688:583-626 4732:627-633 7791:634-672 4778:673-675 10011:676-720 4826:721-747 4853:748-795 4901:796-807 7475:808-918 5024:919…	TTTTTTTAGCTGCAAACCTTCATACTCTATATCAGTATCATTCATAGCTAGTCATACACCTTTACTCTCTGGCCGAAAGGCCTATTCAATTTTTGCCAATACATACAAATGTTATTATCATCTGCGTACGTCCTGGTACTAGCTAGTGGCACAGGAGGGTACCACTCCACACACAACACAACATTATTACCGCAGGACATCTTAAACTGTTGGCGAGAATACACACACGTAGTGACATAGCGGATTATTCATGCTCTAAATTTCTTACACAAAACGATGGATACTTACTGTAAACAGATAATATGTTCTTCTCTCACATCTGGTTATTGCTCCACATCCACGCGGGCAGGCACCATGAGTACGGGAAGTTGAAGGAAAGGGCCGGCTTGTCGTTGGTAG…	177.171	-2.04698	2.31802e-07	0.000449087	DOWN	BAJ86815.1:predicted protein [Hordeum vulgare subsp. vulgare]	gi|1149833770|ref|XM_020317981.1|:PREDICTED: Aegilops tauschii subsp. tauschii uncharacterized LOC109759147 (LOC109759147), transcript variant X2, mRNA	F2CYJ5|F2CYJ5_HORVD:Predicted protein;OS=Hordeum vulgare var. distichum;
DN44184_c1_g1_i13	DN44184_c1_g1_i13 len=3110 path=[2995:0-54 3027:55-79 3052:80-130 3103:131-131 3104:132-221 3194:222-229 3202:230-250 3223:251-252 12077:253-274 12099:275-276 3249:277-297 3270:298-301 15365:302-333 3306:334-334 19293:335-358 3331:359-361 3334:362-364 13531:365-435 3408:436-445 3418:446-542 3515:543-560 3533:561-561 3534:562-584 3557:585-640 3613:641-642 3615:643-650 3623:651-651 3624:652-804 377…	CAGATTTTTCTCCACGAATCCAATCAACGCTACTCAATCGGCTTGCCAAAAATGACGAGCGAGGCGGTGAGGATCTGGCGTCGGCGGCGGCGGCTGTTGCTGCTGTGCGGGGCGGGCGCTGCGGCAGATGCGTGAGGGCTAGCCCGGCTGAGGAGAGGCGGCAGCAGCGACTGCCGCGTGGGGCGAGATGGGGCGACCCGGGTTGGGCGCGTCGAGAAGGACCTGGACGAGGTGCTCCAGTCCCACACCGTCTGCTCCAACGTCTCCAAGGGCGTCCTCGCCAAGTCCAAGGAACTCATCAAAGCGTTCGACACTGACGACCAGACCGAGATATGCATTGAGATTCTGGAGAAAGGGGAGCTCCATGTCTCTAGCAAGGAGAGGGAGATGCAGCTGGCC…	24.2904	-8.08904	8.2886e-09	2.85139e-05	DOWN	BAS85450.1:Os03g0643433 [Oryza sativa Japonica Group]	gi|1435167242|ref|XM_025964443.1|:PREDICTED: Panicum hallii ribosome maturation protein SBDS (LOC112896471), mRNA	A0A1D5T6V3|A0A1D5T6V3_WHEAT:Uncharacterized protein;OS=Triticum aestivum;
DN36989_c0_g1_i1	DN36989_c0_g1_i1 len=2133 path=[2:0-78 2:79-134 57:135-203 126:204-234 157:235-237 6375:238-343 260:344-365 282:366-414 331:415-415 332:416-428 5783:429-586 505:587-591 510:592-663 582:664-793 712:794-817 736:818-829 748:830-866 785:867-889 808:890-929 848:930-954 873:955-985 904:986-988 6893:989-1012 931:1013-1052 971:1053-1094 1013:1095-1095 1014:1096-1182 1101:1183-1191 1110:1192-1232 1151:123…	CATTTGGTTCAAAAGTAATCAGACAAATAATACAAAAGGGCATAACAGCATTGACACATTTGGTTCAAAAGTAATCAGACAAATAATACAAAAGGGCATAACAGCATTGACACATTTGGTTCAAAAGTAATCAGATAAATAATACAAAAGGACATAACAGCATTGAGCACATCTATCACTGATTCGAAAGAATTATAAGTACAAGTGAGCAAAGGAAAGGGAGTACTATCCAATCGGATCTCCAAAGTGCTGTATCAATCTTCACCAGAGTGCTACTTATTAAAAGGAGAAATGTCATCGTTACTGCCTATGGCATATGTGGGTTCTAGTAACAAATGATGGCATGACTAGCATTTTCCAGCGGCACAACAGAAAATATTCTATCTTATAATCTGGAGC…	13.8438	-6.29936	2.29426e-05	0.0155569	DOWN	EAZ09718.1:hypothetical protein OsI_32004 [Oryza sativa Indica Group]	gi|1256514885|ref|XM_004967112.2|:PREDICTED: Setaria italica probable F-box protein At4g22165 (LOC101778136), mRNA	I1R1C5|I1R1C5_ORYGL:Uncharacterized protein;OS=Oryza glaberrima;
DN32841_c0_g2_i2	DN32841_c0_g2_i2 len=4542 path=[4520:0-283 10455:284-307 4805:308-310 10456:311-334 4832:335-342 10459:343-366 4864:367-396 10450:397-420 4918:421-446 4944:447-571 5069:572-616 10457:617-640 5138:641-648 10452:649-672 5170:673-707 5205:708-822 5320:823-828 5326:829-873 5371:874-877 5375:878-1266 5764:1267-1397 10451:1398-1421 5919:1422-1429 5927:1430-1465 5963:1466-1491 5989:1492-1549 6047:1550-1…	TGGACAGACCAGGGACGTTGAACGCAACTTCCTCAATGCTCCATGCTTCCTCCATCCGGGTCTTGGTGTGGCTCATGGCCACCTCGCCGAACCGGAACAGCGTCGCAGTCGAGCAACCAGCATGCGCAATCATGATACCATCCACTGGACGGTAGTCCTCAATGAGCGAATTGATGGTAGTCTCCCAGTAGACTGCATCCCCTCCAGTAGTTGACTGAATCCGTGCCAGATGTGAATCCTCAATGTGGACAAGAAGGCCAGTCCTCTGGCTGAAGTAGCCAAACATGACATGCCTTATAACCTCTGCAGGACCCTCACTGCGAGCCTTGAGGGTCTCAGGGTCAGTGGACAGCTTGAGGATGAAGCAGTCCTCCCCATTCATCCTCTTCTCCCCGATAC…	13.2571	7.20434	5.39558e-05	0.0294655	UP	EMS48665.1:hypothetical protein TRIUR3_03908 [Triticum urartu]	gi|1358102401|gb|AC276606.1|:Brachypodium distachyon clone FGYW785-N01, complete sequence	M7Z8G8|M7Z8G8_TRIUA:Uncharacterized protein;OS=Triticum urartu;
DN40964_c0_g1_i13	DN40964_c0_g1_i13 len=3301 path=[2903:0-502 7805:503-547 3428:548-573 13572:574-597 3478:598-678 3559:679-720 3601:721-729 3610:730-777 3658:778-778 13570:779-802 3683:803-809 3690:810-829 13573:830-853 3734:854-894 13574:895-918 3799:919-985 3866:986-1024 3905:1025-1033 3914:1034-1051 3932:1052-1080 3961:1081-1107 3988:1108-1126 4007:1127-1137 4018:1138-1148 4029:1149-1161 4042:1162-1196 8333:11…	TTTTAGGTTAACTCTATTGGGGGTTAAGGTGCACTAGTAAGATGCAATCATGTCTTTACCGTTGTACTTATCAAATTTTCTACGATGATAGTCCATTCATGTGTTAAATAAACAGTATTTTCTTATGTATCACTACTTTTGTATATAAAAAAAATTGTTCTCAATCGTTTTAATAGCCATCTCCAACAAATTTGAGTCAGCTCCATACAAAAAAGTTGACTGAACGAAATTTGGAATCCAAAATGAGCAGCTCACCATCCTGATCCGCCAGGCGCCAGCTGCCTAGCCGTGCCCTCCCCGACGCCTCTCCAGTCTCCACCACAATCCTGAATTCCTGATCCATCCCCAAATCCCCCCTGTTCCTCTCCCTCTCTCTCTCTCTCTAGGGTTCCATGGCCG…	8.33587	-6.54586	6.58829e-05	0.034475	DOWN	EMT05373.1:RNAbinding protein with multiple splicing 2 [Aegilops tauschii]	gi|242380756|emb|FP096589.1|:Phyllostachys edulis cDNA clone: bphylf055j06, full insert sequence	A0A1D6DLE5|A0A1D6DLE5_WHEAT:Uncharacterized protein;OS=Triticum aestivum;
DN45501_c2_g3_i11	DN45501_c2_g3_i11 len=2479 path=[10871:0-756 2887:757-771 2902:772-1027 20546:1028-1048 3753:1049-1049 3754:1050-1052 3757:1053-1123 3828:1124-1143 3848:1144-1199 3904:1200-1222 3927:1223-1233 3938:1234-1247 23958:1248-1271 3976:1272-1274 3979:1275-1432 4137:1433-1445 4150:1446-1454 12527:1455-1498 4203:1499-1500 4205:1501-1502 4207:1503-1509 4214:1510-1510 4215:1511-1535 4240:1536-1587 4292:1588…	CCGATTTGTTCCTCGTCACGAGCGGTCGTCCTCTCCTCCGGGTGCCAGCTCGGCTCGAGCTCCCCGCCGCCCTCAAGCTCCTTCCACCCCTCTTCTCCACTCTGAGTGAGCTCCTCTGGCCCCCTCTCCCTCCAGCTCTTGAGCTCCGACGCGGATGGCGGGCCGCCCCTCTCGCTTCCTTCCTTTCCTCCTTCCTCCGTCAGCATAGGAGCGGTTGAGATGGTGCACGGGCCCCATGCTCAGATGGATAGCGCATGACTGCCTAGTACGCTGGGAATACCGGATGGGCGGGGCTCCCCTTGCATAGCGCACAGCGTCCAGTACCCCGGTGCAGACATTTTTACGCCATATTGGTACTGGAGGCCGGGGTACCGGACACCGTCTAGTACCCGGTGCGAT…	25.8727	-5.29153	4.3662e-06	0.00464412	DOWN	KQK94296.1:hypothetical protein SETIT_027834mg, partial [Setaria italica]	gi|1256750727|ref|XR_001164827.3|:PREDICTED: Setaria italica ankyrin repeat domain-containing protein, chloroplastic (LOC101762173), transcript variant X4, misc_RNA	K3ZML6|K3ZML6_SETIT:Uncharacterized protein;OS=Setaria italica;
DN45501_c2_g3_i12	DN45501_c2_g3_i12 len=2454 path=[10871:0-756 2887:757-771 2902:772-1027 3158:1028-1497 3628:1498-1521 3652:1522-1535 3666:1536-1622 3753:1623-1623 3754:1624-1626 3757:1627-1697 3828:1698-1717 3848:1718-1773 3904:1774-1796 3927:1797-1807 3938:1808-1821 23958:1822-1845 3976:1846-1848 3979:1849-2006 4137:2007-2019 4150:2020-2028 12527:2029-2072 4203:2073-2074 4205:2075-2076 4207:2077-2083 4214:2084-…	CCGATTTGTTCCTCGTCACGAGCGGTCGTCCTCTCCTCCGGGTGCCAGCTCGGCTCGAGCTCCCCGCCGCCCTCAAGCTCCTTCCACCCCTCTTCTCCACTCTGAGTGAGCTCCTCTGGCCCCCTCTCCCTCCAGCTCTTGAGCTCCGACGCGGATGGCGGGCCGCCCCTCTCGCTTCCTTCCTTTCCTCCTTCCTCCGTCAGCATAGGAGCGGTTGAGATGGTGCACGGGCCCCATGCTCAGATGGATAGCGCATGACTGCCTAGTACGCTGGGAATACCGGATGGGCGGGGCTCCCCTTGCATAGCGCACAGCGTCCAGTACCCCGGTGCAGACATTTTTACGCCATATTGGTACTGGAGGCCGGGGTACCGGACACCGTCTAGTACCCGGTGCGAT…	13.3684	-7.2275	1.3312e-06	0.00193426	DOWN	KQK94296.1:hypothetical protein SETIT_027834mg, partial [Setaria italica]	gi|1256750727|ref|XR_001164827.3|:PREDICTED: Setaria italica ankyrin repeat domain-containing protein, chloroplastic (LOC101762173), transcript variant X4, misc_RNA	K3ZML6|K3ZML6_SETIT:Uncharacterized protein;OS=Setaria italica;
DN45501_c2_g3_i15	DN45501_c2_g3_i15 len=2758 path=[10871:0-756 2887:757-771 2902:772-1027 20546:1028-1048 3753:1049-1049 3754:1050-1052 3757:1053-1123 3828:1124-1143 3848:1144-1199 15943:1200-1277 16021:1278-1280 16024:1281-1355 16021:1356-1358 19194:1359-1501 3927:1502-1512 3938:1513-1526 23958:1527-1550 3976:1551-1553 3979:1554-1711 4137:1712-1724 4150:1725-1733 12527:1734-1777 4203:1778-1779 4205:1780-1781 4207…	CCGATTTGTTCCTCGTCACGAGCGGTCGTCCTCTCCTCCGGGTGCCAGCTCGGCTCGAGCTCCCCGCCGCCCTCAAGCTCCTTCCACCCCTCTTCTCCACTCTGAGTGAGCTCCTCTGGCCCCCTCTCCCTCCAGCTCTTGAGCTCCGACGCGGATGGCGGGCCGCCCCTCTCGCTTCCTTCCTTTCCTCCTTCCTCCGTCAGCATAGGAGCGGTTGAGATGGTGCACGGGCCCCATGCTCAGATGGATAGCGCATGACTGCCTAGTACGCTGGGAATACCGGATGGGCGGGGCTCCCCTTGCATAGCGCACAGCGTCCAGTACCCCGGTGCAGACATTTTTACGCCATATTGGTACTGGAGGCCGGGGTACCGGACACCGTCTAGTACCCGGTGCGAT…	23.1804	-8.02147	2.45663e-08	6.55393e-05	DOWN	KQK94296.1:hypothetical protein SETIT_027834mg, partial [Setaria italica]	gi|1189419117|gb|CP018159.1|:Oryza sativa Indica Group cultivar Shuhui498 chromosome 3 sequence	K3ZML6|K3ZML6_SETIT:Uncharacterized protein;OS=Setaria italica;
DN45501_c2_g3_i6	DN45501_c2_g3_i6 len=3292 path=[10871:0-756 2887:757-771 2902:772-1027 3158:1028-1497 3628:1498-1521 3652:1522-1535 3666:1536-1622 3753:1623-1623 3754:1624-1626 3757:1627-1697 3828:1698-1717 3848:1718-1773 3904:1774-1796 3927:1797-1807 3938:1808-1821 23958:1822-1845 3976:1846-1848 3979:1849-2006 4137:2007-2019 4150:2020-2028 12527:2029-2072 4203:2073-2074 4205:2075-2076 4207:2077-2083 4214:2084-2…	CCGATTTGTTCCTCGTCACGAGCGGTCGTCCTCTCCTCCGGGTGCCAGCTCGGCTCGAGCTCCCCGCCGCCCTCAAGCTCCTTCCACCCCTCTTCTCCACTCTGAGTGAGCTCCTCTGGCCCCCTCTCCCTCCAGCTCTTGAGCTCCGACGCGGATGGCGGGCCGCCCCTCTCGCTTCCTTCCTTTCCTCCTTCCTCCGTCAGCATAGGAGCGGTTGAGATGGTGCACGGGCCCCATGCTCAGATGGATAGCGCATGACTGCCTAGTACGCTGGGAATACCGGATGGGCGGGGCTCCCCTTGCATAGCGCACAGCGTCCAGTACCCCGGTGCAGACATTTTTACGCCATATTGGTACTGGAGGCCGGGGTACCGGACACCGTCTAGTACCCGGTGCGAT…	46.4611	-5.8252	9.3751e-08	0.000203426	DOWN	KQK94296.1:hypothetical protein SETIT_027834mg, partial [Setaria italica]	gi|1256750727|ref|XR_001164827.3|:PREDICTED: Setaria italica ankyrin repeat domain-containing protein, chloroplastic (LOC101762173), transcript variant X4, misc_RNA	K3ZML6|K3ZML6_SETIT:Uncharacterized protein;OS=Setaria italica;
DN44522_c0_g6_i3	DN44522_c0_g6_i3 len=937 path=[4593:0-44 4615:45-58 4629:59-115 4686:116-121 4692:122-136 4707:137-144 4715:145-154 14221:155-187 4758:188-189 14383:190-213 4784:214-265 4836:266-266 11617:267-270 16738:271-295 11646:296-304 11655:305-492 19465:493-516 11867:517-526 9917:527-530 4860:531-533 4863:534-629 4959:630-630 4960:631-632 19464:633-656 4986:657-660 12737:661-710 5036:711-733 15769:734-755…	AACGAGGTGCTCCTCGTCATCGAGGCGTACAAGACGCTGCGGGACCGGGCGCCATACCCGGCCAGCTTCATGCTCGCGCAGCTCACCGGCAGCTACGCCTTTGTGCTCTTCGACAAGTCCACCTCCTCCCTGCTCGTGGCATCTGATCCCGAGGGCAAGGTGCCGCTGTTCTGGGGGATAACTGCTGACGCCTGCGTCGCCTTCTCTGACGACATTGACATGCTTAAAGGATCATGTGGCAAGTCACTTGCACCTTTTCCGCAAGGTAAAGGAAGCTCATTAAGAAATGCCAGATCATGCCTTGACTTCAGTCAGTATTATAACCGCCGAGTAGTAATTTCGTTTCTTCTTTTAAGAGGAAAAAAGTGTGTTGCCAACCACTGCTCCTAATTTTAAAGA…	107.829	1.92215	3.57611e-05	0.0217946	UP	KQK99907.1:hypothetical protein SETIT_0109631mg, partial [Setaria italica]	gi|1435182732|ref|XM_025972365.1|:PREDICTED: Panicum hallii stem-specific protein TSJT1-like (LOC112903151), mRNA	K3YA28|K3YA28_SETIT:Uncharacterized protein;OS=Setaria italica;
DN32787_c0_g1_i3	DN32787_c0_g1_i3 len=1493 path=[1:0-254 233:255-427 406:428-454 4104:455-610 6049:611-634 4284:635-649 628:650-675 4449:676-717 694:718-775 4541:776-825 810:826-893 878:894-910 3879:911-940 925:941-947 932:948-968 953:969-970 6050:971-994 979:995-1018 3149:1019-1030 6051:1031-1054 3185:1055-1094 3225:1095-1192 1069:1193-1204 1081:1205-1210 3783:1211-1243 1120:1244-1272 4299:1273-1326 1203:1327-13…	AGGTAATGGTGGTGTTTTTTTTTTCTTCTTTTGAATGAATGTAATGGTGGTTGTTGTTGAACCAAATTCAGTGAGATAGGCTCGTCTCATCTTGAGGGGTGATATTGGTTAGGCGCATGTACATGAGTTCTTTTTTGTTTAGTGTTAGGGATAGTACACGAATTATTTTTTGTTTAGGTCATATATTGCATATATGCACTACCTACGTTCTCAAGTAGATGTCATCCAATAATGTGTGCCATCAACAAACGATAAATTTTTTTTATCATTGGATCACAACAGTAAGCTACCATTAAAGGCTTAGCACAAGAAATTTGACACCAGTAAATTTATCTTGAATGTCATCAAGCTACTATCAGCTTTTGTTTTTGTCCTAAACAACAAGAGGATGGAGATATT…	224.712	-1.53961	4.38897e-05	0.0251499	DOWN	KQL27698.1:hypothetical protein SETIT_018637mg [Setaria italica]	gi|1435114366|ref|XM_025955419.1|:PREDICTED: Panicum hallii thiosulfate sulfurtransferase 16, chloroplastic-like (LOC112888972), mRNA	A0A0A9PJA5|A0A0A9PJA5_ARUDO:Uncharacterized protein;OS=Arundo donax;
DN39822_c0_g1_i2	DN39822_c0_g1_i2 len=1132 path=[3381:0-135 7703:136-164 3523:165-171 3530:172-195 3554:196-197 3556:198-203 3562:204-218 3577:219-227 3586:228-240 3599:241-243 3602:244-331 3690:332-351 3710:352-411 9874:412-435 3794:436-472 7013:473-546 3929:547-567 6985:568-595 3978:596-616 3999:617-621 4004:622-639 6705:640-683 4066:684-684 4067:685-784 4167:785-804 7667:805-840 4223:841-843 9875:844-867 4250:…	CTCCGGTGTTCCAGAGGAAGTGCGCGTAGGCGGCGGCGTGGTGCGAGTTCCCCGGGTCGGCCGCGATGGCCTCCTGGTAGACGTCCTCGGCCGCGGCGAGGTCGTCCCTCGCCTTCCACAGGAACGTCGCGTACCGCCCCATCGCCTCCGCGTCCGCCGGCTCCGCGCGCACAGCCCGCTTGAAGAAATGCTCAGCCCGGTCGTGGTCGTGCTGCACCAGGTAGAGGAACTGCGCGAAGTTGGACAGCAGCAGCGAGTTGTTAGGCTCCTCGGACACGGCCTGCTCGTACCGCTGCGCCGTCGCCGCGAACTCGGGCGAGTACTCTGCCGCCGCCACCTCAGGCGCATCCACCGGCGCCACGAGCTGCCCCAGAATCTCCGGGTCCATGAGCTCCTCCG…	181.137	1.5122	2.86842e-05	0.018524	UP	NP_001142835.1:uncharacterized protein LOC100275225 [Zea mays] >ACG27014.1 hypothetical protein [Zea mays]	gi|1256561160|ref|XM_022827022.1|:PREDICTED: Setaria italica uncharacterized LOC101760316 (LOC101760316), transcript variant X3, mRNA	B6SQ81|B6SQ81_MAIZE:Putative uncharacterized protein;OS=Zea mays;
DN31697_c0_g2_i2	DN31697_c0_g2_i2 len=1842 path=[1820:0-327 2125:328-353 2151:354-390 2188:391-417 2215:418-423 2221:424-458 2256:459-518 2316:519-536 2334:537-566 5247:567-590 2388:591-847 5245:848-871 2669:872-1027 2825:1028-1084 2882:1085-1547 3345:1548-1841] [-1, 1820, 2125, 2151, 2188, 2215, 2221, 2256, 2316, 2334, 5247, 2388, 5245, 2669, 2825, 2882, 3345, -2]	TTTTAACAAAATTAAGAAGCTCAGCTTGCTTTCAATAAAGGAACATTGAAAAAAAAGACCAAAACGATAAAACTGATTGGTGAACACCAACAACCATGTTGGTACAGTGAATTCAAGAGTTAACTGATTTTACATCACCATAAGGCTGGTGCTAACACTGCCTCTTGGATCCGGGTACGTGCTCTTGAAAGGGAGAGTACAGCCAAATGAACGCTCCTCGACACCCAGTAGTTCATCAAGCCCAATGCATTTCAGGGCCATGAACTAGTAAAAGTGAAGTTTCACTCCCCAAAGGCCAAGGGCCATGAACTATGGTAAAAGTGAAGTTCCACTCCCCAAAGCTAAGCCTTCAAGCATCATCTAGTAAATGTTAAGTTCAACAGAAACGTGGCGCCAGCA…	25.1811	-8.14078	3.09591e-09	1.32586e-05	DOWN	NP_001148228.1:uncharacterized protein LOC100281836 precursor [Zea mays] >ACG30239.1 HDDC2 protein [Zea mays] >ACN25699.1 unknown [Zea mays] >AQK69007.1 Metaldependent phosphohydrolase [Zea mays]	gi|1205956367|ref|XM_021460462.1|:PREDICTED: Sorghum bicolor HD domain-containing protein 2 homolog (LOC110435096), mRNA	B6SZF6|B6SZF6_MAIZE:HDDC2 protein;OS=Zea mays;
DN37929_c1_g1_i1	DN37929_c1_g1_i1 len=702 path=[1:0-139 118:140-199 178:200-285 264:286-289 268:290-305 284:306-331 310:332-368 347:369-388 367:389-424 403:425-449 428:450-460 439:461-469 448:470-493 472:494-528 507:529-542 521:543-550 2691:551-580 559:581-618 4019:619-626 4027:627-636 5878:637-660 4061:661-701] [-1, 1, 118, 178, 264, 268, 284, 310, 347, 367, 403, 428, 439, 448, 472, 507, 521, 2691, 559, 4019, 40…	TTGTCATGTAGAGAACTTGTTATATAATTGGCGTTAGAGTCAGTATGATGTTATATTACTAAGAATTATGAAGATGTACATATTATGACAGATCGAGACCAGTCTTGGGCTGGAGATGGCTAGTAATATACATTGAGATGGCTGGAAAGGTGTCGAGCTCTTGTTCATGGAGATGGACTGGCAAGATACTGCAGCCACTCTTCAGGCAGCCCTTGATTCCTCTTGAGTGTCCTGAATGCCCTTTTTGTCAAAGGCACAGCCAGAATATCGTATTCCTTTGGCGCCTTGGGCGTCTTGAGCAGTTTCATATTTGCCTGTTCGAGTGTCTTCTGTCCCTTCCTCGAGTTGCATCTGGAACATGCAGTCACCAAATTTTCCCATTCCCATTTGCCACCACGT…	111.855	1.32079	8.89632e-05	0.0428337	UP	OEL13428.1:hypothetical protein BAE44_0025553 [Dichanthelium oligosanthes]	gi|1256347723|ref|XM_004955516.3|:PREDICTED: Setaria italica uncharacterized LOC101770610 (LOC101770610), mRNA	A0A0A9IV99|A0A0A9IV99_ARUDO:Uncharacterized protein;OS=Arundo donax;
DN31264_c0_g1_i1	DN31264_c0_g1_i1 len=932 path=[4453:0-187 824:188-221 858:222-222 5026:223-246 883:247-279 2909:280-299 5027:300-323 2953:324-343 983:344-346 3384:347-401 1037:402-423 3439:424-461 1097:462-548 1184:549-583 5025:584-607 1243:608-617 1253:618-643 5028:644-667 1303:668-690 3183:691-703 3196:704-723 3216:724-836 1478:837-931] [-1, 4453, 824, 858, 5026, 883, 2909, 5027, 2953, 983, 3384, 1037, 3439, 1…	AGTTAATAGACCAAAAATGATGAAAAAAGCATGTTGGGATACTGTATCTGAAAATCTAGCCATAATGCAAGGCGGAAAAATATATTAGCAAAACTGGGAACAAAATTATCACCATGATTCTCACTGCAATGTAAAGCAGAACAAGGTATCTTATCACTTATATAGCAAAGAAAACATATCAAGGTCCAAGGAATAGAGATAGATGCAAATTGTGGATTTCAAACAGAATCATATTTTACAGCAATTGTTTTTCAGATTCTAAACAACAAAATTGGAAGCAAGGCAGCAAACACCATTGTGCCAATTCAGTAAAAGTAGTATTAGACAGGATAACAGCGTTTGTGGTCGAATAACGATGCATGCCAGTCAGACATTTTTGAGCTTCTTCATCTTGGACGG…	198.034	-1.1707	8.72564e-07	0.00137864	DOWN	OEL14178.1:hypothetical protein BAE44_0024803, partial [Dichanthelium oligosanthes]	gi|1256574866|ref|XM_004967314.3|:PREDICTED: Setaria italica 50S ribosomal protein 5, chloroplastic (LOC101755426), mRNA	C4IZ44|C4IZ44_MAIZE:Uncharacterized protein;OS=Zea mays;
DN38637_c1_g1_i6	DN38637_c1_g1_i6 len=1487 path=[1:0-85 64:86-130 109:131-363 342:364-366 5140:367-421 404:422-438 5969:439-490 517:491-497 6073:498-521 547:522-522 7866:523-546 572:547-553 579:554-652 678:653-674 6862:675-722 6910:723-725 750:726-821 846:822-849 874:850-943 968:944-951 976:952-975 1000:976-1017 7872:1018-1041 1066:1042-1052 5773:1053-1113 5834:1114-1150 1186:1151-1152 1188:1153-1239 1275:1240-12…	CAAACACTGGGCATTTTATTCGTCGTCGGAACGTGGAAGCAACGAGAGAAAGAAGGTTCCGAGGTTCGAATCCGCCGCCGTGACAACTGACAAGGAAGCTTCCGGACGGGCCCGAAATCAAGGAAACCATTCATGGTTCCATTATTTTCTTTTCATTTTTTTCTTCCCCTTTGAATCTCACTGTGCTGGATTCAAGGATCCGCAACGCTCTCCACAGAAAAGAGCCCTGTGCCGTGTGCCTGCTCTGGCTGTCCGTGTCGGGTGTCGCTGGGTCGTGCACGGCTCCGCCTCCCAACCGTCAGCCTCAGGCATAGCTGCAACGCAAACCGGTGGACGGCGGAGAAGAAGATGAGCGGCGTTGTCGGCGCCACGTCGAGAGGGGCCACCAGGCTGGGACGA…	38.7602	-5.55879	3.69231e-08	8.8365e-05	DOWN	OEL22260.1:Fbox/kelchrepeat protein [Dichanthelium oligosanthes]	-	K3ZIW0|K3ZIW0_SETIT:Uncharacterized protein;OS=Setaria italica;
DN44976_c1_g3_i17	DN44976_c1_g3_i17 len=4174 path=[14351:0-127 258:128-129 260:130-206 337:207-219 350:220-338 469:339-359 12493:360-440 571:441-486 24915:487-510 641:511-558 24920:559-582 713:583-620 751:621-677 808:678-713 844:714-714 845:715-717 848:718-722 853:723-733 864:734-746 877:747-747 24927:748-771 902:772-781 912:782-796 927:797-827 958:828-856 987:857-887 24930:888-911 1042:912-936 1067:937-974 1105:9…	CAGGTAGACCGTGTTAGGTTAGTATATTTTTTGACCCAAGCCCTTTTGACTCGCTGGAAAATCAATCATTTTCTTTACATGACACTCGACCATCCAAATAAGCCCAAATCGTATTAGTATGAACATTTTACAAGCTTGCGCGATGGAATCGTGCAGTCATTCATCCTCTAATGAGACAAAACTCGCCTAGGAGAAATACGAATTCTTCATATTTCATATACACTATAAACACTGATCATTTTGGTGCTGCCTGATGTACAGTGTATTATGGATTTCCTTCAACAAACTCTTCACATATTTTACATACTGTGTATTTTTCCTCTGCATATTTTTATCATCATGAATTGTCAGACCGGTTTACAAGATCAGCTGATTGTTGATTGTGTGCTCCTCGAGAGA…	258.654	-1.20786	1.28953e-06	0.00190779	DOWN	ONM00936.1:Pentatricopeptide repeatcontaining protein MRL1 chloroplastic [Zea mays]	gi|1435188667|ref|XM_025937888.1|:PREDICTED: Panicum hallii pentatricopeptide repeat-containing protein MRL1, chloroplastic (LOC112874519), transcript variant X5, mRNA	A0A1D6KCE9|A0A1D6KCE9_MAIZE:Uncharacterized protein;OS=Zea mays;
DN39790_c0_g1_i1	DN39790_c0_g1_i1 len=2300 path=[7221:0-44 480:45-100 7420:101-124 560:125-172 7413:173-196 632:197-266 702:267-284 720:285-285 721:286-328 764:329-400 7423:401-424 860:425-454 7418:455-478 914:479-486 7410:487-510 946:511-538 974:539-565 1001:566-601 6151:602-671 1107:672-724 7416:725-748 1184:749-786 7411:787-810 1246:811-835 7419:836-859 1295:860-865 7409:866-889 1325:890-895 7412:896-919 1355:…	GGATAAGGTGCCTTGGGCATAGCCATGGAGGTTCTTCCATTTCCAGCCTCTAGTTCTTCCACCAGAGTAATGGCCAAATGCTACTCCGATTGGCAATCCCTTCCACCTCTGCATCCATCGAGAAGAACACCGCCCCAATCCCAGACCTCTGTGAGCACGATCAAGCGGCAGCTCGCATCCTTCGTGCTGCACTGCTCCAGGTCCTGTGCTTCCCCCCTTCTTGAGCCCAAGAATTTGCCCAATGAGTTTCAAGCCGCGCCGACGACGACGGTGTCGCCTCCGCTCCTGGAAGCTGCTCCGAAGCTGGGCATATCGAACAAGTTCATCCGAGGCCTCTGCAGCGACCGGCAGACGGAGCAGCTCGCCTTCGAGTGCTACAGGAGGGCGCTGCTGCAGCCG…	181.267	1.7448	1.27858e-06	0.00190779	UP	ONM14655.1:Pentatricopeptide repeatcontaining protein chloroplastic [Zea mays]	gi|1435177859|ref|XM_025969883.1|:PREDICTED: Panicum hallii pentatricopeptide repeat-containing protein At5g13770, chloroplastic (LOC112901058), mRNA	A0A1D6E1W5|A0A1D6E1W5_MAIZE:Uncharacterized protein;OS=Zea mays;
DN43215_c0_g2_i11	DN43215_c0_g2_i11 len=2271 path=[3728:0-202 7393:203-291 3983:292-292 7482:293-329 4021:330-377 18166:378-401 4093:402-406 18173:407-430 4122:431-447 4139:448-469 4161:470-481 4173:482-502 4194:503-504 4196:505-533 7231:534-577 4269:578-582 4274:583-638 4330:639-649 18160:650-673 4365:674-693 4385:694-780 4472:781-808 8163:809-824 8179:825-834 4526:835-836 7673:837-841 7678:842-864 4556:865-894 4…	TTTAAATTTATAAGATTTCATATTTATATAATTACTGTATAAAATTAAACAATGCATCTCTCCCCTCTGGTCCAAAAAAAATAAATAAAACAATGTATTTTTCCTCTCATCACAATCATTAAACACTTTTTACTGCTTTAGCTTGTATACCAGTCACCAGCCAAAAAAAAAAAGAATGGTATCAGATGCTGAAAATAAAACAGGGGCTAGTAACCCACGCCATATAACCAATGCGATACGATCTGTTCTATACTTTGTATGATCCTATGCTTTTACTGTTCAATATCTAAGCTAGCCTACAAAAATTTTCTACCAGGTGCAAAGACTTAAGAAGGTGCAAAAGATTCTCTTCGGGGATATATTTTCAAGATCCAACACAAGCAAGAACTTGACTACGAA…	14.5421	-7.34873	1.34406e-06	0.00193568	DOWN	PAN09029.1:hypothetical protein PAHAL_A03942 [Panicum hallii]	gi|1435115793|ref|XM_025961950.1|:PREDICTED: Panicum hallii acyl-CoA-binding domain-containing protein 4 (LOC112894287), transcript variant X2, mRNA	A0A0A9Q8Y1|A0A0A9Q8Y1_ARUDO:Uncharacterized protein;OS=Arundo donax;
DN38970_c3_g1_i6	DN38970_c3_g1_i6 len=2181 path=[85:0-60 123:61-219 282:220-230 5425:231-287 320:288-299 5712:300-350 371:351-373 14030:374-397 418:398-750 14034:751-774 795:775-775 796:776-808 829:809-871 892:872-888 909:889-933 954:934-948 969:949-963 14036:964-987 1008:988-1010 5587:1011-1047 1068:1048-1098 1119:1099-1140 1161:1141-1176 14033:1177-1200 1221:1201-1266 1287:1267-1296 1317:1297-1494 1515:1495-149…	AACTCTGGTATGTGGTTGTCATACACACTCGAGTACAAGTGTCTTAATTGTCATTGGTTTCTTACAAACTATATAAGTGCCACTATATTTTTCAAGTGAGTATAACAAGTCGGCTTAATAAATATTGATAGAGTGAAGACAGCTCGTGCGTGTTGCACATGCAAAGTACTAGTTATCATTAGATTACTATTGCTCACTTGCTCAGGTACAACAGTGGCCCTGACTATATACAACACTATAGGCGCGTCTAGGCGTAGCTTGCAGGCCCCCAAACATGCTCTGGCCTTTCCATCAATCCCCACCTCCCCTTCTACTATGTCAAAAACAACAGCAGCAAGGGCAGCCGACATACAGAATCCAAAGGTCAGCAGCGTTGCGGCCGCATGTATTTCGGAGGCA…	110.167	2.92069	4.61424e-05	0.0260735	UP	PAN12271.1:hypothetical protein PAHAL_B02683 [Panicum hallii] >PAN12272.1 hypothetical protein PAHAL_B02683 [Panicum hallii]	gi|1435129055|ref|XM_025946973.1|:PREDICTED: Panicum hallii uncharacterized LOC112882016 (LOC112882016), mRNA	C5XC28|C5XC28_SORBI:Uncharacterized protein;OS=Sorghum bicolor;
DN42945_c1_g1_i3	DN42945_c1_g1_i3 len=1558 path=[2334:0-364 2676:365-431 2743:432-450 2762:451-491 13427:492-515 2827:516-574 2886:575-611 2923:612-620 2932:621-637 10713:638-657 3720:658-681 13422:682-705 3768:706-725 13426:726-749 3812:750-750 13428:751-774 3837:775-778 13430:779-802 3865:803-857 13419:858-881 3944:882-902 3965:903-923 3986:924-946 4009:947-983 4046:984-1004 12548:1005-1025 4135:1026-1057 13420…	GTTAAAACTCTTTCAAGCGCTCCAAAGATTCCTCACGTTTTCTGCATCCAATCTTCTTGAACTCCAAGTCCCAATATATTAAAAAAAATTCAAAATGCCATCCAATTATGTTATAAGAAAGAAGACTTGTCATCTTCCTCACTGCAATGTCCTTCAACAATCTTCAACCCAATATGGAGGACTAGAGTAGCGAGTGTGCCGACTCATACAAGCCAGTTACCTTACAGAGAATATAGAGTGTTTTCACCCAGGGAAAATTTTATTGATTTTGTAGTGCCTTGTCTTCTTTGGAAAGTTACATCACTGCTTTTCAGCAATGAATTTCTCGATACTTTATGTGAATACAAAATCAGAATTCTACATCCCGAGAACAAAGCAATTCGAGTAGCATGGTAGGAA…	8.96253	-6.65068	5.37418e-05	0.0294474	DOWN	PAN13933.1:hypothetical protein PAHAL_B03925 [Panicum hallii]	gi|1205938006|ref|XM_021454690.1|:PREDICTED: Sorghum bicolor zinc finger MYND domain-containing protein 15 (LOC8080681), mRNA	A0A1B6QE73|A0A1B6QE73_SORBI:Uncharacterized protein;OS=Sorghum bicolor;
DN43660_c2_g1_i1	DN43660_c2_g1_i1 len=3027 path=[3600:0-180 11645:181-217 3795:218-316 10143:317-355 3933:356-428 12419:429-452 4030:453-459 12425:460-483 4061:484-489 4067:490-590 4168:591-591 9363:592-639 4217:640-762 12422:763-786 4364:787-853 12414:854-877 4455:878-914 12420:915-938 4516:939-941 10106:942-978 4559:979-984 12426:985-1008 4589:1009-1030 4611:1031-1042 4623:1043-1054 4635:1055-1068 4649:1069-112…	AACATCCTTTACAAGATTCAAGATCTGTCACTGGAAATAAACAATAATAAAGAGCAGGAAAGGACAAACCCCCATATCACAGGCCGAAACTGAAGGCAACAAAAACTAGAGAAATAAATAACGCAAGCCGAAAGTTAGCTTTAGAGGAACGCAGAAAGTTCCAAGTAGCAATTCGAAACCACCACCCGGAAGCCCAGACACAGCACGAGCGGCGCACGCCCCCGCTGTCCCCCGCCCGCCCGCCGTCCTACTGCCGCGCCCACCGCCTTCGCCGGAGTCCTGCACCGCGTCCGCTCTACTCCGCCTCGCCGTAGCCGTCCGCGCACGCTTCACCCGCTCCCGGTCGCTCTGACGCCCGCCGAGATCCAGGTGTCCTTCGACTTGACTGCGCCACTCTGC…	398.696	1.10959	1.77142e-06	0.00242252	UP	PAN23394.1:hypothetical protein PAHAL_D00925 [Panicum hallii]	gi|1256498806|ref|XM_004965872.3|:PREDICTED: Setaria italica protein WVD2-like 5 (LOC101756899), mRNA	A0A194YK19|A0A194YK19_SORBI:Uncharacterized protein;OS=Sorghum bicolor;
DN43660_c2_g1_i2	DN43660_c2_g1_i2 len=3733 path=[3600:0-180 3758:181-217 3795:218-316 3894:317-355 3933:356-428 12419:429-452 4030:453-459 12425:460-483 4061:484-489 9261:490-494 9266:495-516 9288:517-591 4168:592-592 4169:593-640 4217:641-763 12422:764-787 4364:788-854 12414:855-878 4455:879-915 12420:916-939 4516:940-942 4519:943-946 4523:947-982 4559:983-988 12426:989-1012 4589:1013-1034 9459:1035-1058 4635:10…	AACATCCTTTACAAGATTCAAGATCTGTCACTGGAAATAAACAATAATAAAGAGCAGGAAAGGACAAACCCCCATATCACAGGCCGAAACTGAAGGCAACAAAAACTAGAGAAATAAATAACGCAAGCCGAAAGTTAGCTTTAGAGGAACGCAGAAAGTTCCAAGTAGCAATTCGAAACCATCACCCGGAAGCCGAGACACAGCACGAGCGGCGCACGCCCCCGCTGTCCCCCGCCCGCCCGCCGTCCTACTGCCGCGCCCACCGCCTTCGCCGGAGTCCTGCACCGCGTCCGCTCTACTCCGCCTCGCCGTAGCCGCCCGTGCACGCTTCATCCGCTCCCGGTCGCTCTGACGCCCGCCGAGATCCAGGTGTCCTTCGACTTGACTGCGCCACTCTGC…	339.874	1.12939	8.03564e-07	0.00128207	UP	PAN23394.1:hypothetical protein PAHAL_D00925 [Panicum hallii]	gi|1205986922|ref|XM_021449434.1|:PREDICTED: Sorghum bicolor protein WVD2-like 5 (LOC8082267), mRNA	B4FBB6|B4FBB6_MAIZE:Uncharacterized protein;OS=Zea mays;
DN43660_c2_g1_i3	DN43660_c2_g1_i3 len=3609 path=[3600:0-180 3758:181-217 3795:218-316 3894:317-355 3933:356-428 12419:429-452 4030:453-459 12425:460-483 4061:484-489 9261:490-494 9266:495-516 9288:517-591 4168:592-592 4169:593-640 4217:641-763 12422:764-787 4364:788-854 12414:855-878 4455:879-915 12420:916-939 4516:940-942 10106:943-979 4559:980-985 12426:986-1009 4589:1010-1031 4611:1032-1043 4623:1044-1055 4635…	AACATCCTTTACAAGATTCAAGATCTGTCACTGGAAATAAACAATAATAAAGAGCAGGAAAGGACAAACCCCCATATCACAGGCCGAAACTGAAGGCAACAAAAACTAGAGAAATAAATAACGCAAGCCGAAAGTTAGCTTTAGAGGAACGCAGAAAGTTCCAAGTAGCAATTCGAAACCATCACCCGGAAGCCGAGACACAGCACGAGCGGCGCACGCCCCCGCTGTCCCCCGCCCGCCCGCCGTCCTACTGCCGCGCCCACCGCCTTCGCCGGAGTCCTGCACCGCGTCCGCTCTACTCCGCCTCGCCGTAGCCGCCCGTGCACGCTTCATCCGCTCCCGGTCGCTCTGACGCCCGCCGAGATCCAGGTGTCCTTCGACTTGACTGCGCCACTCTGC…	973.291	1.08785	5.13528e-12	7.59736e-08	UP	PAN23394.1:hypothetical protein PAHAL_D00925 [Panicum hallii]	gi|1256498806|ref|XM_004965872.3|:PREDICTED: Setaria italica protein WVD2-like 5 (LOC101756899), mRNA	A0A194YK19|A0A194YK19_SORBI:Uncharacterized protein;OS=Sorghum bicolor;
DN40501_c0_g2_i3	DN40501_c0_g2_i3 len=823 path=[7690:0-85 7753:86-228 14226:229-252 7920:253-254 7922:255-264 7932:265-278 7946:279-293 10082:294-294 11531:295-314 8055:315-338 8079:339-354 8095:355-355 8096:356-377 8118:378-385 2232:386-386 2233:387-422 2269:423-423 10674:424-454 2301:455-467 2314:468-496 2343:497-515 2362:516-572 2419:573-592 14230:593-616 2463:617-617 11221:618-664 2511:665-669 10834:670-708 2…	GGTCATTCCATCTAACTGTAACGGGCTAACACTCTAGCATGATATATCCTTAATTCAAGATAGGAACATGCCATCCTCGCCAAGCCCATTGTACAGCCCACATTCAAAGTCTAGCCTCATGAAAGGTGGGCTTGGGCAGTCAGGCAACAAAAGGCAGATCTTAGTGGAATAAAGTGGAATGGACAGTTCTAGAGATTGATTGCACTTGGTTCACTGCATCAGTTTTGCAATGTCCCAAAATCATTCATTGCATCTCACATGTCAAGCGGATTTGTTGACCAGACCTACATCTGGTGGCCATGGAATCTATAGTTGGAGATGGGAATAACACATTTTTTTTGGACTGACAACTGGCTGCAAGGCTCCTCCATTGCTACTATTGCTCCTAACATCCTTGCA…	21.3495	-7.90289	2.03004e-08	6.11789e-05	DOWN	PAN25728.1:hypothetical protein PAHAL_J00132 [Panicum hallii]	gi|1256521329|ref|XM_004964755.4|:PREDICTED: Setaria italica mediator of RNA polymerase II transcription subunit 13 (LOC101772542), mRNA	A0A0A9HAA9|A0A0A9HAA9_ARUDO:Uncharacterized protein;OS=Arundo donax;
DN34730_c0_g1_i1	DN34730_c0_g1_i1 len=3761 path=[3740:0-143 8847:144-167 3885:168-191 8849:192-215 3933:216-345 4063:346-496 4214:497-517 4235:518-520 4238:521-557 8845:558-581 4299:582-643 4361:644-689 4407:690-842 8851:843-866 4584:867-934 8854:935-958 4676:959-1039 8852:1040-1063 4781:1064-1124 8850:1125-1148 4866:1149-1231 4949:1232-1278 4996:1279-1459 8843:1460-1483 5201:1484-1521 8853:1522-1545 5263:1546-16…	GATCACTTGAAATCGCTTCAGAGGTTGCAGTCGACCCATCAGAAGTTGGATCAATCTTCAAGTTCTTCAATTCTGTGTCCAGGTCATTCCTACTTTTTTTTTTTTTGAAAACAGATTACTCCCGCTTTTATTGAAAGCGATATAAAAGAGTACATAAAGGTTTTACCGGGGATACCGGTTTACAAATCAAAAGGCACACATCAAGAACTAAGCAACCCACACAAGGAGAATTACATAAAGTCATCAGGTACAAGCTCATTCCTTTGTATTCTAAAATCCTGGAACTACCGCTTCAGAGTGTCCAATGCGCGATCCAGCACTTCCTGATCTTGGCTTCTTAGCAACAACCCTCCATCTCTTTGCATTCTAGGTTCTTCTTTTGCAGTATCCTCTCAGCTT…	17.1446	-4.32249	7.42571e-06	0.00690544	DOWN	PAN30864.1:hypothetical protein PAHAL_E03039, partial [Panicum hallii]	-	A0A1D6E4V9|A0A1D6E4V9_MAIZE:Uncharacterized protein;OS=Zea mays;
DN38444_c0_g2_i15	DN38444_c0_g2_i15 len=2306 path=[12525:0-46 5226:47-47 12549:48-747 24639:748-771 13273:772-1043 6221:1044-1046 6224:1047-1417 6595:1418-1439 6617:1440-1443 6621:1444-1476 22713:1477-1498 7114:1499-1499 7115:1500-1543 18914:1544-1562 7319:1563-1568 7325:1569-1610 21741:1611-1611 24231:1612-1631 7574:1632-1688 169:1689-1694 175:1695-1704 185:1705-1713 194:1714-1739 17832:1740-1807 24647:1808-1831 …	TCTCGCGCTGCCCTCCTCCTCTCCCCCCGCCGCCACCCTGCTCCGGCGTTGTGGTGTGCCGCTCGATGGCCTTTCCTCTGCTCCGACCGCGCTCCTGAGGGTTTTGTGATGCCGTCTGGGATTTGAAGGAACATCTGTAGACTGGAGGATCCTTGGTTGATCCACTTGGGAGTCAAAGTCTGTTTGCTGCTGCCTGCTGGAGGTCAGTATGTCTCAGATGATCAAATCGACGATGGGGCTCTCTCGGCAGTTTCTCAATCTGATCGTGTCCAACCACAACCCTGCTGTCAAATCGCTATCCTGCATGCACCTGGAGCACCTTTTCAGCTCTCCAACAACGTCTCCACAAGCACCGGGCGCCACCTCTCATATACCGGCTGCTGGCCTAGGCACTCTGAA…	8.98194	-6.65363	4.8472e-05	0.0270147	DOWN	PAN36454.1:hypothetical protein PAHAL_F00558 [Panicum hallii]	gi|1435169504|ref|XM_025965572.1|:PREDICTED: Panicum hallii uncharacterized LOC112897297 (LOC112897297), mRNA	A0A0A9KC66|A0A0A9KC66_ARUDO:Uncharacterized protein;OS=Arundo donax;
DN44522_c0_g6_i1	DN44522_c0_g6_i1 len=656 path=[4593:0-44 4615:45-58 4629:59-115 4686:116-121 4692:122-136 4707:137-144 4715:145-154 4725:155-166 4737:167-178 4749:179-181 4752:182-187 4758:188-189 4760:190-193 4764:194-213 4784:214-265 4836:266-266 4837:267-285 4856:286-289 4860:290-292 8579:293-316 8603:317-325 8612:326-376 8663:377-388 4959:389-389 4960:390-391 19464:392-415 4986:416-419 4990:420-465 5036:466-…	AACGAGGTGCTCCTCGTCATCGAGGCGTACAAGACGCTGCGGGACCGGGCGCCATACCCGGCCAGCTTCATGCTCGCGCAGCTCACCGGCAGCTACGCCTTTGTGCTCTTCGACAAGTCCACCTCCTCCCTGCTCGTGGCATCTGATCCCGAGGGTAAGGTGCCTCTGTTCTGGGGGATAACTGCTGACGGCTGCGTCGCCTTCTCTGACGACATTGACATGCTTAAAGGATCATGTGGCAAGTCACTTGCACCTTTTCCGCAAGGTTGCTTCTACTCTAACGCTCTTGGAGGTTTGAAGTGCTACGAGAACCCAAAGAACAAGGTGACCGCTGTGCCAGCAAATGAAGAGGAAATATGTGGTGCCACTTTCAAGGTGGAAGGCTCTACAACAATCCTC…	514.283	1.56204	3.27523e-07	0.000579356	UP	PAN41235.1:hypothetical protein PAHAL_H00025 [Panicum hallii]	gi|1435182732|ref|XM_025972365.1|:PREDICTED: Panicum hallii stem-specific protein TSJT1-like (LOC112903151), mRNA	K3ZJQ4|K3ZJQ4_SETIT:Uncharacterized protein;OS=Setaria italica;
DN38645_c1_g1_i2	DN38645_c1_g1_i2 len=1826 path=[8193:0-63 4641:64-77 4563:78-155 4641:156-169 4654:170-285 4770:286-289 4774:290-336 4821:337-366 27:367-368 29:369-413 74:414-414 75:415-436 97:437-441 102:442-458 119:459-480 2:481-505 27:506-507 4036:508-527 11542:528-551 4080:552-556 4085:557-580 102:581-597 6733:598-618 318:619-629 329:630-660 360:661-734 434:735-772 472:773-882 582:883-904 604:905-1010 710:10…	GGGGCAAAGTGGTTTAGATGGATCATTAGAACTCGCATTGAAAAACCTTAGCCCTAATACAAAACATCATCAATATAACATACTACAGACAGGACATACTACAGACAGGATGTATGGTTATTACTCGCATTAGAAAACCTTAGCCCTAATACAAAACATCATCAATATAATATATCACAGACAGGACATATGATTATTATCCTCAAGTAGGGTTATTATCTATCGACTTCTAAAGCTCATACGTATAATTAGATCTACTATCGAGAATATACCTCAACAGGTGTCCACTGAAAAATCAACAACATCAAAATGACGAAAGCAATCAGATGCTTACAAATCGATGACATATCAGAATGAGGAAAGCAGTCACACTGGGTTGAGGGTTGTTGTACCTGGTTA…	102.692	-3.0537	1.20526e-05	0.00990617	DOWN	PAN42481.1:hypothetical protein PAHAL_I00685 [Panicum hallii]	gi|1435179647|ref|XM_025970789.1|:PREDICTED: Panicum hallii FHA domain-containing protein FHA2-like (LOC112901921), mRNA	I1ILT3|I1ILT3_BRADI:Uncharacterized protein;OS=Brachypodium distachyon;
DN45324_c2_g3_i4	DN45324_c2_g3_i4 len=3546 path=[4010:0-252 14995:253-276 4264:277-396 4384:397-420 4408:421-457 4445:458-480 4468:481-507 4495:508-521 14994:522-545 4533:546-546 4534:547-586 4574:587-592 4580:593-616 4604:617-635 8677:636-673 4661:674-676 4664:677-732 4720:733-733 4721:734-774 4762:775-819 4807:820-821 4809:822-898 14989:899-922 4910:923-969 4957:970-1000 10457:1001-1024 5012:1025-1029 5017:1030…	CACAATGTTAGTCATGTCCCTCAAAAGAAAAAAAAAACACCACGTCAGGGTGAATTTTGTGTGAGACCCAATACATGTTTGAACCAGAATTGGATGCGAAAGGCTCATCACAATCCGACCGTGTTATTTTTCCTTTCACGTGCACTACACGAGGAAAGGAATGGGCGATGCGCACATCAGATGGCTGGGTCAGACTCAGACATGGAACAGAGCAGACTGCAGTTTTGGCATCACCGTACAATGAATGATTCCTGTGTACTACTTACATTATGTCCATTGCCGATCACCAATCACCGCCACCAGCCGATGCCGTTCCGTCGTAATATGTGCAGATAACTCTAGCTTAAGCAGGACTAACAACTCTGTATTATATTTGGTAGCAATGCATTCTTTTTTTGT…	25.9604	-8.18486	1.24801e-09	7.25356e-06	DOWN	PAN43444.1:hypothetical protein PAHAL_H00391 [Panicum hallii]	gi|1435180425|ref|XM_025971185.1|:PREDICTED: Panicum hallii glycine-rich domain-containing protein 1-like (LOC112902228), transcript variant X2, mRNA	A0A0A9QX74|A0A0A9QX74_ARUDO:Uncharacterized protein;OS=Arundo donax;
DN36057_c4_g5_i2	DN36057_c4_g5_i2 len=2483 path=[17744:0-885 30503:886-909 18631:910-1500 19222:1501-1514 19236:1515-1516 19238:1517-1538 19260:1539-1542 4016:1543-1543 19264:1544-1545 25747:1546-1567 11902:1568-2072 12407:2073-2098 12433:2099-2099 30499:2100-2123 12458:2124-2133 12468:2134-2482] [-1, 17744, 30503, 18631, 19222, 19236, 19238, 19260, 4016, 19264, 25747, 11902, 12407, 12433, 30499, 12458, 12468, -2]	TGGTAACGGTATAGTCAGTGGGTTGTTAAAGGCTGGATCAGGTTCGATAGTTCTTCCATAGGTGCCAAGCACACAATAGGACCATGGAGTTGAAGAGGTGGCCTTGGGACGCAGTGGCATAACCGGATCTCTGTCCTCCGTATTCAAACAAGCACAACAGCTTAAGAACTTGAATTAGTTAGAAGAAATTTTTAGAAAAGCGCCGGAGGTGCCTAACCGCTCGCTTAGTTTATCTGCTTTTTTAAACATTGTCCGGAACAGATCGGTGTTGCTGGAAACCATCAATGGGTTCTACGCGGTGGCGCTGGAGCGGTTACCAGTGGATGAGATGCCGGCGCTTGTCTAGCGCCTCCACAAGGCTGGCGTCTGCGTCGGCTTCTCGGACGCCGTCACCAATAT…	8.81107	-6.62599	6.25588e-05	0.0332704	DOWN	PAN46200.1:hypothetical protein PAHAL_I02593 [Panicum hallii]	gi|1435184730|ref|XM_025935813.1|:PREDICTED: Panicum hallii uncharacterized LOC112872752 (LOC112872752), mRNA	A0A1D6ABR1|A0A1D6ABR1_WHEAT:Uncharacterized protein;OS=Triticum aestivum;
DN31931_c0_g6_i1	DN31931_c0_g6_i1 len=603 path=[4857:0-302 1478:303-329 6373:330-353 1529:354-376 4437:377-403 4819:404-422 1598:423-423 1599:424-424 6371:425-448 1624:449-602] [-1, 4857, 1478, 6373, 1529, 4437, 4819, 1598, 1599, 6371, 1624, -2]	TGTGTCATCGATCCCGACGCTGTCACTGCTCAGTGGGTCTGGTCACCATGCTGCCAAACAAACAAGCTGCTCCGTGGAAAAGGAGGATTGGCCGCTGAACCCGGAGTTTCGAGGGGTACCCTGACCGAGGCGGTGCTCCAACCATCCTTGCTCGAAATGATTTAAGAGCGGCCCCTCTGCTCGTTTATCTCTTGTACCAGCCCCGGACACTCCAGCTAGCTTATACTGCCTTATAAGAAGAAACAGAGCACGAGGTCTTTTCTTGAGCTAGTAGATAGAAAAAGGAGAGAGGTTGAAGATGCTGGACAAGCTGTGGGACGACGTGGTCGCCGGGCCTCACCCGGAGACCGGACTCGAGAAGCTCCGCAAGGCCACCACCTCCCGCCCGCTCGTCATCGA…	547.192	-1.25556	8.25764e-08	0.000184088	DOWN	PAN46430.1:hypothetical protein PAHAL_I02764 [Panicum hallii]	gi|1435193221|ref|XM_025940272.1|:PREDICTED: Panicum hallii dormancy-associated protein 1 (LOC112876215), mRNA	B6SJN1|B6SJN1_MAIZE:Auxin-repressed 12.5 kDa protein;OS=Zea mays;
DN40519_c0_g1_i8	DN40519_c0_g1_i8 len=2185 path=[1:0-170 149:171-199 178:200-393 372:394-408 387:409-428 407:429-482 461:483-531 510:532-590 569:591-630 609:631-680 659:681-692 671:693-703 682:704-716 695:717-731 710:732-758 737:759-775 4383:776-782 4390:783-796 5797:797-815 5816:816-827 5828:828-850 5851:851-854 5855:855-889 5890:890-919 776:920-920 777:921-997 7781:998-1021 878:1022-1051 4645:1052-1137 7784:113…	AAAACGATGAGTCAATCTAGATCCATGTTTTTCATTGAGGTTTAGCTCAAACTACTACCGTGCTTTTTCGAAAAAAAAAAAAAGTAAAAAAAAAAAGGTAGTGCCGTGTTTGGCCTGAGCCACATGTTGCGACTTGCGAGTATGGACGGGGCTGTCCAAGTGGGCTCGCGGACCTGCGGTCCTCCGACGTGCTGGGGCACGTATCCTAGCTGCAGTGATGTGGGACACATCCACTGGTGCGGCCGGGTCCCCGGTTGCATATTCAAAGTTCGATACGATCCATATTGTGTCCTTTCCTGTCCCAACATAACTATTGGTTAACAACAACATGTACCGTCAAGTTGTGTGTTGTTCTAACCAATCCGTTTTAGCCAAACCATGTCTTATTCCTCCCGATGA…	60.1392	3.03517	4.04097e-05	0.0236988	UP	XP_002450710.1:uncharacterized protein LOC8071849 [Sorghum bicolor] >EES09698.1 hypothetical protein SORBI_3005G111200 [Sorghum bicolor]	gi|937937345|dbj|AP014967.1|:Oryza sativa Japonica Group DNA, chromosome 11, cultivar: Nipponbare, complete sequence	A0A0A9PKA5|A0A0A9PKA5_ARUDO:Uncharacterized protein;OS=Arundo donax;
DN42570_c0_g2_i8	DN42570_c0_g2_i8 len=3972 path=[1:0-240 219:241-309 288:310-457 14505:458-481 460:482-735 714:736-817 796:818-837 816:838-848 7339:849-925 925:926-1033 8281:1034-1068 14507:1069-1092 8340:1093-1102 1102:1103-1141 1141:1142-1157 8419:1158-1165 8427:1166-1169 8431:1170-1171 8433:1172-1193 8455:1194-1272 1189:1273-1347 7982:1348-1366 8001:1367-1422 8057:1423-1526 8161:1527-1543 8178:1544-1586 8221:1…	TAATATTGTATATATCTAATAATTATATTATGTAAATAATTTATATTTAAGTTATAAAGAGTGTTTTGTTTTTTAAATCCGTAGCAACGCACGGACACTTTGCTAGTATATTATATATGAGGTGCTAAATCAAGGTTACATGTGATCCACTGTTTTGGTTTGTCTCTGGTGTTCTATCTCTGCTTGATGCAAGGAACTCAACGAGTTGTGTTATGTCCAGAGGTGTTATTGTGTTCTGAAGGCATTCAAATGCTGGCTGGCAAATTTATGCTTGAGTTGCTCTCTTCAGGAAGATAAGATTGGTTTTTGTTGGGGGCGCCTGCACAAACATTTTGGATAGAGGATATCTTACAGTCAGATGGTAGCTGGCTGCATCCGAACTTGGAAACTGCCATTTTG…	8.4715	6.55714	6.15624e-05	0.0329559	UP	XP_002464022.1:histonelysine Nmethyltransferase ASHR1 isoform X1 [Sorghum bicolor] >EER91020.1 hypothetical protein SORBI_3001G122200 [Sorghum bicolor]	gi|1256745153|ref|XM_004981986.4|:PREDICTED: Setaria italica histone-lysine N-methyltransferase ASHR1 (LOC101776186), transcript variant X2, mRNA	C5WNS1|C5WNS1_SORBI:Uncharacterized protein;OS=Sorghum bicolor;
DN41579_c0_g1_i3	DN41579_c0_g1_i3 len=2061 path=[1:0-157 11644:158-181 160:182-189 7767:190-207 191:208-255 11656:256-279 263:280-313 7687:314-318 8273:319-358 11649:359-382 8337:383-407 8362:408-445 7712:446-452 330:453-490 368:491-518 9099:519-546 424:547-548 426:549-689 11654:690-713 591:714-903 781:904-934 812:935-973 851:974-1015 893:1016-1129 1007:1130-1170 1048:1171-1189 1067:1190-1207 1085:1208-1231 1109:…	TCGAATCCAACACCCCTAAAAAAAGCTGAAAGGGAAAAGGCGAGGGAGGAGAGAGTGTGGTGGAGGTGTGCGCGATAGGGAAGGGCATATTTCTTCTTCCTCCTCCCTCTCCGCGGCGAGGAGAGAGGAAGCTCCGGAGTCGCAGGCCGCGGGCTGAGCCGCGCAGTGGCTCCTCCTCCCCCACCTTGCGATATCGTCTCGTCGATTCATCCAATCGCACTATTATTCTCCCCACTGCTCTCCTATCTTCCCTACTATGCTTCTCCTCTAATTCATTGGAAAAAAGAACAAAAAAATCCCACCTATATCGATTTCTGGTATGAATCCGCGCATCTTCTTTTCGATTAATCCGTGCGCTATTGTTGCCCATCGAGAGTCCAATTTCGGCGCCCTTAAATT…	19.3226	5.86098	5.68786e-06	0.00554274	UP	XP_003577645.1:PREDICTED: ankyrin repeat protein SKIP35like isoform X1 [Brachypodium distachyon] >KQJ88751.1 hypothetical protein BRADI_4g20950 [Brachypodium distachyon]	gi|1256632548|ref|XM_004978915.4|:PREDICTED: Setaria italica ankyrin repeat protein SKIP35 (LOC101766734), transcript variant X3, mRNA	I1IM72|I1IM72_BRADI:Uncharacterized protein;OS=Brachypodium distachyon;
DN32787_c0_g1_i4	DN32787_c0_g1_i4 len=1397 path=[1:0-254 5069:255-418 406:419-445 433:446-640 628:641-666 654:667-706 694:707-764 752:765-822 810:823-890 878:891-907 895:908-911 899:912-937 925:938-944 932:945-965 953:966-967 6050:968-991 979:992-1015 1003:1016-1036 1024:1037-1081 1069:1082-1093 1081:1094-1099 1087:1100-1113 1101:1114-1132 1120:1133-1161 1149:1162-1215 1203:1216-1245 1233:1246-1290 6052:1291-1314…	AGGTAATGGTGGTGTTTTTTTTTTCTTCTTTTGAATGAATGTAATGGTGGTTGTTGTTGAACCAAATTCAGTGAGATAGGCTCGTCTCATCTTGAGGGGTGATATTGGTTAGGCGCATGTACATGAGTTCTTTTTTGTTTAGTGTTAGGGATAGTACACGAATTATTTTTTGTTTAGGTCATATATTGCATATATGCACTACCTACGTTCTCAAGTAGATGTCATCCAATAATGTGTGCCATCAACAAACGATAATTTTTTTTGACCATTGGATCACAACAGTAAACTACCATTAAAGGCTCACAGGAAATTTGACAGCAGTAATTTTATCTTGAAAAATATTTTCATGTCATCAATCTATTATCAGCTTTTGTTTATGTCCTAAACAACAAGAGGATA…	1274.58	-1.55524	9.22412e-14	1.66792e-09	DOWN	XP_004951180.1:PREDICTED: thiosulfate sulfurtransferase 18like [Setaria italica] >KQL27696.1 hypothetical protein SETIT_018637mg [Setaria italica]	gi|1435114366|ref|XM_025955419.1|:PREDICTED: Panicum hallii thiosulfate sulfurtransferase 16, chloroplastic-like (LOC112888972), mRNA	A0A0A9PJA5|A0A0A9PJA5_ARUDO:Uncharacterized protein;OS=Arundo donax;
DN36980_c0_g1_i4	DN36980_c0_g1_i4 len=2102 path=[5205:0-183 2150:184-250 6091:251-308 2278:309-333 6283:334-358 2328:359-411 6408:412-435 2405:436-500 6417:501-524 2494:525-555 2525:556-579 6416:580-603 2573:604-618 2588:619-626 6411:627-650 2620:651-674 2644:675-707 2677:708-735 2705:736-773 2743:774-806 2776:807-885 2855:886-929 2899:930-971 2941:972-988 2958:989-1013 2983:1014-1061 6412:1062-1085 3055:1086-110…	AAAAAAAGGAGGGACAAAAAAAAAAAAAACGAAACCCTATTGAGGTGAGGCCACCCCAAACAGATCGGCGGCGATCATGCGGCGAGGCGGCGGCGGCGGTCGGCTCCCCAAGTCCTCCCTTGCGCCATCTGAGGCGACCCCTGGTGCTGGTGGTCTGGATGCCATCTGCCGCAACCTCGACTACGCCTTCAACCGCCGCGACTCCGACGCCGCCAGCCTCTGCAGCAGCCGAGCCCCCTCCTCCATCGGCGTCGGCATCGGCATCGCCGCCTCCTCCAACTTCTCTGACCGCGCCACGCAGGCCGCCGCCCTGCGCGACGTCAACGCCTTCCTCCACCCCGTCATCAACCTCCGCCCGCCCCTCCCCGCTGCTCGCGACATCCTCGACGCCTTCCGCTA…	38.0929	-2.55149	4.21948e-05	0.0245241	DOWN	XP_004967548.1:PREDICTED: kinetochore protein NDC80 homolog [Setaria italica] >KQL03466.1 hypothetical protein SETIT_000797mg [Setaria italica]	gi|1435161805|ref|XM_025961721.1|:PREDICTED: Panicum hallii kinetochore protein NDC80 homolog (LOC112894111), mRNA	A0A0A9D823|A0A0A9D823_ARUDO:Pco120628;OS=Arundo donax;
DN40244_c0_g1_i1	DN40244_c0_g1_i1 len=2823 path=[1:0-107 86:108-108 87:109-140 119:141-141 6907:142-217 204:218-254 241:255-324 311:325-464 14046:465-488 475:489-509 14056:510-533 520:534-549 536:550-563 550:564-587 574:588-617 604:618-633 620:634-662 649:663-704 691:705-728 715:729-794 781:795-897 884:898-941 928:942-983 970:984-1022 1009:1023-1029 1016:1030-1052 1039:1053-1070 14045:1071-1094 1081:1095-1100 108…	GGTTCAACGGTTTAGAGAATTATATATATATATATAATAACAGATTTTTTCCTACTAGTACTAGTATATAATCCAACAAAAATAATAAAAGCTCCGCCAAGTTTCAATCGCCTGAGCGAAGGAAAGATGAACAATATTACAGCAAGCAAACTGCAAAGTAAAGGAAAAGATTGAACAAATTGTTGTTTACAGTTTACCTCGAATTTGACCCTCGTGATTCAGTAAATCTAGATTTACATGTTAGTACAACTGCCCAAAAAGAATATAATTTCAGTGGGCATGTTAAAAGGCCTAAGAATGCCAATGTCCTTGCGATTTCTTGAGAACTTCCTTCAGCACTGCCGCAATCCTCCCGGCCATGTGATGCTCCATAAACATTTCCTTCACCCTGTCATATCC…	15.6822	-7.45763	2.23964e-07	0.000439129	DOWN	XP_004967781.1:PREDICTED: uncharacterized protein LOC101780295 [Setaria italica]	gi|1205944761|ref|XM_021456844.1|:PREDICTED: Sorghum bicolor uncharacterized LOC110433885 (LOC110433885), mRNA	A0A1B6Q2R5|A0A1B6Q2R5_SORBI:Uncharacterized protein;OS=Sorghum bicolor;
DN40244_c0_g1_i5	DN40244_c0_g1_i5 len=2935 path=[1:0-107 86:108-108 87:109-140 119:141-141 6907:142-217 204:218-254 241:255-324 311:325-464 14046:465-488 475:489-509 14056:510-533 520:534-549 536:550-563 550:564-587 574:588-617 604:618-633 620:634-662 649:663-704 691:705-728 715:729-794 781:795-897 884:898-941 928:942-983 970:984-1022 1009:1023-1029 1016:1030-1052 1039:1053-1070 14045:1071-1094 1081:1095-1100 108…	GGTTCAACGGTTTAGAGAATTATATATATATATATAATAACAGATTTTTTCCTACTAGTACTAGTATATAATCCAACAAAAATAATAAAAGCTCCGCCAAGTTTCAATCGCCTGAGCGAAGGAAAGATGAACAATATTACAGCAAGCAAACTGCAAAGTAAAGGAAAAGATTGAACAAATTGTTGTTTACAGTTTACCTCGAATTTGACCCTCGTGATTCAGTAAATCTAGATTTACATGTTAGTACAACTGCCCAAAAAGAATATAATTTCAGTGGGCATGTTAAAAGGCCTAAGAATGCCAATGTCCTTGCGATTTCTTGAGAACTTCCTTCAGCACTGCCGCAATCCTCCCGGCCATGTGATGCTCCATAAACATTTCCTTCACCCTGTCATATCC…	12.1327	7.07372	2.71587e-06	0.00317319	UP	XP_004967781.1:PREDICTED: uncharacterized protein LOC101780295 [Setaria italica]	gi|1205944761|ref|XM_021456844.1|:PREDICTED: Sorghum bicolor uncharacterized LOC110433885 (LOC110433885), mRNA	K3XJQ5|K3XJQ5_SETIT:Uncharacterized protein;OS=Setaria italica;
DN37573_c0_g1_i3	DN37573_c0_g1_i3 len=937 path=[8353:0-122 1316:123-136 1330:137-176 1370:177-201 1395:202-214 1408:215-215 1409:216-288 1482:289-289 1483:290-343 1537:344-344 1538:345-346 3923:347-415 1609:416-447 4709:448-482 1697:483-494 4170:495-555 1790:556-559 1794:560-574 12279:575-598 1833:599-936] [-1, 8353, 1316, 1330, 1370, 1395, 1408, 1409, 1482, 1483, 1537, 1538, 3923, 1609, 4709, 1697, 4170, 1790, 1…	CTTTGCACCAATGCACCAAGTCCAGCAATGACCGGCTGACAGAGGTATGGTCCAAATCTCAAATAAGACAGCAAGAGTTGCTCCTGAGGCCGACCAGTGGCAGTGGCAAGGTACATTGATCTGATGTGCAGGAGCAGCGATATAAGTCTCCAGCCTGCTCAGCGACGACGGGGCGCGATGGGAAGTTGAGCGAGGGGTGGCAGTAGGTGTTGTCCAAGAAGAGCACATCGACGGTATCCTCACTCGCACCCGAGCTCCCACCGGAGATCTCCCGTGTACAGCATGCACCCAAGGTCCCCGCCGAAGCGGTACATGAGCGAGCCGGGGCAGTGGAGCGCGGAGATGGCAGTGACGCGGACGGAGAGGGGCCGGTCCGAGGTGGGGGAGGAGAGAAAGAGG…	19.0186	7.72006	7.83525e-08	0.000177097	UP	XP_004970196.1:PREDICTED: 5' exonuclease Apollo [Setaria italica] >KQL07258.1 hypothetical protein SETIT_001522mg [Setaria italica]	-	K3XI00|K3XI00_SETIT:Uncharacterized protein;OS=Setaria italica;
DN37573_c0_g1_i5	DN37573_c0_g1_i5 len=1338 path=[917:0-50 945:51-54 8476:55-77 870:78-124 917:125-152 945:153-156 949:157-258 1051:259-277 1070:278-292 1085:293-309 1102:310-315 1108:316-333 1126:334-343 1136:344-350 1143:351-381 1174:382-404 1197:405-434 1227:435-495 1288:496-517 1310:518-523 1316:524-537 1330:538-577 1370:578-602 1395:603-615 1408:616-616 1409:617-689 1482:690-690 1483:691-744 1537:745-745 1538…	CTACTATTATATTGAAATAGCGGCCGCTATAGCGGTTTTATAGGCGCAATAGCGGTTATTTAAGAAAATTAGAATTAAAGAAAATAATAAATTATTACTAAGCTACTATTATATTGAAATAGCGGCCGCTATAGCGGTTTTATAGGCGCAATAGCGGCTCAAAAAACACAATAGCGGGCGCTAAGGTACAACATGCTATTTGGTGAGCACTATATCTTAGCGGTAGCGTTTATACACCGCTACCGCTACAGCGGACGCTATTGCGGCCGCTACGAACGCTATTTGTTACCTTGCTTGAGAGAGGCAAACATAAAGAGACGGGTTACAGTGAAGGTAGAGGTATCTGGACAAAGCGAGAAGTACAACAATTATCTTAGAAACAACAAAAGGCCTGGCTAA…	23.332	8.01429	6.27842e-09	2.37615e-05	UP	XP_004970196.1:PREDICTED: 5' exonuclease Apollo [Setaria italica] >KQL07258.1 hypothetical protein SETIT_001522mg [Setaria italica]	-	K3XI00|K3XI00_SETIT:Uncharacterized protein;OS=Setaria italica;
DN39822_c0_g1_i1	DN39822_c0_g1_i1 len=1138 path=[3381:0-135 7703:136-164 3523:165-171 3530:172-195 3554:196-197 3556:198-203 3562:204-218 3577:219-227 3586:228-240 3599:241-243 3602:244-331 3690:332-351 3710:352-411 9874:412-435 3794:436-472 3831:473-570 3929:571-591 3950:592-619 3978:620-640 3999:641-645 4004:646-663 4022:664-707 4066:708-708 6749:709-790 4167:791-810 4187:811-846 4223:847-849 9875:850-873 4250:…	CTCCGGTGTTCCAGAGGAAGTGCGCGTAGGCGGCGGCGTGGTGCGAGTTCCCCGGGTCGGCCGCGATGGCCTCCTGGTAGACGTCCTCGGCCGCGGCGAGGTCGTCCCTCGCCTTCCACAGGAACGTCGCGTACCGCCCCATCGCCTCCGCGTCCGCCGGCTCCGCGCGCACAGCCCGCTTGAAGAAATGCTCAGCCCGGTCGTGGTCGTGCTGCACCAGGTAGAGGAACTGCGCGAAGTTGGACAGCAGCAGCGAGTTGTTAGGCTCCTCGGACACGGCCTGCTCGTACCGCTGCGCCGTCGCCGCGAACTCGGGCGAGTACTCTGCCGCCGCCACCTCAGGCGCATCCACCGGCGCCACGAGCTGCCCCAGAATCTCCGGGTCCATGAGCTCCTCCG…	138.547	1.43679	1.4019e-05	0.0110215	UP	XP_004970622.1:PREDICTED: uncharacterized protein LOC101760316 [Setaria italica] >KQL07792.1 hypothetical protein SETIT_001075mg [Setaria italica]	gi|1256561160|ref|XM_022827022.1|:PREDICTED: Setaria italica uncharacterized LOC101760316 (LOC101760316), transcript variant X3, mRNA	K3XGQ4|K3XGQ4_SETIT:Uncharacterized protein;OS=Setaria italica;
DN40966_c1_g1_i4	DN40966_c1_g1_i4 len=2843 path=[8291:0-43 33:44-143 6687:144-280 152:281-285 8413:286-309 181:310-319 7801:320-349 221:350-409 281:410-478 350:479-684 556:685-704 576:705-796 8406:797-820 692:821-829 701:830-865 737:866-889 8416:890-913 785:914-957 8405:958-981 853:982-985 8409:986-1009 881:1010-1027 899:1028-1075 947:1076-1111 8414:1112-1135 1007:1136-1243 8417:1244-1267 1139:1268-1340 8412:1341…	TCTCTCTCTCTCTCTCTTCCCCGGAGAAAACAAAAACAGCAGGAGAGGAGAGAGGAAAAAAAAAGTTACCACTCCCTCGCTCGCACACAAATCTCGCGCACGCGTGGGGGGCGGCCGGCTCGATCCGCGGCCAAAACCCTAGGTACGGACGAATAAGGCGCCGGCACACGAGCTTCTCCCCCTTCTCCGCCGCGCTCAAATCGGGCCTCCCCCATTCGTGCTGACGGGATTCGGTGTGTGGTGCGATTGCTTCGCTGCAGGTGGCGGTGGTGGACTGGTGGTGGGTCGGGTGCGAGGGACATGGCGTCGCCGAGGAAGGACGGGGGATTCCTGACGCAGGAGCAGCGGGAGAAGCTGCGGATCGCGGTGCAGAACGCGGAGACGCTGTCGCTGGCCTCC…	236.784	-1.09493	1.50191e-05	0.0115838	DOWN	XP_004972984.1:PREDICTED: uncharacterized protein LOC101773560 [Setaria italica]	gi|1435170869|ref|XM_025966234.1|:PREDICTED: Panicum hallii uncharacterized LOC112897842 (LOC112897842), mRNA	K3YG93|K3YG93_SETIT:Uncharacterized protein;OS=Setaria italica;
DN42009_c2_g1_i1	DN42009_c2_g1_i1 len=2005 path=[1952:0-147 12451:148-171 2101:172-200 2130:201-291 2221:292-410 12452:411-434 2364:435-449 2379:450-462 2392:463-473 2403:474-523 2453:524-597 2527:598-608 5570:609-649 2579:650-651 6025:652-681 2611:682-719 12447:720-743 2673:744-750 2680:751-774 2704:775-851 2781:852-890 2820:891-906 2836:907-927 2857:928-932 12445:933-956 2886:957-981 12448:982-1005 2935:1006-10…	AGCAAACAAAACAAGGAGGACGCTCCGCACACCCACACGCTCTCCAACGCCAGCGCTCGCTCCTCACTCCCTCCCGGCCTCCCCTCTCTTCTTCTCCCCCCTCACGCCAAATTCTCTCCCCTCTTCCCTGCGCTTCTCCCCCGCCCCAAGCGCCCATATAATCCGGGCCGGCCGGTCTCGGCTGATGGGCTTGGGTTTCTTGGCCAGCGTGCTCCGCTAGTTAGCGTTTGGTTGGTCGGCGGGCTATTTACCCGGCGTCGGGGGCGCCAGCGCCGCCCGCTCGGTTGTTCCCCTCCGGCACTAGGGTTCGTCGCCGGCCATGGTGCTGCGGCAGTTCTCGTGGCCATATGGCGGCCGCCAGGCATCCTTGTGTGGCAGCTTCACAGGGTGGAGGGATTG…	24.5442	-5.21322	5.50573e-06	0.00549691	DOWN	XP_004975479.1:PREDICTED: sucrose nonfermenting 4like protein [Setaria italica]	gi|1256611034|ref|XR_002678593.1|:PREDICTED: Setaria italica sucrose nonfermenting 4-like protein (LOC101765086), transcript variant X2, misc_RNA	A0A1B6PKI2|A0A1B6PKI2_SORBI:Uncharacterized protein;OS=Sorghum bicolor;
DN31443_c0_g2_i1	DN31443_c0_g2_i1 len=1085 path=[1:0-192 3478:193-216 195:217-237 216:238-277 256:278-278 257:279-392 371:393-416 395:417-520 499:521-547 526:548-564 543:565-600 579:601-601 580:602-619 598:620-631 610:632-681 660:682-718 2407:719-756 735:757-880 859:881-904 883:905-911 890:912-952 3479:953-976 955:977-996 975:997-1036 1015:1037-1084] [-1, 1, 3478, 195, 216, 256, 257, 371, 395, 499, 526, 543, 579,…	CGAGGTTTTTGACGTTTGCGCGTAGCTGAAACAATAGGCTTCAGTTTGAAATTCTAGGCTTAATTCGCAGCGGAGATTTAAAGTTTTTTCAGTTGAAAACTGAAAATCGCCCACGAGAAGAGCCAACTGAATTCATGTGTTTTCACGTGTTGCATCGTCCTGAATTCCATGGTTCCAACAGAAAGCACAAGAATTGCAAATTACACAGTCGCCACGGTAACTAAAGGCTTGAGCTACGTAACCATGCATACTTTGTTTTAACTTTGTACACTATTTACATATGGAACTGGTGGAAAGGTAGTAGTAGTAGCTGCACGACTGATAATTTCACTGACACCAGAGATGCATGGCACGCTTCGATCCATTTCCAAACCATCAAACCGGACTCTTGCTAGCTGT…	173.855	1.31145	4.73158e-07	0.000785726	UP	XP_004975906.1:PREDICTED: uncharacterized protein LOC101764669 [Setaria italica] >KQK97640.1 hypothetical protein SETIT_011133mg [Setaria italica]	gi|1256609565|ref|XM_004975849.3|:PREDICTED: Setaria italica uncharacterized LOC101764669 (LOC101764669), mRNA	K3YA91|K3YA91_SETIT:Uncharacterized protein;OS=Setaria italica;
DN30193_c0_g1_i2	DN30193_c0_g1_i2 len=1178 path=[1:0-42 2991:43-90 76:91-91 77:92-114 100:115-145 131:146-172 158:173-264 250:265-403 389:404-404 390:405-407 393:408-409 395:410-412 398:413-416 402:417-424 389:425-425 390:426-428 393:429-430 2967:431-454 398:455-458 402:459-466 389:467-467 410:468-491 434:492-670 3364:671-694 637:695-710 3365:711-734 677:735-805 3363:806-829 772:830-853 2651:854-947 907:948-1033 …	AAAAACAGCGAGCTCCTACTCACGGTACACGCACTACTAGCTAATAGCTTCAGTCAGTCAGAGAGAGCTCGCTACTCAATGGAGTCCACCAACAAGCTCTCCGCGCTGCTGGTTCTCGCCATGCTCGCGCTCTCCTCGCCTCTCGCGCTTGCGAGGGAAATGGCGTTCCAGCCCGAGTGCAACTCGTGCCAGACCGGCGGTGGCTCCCCGTCCACCGGCGGCGGCGGGTCGCCCTCGGCCGGCGGCGTCACGCTTCCCCCGGTCACGTTGCCGCCGATCCTCTCCAAGCCACCCATCAGCCTCCCTCCTGTCACGGGACTCGTGCCACCCGTCCTCGGCGGCGGCCTGCCACTGCCACCCGTCACTGGAGTCGTGCCACCAGTCGTCGGAGGCGTGGCA…	153.808	-2.08976	1.17826e-06	0.00180895	DOWN	XP_004977017.2:PREDICTED: pEARLI1like lipid transfer protein 3 [Setaria italica] >KQK99185.1 hypothetical protein SETIT_011069mg [Setaria italica]	gi|242389201|emb|FP100433.1|:Phyllostachys edulis cDNA clone: bphyem105d07, full insert sequence	A0A0D9WA97|A0A0D9WA97_9ORYZ:Uncharacterized protein;OS=Leersia perrieri.;
DN43831_c2_g1_i1	DN43831_c2_g1_i1 len=443 path=[2:0-161 140:162-188 167:189-199 178:200-212 191:213-236 215:237-270 249:271-324 303:325-347 7305:348-371 350:372-385 364:386-442] [-1, 2, 140, 167, 178, 191, 215, 249, 303, 7305, 350, 364, -2]	AGGATCCCGTAGTGTGTTTGTTATTATTCCTCTGTGAGGGGATCCAACCATCCAAGTAGTGTGGATGCTACTTTGATTAGGGGAGGAGGAGATTAGGAGTAGCTAGGATCCCGTAGTGTGTTTGTTAGTTTGTGTTTATTCCTGTATACTAGTAGGTGAGGTGAAGAAGAAGAAGAAGAAGATGTTGGCGGTGTTCAGCGGCGCGGTGGTGGATGTGCCGGCGGAGCTGGTGGCCGCCGGCAGCCGGACGCCGTCGCCGAAGACGAAGGCGACGGAGCTGGTCAACCGCTTCCTCGCCAGCTCCGAGCCGGCCGTGTCGATGCACCTCGGCGACCTCGGCAGCCTCGCTTACTCCCACACCAACCAGGCCCTGCTCCGGCCGAGGTCCTTCGCCGCAAA…	360.494	1.55491	1.95156e-05	0.0138688	UP	XP_004978657.1:PREDICTED: stemspecific protein TSJT1like [Setaria italica] >KQK93539.1 hypothetical protein SETIT_026745mg [Setaria italica]	gi|242388371|emb|FP100000.1|:Phyllostachys edulis cDNA clone: bphyst005b12, full insert sequence	A0A0D9XP19|A0A0D9XP19_9ORYZ:Uncharacterized protein;OS=Leersia perrieri.;
DN39471_c0_g2_i1	DN39471_c0_g2_i1 len=988 path=[1:0-48 5360:49-72 51:73-128 4237:129-134 4843:135-152 4861:153-154 236:155-229 5369:230-253 335:254-276 358:277-294 376:295-318 400:319-324 406:325-342 424:343-356 438:357-391 3704:392-420 502:421-428 3829:429-489 576:490-618 5365:619-642 729:643-664 751:665-701 788:702-715 5362:716-739 826:740-746 3588:747-833 921:834-858 5366:859-882 970:883-914 4492:915-935 1024:…	GGCTCATTTTTATCCTCTTCAGTTACAGCCTTGTGCTTCCTCTTCTTTGGCGTGATGTCACTGGAAACATAGCCTTCTGATGTATCTTCATCACTTTCCTGCTCGGCCAATTTGCATGTCTTCGCAAAGGGTCCTTTCTCTGGATTCTTTTTCACCCAATCTGCAAGTCTATCTGCAACCCAACTTTGAGTAGCCATCTTTCCTTCACACAACTTTGTTGTTGAATAGTTATGCTCAAATGGAAGGGTCTTTATCTGTATTGTTCGTTCATCCTGAAGCCTTGAAGCATGTATACGCTAGGGACAACCTTCATGTGCACACTCAGTAATGAATCTTTTCTTATCTGTCTTGAGATGATGAAATTCAAAACCTTTTGTAACTGCATAATGTCTAATGGCT…	30.8922	-4.22653	2.97934e-07	0.000532807	DOWN	XP_006648048.1:PREDICTED: uncharacterized protein LOC102699568 [Oryza brachyantha]	-	B8AG85|B8AG85_ORYSI:Putative uncharacterized protein;OS=Oryza sativa subsp. indica;
DN42167_c1_g2_i17	DN42167_c1_g2_i17 len=3531 path=[1:0-285 264:286-410 389:411-543 522:544-582 561:583-599 578:600-607 586:608-634 613:635-650 629:651-658 637:659-674 653:675-700 679:701-722 701:723-744 723:745-775 754:776-842 18012:843-866 845:867-870 849:871-871 850:872-1007 986:1008-1014 993:1015-1036 1015:1037-1040 1019:1041-1057 1036:1058-1058 1037:1059-1073 1052:1074-1086 18003:1087-1110 1089:1111-1156 1135:…	CTAGGGGCAGTCCCCTGCACAAGACGACACAAATGATGATTCCCAATATCATACACCATTCTTAATCATGCTACCACAGACAGATTGGCGGATGTCAATACACAAAGGAACTGTAAATATCTAAGTCTTCATTCGCTATATCAAGTGGTCATATTTTAGCTCCCGATTTTCTGTCGGTCACTAGCATTTCATAATGAGAGGTTCTGTTACAGTAATATAGTCTAAGGAGGTCTTAGAGCTATTCTGCTACGCCTGGCTGCATATGCCTCAAATTCTGTCAGAAAAAATACCGCCTTGAGGGCCTGCTACTGTTCTTCTAGACTTGTATAAACACCTTCAAAATTCATGTTAACCACCACAAAGTCAGCAAGTGGAACTGCACCTTCAATTTTACAAGCC…	8.6567	-6.6004	4.42456e-05	0.0252649	DOWN	XP_008659547.1:protein MICRORCHIDIA 6 [Zea mays] >XP_008659548.1 protein MICRORCHIDIA 6 [Zea mays] >XP_008659549.1 protein MICRORCHIDIA 6 [Zea mays] >AQL03568.1 Protein MICRORCHIDIA 6 [Zea mays]	gi|1256521518|ref|XM_004965348.3|:PREDICTED: Setaria italica uncharacterized LOC101777572 (LOC101777572), mRNA	A0A0A9PJE3|A0A0A9PJE3_ARUDO:Uncharacterized protein;OS=Arundo donax;
DN42255_c2_g1_i6	DN42255_c2_g1_i6 len=5009 path=[5482:0-186 5646:187-207 5667:208-1018 6478:1019-1019 6479:1020-1416 6876:1417-1869 7329:1870-1885 7345:1886-2438 13533:2439-2656 13751:2657-2714 13809:2715-2731 27496:2732-2755 13850:2756-2776 13871:2777-2801 13896:2802-2806 27476:2807-2830 13925:2831-2831 13926:2832-2862 13957:2863-2892 13987:2893-2936 14031:2937-2941 14036:2942-2989 14084:2990-3020 14115:3021-304…	CTGCAATCGGCCCTTCATCCCAGAGCACGGTCCCACTCGCTCCTCCACTCCACTGACACAAAACCTTAGCTTCACCGGCACAAATGTCTCAGCTTCGGCTCCCCGCCTGAACCCCTGCTCCTCCCACGGTTAAGCGGGCGTGGCTGCTCCCTTTGGCGACGGCCAATTCCTTCCAGTGCGGCGTTGGAAACTGTGTTAGCACCAGTACAACGTTGGAGGGGCACAAAATTAAATACCTTTCATCAGTATGGTTTTGCCTTCGTCAAGCGCAAGGGCCTCATCCTCCACACTTTACCCTGTTTCATTTAGCAGCCTCCACCAGCACCCAAACAACCACCATGCTTGTTTTCCTTCCTCAAAACTAAACCAGGAAAAGACACACAAATGCATCATATCTCC…	21.5886	-7.91871	3.25343e-08	8.2728e-05	DOWN	XP_008668885.1:uncharacterized protein LOC103645939 [Zea mays]	gi|1205938176|ref|XM_021454748.1|:PREDICTED: Sorghum bicolor uncharacterized LOC8056636 (LOC8056636), mRNA	A0A1D6EXQ8|A0A1D6EXQ8_MAIZE:Uncharacterized protein;OS=Zea mays;
DN40769_c0_g1_i5	DN40769_c0_g1_i5 len=1916 path=[1939:0-312 2229:313-328 2245:329-418 2335:419-462 6380:463-501 2419:502-523 2441:524-532 2450:533-602 2520:603-604 2522:605-622 2540:623-628 5894:629-687 5953:688-691 2613:692-788 2710:789-804 2726:805-806 5453:807-830 5477:831-891 2814:892-908 6791:909-937 2860:938-942 9318:943-966 2889:967-977 6185:978-1007 2930:1008-1008 9320:1009-1032 2955:1033-1042 6605:1043-1…	CTTGAGCATGGCAAGACAAACATAATCGAGGCGAGCTTGAGCCCAAGTAAGAGCAGGTCAGAGGTGAGATGTTTCTTCCATGTACTCTGTTTTGCAGCTGTTCAGTATACAGTCGGTGGTGACCCGTGACCTCCATATGCACATATTGCCTTGTTGAACTAACTCCACGCCAATTGCCCATGTGTTTTGATTTTAGATCAAGAGGAAATTGCAGTAATGCTCGAGCCAATTAAGAATGTATGAAAGCCTAAAATCAGGAATATATTTTACAGTGACTGTGATCTTTACAAAGCAAATCCATTCTGATTTTTTTCTCAGAAATTACATTTTGTTTGTGAACGAGATATGAAGAATATAATAAACAGCATCCTGAAATTGCAGGATCCTGAACTGCACCAG…	243.619	3.15797	3.63134e-08	8.8365e-05	UP	XP_015617453.1:PREDICTED: cell number regulator 13 [Oryza sativa Japonica Group] >ABA95277.1 expressed protein [Oryza sativa Japonica Group] >ABA95278.1 expressed protein [Oryza sativa Japonica Group] >BAF28796.1 Os11g0672300 [Oryza sativa Japonica Group] >BAG89898.1 unnamed protein product [Oryza sativa Japonica Group] >BAT15203.1 Os11g0672300 [Oryza sativa Japonica Group]	gi|1435180163|ref|XM_025971055.1|:PREDICTED: Panicum hallii cell number regulator 13-like (LOC112902125), transcript variant X2, mRNA	A0A0A9VB85|A0A0A9VB85_ARUDO:Uncharacterized protein;OS=Arundo donax;
DN38705_c0_g2_i8	DN38705_c0_g2_i8 len=3724 path=[3626:0-504 4108:505-515 4119:516-528 4132:529-827 4431:828-931 9129:932-953 4556:954-998 15568:999-1022 4625:1023-1067 9935:1068-1103 4706:1104-1167 9423:1168-1190 4797:1191-1279 8387:1280-1308 4915:1309-1368 15564:1369-1392 4999:1393-1524 5131:1525-1558 5165:1559-2398 6005:2399-2436 6043:2437-2438 6045:2439-2440 6047:2441-2458 6065:2459-2482 6089:2483-2501 6108:25…	AAAAACAGTCTTCAATGGAGAATCCAAATGGCATACCTATTTTGGAGACCAGGGGGTAGGCGACCTAGAAATAGAGCACGGATGAAGCGACCCAAACGCTGGCGACCTCCTTCCCCTTCCTCCCCACCCCCGACGCCAGCTCCTTCCTCACCTCCGGCCGCCGAGCTCGTCCCGCGTCCAAGCAGAGGCGGAAGCGCCGGCAGGGATCGTGGCCACGCGCGAGTCGCCCGCCGCTGCGCAGGGGGTCGCGGCGGCGCGAGTCGGGGTGTCGCGTCGGCGCCGGCGGGTTCGCGGCGGCTGTGGCGTCGGGAGTCGCGGCAGCACGGGCGGGGTTGCGGCGGCGCGAGTCGGGGGTCGAGACGGCTGGGGAGTCGGTGGTCGCGGCGGCTGGGGAGTCGG…	53.1939	-6.39103	3.39531e-08	8.50076e-05	DOWN	XP_015621295.1:PREDICTED: uncharacterized protein LOC4324010 isoform X1 [Oryza sativa Japonica Group] >BAD87694.1 unknown protein [Oryza sativa Japonica Group] >EEE56076.1 hypothetical protein OsJ_04899 [Oryza sativa Japonica Group] >BAF07426.2 Os01g0967800 [Oryza sativa Japonica Group] >BAS76397.1 Os01g0967800 [Oryza sativa Japonica Group]	gi|1205955889|ref|XM_002452427.2|:PREDICTED: Sorghum bicolor uncharacterized LOC8066157 (LOC8066157), mRNA	A0A0A9AP61|A0A0A9AP61_ARUDO:Uncharacterized protein;OS=Arundo donax;
DN31425_c0_g1_i2	DN31425_c0_g1_i2 len=734 path=[1:0-147 2687:148-171 150:172-193 172:194-257 236:258-265 244:266-266 245:267-290 2690:291-314 293:315-327 2689:328-351 330:352-369 348:370-374 353:375-389 368:390-396 375:397-400 379:401-416 395:417-424 403:425-432 411:433-509 488:510-630 609:631-654 2688:655-678 657:679-733] [-1, 1, 2687, 150, 172, 236, 244, 245, 2690, 293, 2689, 330, 348, 353, 368, 375, 379, 395, …	GTCCAATTCGCCTAACAAGGCGATAAATACCTTGCTTCCTCCAATAATTCCGTGTGGCCAGCAAAACAAACCCTAGCCGCCGATAGCCATGTTCCTCTCCCGTGTACGCAAGATAGATTAGAAATTCGCCGCATCCCCCAGCGCACGCACGCAGTCTTTCCCCCGTCGACCTCCAGATCGAACCCGCCGCCCCGTTGGCGGAACGGTGAGGCTGTCTCGTTTTGTTTTGTCGAACCAATCCGTTTGTTTCTGATGCGCAGGTATCATTATCCATGGCGTTGTGAGTGCTCTGCGGCTTCATGGTAGCAGTGGAGGAACGGATCTGTGCATGGAGGCTTCGGATCTGTTCACGCGCTCGCGGTGGATGGCAGATCGATCTGGCGAGCTGCGGTGGTGATT…	1340.05	1.07406	4.71568e-05	0.026424	UP	XP_015629478.1:PREDICTED: uncharacterized protein LOC107280274 [Oryza sativa Japonica Group]	gi|1256546571|ref|XR_002677750.1|:PREDICTED: Setaria italica uncharacterized LOC111257368 (LOC111257368), ncRNA	-
DN34938_c0_g2_i4	DN34938_c0_g2_i4 len=2119 path=[5755:0-600 6333:601-680 6413:681-747 6480:748-748 6481:749-836 6569:837-946 607:947-950 611:951-960 621:961-964 624:965-994 8944:995-1018 678:1019-1027 405:1028-1034 412:1035-1040 418:1041-1090 468:1091-1140 6704:1141-1165 543:1166-1169 4731:1170-1221 593:1222-1225 597:1226-1235 607:1236-1239 611:1240-1249 621:1250-1253 345:1254-1257 3494:1258-1263 3500:1264-1264 3…	GAAATATCTCTTGAGTTATTATTGTAATCTATCATATACACTAGCAAAATGCCTGTGCGTTGCTATGAGCTTGAAGTAAAAACAAGTTGTATAGACAATATATATGTCATGGAATAGATAATTATATATATAGTAAAAAATCATATTTATATTATAAAATAGTTATATATCAATTCCGATGTAGCAATTCCTTGGCCTTGGTGAAAGACCTATATTATCATTGGCTCATGGCTGTGGTCTTATAAAATAGAGAGAGGATCCCGATCCTTTTTGACCATCCATCTTCAATATGGAGATGAAAATATATGTTTAGCTCTAGAGAAAGAGAAATCCTTTGTCTTTGCTATTATTTATAAAGAGAAATATACCACAGTTTACATGGCCACATGCCAAAGTGCA…	31.1029	-4.35547	3.28496e-05	0.0204042	DOWN	XP_015642380.1:PREDICTED: uncharacterized protein LOC107281305 [Oryza sativa Japonica Group] >EEE65983.1 hypothetical protein OsJ_21911 [Oryza sativa Japonica Group]	-	A0A0E0LDB2|A0A0E0LDB2_ORYPU:Uncharacterized protein;OS=Oryza punctata;
DN31869_c0_g1_i1	DN31869_c0_g1_i1 len=1173 path=[1233:0-84 3977:85-131 1342:132-163 4705:164-187 1398:188-202 1413:203-239 1450:240-246 1457:247-286 1497:287-346 4706:347-370 1581:371-375 1586:376-397 1608:398-520 1731:521-539 1750:540-602 1813:603-615 1826:616-756 1967:757-812 2023:813-831 4707:832-855 2066:856-863 3027:864-1073 2182:1074-1103 2212:1104-1113 2222:1114-1115 3790:1116-1152 2261:1153-1172] [-1, 123…	GGTTTACCATCAAAGTACTTCTTTTTAAGCTTATGCCTAAGTTGTCTCTGTCCGGACTTCAGCAAATCAGCACATGCATCAACAACCACCTTGCTGGTGGTGTCAATGGCAAAATTAGCAGAAACTTTTCCCATGTATTCTTGAAGGTAGGCATTGTTCTTCTTCTACTCCTTCCAATGTGTAAGAATTGGGATATGTTGACGAAGTATAATCCCAGCTTCTGATGCAAGCTTTGCAGCTTGCATCGGTGCCTCCGGACGCTTATTCCCTTCAGCAATGTGCACTGGAATCTTGGTGTTTAAACTTTCAGTTAGCCTATGCAATCCTTTGCCCAAACTTATTCCCCTACATCGTTGTTCCAAGGAATATTGTTGACTTTCATTGAATAAATTGATCAGG…	10.4393	-6.87066	1.10404e-05	0.00950639	DOWN	XP_020402765.1:uncharacterized protein LOC103644905 [Zea mays]	gi|1205961403|ref|XM_021462008.1|:PREDICTED: Sorghum bicolor uncharacterized LOC110435906 (LOC110435906), mRNA	K7VDG5|K7VDG5_MAIZE:Uncharacterized protein;OS=Zea mays;
DN28884_c0_g4_i1	DN28884_c0_g4_i1 len=453 path=[416:0-77 471:78-131 525:132-137 531:138-162 1121:163-177 1136:178-198 1157:199-250 1209:251-452] [-1, 416, 471, 525, 531, 1121, 1136, 1157, 1209, -2]	GGAGAGGGAGCTTGCCAGGATGCTTGGCAGCCGCATGCATGCCGTGCCGGCGGTGTTCATCGGCGGCGACCTCGTCGGCGGCACAAACAGGGTCATGGCGCTGCATCTGGCCGGAGAGTTCGTGCCCATGCTCAAGAAAGCCGGCGCGCTCTGGCTGTAGTAGCGCGTGCATGCATGGCTAGTTTTTTTGGTCAAATAAACTAATCAAATGTGCTCTAGAGGCGTGTGTCAAAAGGCAGGTTTTTTATGCCCTGTTCTGATGAGAACTGAAAAGATGAAAATAATACTACTAGTACGAACTACGTATACCCTCTCTGAAAATGCAATTACTGTGTTTTCGTACTTTTGACTTCACTCCTTGAATCTTGGTTGACATTTAAGCTTTAAGAAAAGGTGTAT…	9.27927	-6.70083	8.56725e-05	0.0416187	DOWN	XP_021302059.1:putative glutaredoxinC14 [Sorghum bicolor] >EES16092.1 hypothetical protein SORBI_3008G117300 [Sorghum bicolor]	gi|1371091860|ref|XM_024455046.1|:PREDICTED: Brachypodium distachyon glutaredoxin-C10-like (LOC112268859), mRNA	A0A1D6IWK8|A0A1D6IWK8_MAIZE:Uncharacterized protein;OS=Zea mays;
DN25735_c0_g1_i2	DN25735_c0_g1_i2 len=1738 path=[1716:0-94 3648:95-118 1812:119-254 1948:255-268 1962:269-278 1972:279-324 2018:325-770 2464:771-785 2479:786-1640 3647:1641-1664 3358:1665-1737] [-1, 1716, 3648, 1812, 1948, 1962, 1972, 2018, 2464, 2479, 3647, 3358, -2]	TTCCGATCTCATTGCTCCACCAAACAGATTGTTGACAGAACCATAAATTTAACGTTGTTTGCATCACACAGATTCACAGACATTGTTTTCCATCACACATATCCACAAACATTGTTTTGCAACATTGTTCACCATCACAGAAGAATCAAGAACAACAAATCATCAGAGCACATCATGAGCAGCACCTGTTTGATGTGACTCTCCTTTTGGATTGATGACCTCTTCTACCAAAAATGTAGCCATCTAGTCTCGAAGTTCAGCCAGCACCTAATGGCCAACAGATGTTGTGCTCAGAACAAAATCCTCATGCTTCTTCCATTTTGAGCATTGTGATGCAGCGAACAACAAATGATGAGCAGTGTAAAAGCCACATTGATTTCCAGATGGCTGCTTATGGCA…	8.17741	-6.51812	9.08765e-05	0.0436258	DOWN	XP_021311507.1:uncharacterized protein LOC110433524 [Sorghum bicolor]	-	-
DN25005_c0_g1_i1	DN25005_c0_g1_i1 len=1040 path=[3191:0-38 28:39-44 34:45-95 85:96-109 99:110-110 100:111-123 113:124-124 114:125-166 156:167-181 171:182-424 2385:425-496 483:497-515 502:516-545 532:546-559 2230:560-584 2255:585-605 2276:606-714 713:715-839 3340:840-863 862:864-1039] [-1, 3191, 28, 34, 85, 99, 100, 113, 114, 156, 171, 2385, 483, 502, 532, 2230, 2255, 2276, 713, 3340, 862, -2]	TTTTTTTGGTACCAAATTCAGTGTATTTCAGATTCGCCATGCTCATAGCCTCACAAACAGGTGCCAACCAAGCAGTAAGCAGCCAACCAGTCTAGTTAGGAAAAAAAAAAAATACAGACAGCTTCCAAGATCGGTTCGGTTGCTCCGATTCATCTCTCCTTTTTTTTACACACCAAAAAAAAAATCCTAATTAACAGCTGGCCATCAGACGATACGGTTGGCCGCCGGTACGCGGGTGGGTTGTTGGGTCAAACAAAGGCAATCATCAGTCGAGCCGGCCGACCGGTCAGTCAGTGCGCGGCGGCGGCGGCGAGCGGCGAGGTGCATCGGCGCTGGCAGAAGTTAGGGACGCGGTCCATGCAGTGGTAGACCGGCGGGTCGACGCTGAGGCTGGACTTG…	147.538	-1.45442	2.59846e-05	0.0171203	DOWN	XP_021312058.1:uncharacterized protein LOC8057035 isoform X1 [Sorghum bicolor]	gi|1274096191|ref|NM_001357766.1|:Zea mays uncharacterized LOC100502257 (LOC100502257), mRNA	A0A0A9C976|A0A0A9C976_ARUDO:Uncharacterized protein;OS=Arundo donax;

## Sheet: Sheet2
Supplementary Table S5
Supplementary Table S5
The list of 39 significantly differentially expressed unigenes between Al-tolerant and Al-susceptible groups that were not annotated in any of the six databases (GO, KEGG, TF, NR, NT, and Uniport)
Adjusted p-value < 0.05; Log2FC < -1 or > 1
geneid	Unigene_ID_length_Path	Unigene_sequence	baseMean	log2FC	Pvalue	Padj	trend
DN21338_c0_g1_i1	DN21338_c0_g1_i1 len=1119 path=[1:0-1062 1041:1063-1065 3934:1066-1118] [-1, 1, 1041, 3934, -2]	GGAAGTTCCAACTCAATTGCATTTGTAAGCAAGGTTAGGTGGACTAACTGTTCAGCATCTTATTTTTAAACAGTAATGTTAGTAAATCTCTGTTTGAAATTTTTAAAACTAAGAAGTATCCGTTTGAAAAGTCTAAATATGTTAAATTGGGTAGTTACATTGATGGAAAGTTTAAACTAACGGCTATATATGTCCAGTCAAGATATAATAAGATGTGTTAGGCTGACTCCAACAATAGAAGACATTTTGGAGAGGCAAATGAAGATTTGCCTAGCATCTACAGTGAGTAAGAAGCAATGCATTTTTTTTTTATCTCCAATAGAGAGAATGCATTTTCGGTTCCGTCTCGCCGATGGTGGCTCCGCATCCCGGCGAGCCGAGCTCCAACTTCCGCGCCAC…	21.8353	-6.06253	2.90535e-06	0.00332967	DOWN
DN24253_c0_g1_i4	DN24253_c0_g1_i4 len=1764 path=[1:0-662 3757:663-684 800:685-741 857:742-1316 1432:1317-1375 1491:1376-1395 1511:1396-1763] [-1, 1, 3757, 800, 857, 1432, 1491, 1511, -2]	CCGGGGCGCTCGCGACCCCAGCGCCCCGGCCTCCATTCTCTCTCCCTCCATCTCCTTCCTCCTCACGGCCAGATCCCGTGCGCCACCGCAGCCGACGCCCGTCGCAGCCTTTTCCTCCTCTCCTCCTCCCATCTCCTCTCCATTCCTTTTGATTTTACTCGCCCCGCTGCTTCTGCTGCTTCCAATGGGTCGTCGGTTGCGGATTGCGTGGCGCTGCCCAGCCCGGAGCCCTAACCCTAGCCGTCGAGGTCGGACTTCTGGCTTGGCTGGCGTGCTTTTAGGACGGGGTCGAGAGCGTATGAGGTACGACGAAGGTGCGGAAGGCACTGTAGTTCCCCGTGGTGCCTCAGAACAGAGGCGTTGCACTCTCTTTCTCTCTCTTCTACATCTCACGCTACT…	10.464	6.85936	2.48914e-05	0.0166017	UP
DN27330_c0_g2_i1	DN27330_c0_g2_i1 len=618 path=[1:0-506 485:507-525 504:526-527 506:528-595 574:596-596 575:597-617] [-1, 1, 485, 504, 506, 574, 575, -2]	TGGATGTCTTGTGGGTAAAAAATCCCCATGAGAATCAAGCCCCATCCACGTCGATTCCCAAAGGAAAAAAGAATATCACCTCTAGACTCCGGGCGATATTTCCCATCCATCGTTCGCTCGATCTTGTCCCGTCGTCGCCACCCCGGTCACCGCCTCTGCCAGTCTGCCGCTGCTCGGTCGCCGCCCCATCCTCGGTCGCCGCCTCCGCCGTCCCGGCCGCCACCTCCGTTGCGGCCCCGGCCACCTCTGCCACCGCTCCGCTCCGCGCCGCCGCTCCGGTCGCTGCCTCTCCTCAGTCGCCACCTGCATTGCTGCCCCGGCCGCCACACCCATCGTTGTCTCAGTCTGCCCCGATCGTTGCCCCGCCTCGGTTGGTCGCCGGCTCCATCGCTACCCCAC…	10.1478	6.81667	1.28441e-05	0.0101963	UP
DN30579_c0_g3_i4	DN30579_c0_g3_i4 len=3730 path=[2394:0-753 3125:754-824 3196:825-965 3337:966-1639 4787:1640-2007 5155:2008-2254 4033:2255-2278 4057:2279-2283 6759:2284-3025 4083:3026-3039 7937:3040-3063 4121:3064-3122 4180:3123-3133 7936:3134-3157 4215:3158-3257 4315:3258-3729] [-1, 2394, 3125, 3196, 3337, 4787, 5155, 4033, 4057, 6759, 4083, 7937, 4121, 4180, 7936, 4215, 4315, -2]	TATTTTATGATCTTAAATTTATTTAGTACTTTTGTTTACAAAAATGCTAGTAAATAATCTATAAATCTTTTGCCTATGAAACTTGGTGAAAATATTTCTCTTGTGTGTCTCTATTCACAGTAAATCACCCATGTCCAGAACCATAAATTTTCTTTATCAAATTAATTTAACTCACAACTTTGAATTAAAACCTTAATTGAATTCTTCATGGGAATCAATGAATAAAAACTAGTAATATCCGACGGCGCGCAAACTCTTTAAATATGGCAAGAACATTCAACGAAATGCATCTTTGCATATAAATTTTATTTTGTTTTCTTATATCTGTATAAAGACAATGGGCCTTGTAGCACTATGTTGTCATTTGAGTCATGGCAATCCCATGTCCAACAATAATGG…	9.1773	6.66875	3.13727e-05	0.0197126	UP
DN31102_c1_g1_i3	DN31102_c1_g1_i3 len=514 path=[587:0-46 1483:47-80 646:81-127 1155:128-167 733:168-176 1128:177-203 770:204-209 1017:210-220 1721:221-244 1052:245-273 1081:274-293 842:294-311 860:312-353 902:354-362 911:363-384 108:385-417 45:418-420 48:421-455 83:456-480 108:481-513] [-1, 587, 1483, 646, 1155, 733, 1128, 770, 1017, 1721, 1052, 1081, 842, 860, 902, 911, 108, 45, 48, 83, 108, -2]	TTTTTTATGTGTGCAATCAGGCCCATGTTTATATCAGTATATGGCGACGTAAGTGCATGTGAATGCTACATGGAGGGTGCAGTATAACGCACTTGAAATCGTATAGCGTTCGTTTGTACATAACATGGTGTGTGGGAGCCTGTACGGGAGGTGAAGAGAGCTCCTCCAACGGGTCGGAGCCGGAGGACCTGTTTGTTGCTCTCCTGTTTGCATTGGAGACATCAAAAACAGCACATACGAGCTAGCTGTCTGTCTCCATGGCGCCCGACCGGTGGACCCTCCTCCGCTTACTACACTTTGTGAACCTGCGCCGCACCCGCCTTGGCCTCGCCCGCCTTCATCATCCACTCGCCGTCCTTCTCCTTGGACGCGTACACCTCCGCCACGTCGGCCCTCGCC…	75.7355	2.54406	3.68685e-05	0.0223046	UP
DN34172_c4_g5_i6	DN34172_c4_g5_i6 len=1028 path=[1919:0-193 2090:194-199 7227:200-223 7251:224-294 2191:295-326 5529:327-327 5530:328-355 5558:356-497 20463:498-521 5724:522-541 5744:542-544 5747:545-568 1460:569-571 1463:572-579 1471:580-641 1533:642-661 1553:662-703 1595:704-777 1669:778-829 20452:830-853 1745:854-913 1805:914-914 20456:915-938 1830:939-954 1846:955-1027] [-1, 1919, 2090, 7227, 7251, 2191, 5529…	CTGCCTTGCTGGCCCTGCGCGCCGCCCGCACCGAGGAGAAATTCTTCCCGGCTCTATCCCGCTCGCGCCTCGTCTCTTTCTCCATTTTTTTTTCTTTCTCGCTAGTTTCCTCTAGAACCCGACGCCATTAGCGACACCTTCCAGCTCGAGCTCAGCTCTCGCGCCGGCGCCTCCCCGACAAAACCAACTCCGTAAACCGCCGCGCCACCCCTCCCTCTTCCTCCCCATGGCCTCCAATAGGACTCTTCCACCCTAGCCTGCGGGATTGAAGTCGATTTCCAGAAAAGGCCGAAACCAAGCTCCTTCTGCCCCCTTTTTGATTCCTCCTTTCTCGTTTCTCCTGCCGCCGTCGAGTTCTGAAGCTGCTCCGTCGGCGAGCTCCCGGTTCCGCTGTTTCTC…	31.4007	-8.45943	2.03373e-07	0.000403619	DOWN
DN34519_c0_g1_i1	DN34519_c0_g1_i1 len=2134 path=[1:0-85 8677:86-109 88:110-211 7623:212-231 665:232-233 667:234-249 683:250-263 7104:264-286 717:287-327 7221:328-354 786:355-845 8679:846-869 1301:870-956 1388:957-958 8683:959-982 1414:983-993 1425:994-1015 1447:1016-1328 1760:1329-1329 1761:1330-1367 1799:1368-1391 1823:1392-1407 8680:1408-1431 1863:1432-1448 1880:1449-1470 8682:1471-1494 1926:1495-1586 2018:1587…	TAATGGCAGCAGTCGGAGGGGTTGGGATTTCATCACGAAGGCATATCCGTTGCGGGCAGCTCACTCACTGTTCTGCTACCAGTCTCCAACTCCCTTTCAATCAAGTTGATCTCGTATGGCCAGATCACCATGCTCCCAGACCTTGATCAAGCTTTTTGGTGAAACGCGTGTAGGCGTCACCAACAGGAAGCATTTGCATAAAGAGTGACCCTTTGTCTGGTTGTTGGAAAAAAAGGAGCATAGAAATTAGTGTGATCGCTCCTTCTTTCAGTAGCAGGGCAATTATTATTTTGTATCGATGATGCTAGCTCAGTGATTGTCCATAGTCTGTGAGTGAAGGTAACAAAGCTCTAGCCCTCTATCAAGAAAGAAGATATTCCTAAACGAATTTAAAACACT…	16.5464	-4.71807	0.000106416	0.0487831	DOWN
DN34852_c0_g1_i14	DN34852_c0_g1_i14 len=3770 path=[1:0-298 277:299-448 427:449-533 512:534-534 513:535-986 965:987-1049 1028:1050-1116 1095:1117-1161 8549:1162-1188 8576:1189-1192 1171:1193-1229 1208:1230-1250 8701:1251-1262 8713:1263-1309 1095:1310-1354 1140:1355-1381 1167:1382-1385 1171:1386-1422 1208:1423-1443 1229:1444-1865 1651:1866-1941 1727:1942-1961 1747:1962-1995 11307:1996-2017 2042:2018-2344 2369:2345-2…	GCCAGCGTAGCTATACCATAGTCTGGGAAGTTAATAACAGCCAGCACAGGTTGTCTACCATAAGCATAATCAATCTTTTTGACTTGGTAGGAGTTTAGTTAAAAAAAAGGCGTACATCAAGAATTGGTAGGTCCTTGCTAATACAATATTAGAACAAAATCAAAAGCTATTGGATACTACGGTACACCAAAAATCCATAAACGCTACACACGGTTGTTTGTCATCTGCAGATTGAAATAACATTTGCTTCTCTACAATCTGCAATGGCAGTAGATGAAAGCAACCAAAAGCTCCCAAATCTAAAAAAAAAAAAAAAAGAATATAACCACAATGAGAACTAACATCTGCAGAGATAAAGAATATGCTTATATTCGTAGAAATACAGTAACACTGCTTTAC…	9.95134	-6.80158	1.86605e-05	0.0134969	DOWN
DN34953_c4_g11_i4	DN34953_c4_g11_i4 len=577 path=[5261:0-60 2191:61-63 2194:64-69 2200:70-91 2222:92-92 2223:93-132 2263:133-135 2266:136-163 2294:164-192 2323:193-193 2324:194-214 2345:215-218 2349:219-242 2373:243-250 2381:251-268 2399:269-292 2423:293-301 2432:302-317 6347:318-341 2472:342-368 2499:369-391 2522:392-394 2525:395-412 2543:413-417 2548:418-437 2568:438-455 488:456-457 490:458-474 6349:475-498 531:…	CAACAATACACATAAACTGCATTTCCCACATCACATGATCTGACATCACAACATATATAGAATCAGATTGTACCAATTGTCCAATATCACATACAATTGCACTTCCCACATCACATGGTCTAACATCATAATAACAAGTATAGAAACAAATTGCAAAATGGTAAGAGTTATTTAGAGCCACTTGCCCAGAGCCCAGTCTCACCAAACATCTCATATGTTTGCGAGAGCACTACCTTCGTTGCCCGCAAGCAGCCACTGAAGAAGTGCTTCAGTATGCGCTGATGCTTTCTTCAAGTTCTCCACTTCTTCAGCCTGCTTCAATCTTGTTGCTTCAGCCTCTTCCATTTCTTGCATGGCAATGTCTTCTGCATACATTGAACTTTTTCTTGACTACACCTG…	20.0677	-6.8401	9.68999e-07	0.00151629	DOWN
DN35111_c1_g1_i16	DN35111_c1_g1_i16 len=3645 path=[2533:0-100 16098:101-124 2635:125-289 16089:290-313 2824:314-581 3092:582-584 3095:585-683 4809:684-693 4819:694-709 4835:710-845 4971:846-882 5008:883-1009 5135:1010-1093 5219:1094-1202 16091:1203-1226 5352:1227-1242 5368:1243-1250 5376:1251-1274 5400:1275-1335 5461:1336-1378 5504:1379-1437 5563:1438-1461 5587:1462-1511 16096:1512-1535 5661:1536-1695 16087:1696-1…	GGTGTGTATTGTACGCGAGGGCCAGTCACGGTGACGCCCGTATCACACCTTCTTTATTGTTGTCAGTTTCCTTTTCCTTGGCCCGACCTCTCTGCCTACCTGTTATCTTCTTCTTCCCCAAATCCTCCTCTTCCTCTCCTCACATCCTCCACCCTCAATCTCCATGGAATTCCCCCACCAGAGCTCCTCTATCCACGGTTATCAAGCCGTGACACGGCCAGGGGCCATGCTGTTCGTCACTCGGTTCATGGAAGTGAATCGTGGCTAGGACAACGAGGATTCTTCCTTCCAGCGTGTGGATCTTGAATCGACATTAAGGTTCATGTTGGAAACCAGTCATGGTCGATCCCTGGTCTGCTGGTCGTATGGTTCTTCGTTGTCGAAGGTCCCTCGACTGTT…	57.5789	9.3194	4.97071e-06	0.00515241	UP
DN35254_c2_g5_i8	DN35254_c2_g5_i8 len=1372 path=[1350:0-86 1414:87-88 1416:89-89 1417:90-103 15392:104-127 1455:128-136 1464:137-181 1509:182-229 1557:230-272 1600:273-310 1638:311-450 1778:451-465 1793:466-1053 2381:1054-1066 2394:1067-1067 2395:1068-1142 2470:1143-1143 2471:1144-1218 2546:1219-1239 2567:1240-1260 2588:1261-1279 2607:1280-1371] [-1, 1350, 1414, 1416, 1417, 15392, 1455, 1464, 1509, 1557, 1600, 16…	TTAGACCCCAAGAAACGAACACACTTATGCAGTCTATAAGAAATCTGAGAATTACATGATACTGCAGTGTGAAGATGTGTTTGTCCTGAAACACTAAGCGATGAGAGGTTGGATTCCATTCCACCGTCAGGCACTTGTGCAAGAAGAATGTAATTTTATTTGCAAGCATTGTGGCCTCAGGTTGTGAGTTGTGAGTTGTCATATTTCTACAATGCAGTAGTTGCAATCATGTTCAAACAATGATTGAAGAGTTCTTGTTTTCTGTTGCATGCCCGTGATGAGGTTGTAGTCCAATTAATTAGCCACAAAACAATGCATCTTGCCACGTTTTCTTTGCTTTTTCAAAACAAAACCTGTGCACCTGCAGACCAATGGACGATAATCTATCATGCAACTTTT…	13.0535	-7.19304	3.04213e-06	0.00341429	DOWN
DN35823_c3_g4_i2	DN35823_c3_g4_i2 len=2744 path=[4353:0-163 4494:164-164 4495:165-188 4519:189-203 4534:204-227 4558:228-230 4561:231-231 4562:232-240 4571:241-241 4572:242-243 4574:244-338 4669:339-339 4670:340-352 19315:353-376 4707:377-414 4745:415-504 4835:505-581 4912:582-629 4960:630-632 4963:633-668 4999:669-721 5052:722-846 19321:847-870 5201:871-920 5251:921-957 5288:958-958 5289:959-1030 5361:1031-1080 …	GGACAAAGTGGGTCCGAAGCTACAGCCCATACACAATAACAATAAGTCTGAGACAGCTTCAGGAGTTCTTAAGTATGGATAAACACATGTCTGACGATCTGTTCAACATGGGAGTAAGAATGCTAGCAAGCAGGGACCACCAAAACCTTGGGTGTGATCGTAGTTCGCGTCGTCACCAAAGTGCACTTCAGCTCCTTGCTGGTCTGGTGTGATCTCCTCGGTCTCGATCCCTATATGGAATGGATATGCATTAATGCCAAGGAATGTACGAGGTTTCATGGAGTTTTCTTAATTAAAGATGGAATGCCTGGCATGGCAATTCATGGCACTTCCTCAGCAAATAAACATTAGTGCCTAATCATTTATTTATGAATGTGTGTACACCTAAGTATGACATGG…	27.9173	-5.40378	3.43588e-06	0.00380376	DOWN
DN35903_c1_g3_i1	DN35903_c1_g3_i1 len=1382 path=[1:0-349 6029:350-373 352:374-390 369:391-412 391:413-418 397:419-427 406:428-449 428:450-458 437:459-478 457:479-540 519:541-543 522:544-577 556:578-601 580:602-615 3719:616-641 620:642-659 638:660-682 661:683-687 666:688-729 708:730-750 729:751-751 4445:752-783 4477:784-829 830:830-835 836:836-850 851:851-885 886:886-891 892:892-893 894:894-896 3915:897-927 928:92…	AAAAAAAATTATACTCTCAAAAATCATGTTTTAAGTATATGTATATACTCAAAATAATAAATGGGTATGAACATATATCTAAGGTGGTTTTTTAAACGTGGGAGTAACTACCCTTGGGAGTAGAATGGAATTATCCTTTATATATATATCTTCTCTATATATATTCAGCGTGCTGGTCGTTTGGTGCACCCCAACCAACTCAGCTCGTGACCCAACCAACTCAACGAGCGATCGTATATATACTATCTTTTCGCTCGGTTGTAGTATACGAGAACAATATATATACAAAAAATCATGTATCTTTCTCGCTCCATCCTCATTTTTAATCTCGTCTTATCTCTCTTCCTCTGATCTCATAGGACCAGATCCACCGGTCACATCCACACGGATTCGTGGTGG…	10.0044	6.79235	2.95772e-05	0.0189503	UP
DN36310_c0_g2_i10	DN36310_c0_g2_i10 len=5184 path=[1:0-375 354:376-423 402:424-520 499:521-539 518:540-774 753:775-775 754:776-813 792:814-870 849:871-902 881:903-1260 1239:1261-1273 1252:1274-1922 1901:1923-1939 1918:1940-1981 1960:1982-2045 10577:2046-2245 2045:2246-2300 2100:2301-2749 2549:2750-2805 2605:2806-2825 2625:2826-2944 2744:2945-2951 2751:2952-3080 2880:3081-3169 2969:3170-3171 2971:3172-3237 12115:32…	ATCAAATAAAATATTTTATAAATAATTGAAATTGTTTACCATATATAATACTAATTATACCAAATCTTTCTGACATGTGATCCTCTTCTACCTGTCTAGTCTTGATGTTCATGAAACACAAACAATCAAAATGTAAATAGCAAATTAGAAGTGACAGGAAACACTTTGAAAACATTGAGTATTACAGTACATGCACTTTCTACACTGCAAATTGATCTGATATTGCTAATTGTTCCTTTCTCCGCTTCGGACTGGTAGGACTGAAATTATGATCCATATTATGCTTCCCTGCATTTGACTAAAATTAGAGGTTGCTTATTGATGGCATACCTCCTAGGCGATATGAAATGGAGTGATCTTCACCCTTATGCTATATCTGTCAGCATTAATACACCAGGA…	11.0745	-6.95598	1.17363e-05	0.00974464	DOWN
DN37300_c1_g1_i1	DN37300_c1_g1_i1 len=821 path=[841:0-147 8759:148-171 990:172-345 1164:346-348 4795:349-373 4820:374-393 1212:394-413 5220:414-444 1262:445-445 1263:446-518 1336:519-612 1430:613-614 1432:615-800 1618:801-820] [-1, 841, 8759, 990, 1164, 4795, 4820, 1212, 5220, 1262, 1263, 1336, 1430, 1432, 1618, -2]	CTCAAGAAAGGGGCATCGTGGTAGCGAATCTTGGCTAGGATAAGGTGGTGGCGGATGCTGGTGAGGTGACGTGATGGTGGCTGCGGGTTGCGGCTTCAGCGGATCTGAGTAGGGGACACGGCAGCACCTCTGGCCTGGCCTGCCCCTATTGTGTGGGCCGGCGGAGGGCGGCTCCTGGAAGCGAGCTCGGGAGGCTAGGCGCTGGCGACAAGTTCGCCATGGACAAGACCTGGCGCGGGCGGAGCTCCGGGCGGGCAGGGCGAGGTCGGAGGCCAGCGTGGCGGCGGTGCTGACACGGACACGAGCAGGATCATTTCGCCGCCGCACCCTCCTCCTCTCCTTCCCCGAGAAGCACAAGCCGCCACCACGATCCTCCCAAGCCCTAGCGGAGGCGGCAGA…	9.29628	-6.70336	4.64722e-05	0.026169	DOWN
DN37559_c0_g6_i1	DN37559_c0_g6_i1 len=1128 path=[13835:0-161 13974:162-185 13998:186-312 14125:313-459 14272:460-743 14556:744-883 7490:884-887 7494:888-951 7558:952-969 7576:970-1127] [-1, 13835, 13974, 13998, 14125, 14272, 14556, 7490, 7494, 7558, 7576, -2]	TTTTGGGACCCGGAACAATATAGAAAGTGACAAATAGCATTTACCTTGATATTAATTAGTCCTCAGAACATGCTTGTTTACCATGGATTCTTCTAAAACCTTGCATTGGTTTGATAGGCAGGAATAAAGCTGCAAAAAATGAGCAGTCACCAACAGAACCTGGAAAAAATCCATTTTATTAAGTAAGGATCTAGAGTTGGGTATGCACTACCAACATGCCTTCAGTTTTCTTTTCTTGAACTATACCTTCAGGTTTAACACAACATCAATTGGGTAACGTGAATATTGGATCACAACATAAATGAATGAGGCTAGTGGGCATCTCAATGTTCAGTAATGCTATTGCATCAACAATGTAACCAAACCTTGTCAAATGTGTTCATGGGTATGGCTATCAAG…	12.1776	7.07992	2.68874e-06	0.00317319	UP
DN37573_c0_g7_i1	DN37573_c0_g7_i1 len=721 path=[282:0-41 301:42-55 315:56-159 237:160-167 419:168-318 570:319-353 605:354-618 870:619-665 917:666-693 945:694-697 8476:698-720] [-1, 282, 301, 315, 237, 419, 570, 605, 870, 917, 945, 8476, -2]	ATATGAACAGTTCTATATGAACAAACTGAAAATACAGTTCTATATGAACATTACCTGATATATGAACAGTTCTATATCAGACAGTGATCACAGTGCAAGTAAAGAAAAACTAGTTATCAATATAGCATCTTAGTGTTCCTTATAATTCTAGGAGTTAAAGTCACACATTATCAAATAATAATAGTGTTACTCAAATAAACATGACATCTAAGATTAATAAAAAAATGGGATCAACTAGAACTGTTCATGCTAGAAACTTATTGTCAGATTTAAAGCAGACAGAAAGGCAGATTCCTACTGATGCAGCTAAAAGACTAACACATTATCTGTACTCACACATGTAGTACTTGAGAGCAAGGAAATAAATAGCGGATAGCGGGTTCATAGCGGATAGGTACC…	9.69889	6.74821	3.31598e-05	0.0205186	UP
DN37668_c0_g4_i22	DN37668_c0_g4_i22 len=1851 path=[12472:0-46 12496:47-166 12616:167-185 12635:186-208 21029:209-227 12945:228-228 12946:229-229 7160:230-538 7469:539-597 9231:598-617 9251:618-941 24385:942-963 9682:964-1318 10037:1319-1681 10400:1682-1704 10423:1705-1850] [-1, 12472, 12496, 12616, 12635, 21029, 12945, 12946, 7160, 7469, 9231, 9251, 24385, 9682, 10037, 10400, 10423, -2]	AAAAAGTGGTCTAGACGACCTCACCTCAATTAATAAGTTGTAATAGATGTCATAACTCACAAGCATGATAGTGCATAAATATATTTTTCTTCAGCGCAACCAGTTGGAGACAATAACACATAAGAACTCTGGAATCTAGAGGTTATGATAGAGTGGTTGTCAACTTCAATGCAGATAGATAAAATGCCCCTATCACTTTCTTGTGACCTTGGATATAGGGAACAAAGGAGATAGAGCACAATGGGCCAATGGCCCCTGGTGCCGTTGATTTAGTCACCGCCGCCCAACCAATCTCATCGAGGTGGTCGTGCCACTAGTGTTGAGGTGGTCATGGTCACAATCTTAGAGATACTCAAGACCGGCACCATGGAGTTATTGTCATCAGAGTGGTCGTGCTTC…	11.6848	7.01896	1.247e-05	0.0100463	UP
DN38717_c0_g2_i17	DN38717_c0_g2_i17 len=1228 path=[1:0-109 5133:110-133 112:134-151 4055:152-200 179:201-203 182:204-273 252:274-375 354:376-424 403:425-439 418:440-554 533:555-583 562:584-585 564:586-592 571:593-597 576:598-618 597:619-619 598:620-620 599:621-671 650:672-672 651:673-675 654:676-676 655:677-693 672:694-696 675:697-697 676:698-709 688:710-768 747:769-1227] [-1, 1, 5133, 112, 4055, 179, 182, 252, 35…	GATTGGAGGGGAATTTAGTTCATTTTTCACCTCAATACACTCCAATCCATATGGATTGAGATTACCCAAACAAGCCCTAAAGGAACAAAAAAGAAAAAGAATAAATAACAAATTTAACAGGTCCATTATGTTTTCTACATATACAAGAACATCCAAATAACAAAGACAATAACAGTCGAGTTTCAACAGGCAAAGAAATATTTGAGCAAAGTTTGGTGAGCTCAAGCTGTTATCAGTAGAAATGGTGTGGTACCTCTTGATCCAACACTTCCTAGTGACGGACATATCAAGAGCTGCCTTTGAGCATATTGGACAAGTGTATCTATATCATTAAAAGGCCAATATAAGTATTAAGTACAACTGAAAACAATGTCTGCGGTATATCTGCAGCAATTTAGG…	12.465	7.11052	2.43957e-06	0.00298506	UP
DN39126_c1_g3_i3	DN39126_c1_g3_i3 len=639 path=[12755:0-109 7938:110-131 11897:132-140 12471:141-187 8016:188-188 8017:189-219 8048:220-232 8061:233-241 12053:242-275 353:276-304 14209:305-328 406:329-333 10917:334-375 453:376-406 484:407-428 506:429-444 522:445-451 529:452-473 551:474-482 560:483-506 584:507-552 630:553-597 13364:598-638] [-1, 12755, 7938, 11897, 12471, 8016, 8017, 8048, 8061, 12053, 353, 14209,…	GGCCCGAAGAAATATCTACCAACACACATATTCTGATAGCAGAGGATATATGTAGCTTATCTTAAGATCATGAATCACGTGATACACATTAAGTTCTGAAAGCAATCACACTTGTTCAAACGCATACATATATATAGCCTCCGGTGTGCCCGACCCATGGAGCATAGCAGTGTGGCCACATAAATACTTCTTTTCTGTTTATTTAGAAGAGCAATGCATCTATGATTAGGACATATAGCTGCATCATCTTATTCATCATCTAGCTCTTATTATATGCCCCATAGCAGATGATTGCCTCATCCTATATCAGCTTGACGACGATAGCGATGAGATCCGGAAGTCAGGGCGAACCATGGCCGGAGATCGGCGCACGACATAACTGAGGGTAACGCCGACAAA…	27.5738	-4.51497	1.15556e-05	0.00973087	DOWN
DN39696_c0_g8_i7	DN39696_c0_g8_i7 len=3610 path=[14433:0-57 14468:58-70 14481:71-100 597:101-127 624:128-158 655:159-165 662:166-174 21261:175-198 695:199-228 725:229-282 21263:283-306 803:307-338 835:339-341 838:342-347 14433:348-382 14468:383-395 14481:396-425 597:426-452 6153:453-496 3617:497-600 3721:601-726 3847:727-733 3854:734-740 3861:741-839 3960:840-840 3961:841-851 3972:852-856 3977:857-934 4055:935-93…	AGGGCAAAAGCAAGGTATACCAGCTATAGGTTACCAAACAATTAATGATAAGTTACAACATTGTTCATAAAGTAAGAGCCAAAGGCATGCTTACTGAAATCTAAGGACCTAGAGACTCCAAAGAGTAACACATAGGCATGCTTACTGTTATGTGACAATGTATATAACCATCTACATTTCATAAATACACGTCATCATAATCATTCATGTAGCATCCAAGATAAAACAAAAGCAGGTATAGGTTCTCCCAATAACAGAGAAGACATGCAAGGAAATGAAAATCGTGCAGTTGTATTTTATCTATTGAGATTCATTCAGCTGTAACAGGGCAAAAGCAAGGTATACCAGCTATAGGTTACCAAACAATTAATGATAAGTTACAACATTGTTCATAAAGTA…	40.9728	-7.87641	1.69698e-09	8.63017e-06	DOWN
DN40374_c1_g4_i1	DN40374_c1_g4_i1 len=1774 path=[11506:0-43 2855:44-66 2878:67-85 2897:86-86 2898:87-103 2915:104-124 2936:125-136 2948:137-144 2956:145-161 2973:162-222 3034:223-223 3035:224-257 3069:258-267 12629:268-291 3103:292-297 3109:298-315 3127:316-328 3140:329-352 3164:353-356 3168:357-396 3208:397-486 3298:487-542 3354:543-561 3373:562-589 3401:590-621 3433:622-629 3441:630-649 3461:650-652 3464:653-66…	AGAGGCACGCCGGCCATCGCAAGCCGGACAACACCGATCTTCTTTGAAGCTGACGATGACACCTTTTTCAGAGTATCCGGTCCCCATGAGCCACCCTCCGACGCCCTGTATGGGGAGGAATCCATATAGGAGGAAGAGCCAGCAATCGATGAGCGCACACGGTATTTAATTGAGGCACCATCAACAAGAAGCCCGACGATGAAGCAGAGGCGCCGAGAGTGGACACCTGCTAAATCATGGTAGAAGACAACAACTACTCCAAGAATTCAAGCCAGCACCAAGCATGTTAGGGGAGAAGGGTCACAAACTCCCCCAGAAGAAGGCCAAGCATAGGACAACACCGAGGGCATGACGGGGTAAGGGACACAAACAAGCCCCCGGAAGCACCCCCCGAGACAA…	31.47	-4.55052	1.16661e-05	0.00973609	DOWN
DN40945_c2_g5_i11	DN40945_c2_g5_i11 len=4202 path=[23238:0-339 23555:340-425 10771:426-426 23641:427-513 23728:514-540 10852:541-548 10860:549-587 38007:588-608 11076:609-609 11077:610-672 11140:673-693 11161:694-862 11330:863-1134 11602:1135-1156 11624:1157-1649 12117:1650-1664 12132:1665-2108 12576:2109-2930 13398:2931-2982 13450:2983-3080 13548:3081-3129 13597:3130-3284 13752:3285-3310 13778:3311-3504 13972:350…	TGAAGAGCTAAAGCTAATACAGACTAATGATATGAATTACCTGCTTCTCGGCATCATTGCCATCTATGACAGTCAAGAAATGGCATGGCCATTGGTAGAATGAAATGAACATTGTGCAAGCTAAATTTATCATCAGTGATATAATCATAATATGAGAGTATCTTTTCTAGTAAGATTTGCATTTTTTACTTAGACAATGACGGCTGAATACTTAAAAAAGCAAAATATGATTCTTAAGTTTATCAATTTTTCTTTAATTGCTCACTATACATATCCTAAATTAATTAGCATCATTACTTAGTTTGTGATACAAATAAAGGATAAACTTTAAGCAGGGAACACATGAGTCCTGTTATTTTGAACATTACTTTAGCCATATTACCATGATTAAATGAAAGA…	24.7359	8.0978	2.39335e-08	6.49153e-05	UP
DN41208_c0_g2_i3	DN41208_c0_g2_i3 len=1525 path=[5297:0-62 5491:63-80 51:81-86 57:87-106 77:107-111 5665:112-135 106:136-154 125:155-176 147:177-178 149:179-189 160:190-233 204:234-258 229:259-287 258:288-294 265:295-329 300:330-349 320:350-385 356:386-448 419:449-487 5667:488-511 482:512-614 585:615-707 678:708-727 698:728-806 777:807-839 810:840-878 849:879-899 870:900-960 931:961-979 950:980-980 5668:981-1004 …	GAACAATATACCAGCTCTGAATTTCACCCTAACATTGTTGTAAGCAATAATTTCTTTCCTACTCGTTGTGGTTCTGTGGGAAGTAGACAACGAGGCTGCCCACCGGCGACAAAGAGATGACCACCCCTGCGCAGGGGTCCCACCAGAAGATATCAGCAACCAACCAACTATTGTTCAAAGTAGCTTATTTCAAATAAACAACAATGGTTTATTGTATTTTCATTAGAAACATAACAAGAGACAAGCAACTCATGTGCCATGTGTCAAATATTTCAAAAATTATGATCCGCTAAAATAATAGGGTTCAAGAACACTAATATGTTTCATAGAGCAGCAGGTTCAAAGTCACCAAACAATACTATGTTTCAAAACTGCAGTCACATGTAACATCAGATATTT…	39.4201	-5.3146	2.66154e-07	0.000502588	DOWN
DN42198_c3_g2_i8	DN42198_c3_g2_i8 len=2475 path=[1:0-140 119:141-171 16663:172-195 174:196-205 16666:206-229 208:230-252 231:253-260 239:261-281 260:282-282 261:283-316 16669:317-340 319:341-451 430:452-481 460:482-484 463:485-513 492:514-543 522:544-597 576:598-614 593:615-620 599:621-641 620:642-667 646:668-739 718:740-752 731:753-803 782:804-836 16670:837-860 839:861-871 850:872-921 900:922-1022 16675:1023-104…	CAACATGTTACATGATGTAGTTCAATACGGTTCAACAGAAACCAGTCTTCAAAAACCCATACACAATAGGTTAGCAAATTTACAATATGGAGTCTTTCTAAAAAAATCTGTATAGGACTTTCTCTAACAAAAGGTAGTCAGTGCATAAGCTATCTACTCAAGCTACCATCTGCGGTCCCTTAAAAAAATGTTACCACTTTTAGCTTCCTTCAAGCAAAGGAAGCATCATCCACAATCATACCTGAACCACTGCTCAATTCCAATTCCCTTTGTCGGTTTAGTGTTCGGTGGAGCTTTCCTTAAAGTTGATGTACCCTACCCCATCACCATGGGTTCACGTATAACTTCGCTGAACCATAACGATTGAAGTAGAGGATTCAGATTCCCAGCTGAATTTGA…	10.4868	6.86134	1.14187e-05	0.00972913	UP
DN42331_c0_g2_i3	DN42331_c0_g2_i3 len=1245 path=[1863:0-195 2036:196-202 2043:203-273 6107:274-297 2138:298-306 2147:307-359 2200:360-421 2262:422-492 2333:493-512 6104:513-536 2377:537-538 2379:539-578 2419:579-594 6106:595-618 2459:619-630 2471:631-633 2474:634-651 2492:652-656 2497:657-707 395:708-714 402:715-750 438:751-765 453:766-798 486:799-799 487:800-801 489:802-825 513:826-847 535:848-871 559:872-885 57…	CTTTCTTCCATTCACACACTTGCAAGAGATGCTAGAGCAATCAACCTTATAAGTTGGATTCCCTCCACCTCCACTAGCAATGTGGGACTAAACATTTGCACTCCCACCACTCACGAATGGGCCTTTGAGATTTTTAAAAATTATATTGTGAATATAAATTGGCCAAGCCCAACAGAAGCCACAGAGTAAGGTAAAGCCATTTTGCTCCCATTTTACACTACAATAGTAGTCCTAAGAAACAATACAGGACACGGAGAAAACAATTGGAAGAATCAGAGTCAACTCGCAACAGGGTTTAAAAGGCTAGGTAGGAAGTATATCCATAACATTTAAGTAGAAAAGTATTTCCTCATGATATTATCAAGCTATATAAATTTTATGAAAGTTCATAGCTATGAC…	12.2396	-7.10014	5.804e-06	0.00562224	DOWN
DN42896_c1_g4_i2	DN42896_c1_g4_i2 len=3181 path=[4549:0-132 16766:133-156 4682:157-1050 12552:1051-1062 16761:1063-1086 12588:1087-1356 15443:1357-1378 14339:1379-1439 14400:1440-1445 15513:1446-1462 10629:1463-1475 10642:1476-1566 10733:1567-1567 10734:1568-1575 10742:1576-1594 10761:1595-1617 10784:1618-1662 10829:1663-1682 16764:1683-1706 10873:1707-1717 10884:1718-1892 11059:1893-1893 11060:1894-1932 11183:19…	GCGGTGCGCGCCGTCTCCGCCACCGCGAGCTCCGCAGCTAGGGCCGACGGGCGGCGGCAGTCCAGTGAGAGCGAGGGAGAGAAGGACGAGAGAGGGAGAGAGAGAGAAAGAAGAAGGCCAAGGGCATTTTTGTCCAAAAATTGTCTCGTGGTCAATTTAGCAGAGAGACTATGGTTTCGAGGTCATTTTAGCGAAGTCCACGGTTTCTTAGTTATTTTAGTGAAGTTCATGATTTTCATCGTCAAAATAGCAAAAATCTCCAGCCATTTTCGTTCTACAAGTTCTCCTTCCTTCCCCAATCTTTCCAAAGCTCGCCTCCTTTCGTGAAGTCCCACCTGAATCTTGAGTAATGTCGCTCTAATTCTATCATAATGGGTTGTAGCCTGTAGGAGCTACAAC…	9.62829	6.74357	3.93063e-05	0.0233455	UP
DN43000_c1_g1_i1	DN43000_c1_g1_i1 len=351 path=[329:0-227 534:228-259 566:260-273 745:274-297 604:298-350] [-1, 329, 534, 566, 745, 604, -2]	TGGCCTCGGCCGAGCAGGAAGCTGGTCCACCTCTTGCTACTGCCTCTCCACGTGTTGCGCCGGCCTCTTCTTCTCCTCCTCCTCCTCCTCCGCGACGGCCACGGCGACATGTGGAGGAGGTGATGACCTGCTGCTGGTGCTCGGCGAGCGTGAGCCACACGAGCGTCAGGTCGTCGTCGAAGACCAGGCAGTATACGCCCTCGAGCCGGAGCACCAGTGCAGCTTCTCCGCCGCCACCGTGGAGCCGTGCAAGTGGCCCGGCATCGCCCAGCGCACGCCTGGTCCACCTCGGTGTGTGTGTGTGTGTGAGAGAGAGAGAGAGATAGATAAGGGAGAGAGAGTGAATCGGGG	14.5308	-6.36984	9.25874e-06	0.00823365	DOWN
DN43446_c1_g5_i5	DN43446_c1_g5_i5 len=3457 path=[4693:0-441 5112:442-446 5117:447-451 5122:452-452 5123:453-535 5206:536-536 5207:537-554 5225:555-555 5226:556-896 5567:897-1092 5763:1093-1286 5957:1287-1331 6002:1332-1396 6067:1397-1419 6090:1420-1420 6091:1421-1441 6112:1442-1792 6463:1793-1799 6470:1800-2030 6463:2031-2037 9219:2038-2580 9762:2581-2646 9828:2647-2890 10072:2891-2907 10089:2908-3456] [-1, 4693,…	ACAAGCCCGGCCCATCGGCAGCAGCTCCTCATTTGGCCATGCCGCAGCCGCGATTAGGGATTACTGCTCCGCCTCCGTCCCTGCGCCGCAGCAGGTATGCCTCGCCAAGGGTCGCCGTGGCCGGATCTGCCCCCGGCGCGGGCTCCCATTCCCTGCAGCGCTCGGCATCGTCGTCTTCCCCTTCCCCGTGCCGCTCGTGATGTCCGAGCCCAAGCCTGCTCACCGCCGTTCCGAACACGCAGTTCGTTCTCCATCGCCGATCCGCCTCGACGAGGGGCGTCCGGACCTTGCTGCGGCCTCCCGTGCCTCGTGACGCCTGGCTTCGTCCTTGTCCTCTTTCCGGGTTACCATGAAGCTCGAGGTCAAGGCCGCGCACAACCATCCCATGTATGCTTTCCG…	19.9825	-7.8071	1.4392e-07	0.000292767	DOWN
DN43566_c1_g4_i8	DN43566_c1_g4_i8 len=2065 path=[12088:0-58 23541:59-83 12147:84-170 12234:171-253 22787:254-295 12359:296-303 12367:304-312 30530:313-336 12400:337-409 12473:410-439 30532:440-463 12527:464-469 15677:470-470 15678:471-1036 30536:1037-1060 12556:1061-1095 12591:1096-1096 27241:1097-1114 12708:1115-1150 12744:1151-1153 12747:1154-1274 4038:1275-1275 4039:1276-1278 4042:1279-1299 4063:1300-1302 4066…	CAGCTCTCTCTGTCTCCCTTTGTGCGTGTGGCTCACCGACGAATCAACCCGGTCATCCTCCTCCGGCGCCCATCCTCACCCTCTCCTTCCTCGGCCGCACCCCTCCTCTCCCTCTCCTCCCACAACGGCGCTCCACTCTCCTCCCAACGGCAGCCACGACGACAGATCTGGTAGGCAGCAGCATCGACGACTGGCTGTGTGGCGCAGAGTCGGCAGCATGCATGGTGTGGCTTCCCGTGGTGTGCGGGAGGCCAATCCTGGAGGCGGCCGCTCGCGGCATGCGGGTGGCCGGGGGCGCATGGCGTGCGGGTGGCCGGGTGGCATACAATTGAAATTCATATGTAACTGTTCCATTATTTTTTTACCACTCCTTGCTTCATTCGTGCAGGCCAACTCCAT…	17.8034	-4.73531	9.32311e-05	0.0443353	DOWN
DN43814_c0_g1_i8	DN43814_c0_g1_i8 len=2080 path=[13853:0-82 7735:83-99 5336:100-114 5351:115-185 5422:186-192 5429:193-212 5449:213-213 5450:214-227 5464:228-244 5481:245-286 5523:287-303 5540:304-368 5605:369-369 5606:370-448 17410:449-472 5709:473-739 12507:740-751 5989:752-1162 6400:1163-1237 6475:1238-1348 6586:1349-1364 6602:1365-1414 6652:1415-1576 6814:1577-1597 6835:1598-1641 6879:1642-1653 6891:1654-1674…	TTGAAACAATACATATTGGTTACAGAGAAAAGGAGAAGGGGATCTCTATTAAAAAAAAAACTCCTGTCCATGGAACAGCCACCAAAGATGAACATGTTGCAGTCAATCACGACAGATACATGTAACGCTCTTGGGCTTGGGCCTATCTGATCCATTTCCAGTGCATTCCGGTGTGTCCCAAAACCTAGTCTCTTCTTCTTCTTATCATTATCCTCCAAATCATTTTTTCCATCTAAGCATCCCCAAATCAAAGCCAAAATTTGATAGATGTTAGATGGCAGAAAAAAGGCATATATCCGCTTGCATCTTGGTTTGTACCTTGTAATCAGTCTGCAAAATCCAGTAGCAGAAATGGAATGCTACAGAACTGTAAATGAGGATATGGAATAGAATGCATGA…	11.2654	-6.98045	5.63407e-06	0.00554274	DOWN
DN44377_c4_g2_i1	DN44377_c4_g2_i1 len=759 path=[4459:0-627 6683:628-648 4349:649-649 4350:650-707 4408:708-728 4429:729-758] [-1, 4459, 6683, 4349, 4350, 4408, 4429, -2]	ATCTGAATGAATGGAGATAATATTGTCATAATCAGTTTCAATAGAAACATTGATGCATGAGAGGTTCATAAGTTCTTAGCTAAACAGGTTCTAATAACAAGCATCCATCACAACTACAACCTTGGTTCACATGTTTTGGTCATGCAGGTACAACCTGATGAATTACTAATATTACAATATATCCAAAAGAGATGACCATAGTTAACAAGTTCAGGTCATACAACACAAAATGAACAACATGTTCACAGCTATGGTCAGAACAATTTCACAGCTTAACTTTACTTCTAGTATCCATTGCAGGACTGTGGGGTGCAGATGGTTCATCATCCCTTTCCCTTCTTGCACTTCTTCTTTTTGGCCACTTTCTTCTCCTTGGGCAGCTGCTTCTTCTCCATGGCT…	9.1272	-6.67694	4.04902e-05	0.0236988	DOWN
DN44384_c0_g1_i7	DN44384_c0_g1_i7 len=731 path=[18875:0-76 19807:77-116 328:117-133 345:134-151 363:152-152 364:153-154 366:155-173 385:174-211 423:212-212 424:213-216 428:217-231 443:232-238 450:239-241 453:242-255 467:256-259 471:260-260 9388:261-305 9433:306-313 9441:314-314 17982:315-338 10319:339-380 583:381-394 23338:395-418 621:419-419 622:420-480 683:481-498 23342:499-522 725:523-527 730:528-560 763:561-5…	TGGTGCAACAAGTTCATCCCTAAAAGATTGGGCAGTTGTAGTCTTCTCTTGCTGATCTTGAATATTCTGCACATGGCTAAAAGGCTCACATAACCTGATATCAGACCTAGCTTTGCTTTGATCAAAATGGAACTTTTGTCACATGGATGTCCTCGCTATATCCTTGTTCAAGCCTGAACTGGGATGCTACAGTAGAGGTGCCCATGAAGTTGAGCTCAGACATGGCACAAGCAGTCCAAACGCTGAATCCTTTGAGCCTTTGGGTCCTCTTTCAGATCAATCTGAAAACAAGAAATCCATGGAAATCCATGTGCTTGCATCTCGCTCCTGCAATGAATCAATCAGTTAAATTAACACAAGAGTAGTGCATCTTATAGATAGCAAGAGGTGCAGGACGGA…	20.7198	-7.85962	2.08585e-08	6.17179e-05	DOWN
DN45116_c0_g8_i2	DN45116_c0_g8_i2 len=515 path=[3900:0-71 5203:72-84 1556:85-93 1565:94-95 1567:96-99 1571:100-121 1593:122-123 1595:124-124 2995:125-153 1625:154-169 1641:170-172 1644:173-180 3379:181-224 2550:225-231 1703:232-259 1731:260-284 1756:285-286 2742:287-409 1902:410-421 1914:422-514] [-1, 3900, 5203, 1556, 1565, 1567, 1571, 1593, 1595, 2995, 1625, 1641, 1644, 3379, 2550, 1703, 1731, 1756, 2742, 1902,…	GAGATTGTTAAATAAGAGAAAGAGGAAAATGGCCGACAATAAAGTTGTGAAAGGAGTGACTAGAACTGCAGAGAACCTGTGATCCACTTCATCAAAGATTGAGAAGCTGGGATTGAAAATCTGACGCATGATAGCTTGATGCCTTGATGTTCTCCCAAGAAAGTTATGAAGTGGGATGATCCAATGACAGATTTCTAAGCATGTGGTTGCTTCACTAGGCTGATTGATTATGATGTCACTTGCTTCCAGTAGGTAGTAGGTAGCATCGATCCTGACATTTGATCATTATGGTACCATTGTTTGATTAGTCCCATGCTCATTGTATGTAATACAGATCTGGTCCATAAATAAGAGCAATGTATATGTATGTATGTAACACATGTGTCCGTGTAGAAGCAT…	9.132	-6.67766	3.55958e-05	0.0217775	DOWN
DN45515_c3_g1_i3	DN45515_c3_g1_i3 len=1814 path=[6347:0-78 3013:79-79 6403:80-103 3038:104-140 4466:141-215 4541:216-257 3157:258-268 3168:269-272 3172:273-287 10542:288-311 3211:312-382 3282:383-413 3313:414-457 3357:458-475 3375:476-476 3376:477-548 3448:549-563 3463:564-571 3471:572-588 3488:589-595 3495:596-625 3525:626-643 3543:644-664 3564:665-667 3567:668-708 3608:709-757 6243:758-787 6273:788-812 6298:813…	GAAAGGGGGAATTTGAATTACGAAGGTTTACAAAGCAATCTTCAAAAATAAAGGACATCTAAATAGGTGAAAAGGGGGACGTCACAAAGATAAAGAAATTTTCTCAACTTACATCATATCCGGAAAGCCAAAACTTCTCAAGAATTGAAACCTCCTGACTTCTCCAATAGAAGAAGGGAATATAAAATAGAAAAGAACATGAAAAATAATACCAATAGTTTATATTACCAGACGGCCCTCAGACTATGTGATGAGCATATATTATCGTGTATCATCAAAAGCTAATGCAGTGGGCTTCAATACTAGCACTAGAACATGTCTCAAGGGATCAATGGAATAGACGATGATGATGATGATGAATGATGGCAAGAAAGAAAAACAAACAGTGCGCAAAGCATA…	31.5493	2.44555	6.68517e-05	0.0346477	UP
DN45515_c3_g1_i5	DN45515_c3_g1_i5 len=1228 path=[7328:0-45 2589:46-59 4307:60-73 6531:74-97 4345:98-101 2645:102-105 2649:106-112 10369:113-132 3375:133-133 3376:134-205 3448:206-220 3463:221-228 8719:229-252 3495:253-282 3525:283-300 7231:301-324 3567:325-365 3608:366-414 6243:415-444 6273:445-469 6298:470-470 3713:471-484 5015:485-515 10544:516-539 5070:540-602 3847:603-604 3849:605-647 3892:648-652 10539:653-6…	TCGAACGTGCTCAGTGTATCAATAGAACGGGAGTGGAGCGACGCCTCCAATGAGGCGGGGAAGCCGTGGCCTGCACGGGCGAGGTCGGAGCCCTCGCCTCCTGCCGGTGCCCTGAACATGCTTCAGCGCAAGAGTATGGGGAAGCCAACACAAAAGCAATCAGCATAGGCTGATCCCACCAGCTCGAACGTGCTCAGTGTATCAATCTACCAATGCACAAGTCTCATCAAAATCATCATCGGGCCAAGGACCTACCAAACAACTAGGCAGTAGTAAAAACGGAAATGGTCTAAAATGGAGTCAAGGTACCAAAAAACTGCTATTACGGTAGTAAAGGTATAACACCAAATGCAGTGGAGTTATGGCATTTGTTGATGATTCAAGACATGGCCATAAATT…	12.7306	-7.15688	1.58154e-06	0.00219981	DOWN
DN45515_c3_g1_i6	DN45515_c3_g1_i6 len=2044 path=[6347:0-78 3013:79-79 6403:80-103 3038:104-140 4466:141-215 4541:216-257 3157:258-268 3168:269-272 3172:273-287 10542:288-311 3211:312-382 3282:383-413 3313:414-457 3357:458-475 3375:476-476 3376:477-548 3448:549-563 3463:564-571 3471:572-588 3488:589-595 3495:596-625 3525:626-643 3543:644-664 3564:665-667 3567:668-708 3608:709-757 6243:758-787 6273:788-812 6298:813…	GAAAGGGGGAATTTGAATTACGAAGGTTTACAAAGCAATCTTCAAAAATAAAGGACATCTAAATAGGTGAAAAGGGGGACGTCACAAAGATAAAGAAATTTTCTCAACTTACATCATATCCGGAAAGCCAAAACTTCTCAAGAATTGAAACCTCCTGACTTCTCCAATAGAAGAAGGGAATATAAAATAGAAAAGAACATGAAAAATAATACCAATAGTTTATATTACCAGACGGCCCTCAGACTATGTGATGAGCATATATTATCGTGTATCATCAAAAGCTAATGCAGTGGGCTTCAATACTAGCACTAGAACATGTCTCAAGGGATCAATGGAATAGACGATGATGATGATGATGAATGATGGCAAGAAAGAAAAACAAACAGTGCGCAAAGCATA…	9.00975	-6.65788	0.000110221	0.0499063	DOWN
DN45729_c13_g7_i2	DN45729_c13_g7_i2 len=1831 path=[9076:0-81 3690:82-86 3695:87-1120 4729:1121-1339 4948:1340-1485 5094:1486-1508 5117:1509-1830] [-1, 9076, 3690, 3695, 4729, 4948, 5094, 5117, -2]	TAAAACTTTATTCTCAAAAGTTTACTGTGTCGTTATGATGTATAAAGAGAAGGTTTAAGTTGTATATTAGTGATAGCTTATTTGCGTATTTGCTTTATTGACTTTATTTTATTAACAGTTGTGTATTCAAATAAAGTATGTATATGTTGATTCGAGCAATGCATGTATATATGAAACATCGCCAACCGGTAAGTGTAGCTAACTAATATTCTAGTGTGCAGGAGATGTTATTAGAAATAAAATCCATGCATGTGAAAATATGATGAAGTGATTGACTATATAGTTAAGCTTAATATTAACTTAAGAGACAAGAATCATTAATTTTACATGGTTATGAGAAACATATATTTATGAGCAATTTACTACGAGTAGGACATGTTAGGGGTGATTTTTGGACCG…	24.3111	-4.16002	9.17073e-05	0.0438952	DOWN
DN51560_c0_g1_i1	DN51560_c0_g1_i1 len=568 path=[1:0-567] [-1, 1, -2]	AAGAGCTGGAGGGAGAGGGGGCCAGAGGAGCTCACTCAGAGTGGAGAAGAGGGGTGGAAGGAGCTTGAGGGCGGCGGGGAGCTCGAGCCGAGCTGGCACCCGGAGGAGAGGACGACCGCTCGTGACGAGGAACAAATCGGTGGCAGCGGCGGTGCCCTCGCGCCCGTGCCCGGTGGTGCCGCCCTCCTTCGGTCGGATCCGTGCCCTAGTCGTTGGATCCGCGCCCTGGTTGCTGCACAGGGCGAGAGGAGGGGGGAGGCGGGCTCCGGCGGCGACGACACGTGGGGAGGAGAAGTAGGGCCTGGCGGCGCGGTGGAGGCTGGCGGGCTCTAGCGGCGACATCGGTTGGGGAGGATAAGGAGGGGCCCGGCGGCGCGGCGAAGGTTGGTGATGCGCGCG…	16.6371	-5.66332	1.89102e-05	0.013617	DOWN
