# Supplementary material for: Finger millet RNA-seq reveals differential gene expression associated with tolerance to aluminum toxicity and provides novel genomic resources
Source: Front Plant Sci. 2022 Dec 9;13:1068383. doi: 10.3389/fpls.2022.1068383 (PMC9780683; doi:10.3389/fpls.2022.1068383)
Supplement: Supplementary Table 6 — List of 3553 single-copy SSRs in 3275 unigenes, and their corresponding size, primer-pairs and reference sequences. The number of di, tri, tetra, penta and hexanucleotide repeat SSRs are 1131, 2339, 59, 20, and 4, respectively. Note: Highlighted (conditional formatting) unigenes in consecutive rows are the same. [file Table_6.xlsx]

## Sheet: Di,Tri,Tetra,Penta & Hexa SSRs
Supplementary Table S6
List of 3553 single-copy SSRs in 3275 unigenes, and their corrponding size, primer-pairs and reference sequences
The number of di, tri, tetra, penta and hexanucleotide repeat SSRs are 1131, 2339, 59, 20, and 4, respectively
Note: Highlighted (conditional formating) unigenes in consecutive rows are the same
ID	SSR type	SSR	size	start	end	FORWARD PRIMER1(5'-3')	REVERSE PRIMER1(5'-3')	FORWARD start	FORWARD size	REVERSE start	REVERSE size	FORWARD TM	REVERSE TM	product size	ID	Ref seq
DN10026_c0_g1_i1	Dinucleotide	(AG)8	16	37	52	GGTAGGCTCGCTGAAGGTC	AGCTCCTCCTTCCTCCTCTG	7	19	73	20	59.965	60.088	67	DN10026_c0_g1_i1 len=755 path=[733:0-644 1355:645-754] [-1, 733, 1355, -2]	GGCTCGTGGTAGGCTCGCTGAAGGTCGGGCTCACGTAGAGAGAGAGAGAGAGATCAGAGGAGGAAGGAGGAGCTAAAAAGTGGGTTCCACTCGTCATTGAGAGAGAAGAAAGGCCAGAGGAGATAACCGATTCTATTTTTTTTCCTTTTGTAAACTCTAAAATCTTTTGAGTATTTCAAAAAATGATAATTTATATTTTAATATATAAACAGAATAATGTTTTATATCGAATTTCTATTATAATTATTACTTAGCAAGTCATAATATGATTTACTTGTTAATATATGAACATAATAGTGTGTTATAATCAATTTTCATAAAAAAATGGTTTCTAAAACATTCAGGGGCATTATAGTTATTTTCACAGCCACAACCATTTTAACCAAACGGCTTTTAGCT…
DN10175_c0_g2_i1	Dinucleotide	(CG)6	12	495	506	TTAATCCCCACACATGGCTT	CAAATCTCGCAACAAGCAGA	429	20	570	20	60.192	60.134	142	DN10175_c0_g2_i1 len=674 path=[1:0-154 1356:155-211 188:212-673] [-1, 1, 1356, 188, -2]	GCACCAGAATCCAGCTAGGGCTACAGGCAAAGGAGGCCTCAGGTTGAATGGCTGATCATTCGCCACGTGACTACATATATCTCCACACTCGTGCTCAACAAAATAATAATTAACCAATCTACCTACAACTTGCTAGCTGCTGAAAGTAATAAGTACTATAAACCCTTTGCCACACACAGAGACGGACCCTGCTTTCATCAAGGCATCAACAGTAATCATTCTACGTTGGAGCATACTGCTGGAGGCACACACTGTGCGCTGCGATGTCTTTCGCACCATACCACACCATGCTCGGCCGGGTATCATGTGCGCTCATGTGAGTGTGCGTGCATTGGTCCAGGGCAAAAGACACCGCAGCTCTGCATGCATGCAAACCCTAGCTACAGATATGCAGAGATG…
DN10182_c0_g1_i1	Trinucleotide	(GCG)6	18	1057	1074	GAAACATCCTGTGGCCTTGT	GAGCAAGACCCGGTGAGC	970	20	1109	18	59.973	61.981	140	DN10182_c0_g1_i1 len=1134 path=[1112:0-1133] [-1, 1112, -2]	ACGTAACTTTGGTCCCAATATTCACTATTTTGTGAGACTGCATGACATGAACAAGAGTCCAGAAAAAAAATCTCTAAACTTCATACACATGCAAAGGAAATATTAAGAGAAACCTGATCCCTCCAATGCACTCTGGGAGCAGTTTTCAAGCCGGAGCAACATTAATCAGTGTTCAACTTAATTCTTAGAACGGTAGATTTTAGTCATCACCAATAATCACCAAACACATTATTTCTGTTTTCTTGGTCCTAGGGGTAATAACAAGAGATAAATTAGAATTCCAGGTTAGCACCATCAGTGCCCTGCCTTGATCCGATTAAGCAGCTGGCAGCTCAAACCATAGCTGCAGGGTTCTCCATATGCGCAGGTTGGGGTGGAGGTTGATGGTTGTTGTTGTTG…
DN10287_c0_g1_i1	Trinucleotide	(GCC)5	15	407	421	GACGAGCTCCTCATCCGTAG	CAATCCTCTCTCCCTCCCTC	354	20	539	20	59.973	60.149	186	DN10287_c0_g1_i1 len=647 path=[1:0-385 364:386-403 382:404-409 388:410-514 1401:515-538 517:539-646] [-1, 1, 364, 382, 388, 1401, 517, -2]	GACTTCGTCTCCCTCGAGGCGGTACTCGTGCATGACCCAGTTGGTGCGCTCGCCCTTGGGCGCGCGGCCGGCGTGGAAGACGAGCGTCTTCTTCATCCCGACGATCCTGGGGCCGTGGCGCACCTCCCTGTCCTTGCCGGTAGTCTTCCAGTAGCCGCCGTTGGTGGCTCGATTGGTGCGGGCGCGGTTGGCGTGCTTGCGGTCGAGGCGGCTGAAGAAGTACCACTGGGAGTCCCGGGAGCGGAGGCGGGAGCGGGCGGGGAGGTCCCATGGCTCGATCTTGTAGAGGTCGATCTCGGCGATGGCGTCGACCTTCAGTGGACGGCCGAGGACCTTGCGCTTGAGGTAGTAGGAGACGAGCTCCTCATCCGTAGGGTGGAAGCGGAACCCCGGGGCGAG…
DN10501_c0_g1_i3	Dinucleotide	(AG)11	22	50	71	CGCTCCAGCTGACCTAACA	AATGACACGATCGACAGCAG	31	19	195	20	60.144	59.862	165	DN10501_c0_g1_i3 len=542 path=[1:0-116 95:117-403 382:404-438 417:439-541] [-1, 1, 95, 382, 417, -2]	GATCTTCTCTCGTCTCGTGATGCATGGCCACCGCTCCAGCTGACCTAACAGAGAGAGAGAGAGAGAGAGAGCTGAGCAAGAGCTAGAGGCAGATACCTTATCCAATCTCCAAAGCAGGTAGTGTCTTCTCGAGCGCGTGGAGCACCAGCTCCTACGTGGCCGCTTGATTTGCCGCACTGCTGTCGATCGTGTCATTTTCCCGTCCAACAGCTAGACGCCACGGTGTGCATCAAAGCGTGTGTACACCATGCGTCGTCCGATTCCCATTCCATATATGCCACGCGTGGTCCACAACTCCAGATAGCCAACGCCCAACAGTAGGATATCCAGTGTTCCGAGGAATCAAAGTGTGTCCTGCAACTCTCGTGGCCTGCAAACAGTGGCTCTCCCAGCCTCCAT…
DN10543_c0_g2_i1	Trinucleotide	(CCG)5	15	195	209	AATATTTGCAAAAAGGCCCC	GCCCTAAGGCTTGACTGGAC	92	20	271	20	60.148	61.153	180	DN10543_c0_g2_i1 len=741 path=[1:0-526 505:527-740] [-1, 1, 505, -2]	ATGGTCCCTGATTTGGATCGCGACTATTGATCGCGATCCAAACTAGGGACCTAAATGTAAATACTTGGATCGCGAATAATAACCGCGATCCAAATATTTGCAAAAAGGCCCCTGGTTTCGACGGCGACGGCTAGGAGCACTCGGCGGCGCTTTTCCTCTCTCTCTCCGCCGCGTCGGATTCTCCACCCGCTCGCCCGCCGCCGCCGCCGATGCCCACCTGCTGGGATCACGAGGCCTCCTCGTCCCACACGCGTCCAGTCAAGCCTTAGGGCCGGGAGCTCTCGTCGCACGTCTGCCATGAGGAGGCCCCGGCCGGGATTGGGGTCACGCGCGGACCGCCGGAGCGCGATGCCGGGCGGCGGTGAGTCTGTCGGTCGAGGGCGCAGGAAATCTCGTCCG…
DN10575_c0_g1_i1	Trinucleotide	(GGA)5	15	19	33	CGAGGAACACACCAAAGGG	GGGTTTTGATATCTCGGGGT	0	19	53	20	61.496	60.017	54	DN10575_c0_g1_i1 len=696 path=[674:0-601 1371:602-625 1277:626-695] [-1, 674, 1371, 1277, -2]	CGAGGAACACACCAAAGGGGAGGAGGAGGAGGAGACCCCGAGATATCAAAACCCAAACCGTCTCTTGTATCAGATCAGTTGTACTTGTACCACACAACCTTATCGTCGTGTTTAGGAATGGCTCCAAGCACAAGCAGCTTCGACATGGCAGCCTCCATCTTGCTCTGCGCCGAGGACAGCAGCAGCCTCATGGGTTTCGGAGCAGAGGAGGAAGAGGAGGCGCTCGTGCGGAGGACGAGGAGCGGGGAGCTCGCCGCTGAGTTCCCCGTGCCGTCCGAGGAATGCGTGGACCGTTTGATGGAGTCGGAGACGGACCACATGCCCAGGGAGGACTACGCCGAGAGGCTGAGCGCCGGGGGCTTGGATCTCCGCGTCCGGATGGACGCCGTTGACAGGATA…
DN10709_c0_g1_i1	Trinucleotide	(ATA)5	15	655	669	TTGTGCATATCCATCGCACT	TTAATGTGGCCCTGTTTGGT	571	20	706	20	60.104	60.227	136	DN10709_c0_g1_i1 len=921 path=[898:0-533 1795:534-550 1425:551-920] [-1, 898, 1795, 1425, -2]	AAAACCTAAAGACTTTGAGCTTCTTTTTGCTGGTGATACTGATGATCACTTTGTTTTTGGAATAAAATTTACAAAGTAAGTGCACTTAATTAATAATTTCCTTATAATAATTTTACAGTTTCAGATAACAGTTTTGTGTGCTATTTACTTTGCAGTACACAGATTTTTATTTCATAGTAAAACATGGCTTTTCTCCTGGCATCATTTATTACAGGATCACAAGATAAATTTAGCATTAAATGAATATAAGTTGTGGATACATAACTTCAGATTTCAGTACTTTTCTCCCACCTTTTCTCCACAGATTAATATTTAGCAGCTTCCAGTTTTGTCCTTGATTTCCCTTATTCTTGTTTTCATCTTACAACATTCTGTGAGTGTCCATTAACATAGACTTTG…
DN10857_c0_g1_i1	Dinucleotide	(CT)11	22	572	593	CCGTTCAAGGAGGTGAGCTA	CTGCTCCAGAGCTCCAACTT	517	20	715	20	60.388	59.745	199	DN10857_c0_g1_i1 len=723 path=[701:0-722] [-1, 701, -2]	GTAATGTGGTCGTGGATGTGGCACGTCCTTGTAATTTGTGGATAGAAGAGAGAAGCAAAGAAATGTACCTCTGTCTTGACATCTTGGGTCAATTTGAGAAGAGAAGAGCAGGCGTTTAGCCGCTTACAGTTAATCTATCATGAGGAAGTCACGAAGTCAAGGCACGAGTGGATTTGGTGGTGCTGTTCCATGGTAGAGGGAGAATAGAAGCTATTGGGGGTGCTTCTGCTAAGCGATGATGAATTGATGCCTGCAGATTCGTTTTCTTGAACAGATGGGACGGTGATGGTGCCCGTCGGGCTGGCTAGACATGTGCCCCCCATTGCTATCACCACGATTGGGGCCTCTGGGCAGTCGGCGAGCTCAGCCATCGTCCTGAGCACGCCATGCTCATAGGTC…
DN10867_c0_g1_i1	Trinucleotide	(AGG)7	21	125	145	CTTGCGTAGACTTCTCCCGA	CCTCTCCAGCGAGCTGAC	87	20	236	18	60.529	59.801	150	DN10867_c0_g1_i1 len=2382 path=[2360:0-2381] [-1, 2360, -2]	AATTCCCCACCAGATTCCACAGCGCGCGCGCCGAAAAGCTCACCGCCTCGCCGCCCTGCTCCTCTCGGGGCCTCTCGCTTCCCCGCCCTTGCGTAGACTTCTCCCGAGATGGCTTCACCGACGCAGGAGGAGGAGGAGGAGGAGGCGATGCTGCTGGCCCGCGCCGCGCCGCTCGCCGTTGGCAGGTCGACCAAGACGGGCGGGTCCAGGGACGACGACGTCAGCTCGCTGGAGAGGCCGCGCGTTTCGTCGACGGCGTCCACCTCGGAGCCGCGGGACGGAGCGGTGGCAGAGGAGGAGGAGGAGATGCTGGTCGGGGCTGCCCCGCTCGCCATGGGCTCCTCGGCAAAGACGGGCGTCTCCGGGGACGACGACCTCAGCGCGCTCGAGAGGCCGCAC…
DN10867_c0_g1_i1	Trinucleotide	(GAG)5	15	292	306	ACGTCAGCTCGCTGGAGA	AGCCTTCGACGAGACGTG	217	18	413	18	60.894	60.138	197	DN10867_c0_g1_i1 len=2382 path=[2360:0-2381] [-1, 2360, -2]	AATTCCCCACCAGATTCCACAGCGCGCGCGCCGAAAAGCTCACCGCCTCGCCGCCCTGCTCCTCTCGGGGCCTCTCGCTTCCCCGCCCTTGCGTAGACTTCTCCCGAGATGGCTTCACCGACGCAGGAGGAGGAGGAGGAGGAGGCGATGCTGCTGGCCCGCGCCGCGCCGCTCGCCGTTGGCAGGTCGACCAAGACGGGCGGGTCCAGGGACGACGACGTCAGCTCGCTGGAGAGGCCGCGCGTTTCGTCGACGGCGTCCACCTCGGAGCCGCGGGACGGAGCGGTGGCAGAGGAGGAGGAGGAGATGCTGGTCGGGGCTGCCCCGCTCGCCATGGGCTCCTCGGCAAAGACGGGCGTCTCCGGGGACGACGACCTCAGCGCGCTCGAGAGGCCGCAC…
DN10867_c0_g1_i1	Trinucleotide	(GGA)5	15	441	455	CACGTCTCGTCGAAGGCT	GGAACAGAAACCACCCAGTC	396	18	594	20	60.138	59.405	199	DN10867_c0_g1_i1 len=2382 path=[2360:0-2381] [-1, 2360, -2]	AATTCCCCACCAGATTCCACAGCGCGCGCGCCGAAAAGCTCACCGCCTCGCCGCCCTGCTCCTCTCGGGGCCTCTCGCTTCCCCGCCCTTGCGTAGACTTCTCCCGAGATGGCTTCACCGACGCAGGAGGAGGAGGAGGAGGAGGCGATGCTGCTGGCCCGCGCCGCGCCGCTCGCCGTTGGCAGGTCGACCAAGACGGGCGGGTCCAGGGACGACGACGTCAGCTCGCTGGAGAGGCCGCGCGTTTCGTCGACGGCGTCCACCTCGGAGCCGCGGGACGGAGCGGTGGCAGAGGAGGAGGAGGAGATGCTGGTCGGGGCTGCCCCGCTCGCCATGGGCTCCTCGGCAAAGACGGGCGTCTCCGGGGACGACGACCTCAGCGCGCTCGAGAGGCCGCAC…
DN11007_c0_g1_i1	Trinucleotide	(AGA)10	30	64	93	ACGGTGATGAATGTCTCGAA	CTTTGTCCTCCGTCTCCAAG	41	20	160	20	59.09	59.837	120	DN11007_c0_g1_i1 len=826 path=[1:0-85 64:86-86 65:87-88 64:89-89 65:90-91 64:92-92 67:93-267 242:268-825] [-1, 1, 64, 65, 64, 65, 64, 67, 242, -2]	GGACGACGACGTGTCATGCTGCCAGAGCGACGATGGCGACTACGGTGATGAATGTCTCGAATTAGAAGAAGAAGAAGAAGAAGAAGAAGAAGAGGGTTCCGGTAAAGTAGTGCGCGACAGCAAGGAAGAACGCACCCACGCCTTGGAGACGGAGGACAAAGTGCGGGAGCGCCAGGACGCCGCCGTGGAGGCGATCACGAACCTCCTGCTGGTCCCGCGTGGGTACGCGGCCGCCCTCCTGCGCGTCTGCCAGTGGGACCCCGAGCAGTTCCGTGACGAGTGGTTCGACGCCGACAACGGCCGCCGCCTCTGCGACGCCGCCGGCCTGCTCCCCTCGGCGGACGGCGTAATAATCGCCGCCCCGACGACGCTCAACGACCGCGACCTCACCTGCGCCAT…
DN11026_c0_g2_i1	Trinucleotide	(GCC)5	15	564	578	TCCTCCTCTTCCTTGCTGTC	TTGCTGATGAGTTGACACCC	540	20	682	20	59.53	59.682	143	DN11026_c0_g2_i1 len=715 path=[693:0-571 1242:572-598 1269:599-714] [-1, 693, 1242, 1269, -2]	GATGGGTCAGTGTATCTCTTCAAGCACGCTCCCTCACCGCCGATGTCGTACCTGTCCATCAAACAGCATTGTCAAGCATGAACAATTTAGGAGGCCCACGGCATTGCTTGATGGACTCCATGATGAAGCGAGGCGTGTCGCCTGTTGTCACAACCCCATGGTCCAGGCTCGGGTTCGTGTGCCATTCAACTCCCTTGTTAGAAGCAACATACAGGTAGTCTCTATGGCAGGAGTCTTTTTCCAGCAGTGGCAGCTCTGCCTCCAGCTGCTGTACTCGGAGCATGAGCCCATGCCCTCGCGCGGATGTGCTCATCACCTCATCGTACAGCCCATGGAACACCTGCGCTGCAAATTCGGCGAGGTCGCCGAGCTGGCGGAGGACGCCGACGAGGCCGGCCA…
DN11147_c0_g1_i1	Dinucleotide	(TC)6	12	127	138	CCCCACGTATCATCTCTGCT	GGTGTCTGGTTCTGGAGGAA	92	20	163	20	60.096	60.088	72	DN11147_c0_g1_i1 len=1127 path=[1:0-538 517:539-547 526:548-597 517:598-606 1151:607-1126] [-1, 1, 517, 526, 517, 1151, -2]	AAACGTGACCGCGCGAGCTCGGCCGAGCGGCCGTGCACGCAGCAGCTACGCTACCGCGCTGGCGCTGCACGCCGCCTGCCCCCGGCTGTCTCCCCCACGTATCATCTCTGCTCTCTTTCTATTTTTTCTCTCTCTCTCGTTCGCTTCCTCCAGAACCAGACACCACACCCCCGAGCTTGGAGCTCAAGTCCTCGAGCTGTCAGCACCTCCCCGGCCAAAACAACTCCACAAACCACCGCGCAGCTTCACCCTGCCCTTCCCATGGCCTTCAATCGAGCTCTCCCGCCCTAGCTTCAAAGAATCGAATCGATTTCCTGGGAAGACCGAGAAAGTTCATTCGAGGAGGAGGCTGCGGCCGATGGAGATGTCACCGCCAGTGGAATAGGGCGGCGCGAAGGG…
DN11342_c0_g2_i1	Dinucleotide	(TA)8	16	1713	1728	GGGACATGATGCAAATAATGG	CCCTTTGAGGAACTGGATGA	1675	21	1808	20	60.031	60.042	134	DN11342_c0_g2_i1 len=2228 path=[1:0-1548 1527:1549-1915 1894:1916-2227] [-1, 1, 1527, 1894, -2]	GTCCCGGCCCTGGACGTGCTTCAAAACAGCGTCCTTCCTAGTTAAGTAACTAGAATTTTCGCGCGGAGTTGCCGCGCACCCATGGTATTTATATTTTGATACCCTCTTATGAGCCTTATTATATTAATTATATTGTAAGAGTTATTATATTGGATATAACTATATACATTACAAGAGTTCTGCAACTTGACATCGGCTAATATGAGAAGATAATTAGATGGATGCCACACATCGTTTGTCTTGAGCCAAAATATTGTGGCTGCTGCATCTAACATAGTAGCAGTTTTTTACAGCAAAATATGCAGATTTATTGACAACTCTGTTTTTCAGTTACTCTAAAAGAGTTGTGATAAATCTGCGTAAAATAAGGACAGTTTCATCGTTATATCCAAAAGTGCT…
DN11532_c0_g1_i1	Trinucleotide	(GCT)5	15	1115	1129	GATGATGATGAGGTGCTGGA	CGGCTACGACGACGACAA	1061	20	1147	18	59.591	62.036	87	DN11532_c0_g1_i1 len=1170 path=[1:0-283 262:284-284 2589:285-308 287:309-357 336:358-396 375:397-1169] [-1, 1, 262, 2589, 287, 336, 375, -2]	GCGACACGACGGGCGCCCACGACGCCTCCAAATATGCCTTGATGTATCCTTCCATGCGCTGCTCGCGCACGCGGACCCAGTCGCGCGGCAGGAACAGCTTGAGGTCGGAGCGCACGGCGCGGCGCACGATGGCGAACGTGTTGTTGAGCATGAACACGTGGCGCAGCCCGGGGAAGGCCAGCGCCGCGGCCTTCTCCTCGAGCACGGCCTCCAGACACGAGACCAGCTCCTCCACCAGGCCCAGGCCACCCTCCTCCTCCTCGAGCACGAAGTAGAGGGTGACGCGGTTGCGCAGCAAGCACCGGAAGTACCCCATCCAGAACCCGACGCACGGGTGCACTTCCCCGCCCTGCGGCATCCGCCACGGGTAGTAGCACTGCGCCTGCGACCGTACCGACT…
DN11599_c0_g1_i1	Dinucleotide	(TA)7	14	60	73	AGAAGCTGTCTTGGCACACA	GTGTGGTGCTTCGTTGCTAA	13	20	160	20	59.622	59.911	148	DN11599_c0_g1_i1 len=1141 path=[1119:0-1140] [-1, 1119, -2]	AAATTATTATGCAAGAAGCTGTCTTGGCACACAGTAGTGGTCTGCCAGGTTACTCTTCCTATATATATATATACTACTATATAAACCCTGCAGTGCAGGTAGACGGAGATCACCACAAGCCAACCCCCTGACCATAGCAAGTTAGCAACGAAGCACCACACCACCGTAGTAGTAGTTGGCATCAGGACAGCGTCGCACGTAGTAGTGGGAGCTCAACGCGGCTCTGCTTTCTGCTGCCAGCCATGGCTTGGCGGTCGAGCCTCCTCTGCTGCCTCTTCCTCTCCCTCTCTCTGGCCGCGTCGGCGCGCGCCGCGACCATCCGCCAGAACTGGGTCATCAGCTACCAGTTCGTACACTCCGACTGCGTGCGCAAGCTCGCCGTGGTCATCAACGGCCAGA…
DN11860_c0_g1_i1	Trinucleotide	(CTC)5	15	198	212	TCCTGAATTCAAACACCACG	ACCCTAGAGCAGCTCGTCAC	115	20	310	20	59.541	59.628	196	DN11860_c0_g1_i1 len=583 path=[1:0-106 1169:107-130 109:131-582] [-1, 1, 1169, 109, -2]	TTTTAACACAACAAACTAGTATGTATTTCCGATCGAGATAACCAAAAATACAGGAATTGGAATAACAGACGGGTGAAACTGATACGGTTTCTATCTAGCGATCGACAGAGAGAGTTCCTGAATTCAAACACCACGCGACAGGATTAAGCTACAGATGATGATCAGAGGGCGGCCCTGGGCGCGTGCTTCCGGGCTTTCTCCTCCTCCTCCTCCCTGTCTAAGGCAGCGAGGAGGTCTTGTGCCCGGCGCAGGTCCGCAGTCACGGTGGGGATAAGCGTGGCCCGTGTATCGGTGACGAGCTGCTCTAGGGTCATGCCTCTGATGCGCTCCTTCTGTTCGAGATGCTCGCTGACCCACTCCTCCAGCTCCTGCCGCAGGTTGATGCCAGCGACGCCATCC…
DN11882_c0_g1_i1	Tetranucleotide	(AAAT)6	24	104	127	CATGGGCAAACAAAGTTGG	CAAACCCTCACACGAAAGGT	50	19	194	20	59.949	60.005	145	DN11882_c0_g1_i1 len=724 path=[1407:0-199 883:200-723] [-1, 1407, 883, -2]	GGAGAAACTAACAAGATGATGGAAGTGACAGTAGTATGTGGGCAACGAGGCATGGGCAAACAAAGTTGGTAGACATTCATGATCACTAATTGGACAGAACAACAAATAAATAAATAAATAAATAAATACAATCGAAATTAAAAGTCAATCATAATCCAAGACAGAGATGGTATGGACCTTTCGTGTGAGGGTTTGACAATCGTCCCTCCCACGGTTGAAGATCATATTGCGATTGCGGTCAACTGCATCACGTAAGGCAACGGTACCAAACACATCAAGCGGCCACTGCAAGCCCCCTCTTACTCCAGTGACTTTGACTGAAAAGATTTATAGAGTGTGGTAGACAAAGGCAGTATAGGTCGGAGGAGGGTTATCTGTAAAAAGCATGGAAGGGATCTT…
DN12345_c0_g1_i1	Trinucleotide	(GAT)5	15	327	341	ATCCGGTGTGCGATTCAG	ATTCTCCCTCCTGCCACACT	197	18	375	20	60.652	61.052	179	DN12345_c0_g1_i1 len=612 path=[1:0-87 66:88-611] [-1, 1, 66, -2]	GGCAAATCTAAGCAAGGCAAAGGCGCACACCACCGGCAGGAAGCATCTTCCCGAGCCCGGCGTGCGGCGGTTGCCGGCTCCTTTCGCGTGAGCGAGCATGCCATGGATGTGAATGACCTCACCGAGTATCCGGCCGGTCTCGTCATCTGCCCCCAATCGACCTCCGATCGCCACGCCGTCCACGCCGCACGCGATCGATCCGGTGTGCGATTCAGGTCGCGGCACGTGAGACCTCCGCGCAGGCACGTGATGGCACGGTGCACGGGCTGTGGCGAGGTCCGAACCTGCCGCTGCCGGTGTCCATGGCGCGCGTCGTCGTCGGCCAGGATGATGATGATGATGCGACCGAGGGACGCAGTGTGGCAGGAGGGAGAATGAGGAGTTGATAAAGCCGTTCTG…
DN1237_c0_g1_i1	Dinucleotide	(GA)15	30	486	515	CACTTTTACTAGCGCGGAGC	ACTTTCTCCTCTTCGCCCAT	422	20	549	20	60.173	60.212	128	DN1237_c0_g1_i1 len=571 path=[544:0-361 1111:362-385 907:386-507 1029:508-508 1030:509-509 1029:510-510 1030:511-511 1029:512-512 1030:513-513 1029:514-514 1031:515-570] [-1, 544, 1111, 907, 1029, 1030, 1029, 1030, 1029, 1030, 1029, 1031, -2]	GGCAGCTTCTGCGTTGCTGCCGCCTATTGTAGCTAGTGGTTGCTGCTGGGTCGTGCACAGCTACTGCAGCAAGGCAGCGGGTAGTAGCCACCACAAGGCAGAGCTGTTGCTGTGTTCTGTGCGTGTGGCATGCATGGCAACGGGGAAGGAGCTAACCCCACGGCATTTGTGGCACTGTTCCGGACCGGGCCACCGCGAAGCCCCTCTCTGATGACTCTCTCCCGGCCCGACCTTTGCTCCTCTGCCTTTTCTCATCATGAATTCATCACCATTTTTGAGTACGTTTTCCGCCTCGGCTCCCGCGACGACCGTGCATGCATGCAAAGGCAAAGCCACAACCTCCGTCCTTCTCCAGGTTCGTGGATGCATGCAAAGCCACCACCGCAGCTGCTGGTGGTT…
DN1241_c0_g1_i1	Trinucleotide	(GGC)5	15	165	179	CCGTAGCGCTCATTCTTCTC	CCGAAGCTACAAGAGCTCCA	26	20	209	20	60.118	60.668	184	DN1241_c0_g1_i1 len=603 path=[1:0-188 1185:189-212 191:213-602] [-1, 1, 1185, 191, -2]	GCCATGGCGGCTCACGATCCTTTCCGCCGTAGCGCTCATTCTTCTCGCAATTTCATTCCCCGTCGCCTAGGTCCAGGTAGAGCACTCTTTTCGCCGTCGGAACTCCCGCAGCCGAACGAGGGTGGGTACAAGGCTCTAGCTCTAGGGATTGATGCAGACGCGGGGGCGGCGGCGGCGGCGAGGCCCACCATGGAGCTCTTGTAGCTTCGGTGCAGCGCAACTGCAAGGAGCGGTGGCAGCAAAGCTTGCGAGAAGATTGTCAAGTTGCTAACTGCAACAATTCTGACACTATTGGATCAGTAAGATGCAGAGGAATTTTCTGAGAGAGGAGCATTCAAGTCTGCAAAAGAGGAGAGGATGGAGACTGAAGAACTGGCAACTCTGGAGAGCGACCTAATC…
DN1252_c0_g2_i1	Trinucleotide	(GCC)6	18	663	680	TGGAGCTGTCGGTGAAGTAG	GCAGTTCCACGCCAAGAC	589	20	785	18	59.034	60.412	197	DN1252_c0_g2_i1 len=1177 path=[1155:0-142 1275:143-208 1341:209-1176] [-1, 1155, 1275, 1341, -2]	AAAGAATAGAACGCACCATGAACCTATACGCAGTAATATCAATCTAGGAACCTAAATACAGTAGCTAATGTTGTGGCAGGTCATCAAGCAACTAGGCCGACATACTGGAGCTCGACGGAGCCTAACCACAACTCCCCCTTCCTCTCCGCGACGTCGCTCAGCGTGACGCCCTTGGCCGCCGTCAACTCCTCGACCTCCACCCCATCAGCATTCAGTCGAACACCGACGAGGTGCTTGACAGGAGCCGTCGCCGGCGTCGCGTTCAGCCGCTGCTTCTCCTGGTTGAGCGCCACCCAGTAGCCTCCCTTCCCGTCGCGCCTGACGTTATCCGGGTACCCGGGCAGGTCGGCCATGAGCTCGAACCGCCCGGCCTTATTGGCGCCCTTGATCCAGTACCGG…
DN12570_c0_g1_i1	Trinucleotide	(TGG)5	15	284	298	ATTAGTGGTGGCAGCAGCTC	GGACCAAGGTTTCCTCCTTC	248	20	378	20	60.428	59.912	131	DN12570_c0_g1_i1 len=859 path=[837:0-332 1697:333-356 1171:357-858] [-1, 837, 1697, 1171, -2]	GGTGGAGCTGCAGCAGAGGGAATCAGCTATGGACGTAGAATTGATGGCAGCGCGGGCGAGGTGGTTGGCGAAAACTGGTCGTGATCGTTGGTAGTAGAGATGACTCTTTGCCATGATCGTTGGTGACAACAACATCTCTCTTTCGTGGTCGTTTGTGGTTGAAGCAGCTCTCGTCATGATCATAAGTGGCAGCGGTGGCAGCTCCTGGTCGTGGTCGTTAGTGGTGGCAGCAGCTCCTGGTCGTGGTCATTAGTGGTGGCAGCAGCTCTCGGTCGTGGCCGTTTGGTGGTGGTGGTGGCAGCAGCAGCTCCTGCGGTCATGGTTACCCTCGATATTCAATCTTGAGGGGTCGTTAAGAAGAAGGAGGAAACCTTGGTCCCATTAGTCGACTAATGGTGT…
DN12891_c0_g1_i1	Trinucleotide	(CTG)5	15	313	327	GTCACGCTGTTCTCGTTCCT	AGAGCTCCATAGCGTGGAAG	285	20	414	20	60.453	59.598	130	DN12891_c0_g1_i1 len=1000 path=[1:0-999] [-1, 1, -2]	GTCGTCTCCTTCCTCTCCTCCCTCAACATGACGGTCGCCGACGACCTGGGCATCGGGATGCGGTGCATCAAGTACCTGCTCGTGGCCTTCAACTTCCTCTTCGCGCTGAGCGGCCTGCTGCTGGTGCTCACGGCCATCATGGTGGCCGGGCCGCTGTCCGAGCTGACGCCCCTCCTGGAGCGCCAATTCATGTCCCCGGGCGTCCTGCTGGGCATCGCCGGCGGCGCCGTGATCGTCGTGTCCTGCTTCGGCATCTGGGGGGCGATGCGCCAGAGCACCGCTCTCGTCACGCTGTTCTCGTTCCTGCTGTCTCTGCTGCTGCTGCTGGAGCTGGGAGCCGCCATCTCCGCCTTCCTCATGCAGAAGGACCTGCGCCACATCCTCACGAGGAACATCTTC…
DN12953_c0_g1_i1	Dinucleotide	(AG)7	14	724	737	AACAGCTCGGAGGGGAGTAG	CTCACTAACCCGTGCTCCCT	591	20	759	20	60.776	61.595	169	DN12953_c0_g1_i1 len=762 path=[740:0-761] [-1, 740, -2]	ACCGCCTCCTCGCTGCACCGCCGGGCCACGGCCCATTGCTGGGTCACGGCCACCGCCCCTGGCCGGCCGACCCTCCTTCATGTCTAAGGAGCGTAGAGGCCCCACCCCCTGACAAATCGGACCCCCTAAGGGATCGTCCGGGCCGCCGGTGAGGAGGAAGAGGAAGGGGAGGGGGTTGGGCGGAGATTAACTTCATCTTACCCCTGGGCGGAGGGGAAGATTGCTAGGGCACAGTGGCGCGACGCCGGCAGCGAGCCGGAGCGACGGCATGGTTGCTGACCCCACGGTGAGGACCAGGAGCCGAAGGCGCGATGCATGGGAAAAAGAGTTGTAGTCTCATCAGTGCTGGCCGACAGTAGCGAGAGCGGGCAATTGCGGACGGCGGTGGCGGCGATGCGT…
DN13145_c0_g1_i1	Dinucleotide	(TC)6	12	649	660	ACAGCCTGGCTCTCTCTACG	CAGAACACAGTGGCTTGGAA	537	20	736	20	59.769	59.873	200	DN13145_c0_g1_i1 len=854 path=[832:0-551 1687:552-575 1385:576-853] [-1, 832, 1687, 1385, -2]	GAAAGAAACAAACTTCCCCCTTGCCTCCTCTGCAGTTCAAGTTCAATCCGATGAGCTCTTCTGCTCTCGGTCTCCATTCCAAATGCACCCAGTATTTTTATTTTGTTTTTGAACATAGAGTACGCTTAGTGTTTTTTTATTTTGTTTTTTTAACAGAGAGTACGTCCGGTGATTAGATGGCGACGTCTTTCTTGGATGGCAAGAAGAAGCCAAGGAGCGTACGTAGGTCGTGCTGCCGAAGTTCTTCCAGACGAGGCGATGGAGAATTGGGCCTCTGATTGTGTTTTGCTTCTAGAAGATAACAAGAATATTCCGTGCCACGTCACGGAATGACGAATTTACCAGGAGGCCATGGCAGCCTGGCTGCCGGCCTTTCCTCTTGTCCAAAGGTCAAACATA…
DN13172_c0_g1_i1	Trinucleotide	(GGC)5	15	865	879	GGAGTAAGGAGACGACGCAG	ACTCCCTTCTCCGGAAACC	746	20	906	19	60.012	60.44	161	DN13172_c0_g1_i1 len=911 path=[1:0-475 1825:476-499 478:500-910] [-1, 1, 1825, 478, -2]	GAGGCTGCGGGAAGCGAGGCGGAGACGCGACGGGTCATTGTACGACATGGCGATGGAGAGGACCTCCAGCTTCGGGCAGTGCGCGAGCATGGCGTCGAGCTCTTTGTTGGGGACGATGCAGTGGAAGAGGCCTAGTTCGCGGAGGTCGGGGAAGGCGGGCGGGCACGCGGCGGTCGTCTTGGGGAAGTGCCATACGCCGAGGTAGAGGTGCTCCAGGGAAGCGCAGCGGAGGATGTCATTCGGGAGCGGCATGTCCAGCGGCCACGGGCGGTTGACGAGGATGAGGTCCTTGACGTCCTTGTCGGCGAGCACCGCGACCAGGCGCCGGAGAGAGTACTCGTGGTGGATGAATGGGACGCCGGTGATGCGCACGCCGCCGATGGGGCCCGGGTGCGCGGC…
DN13243_c0_g1_i1	Trinucleotide	(GGC)5	15	682	696	GAGGTTTTGGTGGTGGTGG	TGAAGACTTGCGCTGACTTG	601	19	744	20	61.221	60.324	144	DN13243_c0_g1_i1 len=1008 path=[986:0-261 1225:262-325 1289:326-1007] [-1, 986, 1225, 1289, -2]	GGAGGCCTTGGCGGCGGATTCGGGAAAGGTGGAGGGCTTGGTGGTGGGCTCGGCCACGGCATTGGTGGTGGGATTGGCAAGGGTGGAGGTCTGGGTGGTGGGTTCGGCAAAGGTGGCGGGCTTGGAGGTGGAATCGGCCATGGCATTGGTGGCGGGTACGACAAAGGTGGTGGGCTTGGAGGCGGCATCGGCAAGGGCGGCGGACTTGGAGGTGGCTTCGGCAAGGGTGGCGGGCTCGGTGGAGGAATTGGCCATGGCGTCGGAGGTGGCTACGGGAAGGGCGGCGGTCTAGGTGGCGGCTATGGCAAAGGCGGTGGCCTTGGAGGCGGCATTGGCCATGCCATTGGTGGCGGGTACGGCAAAGGAGGTGGTCTCGGCGGCGGCGTCGGTTCTGGCATC…
DN13330_c0_g1_i1	Trinucleotide	(TTG)5	15	573	587	TAGCCTACCCCAAATTGCAT	GAAGACTGAACGGCATGTAGG	539	20	633	21	59.433	59.749	95	DN13330_c0_g1_i1 len=1298 path=[1:0-1297] [-1, 1, -2]	GTTGGCTTGTCTCCTTTGTTTGGTTATTCTTAGGAGGACGTATAGCACCGAGTGATAATTGGTTGAATTGTTGGTCAGGCTTGTTCAATGGATAGTTTGTCATTTAACTGCTTATTATGAGTGGCTATGAATTGGTTTGAATTGAGTGATAACTGCTTATGTTCAAGTACAAGCGATTTGTTACAAACTGATATTTGATTTTTTTTTCATTTAGTGAAGATGGTGTAGGCCCGAGAAAATAATGAAGTGCATGATATTTATGGTAGTCATCATTTCCATTTAACTGGGAAGGATCCATTTTCCCTAGTCAAGTTCACAAATTGACTTTTATTACATTAAAATAGGGTTTTCAGATGTTTCATTGACCAAATTTGGTTCGAGTTCGTCATTTGTTATGTC…
DN13342_c0_g1_i1	Trinucleotide	(GAA)8	24	577	600	AGATGCGATATTCCTGGTCG	GCTCTTCTTGCGACCTCATC	457	20	624	20	60.059	60.104	168	DN13342_c0_g1_i1 len=637 path=[592:0-402 1439:403-426 996:427-455 1440:456-479 1049:480-556 1231:557-636] [-1, 592, 1439, 996, 1440, 1049, 1231, -2]	TTTTTTTTTTTTTTTGCTTGCGTTTGTCGCTACCGGCAGCCGGGGGAAAGGCGAAGGGGGTGCCGTAATGCTTACGTATAGAGAGACTACGGGTAAAGACGGTACACAAGGCAAAAAAGTGGGATCATGCTTGGGTGCTTCGCTCTCCTACGATACAAACAAAACAGGCTTCACTCAACTACTGGAAACTGGCAGCTCAACCACAGTAAAATTGTGTGCGCTGCGGATGGGGGCACAGAGGATCTGTGTATGCTACAACTACTCTGTATGTATGATACGTATAGACAGTATCGCTGCATGAGTGTATCTGTATGCAGGCAACATGAAGTGCTCTACGCAAGTGCTATTTGGGCGGGCGCCTGAATCTGCATGCATTCTGACTAAGCCAGGCTACAGCTA…
DN13472_c0_g1_i1	Trinucleotide	(TTG)7	21	890	910	ATGTACGTGTGCAACGGGT	CAAACTCGGCTAATCCGC	823	19	941	18	59.896	59.375	119	DN13472_c0_g1_i1 len=944 path=[1:0-191 1891:192-215 194:216-943] [-1, 1, 1891, 194, -2]	GCGTGCCCTATCCCACTTGGTCTCTGGACTGGGATCAAGCCACCGAACGTCGAAGGAAGCGAAGCTGTCTTTCGCCATGGAGCACAACAGTTGTCCGGGGACAATGCCCTTCGATACCACTTCCAACTCAACGATGGACAGCTCCGTCTTCCCTGAACTCGTGTTTCCAGGCGGGAGGACGTCCATGTCATACACTGCAGCAGCGCCGCCACCCTTCGTTCTGGACCGGGCGACGAAGCGGCGGCCGCCCAGGTGCACGGCCTGGCCGACGAACGGCAGGTTCTCGTGGTCCACCATCTCCCACTGCTTGGCGTCCACGTCGAACGCGCAAGTGCCCTCGTACCGTCGCGCCTCCGTCTCCGTCCCCTCCGGCACGTCGGAACGCACGGAGAGCAGGAT…
DN13563_c0_g1_i1	Dinucleotide	(CT)6	12	262	273	AACTTGAGAGCACCACCGTT	CTTCTCCTTCCTCCCAATCC	232	20	427	20	59.769	60.008	196	DN13563_c0_g1_i1 len=817 path=[1:0-166 145:167-691 1837:692-715 694:716-816] [-1, 1, 145, 1837, 694, -2]	AAAACAGAAAATGATCAGGAAAATACCGGGAATACAAAACGATCAGAAAGATAGCGGAAATATGTCGGTATCGATCGAAAATCAGTAATTTAAATCAGAAAGATCACCCGCATGATGTATATACTGCTGTGTTATCCAATATACCTCTGGTGCTCCTAGCAATTGGAGTAGTTTTTCTTCTAGTGGACTGTAGAAAATCTGATGGGTGTGCGTAGCAATGGGTATCTACTTCAACTTGAGAGCACCACCGTTCTCTTCTCCCTCTCTCTCTCTCGTTAACCTTATCGCTTCTCCCTATCCCTCGAACTCATCCCGTCAGTCTTTGAAATCCACCGAGCAGCCGGGATTCCGCTTAGATCCAGGCAATCGGAAGAGCTCCTTGTGGGCTTGTGGCTTCAA…
DN13570_c0_g2_i1	Trinucleotide	(TAG)6	18	766	783	AGCGAGTTGATGATTCCGAC	GCCCCATGCAGATAAATGAT	729	20	890	20	60.226	59.751	162	DN13570_c0_g2_i1 len=931 path=[909:0-354 1241:355-369 1256:370-429 1879:430-453 1340:454-930] [-1, 909, 1241, 1256, 1879, 1340, -2]	TCTGCCTCCTCGGGGGATTCGTCGCAGACTCCTTCCTCGGACGATACCTCACCATCGCCATCTTCACGGCCGTCCAGGCGTCGGTCAGTACTATTACTATACTACTAGCTCCGGAAAGATGGGATCCTCCCGCTTACTTTTCTTTCTTGGATAGTAATTACTAGGGAGTGGAGTACTTGTTTGTTTCTGCTGGTACTTTTTTCAATGATAATTCAGTTCTCACCGTGTGTCCTCCTCCTCTGCTCTATCTGTTGGATGTTTCGGTTCGTTCGTGGGTGTGTGGGATTCAAGAAAATATCTTGACTGGTTTTTTTTTCTGATAATCTTTTAATAATTACCTTGGGTTAAAAAAAAAACAACACTGCGCGAGTATATATAGTCGTTAAAGGAAAACGGCCT…
DN13570_c0_g2_i1	Trinucleotide	(GGC)5	15	889	903	GATGATTCCGACAGTCAGGG	GTCAGGATCGTCACGCCC	737	20	923	18	60.475	62.749	187	DN13570_c0_g2_i1 len=931 path=[909:0-354 1241:355-369 1256:370-429 1879:430-453 1340:454-930] [-1, 909, 1241, 1256, 1879, 1340, -2]	TCTGCCTCCTCGGGGGATTCGTCGCAGACTCCTTCCTCGGACGATACCTCACCATCGCCATCTTCACGGCCGTCCAGGCGTCGGTCAGTACTATTACTATACTACTAGCTCCGGAAAGATGGGATCCTCCCGCTTACTTTTCTTTCTTGGATAGTAATTACTAGGGAGTGGAGTACTTGTTTGTTTCTGCTGGTACTTTTTTCAATGATAATTCAGTTCTCACCGTGTGTCCTCCTCCTCTGCTCTATCTGTTGGATGTTTCGGTTCGTTCGTGGGTGTGTGGGATTCAAGAAAATATCTTGACTGGTTTTTTTTTCTGATAATCTTTTAATAATTACCTTGGGTTAAAAAAAAAACAACACTGCGCGAGTATATATAGTCGTTAAAGGAAAACGGCCT…
DN1360_c0_g2_i1	Dinucleotide	(CA)6	12	90	101	ATTGCCAAAGAAAACATCGG	GAAGCCGAGACTGATGGAAA	15	20	145	20	59.938	60.34	131	DN1360_c0_g2_i1 len=1348 path=[1:0-494 2649:495-516 494:517-1347] [-1, 1, 2649, 494, -2]	CGACACTGCATTTTTATTGCCAAAGAAAACATCGGCACAAGGACGTGTTCACTAATTCGAAGAGACCGTTACATGAACATATGTACAGGCACACACACACACTACTCGTCAAGACTTGAAAACCACTTTCCATCAGTCTCGGCTTCCACCGGCAAACAAGGTCGCCAAATTAAAAACATCCATCGGATGATCAGAGCACGGCCACTGCGGGGAAGTCATCACAATCTTCGTCCACGGCGGCCTCCTCTCGCAGCGCCCGCGCAATGGCCCTCACCGTGGCCGGGCTCGTCCTGCAGCACCCTCCGACGATCGCGGCGCCCGCCCGCCTCCACTTGCCGACGTGTGATGCGAAGTCCGTCCCCGCCGCGTCATCCGAGTCCTCCCACTCCTTGGTCTCGG…
DN13730_c0_g1_i2	Trinucleotide	(CGC)5	15	53	67	CTCTCCGGCTCTCCCAAAC	GACGTCCAGACGGGAGTG	30	19	125	18	62.245	60.252	96	DN13730_c0_g1_i2 len=633 path=[611:0-75 1331:76-99 688:100-138 727:139-182 771:183-446 1332:447-470 1059:471-632] [-1, 611, 1331, 688, 727, 771, 1332, 1059, -2]	GCCCGGTCGCCCCTCACCCTCAGTCCCTCCCTCTCCGGCTCTCCCAAACGCGCGCCGCCGCCGCCGCCTGGAGGCACGCCGCCGCTGGGACGCGCGTCGGCAGCCCGCCACTCCCGTCTGGACGTCGTCGCCGCCTGGACGAGCCCCGCCCCCAGCCGCCCCGCCTGGAAGCGCCCCGTGGCCCCGCCTAGACGCGCGCCGCAGCCGCCGGGACGCGCGCCGTCCGCCTGCTGCCGTCTGCTGCCGTCCGTCGCGCCTCTGCTGCAGTCCGCCGCGCGCCGCCTGGTCTGTTGCCGCCGCGCCGCGCACTGCTGGTCAGCTGCCGTCCGCCACGCGCCCTGGTCTGTCGCCGCCTTGACAAGTGCCGTGGCCGCCTGGTCTCTCGCCACGATGTCGCCG…
DN13799_c0_g2_i1	Dinucleotide	(CT)10	20	412	431	GCCGTGAACCTAGTGATGGT	TTCTTGTCTTCCCCTCCTCA	364	20	523	20	59.997	59.773	160	DN13799_c0_g2_i1 len=545 path=[523:0-405 906:406-494 995:495-544] [-1, 523, 906, 995, -2]	AAACCCTCGCCTCTCGACGCCGCCACCTCCGCTCTCCCTGACCCAGAGTGCCTCACCAAGCCGCCGTCTCCACTCTCCCCGACCCTGACCGCCTCTCCTCTCCTCTTCGTCGACCTCGCGCTGCCGCTTCACCTCCTCTCTCCGCTGCCGGCTCCCCTCATCGTTGCTTGCCCTGCACGCAGCCCTCCTCTCCCCAATTCGTGACCTCACGCCGCCACGCCTCTCAAGCGAGGAGCCTTCGCATCAACCACCGCGACCTCTCCGGACAAGACTCAGCTGCCTCCCTCACGACACGCAACATGAAGCCTCTGTCTAGATTCCCGGCGTCAAGCCATCTCTACATCCTCTCGTCTACTCGACGCCCGCCGTGAACCTAGTGATGGTTCCCCTACTGTGCTC…
DN13811_c0_g1_i1	Trinucleotide	(TGC)5	15	111	125	ACAAATGCTCGCTTTTCCAG	TCAAGCGGATCAGGGATCTA	24	20	187	20	60.386	60.702	164	DN13811_c0_g1_i1 len=1128 path=[1:0-1127] [-1, 1, -2]	ATCTACTCTGTACACAGCGTTGATACAAATGCTCGCTTTTCCAGAAAAAAGGACCTCTTCTACATGCTGCTAACTCTGCTAGAAAGTAAGGAATGAGTCATTACTGGTGTTGCTGCTGCTGCTGCTGTCACTAAGTGCGGCTTCGCAGCCTCGTCGGTGCTTTTCTGCTAGATCCCTGATCCGCTTGATCAATGGCTGTTCTAGATGAAGTAGCGTTGTTTTCTGTACCTTCTTCTTCGTTTTAGATGTAAATTTGTCGTCGTAAGCTTTCAACAAATTCCGCCATTTGTCCTTAAGATTCACTGATGTGCGAATTGAATGCTTGAAATATTTCCCCTTCATCTCCGTCCATCTTCCAATCCCGTATTCTGATATACCTTTGACTAGTAACTCCACTTC…
DN13870_c0_g1_i1	Trinucleotide	(ACC)6	18	47	64	GGAGGCTTCTCCTTACTCCG	CCAAGAAGGAGGTGGTGAAA	11	20	102	20	60.34	60.081	92	DN13870_c0_g1_i1 len=629 path=[607:0-468 1286:469-492 1077:493-537 1285:538-561 1146:562-628] [-1, 607, 1286, 1077, 1285, 1146, -2]	GTGTTCAACGAGGAGGCTTCTCCTTACTCCGGCAGCGCGGCCTTCGACCACCACCACCACCACCACAACCCGAGCTTCACCGGTTTCACCACCTCCTTCTTGGCCTCCTCGAGCGCGCTGACCTCCTCGTTCGCATCCATGTACTCCGGGGGTCCGCATTTGGACCAGGAAGCGGCAGACGGCTTCCTCGGCGCCGTCGCCACTGCCGACGGCTTTTTCGCGGAGGCGGAACAGGACGCCGGCCTCGGCGGCTGGTACGGCGGCGAGGGTTGGTAGAAGCGAGCTGGTGGCAGGAAGAGTGACTAAGTGTTCTGTCGATCCATTATTTCTGTAAAAATATGGCGCTGTACATGCATGCATGGAGGGGTAACTAGGTAGAGTCAATTTCTATGGTTTTTA…
DN13926_c0_g2_i1	Tetranucleotide	(TGAC)5	20	30	49	GCAATTCAGCAATGTTGTGC	GACTGCGCTGTGCTTCATTA	7	20	98	20	60.274	60.165	92	DN13926_c0_g2_i1 len=605 path=[583:0-484 1045:485-604] [-1, 583, 1045, -2]	ATCTAGTGCAATTCAGCAATGTTGTGCTGTGACTGACTGACTGACTGACTGTGATACCAACCAGATGTTTTTATATCCCTAATGAAGCACAGCGCAGTCACTCTTCATAGACCAGGATGAAATACAACAACGAGCTGAACCACATGAAAGTTGGTACAAGATACCAAACGTCACATTATCTCCTTCTAAAAAAAAAAATTGCAGCCACATTATCTCCTTCGTTCTTCAGCATCATGAATTAGCATTTGCTTGCTGCTCTTCCGGCCTGGACCAAAATCGAATTTGCAGAACACTGTCCTTTCGAGCAGGCCTCCTGCGTGGCTAGCTAATGAAGCTGCTGAGGTCGTCGGCAATTGGTTGGTCGATGAATATCGGCGGTTGCAAGAATTCCTTCAGGAA…
DN13955_c0_g1_i1	Trinucleotide	(AAT)6	18	114	131	ATTCGAACTCAGTGTGGGCT	GCCCAAAATTCATTGGTGAT	86	20	285	20	59.727	59.628	200	DN13955_c0_g1_i1 len=924 path=[1:0-777 756:778-923] [-1, 1, 756, -2]	TAGGTCCTTACCCATTAAGATAGATAACATTGGATCTAGGGTCTTCCATATTGTAATAGGTTACATAGGGCAGTGGCGGAGCTAGGATTCGAACTCAGTGTGGGCTGAAGCAAAATAATAATAATAATAATAAATCTACATTGTAAGTTTATTTAAAGTGCCAACTTATAATAGAACTACTAAACATTTAAAATGTCTTGTAAGAACAAATTTGTCTCAAAATAATAGTACATGATTATAATTTAAGTTGAAAAGGAAGTTACACCATCACCAATGAATTTTGGGCCTGCTTTTTGTACTAGTGTCATATCAGGCACAGTCACAACTATGCCTTCAATGACCAGAAAAGTCTAAATTATATCAAGTTCCTTTATATATAAAAAAATGAGCAAACAATTA…
DN14005_c0_g1_i1	Trinucleotide	(TCC)5	15	618	632	GTAGTAGTCCATCGCCGCC	GTCAACTGCGTGCTCTTCCT	577	19	753	20	60.64	60.599	177	DN14005_c0_g1_i1 len=1429 path=[840:0-783 1679:784-1329 2225:1330-1428] [-1, 840, 1679, 2225, -2]	CATGGATGCATGCCGTGCCGGTGCGGTCTTCTCCTTATTTTCCTTTAAAGCATCACCAAAGCCATATCTCGATCTTCTACAACTTCAAATCAGCTGGATCAGCGCTGCCGTCATCCCAAGATCCAGCTCCGCCGAGTGACATTGCTTGTAACAATGTGGCGGTGCAGATGGCTCACTTAGCCATTGATCAAGAAGAGCCATGAATGGAAGATCGAGCATCATCATCATCACGCCCGGCTAGAGCTAATAGCTAGTGCCACGACGAGACCGACATGAGCGGCCTTGTCTGCCACCGGAGGACGCACGCGCCTCGCGCCTCCTCGGCGACGTCGTACCCTTCCGACGGGTAGTGCAGCCGCAGCAGGAACCTCGCCTGCGCGACGGCGAACGTGCTGAGCG…
DN14075_c0_g1_i1	Tetranucleotide	(CTCC)5	20	27	46	CAACCTCCAGCACTTCACCT	CTCCGGACTTAGAGGAGGCT	6	20	202	20	60.298	59.972	197	DN14075_c0_g1_i1 len=714 path=[1:0-292 271:293-378 1465:379-402 381:403-713] [-1, 1, 271, 1465, 381, -2]	CATCTTCAACCTCCAGCACTTCACCTCTCCCTCCCTCCCTCCCTCCCTCTGCAGCTTCTGCCCCCGCCGCGTTAACTCGTCAATATTGCACTCCCCTGCCCTAACCTGGCCCAACCGCCATCTTCCGCCGCCCACAAGGCGGTCTCTCCCGCCACCCCTGCCGGGCTGGCCTGCCACCCCCAGAGCCTCCTCTAAGTCCGGAGACCATGTCGGAATCTCAAGCCCGAATCCGGCGAACTCCGGCCAAAGTCCAACGGTGCTAAGTTGTGTGTTGACACGATCGACTGAAGGATTTGTCGATTTCAGTCGACTGAGAGGAAGGGTTTCCGTTGTATCAAACTTAAATGTTAAATTTGGAGAGTTGAAACTTTCTGTTGCACCACTTAAACTGTAAGCATC…
DN14165_c0_g1_i1	Trinucleotide	(CGC)5	15	146	160	ACATCAATCCGGCAAGAGAG	CTGCCTGCATCGAATGTTCT	119	20	245	20	60.218	61.348	127	DN14165_c0_g1_i1 len=525 path=[1:0-132 1275:133-156 135:157-289 268:290-524] [-1, 1, 1275, 135, 268, -2]	GCACTGTCCGCCGCCGCGCGGCTACCCTCTGCCGCCGCTACCCTCCGCGCCCGCGTCCGACATCCGCGAACGCCACCCGCATCCTGCCTGTCTCCCACGCCCGCGCCCTGCCTGCCGCGACATCAATCCGGCAAGAGAGGATCCACGCCGCCGCCGCCGCCATTGGAGGCTCCTGTCTTCGCCACCGCCCCCGTTGGAGCCGCCTCCGGAGCTCCACGCCGACGCGAGAACATTCGATGCAGGCAGCTGAACTGATAGGATACAGGAATCAGCTGATTGCTCGAGGGGAGGTTGGTCCGGTGCAGGAGAGCAATGTTCCTGTCATTTTCTTTGAGCTGCTTTGTCTTTTGATGAGTTGTAGGTGAACCGATGAATTGTAGGTTCTCTTGGATCTGTTGT…
DN14238_c0_g1_i1	Trinucleotide	(GTC)5	15	540	554	GGTGTCAACCTCCACGATCT	GTCTCCGCCTCCTCGAAC	395	20	573	18	59.969	60.924	179	DN14238_c0_g1_i1 len=758 path=[739:0-52 769:53-97 814:98-177 1533:178-189 909:190-250 970:251-757] [-1, 739, 769, 814, 1533, 909, 970, -2]	GGCACTTCGACGGCGGCCGCGGCAGAGGAGGAGGACGAGACGGAGTGGCGCTGCCGCGGCGCGCTCTGCGACCGGGCCTTGGCCCGCGACGACTCCGTGTTGGCCATGTAGCTCGGGACCGTCAGCAGCGGGTGCTGCTGGTGCGGCCTTGAAGAAGACAAGTCGTAGTGGTGGTGGTACGGGCTGTTCCTCGCGGTGCCGAAGGAGAAGTCGTCGTACCGGCCGCTCAAGGAACGCGCGCTGGCGTCGGTGAGCGCGGACGGCGTGGGCGAGATCGTCTTCTGGTGGTGGTGGTACAGGTCGTTCTTGCACGGCGTGCGGCACAGCGGCGTCGCGTAGCAGCTGCTGCGCCGGGACGCCGTCGTCCGGGGCGTCGCGTACTGCGCCTCGCCGCCGGTG…
DN14332_c0_g1_i1	Trinucleotide	(CAA)6	18	414	431	CGTACAGAAGCCACTCGACA	AAACATATGTCGCCGTCAGG	319	20	510	20	60.049	60.914	192	DN14332_c0_g1_i1 len=547 path=[1:0-463 1047:464-481 459:482-546] [-1, 1, 1047, 459, -2]	GGGAAATCGTGACGTATAATCCTGATAACTCCGATGGGTACCAGTGGAGGAAGTACGGGCAGAAGAAGATCACCAACACAAGGTTCCCAAGGTGAATTATTTGATTTCTCTCCCCAACCACTCGTTCGTATTAATTGCTTCTCCACAAAAAATTACCACCAGATTCCAAACAAGTTACTACTACCACGTTGCTGCAAGGGTAAAAGCAAGAGGTTATTGTCCCCTCAGCTCGAAAAATGTAAAAAAGAAAGTTTTCGAGCATGACGCTTCTAGAGAGGCAGCGTTTCAGAGAACGGTGAGACTTGGAAAGCGATTGCAACGTACAGAAGCCACTCGACACTCGCCGACCGTGTTACGCCTTTAAAAGATTCTTCCTTGAGCAGCCACACGAATCACCCA…
DN14388_c0_g1_i2	Pentanucleotide	(TTTTC)5	25	51	75	TTTCTGATTGAACTCCGCTTC	GGCTATTGGAAAGCGAAACA	25	21	215	20	59.443	60.209	191	DN14388_c0_g1_i2 len=1607 path=[1584:0-1226 2788:1227-1467 3029:1468-1468 3030:1469-1512 3029:1513-1513 3074:1514-1555 3116:1556-1606] [-1, 1584, 2788, 3029, 3030, 3029, 3074, 3116, -2]	AGCTTTTTTGACGTTCGTCTGTATTTTTCTGATTGAACTCCGCTTCTTCTTTTTCTTTTCTTTTCTTTTCTTTTCCGTATGTTCGTCTGTTCTAGACTCTGGTTTTTTTTGTTTTCTTTTTCCTTTTCTTCTTTTTTCTTATTATTAAAAAACCCAGCCCCGCTTAACCTACCTAGAATTTCTGCGACGCCGTTTATGTTTCGCTTTCCAATAGCCATCCCGTCATTATCGCTGCCGGTGCTGTATTGGAGCAGTCGACGACGCTAGTTGTTCGGCTCGTCATCTGCGTGCTCAAGCCCCATAGCACGACGAACGACGAGTCCATATGCATGTGTCTCTGTTGCCGCCGTCGTTCGTTGACGGTGCCGTATTGAAGCAGCAGATGACGCCAGATGTTCG…
DN14419_c0_g2_i1	Dinucleotide	(CT)12	24	83	106	CCTCCCTTCTCAACCTGGTC	GAGTGCGAGAGGTAGCGTTT	60	20	212	20	61.021	59.644	153	DN14419_c0_g2_i1 len=875 path=[1:0-77 56:78-161 140:162-189 168:190-206 185:207-464 443:465-627 606:628-874] [-1, 1, 56, 140, 168, 185, 443, 606, -2]	CGACATTGGACTGGTGGCCGCCGGAAAAGTGCGACTATGGCACCTGCGCATGGGGCCGCGCCTCCCTTCTCAACCTGGTCGGCTCTCTCTCTCTCTCTCTCTCTCTCCATAAACACAGCAGCAGAAATACTCCACTTTCTTTCCAAATATGAGATTTTAAAGTATTTAAATTTTATTAATGCTCTTCTCTCTCAAACGCTACCTCTCGCACTCACAATAGAGATACTATATCTTTCCAAATACGAGATTCTTTTAAAAAAAAGTACGAGATTTTAAACTCTTGAAACTAAACCAATGCTTTGTCAGCCTCAGTTTAGCATATTTTAGTAGAATTTATGGAACATGAACGGGGATCTCAAGGAATTATCTCTCCTTTTGACTTTCTTATGTTGTCGGCAA…
DN14422_c0_g1_i1	Dinucleotide	(GA)7	14	941	954	GTGAGAGGGAGAGGAGGGAG	CCGGATCTTTGCTTTCAGTT	895	20	1005	20	60.336	59.312	111	DN14422_c0_g1_i1 len=1026 path=[1004:0-638 1620:639-768 1750:769-1025] [-1, 1004, 1620, 1750, -2]	GATTTTTTTTGTTTCATCATGGTCTCATGGAGAGTAGATTAGGACCATGGGCTTGTATATTTCAGTGGGCCTGGTGGGCCAAGATGCGTTAACCTCTTGATCCAAACAAGTTGCAAGGATAATGAAATACTAGCCCATCTTGGCCAGATGAAAATTGTACGACAAGTCCTTTCAGCCTCGTGACGAAAAAGAAAAGAAGTTATTTCCCAATGTCCAAACTCTAAAGAAGCTATTTTTTTTAACGGCGATTCATAAAATACTATAACGGCGGGTCATCCATCCACCGCTATGAAAACACTACTAAAAAGAAGTGTTTGATACGACGGGTCGTCTCAAAGACAAACAACCCACCGCTACGGATTAAATCAATAAATAATAAAAAAAAGAACCCATGCCCAG…
DN14467_c0_g1_i1	Dinucleotide	(TC)7	14	602	615	CCTGCATCCTGTTGTTCTGT	CAGAAGCTGATCGAAGAGGG	582	20	656	20	58.725	60.088	75	DN14467_c0_g1_i1 len=687 path=[665:0-552 1366:553-589 1232:590-686] [-1, 665, 1366, 1232, -2]	GAAAACCCGGCATGACAAGCAATGGACTCTTGCTACTGAAACAAACTCTGACAAGCCGCGCTCAAGGCACGAAGACACCTCTCCTTCCCCCGATCCTCAGGACAGGCGCCCGGTCGGCGTGGGGTATCCACCGGTAGTCCCAGCGCGTGGCGCATCGTTCACGAAGGCCACGCCACCTGAGGGCGTCGCAGCAGTCTCCGGCGTGCCAGCGATGTGGCCGCCCGTCGCCGGTAGTTCCTTATCGCGGACGCCGATGAGGTGCGCTCTTGGAAGCGCTGCTTTCCCGGCCGTCGAGGGTCCCCCGCGGAGGTGGTTGCGGCAACGTGGGCTGGTGGACGGCGGCGATGGCGCGCTCCTTGGCGGCGGCGTTGTGGCGCATGGCGTCCTGCTTGGCGGCCT…
DN14472_c0_g1_i1	Dinucleotide	(CA)7	14	630	643	AACCATTGCCATTAGCGATT	CCCTGGGTGTGAATTAGCG	508	20	679	19	59.438	61.439	172	DN14472_c0_g1_i1 len=680 path=[1:0-380 1417:381-404 383:405-497 476:498-679] [-1, 1, 1417, 383, 476, -2]	CGGAGAGCAAATCAACAAGAAATCTAAGAGAAATCAGAGGAGAGATGAGCCTACCGTGAGCTATGGGCTGGATGGAAACCAGTGGTTGTGCGACAGGAGGCAGGACTGAGAAAAACACGAGGTCCATTCTTTTATACGTGGTGAAGAAAGACGCGGGATTCTTTGCGCCATTAGCGTTGCCAAAATTTGGCGACCGATTTCACCGCCCGCGAAATCGCCCGCGCGTTGGCGCCGTGTCAATGAGAGCTTGCCAAATCGACGTGGGCATGCCAAATCTTGTGAACGATCCAAACGGTGGCCAAATTTCATGGGCGTTACCAAACTTTGGAAAGGTAAACAATAGTAGGCATCCAAACAGCCCCTAAATAGTTTTCAAATTTCAAGCCAATAGAAAGATTA…
DN14529_c0_g1_i1	Dinucleotide	(AT)7	14	49	62	TTTCCTCAAACTGGAGTCGC	CCCCCTCACATATGAAGCAT	21	20	200	20	60.375	59.773	180	DN14529_c0_g1_i1 len=523 path=[495:0-138 611:139-242 715:243-243 2467:244-335 802:336-522] [-1, 495, 611, 715, 2467, 802, -2]	CACAACCTGGCTATCATATTATTTCCTCAAACTGGAGTCGCAAAAAAAATATATATATATATTTCTTCAAACTGTCTGCAAAAGAGATCAGGTACTCCCTCTAGTTTTATTTTGATGTCGTTATTAGGACACAAAAGTTTGTGAAAACGACATCAAAACAAAACCAAAGGTGGATAAAATGATGCTTCATATGTGAGGGGGAAAAAAATCTTGCTCAGCTTGTCGTCGGCATAAACAGTGACAAGCTCCCGACGAGCCATGCCAGTAAAGCGAAAAGGAGGCGCGGTGGTGTCACCGTCACCGGCGTGGCGCCGGCGCCAATGATGACCGTTGCCCCGAAGAGCATGAGATGGAATGCTGAGATGCGCAACAGCGGGCTACGGCGGAGTGCAGGGGCGG…
DN14579_c0_g2_i1	Tetranucleotide	(CCAT)5	20	497	516	TACCCTGACGTGACGATGAA	TGTCTCGTCAGCACAAGTCTC	419	20	562	21	60.112	59.194	144	DN14579_c0_g2_i1 len=565 path=[543:0-140 661:141-171 692:172-564] [-1, 543, 661, 692, -2]	GCAATGTACAACTCCCCTGTTTCCTTGTTGAACTTAAGGCCCAGTGGACGCCCACACTCGTGCTCCCGGGCTGGGTCGTGAGACCCTCTGCAGCTGTCCACCAGTTCCGGCGCAGATGACGACGACGAGTGCTCGACCCAGCGGCGCTCGCCCGGCATCCACCGGAGGACCCGCCCGTCCGACACGCCGGTGTACGGACCGTCGCCGCTGCCGTCCAACGCCACGCTCTCCGGCCCCGTCGCGCCGCCGTCCACGCGGATCAACTCGAAGCCGTCCTCTCCTCCTCCTTCGCCGCTTATCTCGATCACCGGCATGTCGTCAAGGGACGACGATGACAGCAGGAACGCCGCCGCCGCACGAGCACGGCGACGAGCTTCATGATCTTCGTCATCGCCGACG…
DN14601_c0_g1_i1	Dinucleotide	(AG)7	14	410	423	CGCCACAGATAGGTTACGGT	GGAGGAAAAATGACACGGAA	357	20	470	20	60.015	59.91	114	DN14601_c0_g1_i1 len=539 path=[1:0-538] [-1, 1, -2]	TGTACATCGACGTTGCAGCCGCCAGCCGATCGAAACCCAGCCACCGCTGCTCCACGTCAAGCCGCCGGGGGAGGAGACCAGCTCCGCTCTCCACAATGTCCGATCTCATCTCCACCTCAAGCTGCCGCTCCACGTCTAGCCGCCGGGAGAGGAGATCGGCTCCGCTGTCATCCTCGGCCGCAGCATCGTCAACAACAGCGGGTACCCAAGCAAGGCCTACCTGATCCTACCGCCCCATTTGAGCACGCTTGAGAAAGGCCCGAAGCCACACCGCCACGCCCGAGCACAATCAAGGAGGCCTCGCCCCGCCCGACCACGCCAGAGGCCGGCGCCCGCTCCTTGCCTTTTGCCTTGCATCGCCACAGATAGGTTACGGTTCTGCAAACTCTTTTTTTCGTG…
DN14606_c0_g1_i1	Trinucleotide	(CGC)6	18	126	143	TTCTCGAGGAGGTTCGTGAT	CACCACCAAACAGCTTGCTA	81	20	191	20	59.803	59.904	111	DN14606_c0_g1_i1 len=609 path=[587:0-336 901:337-337 902:338-412 977:413-608] [-1, 587, 901, 902, 977, -2]	ACGGGGGGTTGCTCGTCGACGGGGGCGAAGTTGCCGGCGATCTGGACGGTGGGGTCCGCGGACTTGGGGAGCGCGTGGGGCTTCTCGAGGAGGTTCGTGATCACCGTCGTCTCGAACGCGTCCAGCGCCGCCGCCGCCGCCGCGCGCTGGAACATGTTCAGCTCGCCGCCGGTAGCAAGCTGTTTGGTGGTGGTCTCTTCGTCACCGCGGGAAGGGGATTGGTGCTTCCGGTTGTTGTTGCGGCGGGAGGGGGGAGAAGCAATGGGGGCGGCGGGCTTCGACGGGACGTACGCCGGCGGGCGGCAGGGCGAAGGCGGCGCGGCGAGGACCGAGTTCGCAGCCGCCGCGGCGCGGGGCGTGAACCGAATTGAGTTCCGGGCAGCCGAGGGTCCCGCGCCG…
DN14607_c0_g1_i1	Trinucleotide	(AGC)5	15	132	146	CAACAACAAAAAGAGGGGGA	CGTTGTTGTTCTGCAGTGCT	106	20	196	20	59.942	60.096	91	DN14607_c0_g1_i1 len=688 path=[666:0-575 1219:576-687] [-1, 666, 1219, -2]	GCTGAACAGGCAGTCCGTGCAGCACATGGCGCTGCCTCTGACAGGATATGTGAACAGGGTCCTGGCTGTGGCGGTGGAGGAGGAGAAGGTAAGAGAAGAGAAGATGCAACAACAAAAAGAGGGGGAGGGGGAGCAGCAGCAGCAGCCGGCGGTGGTGGTAGAAGAGGACATGGTGCCAGCACTGCAGAACAACAACGATGAGGGAATGGGGGCCGTGTACGACGACGCTGTTCCTGGATCATCTGTTCAACCTTCAGGTGGATCAAGTGGTCGAATCACGAGGATCGAAAGCGTGGGAACGGACACCTGAATCAGCTGTGTATAGGCAGCAACGTTGAGGGATTGAACGCTCACCTTACCATTTCTTGAACTTCGTCTTAAACTGAAGAGGGACTGACC…
DN14653_c0_g1_i1	Dinucleotide	(GA)6	12	170	181	TTGCCTCTCTCCTTCGTCTC	AGCAAGATCCTCGCCTGAG	9	20	206	19	59.679	60.65	198	DN14653_c0_g1_i1 len=855 path=[833:0-178 989:179-193 1004:194-854] [-1, 833, 989, 1004, -2]	GTTTTCTGCTTGCCTCTCTCCTTCGTCTCTCTGCCGGCTCCTGCCGCCGCCCACCAAATCCGACCGCCGCTCGCCTTCTGCCGCCACCCGTTGTGCGTCCGCCATGGCGAGGAGCACGGTCGCGCGCCGCCACTCGTCGAGCTCGGTCGGGCGAAGGCCAAGACCAGAGGAGAGAGAGAGAAGGGGAGCTCAGGCGAGGATCTTGCTGGCGCCGTCATCTCCGGTCGTCCCAAGCCGCAGGGCGGTGCCCTGGGCCCTTGCCGCACCCAAGTGTCTCGATTTGGGCATCTTGAGCACCAATCGAGGGCGCGCCCACCATCGGATCTAGCCCTCCCACCGCCCGAGTTGCTCCCCTGCTCCGTCGAGCTCCCCTGATCTGGCGTCGAGCTCCCCTGCTCT…
DN14711_c0_g2_i1	Dinucleotide	(CG)6	12	900	911	CACCAAAAGTCGTCCTCGAT	CAGCAGCAGCATCTCGTAAC	787	20	980	20	60.111	59.77	194	DN14711_c0_g2_i1 len=1891 path=[1:0-719 698:720-1074 1053:1075-1113 3834:1114-1137 1116:1138-1353 1332:1354-1890] [-1, 1, 698, 1053, 3834, 1116, 1332, -2]	AAAATACAAGCTATTGTGAATACAAGCTGCTGCCGTTGCGATTGTGAATTTAAAAACAAGGGTCAACATGCCACCTTGTGTCCAGTGTTGTTCTTCGTCATCATCCTATAGGCTGGATCCACACGGTTGTACTGGGTTCGGAGGACGTGCAGCACACGGCATGGGAATCGAAGCCCCCACGGAATTAGGCGGCGCCCGCCCTCACAAGAATCCACCGTTTTCGCCCGCAGAAACGAGGACGACAAAGAAGCTTGTAGTGCTGCTACACATCGCCCGTAGAATCAATCAATGGTATAAAATAATATAGTTGCCGTGGTCAGTGCAACGGAAGAGAATAAAACATCTGCTTTGCTACGAGGGTCCTTTGTTACTGAGAGAGAGAAAAAAAATAGAGAGATA…
DN14738_c0_g1_i1	Dinucleotide	(CT)14	28	89	116	TGCCATCGATTACACAACGTA	AGTACAGGCTCCGTGAGGG	34	21	233	19	60.006	60.268	200	DN14738_c0_g1_i1 len=832 path=[807:0-110 895:111-111 896:112-112 895:113-113 896:114-114 895:115-115 897:116-785 1687:786-809 1591:810-822 1604:823-831] [-1, 807, 895, 896, 895, 896, 895, 897, 1687, 1591, 1604, -2]	TGTGGATTCCCATGACTCGCGAAAATTACCCGCCTGCCATCGATTACACAACGTAACGGTTCATTCTTTTCTCTGCAAGCGCGTTCTGCTCTCTCTCTCTCTCTCTCTCTCTCTCTATCTCTTCGCTCGCTCCCGTGTCCGAGGCTTTGAGCCCGCGCCTAGGATTGGGGCGGCGGCGCTGATCTCGGGCCTCGCCGACCTCGGCTTGCCGGCGGCCCTCACGGAGCCTGTACTGCACCACGCCACGCCCAGGAGTGGGTCTCAAGTCCGCGCACGCTCCCACGAGAGGCTCCAGTGGCCAGGCCAGGTCGGAGGGGTGGCAGCACCCGTGTCAGGCCCCTGTCGAGATCCGGCGACCGGCGGCCGCGTGCAGCGGCGTCCCTCCCATCCCCGCCCTCC…
DN14756_c0_g1_i1	Dinucleotide	(TC)9	18	126	143	ACATGAATGCGGGTATTGGT	CCGGTCGAAGTAGCTGCC	61	20	178	18	60.081	61.913	118	DN14756_c0_g1_i1 len=510 path=[1:0-321 300:322-329 308:330-345 324:346-403 382:404-430 409:431-509] [-1, 1, 300, 308, 324, 382, 409, -2]	TAACGTCCTATCGTCATGGGCGTTGCATGTGGTGTTGTCACGTACTAGACGCTCCAATCCAACATGAATGCGGGTATTGGTCGCGCGAAAACGGCTCAGGTACTTTTTCTTCGATACTCTTTCTTTCTCTCTCTCTCTCTCTCTTCGGTGTTCGGGCGAGCGGCAGCTACTTCGACCGGGCGGTAGGCAAGGGCGGTGGGCGGGCGGCCGGGCTGGTGGCCGTGCGCCGGGCAGGCGATCGGCTGCCAGGTGTGGGTGTCGGGCACGGGCAGCGGCAGCGCTCGGACGACGGGTTACGGTAGCGGCGAGGAATCATCTTCTACACTATCACAAATCCTATTGATGATAGTTGCCTTGGTGATTGATGATAATGACCATAAACATGGAGGCTTGGTGAGC…
DN1477_c0_g1_i1	Dinucleotide	(AG)8	16	632	647	GTGCGGGTTCCTATTCATTG	CTCCATTTCTGATCCTGCAA	580	20	667	20	60.331	58.797	88	DN1477_c0_g1_i1 len=673 path=[651:0-473 1102:474-672] [-1, 651, 1102, -2]	GCCGATTTCGCTAGAGTTGTGGACATCAGGGCCTTTTGTTTTACTACACAGCCCAAACAAGCCAATGTTGGGTTGGGTACGGCCACCAAATGTGGCTGTCGTTGTATTCGCGTAGAGCGTGATGTTACCCTTTCTATTTTGATCAACTTGGCACAAAAAAATTGGTCAAGTCTTATGTTGTTTTGTTCACTTTGGCATGAAATACTGAACAGGTAAAAATAAGCATTGATGGCATAATGACAACAACTTTCTGGGTATAATGGACAGGTCACCTTGATCCCAAAGTTTCATAACATTTCACAGATCGAGTTGATTCATCATGAATCAAATTCAACGTTACATTGACTTCAAGTACAAGTGGATGAACAATTCAGTAAAATCCATGCACAAACAACTTGA…
DN14800_c0_g1_i1	Trinucleotide	(GCA)5	15	466	480	AGTGCAGTGCTTGAGGATCA	ATCCGGTACTTCCCACTTCC	431	20	626	20	59.577	60.19	196	DN14800_c0_g1_i1 len=702 path=[1:0-349 1471:350-373 352:374-578 557:579-610 589:611-701] [-1, 1, 1471, 352, 557, 589, -2]	GTTGAGATCACGTCCCTTTACAAAAAATAGAATAAAGAAAAATTGTCAGTTACAGCATGGGAATGGGATGCTTGATGGTGAAGATAGAATTATAGACCATTGTTGCTTCCCTTGAGACCATCTTCCCTTGCCAGTTACAGAATAAAAAAAAAAAAAGGCAGCTAGTAGTCTAGCAGTAGTCATCTTCCAGATTCGGGTGGGTTTCAATTCTCCATTCGGAGGAGGTGCCGTAGTATTGGGATGTTGTAGGTGACGCGGTTGGCGGGCACTCCTGCGGCGGCCATCTCTTGGTCCAGTATGCTGAAACAAGGTGACCTGTTCGGGCCTGCTCGATCGCCGGGATGGTCTTGGCCACGTTCATGTACCCCTTCATCAGCGTCGTGTACTGTACACCCGGGC…
DN14845_c0_g1_i3	Trinucleotide	(CGC)5	15	167	181	AATCAAACTTGCTGCTGCCT	ATGCTACTCTGCGACGGCTA	63	20	236	20	60.022	61.091	174	DN14845_c0_g1_i3 len=1490 path=[1452:0-704 3235:705-764 2200:765-887 2323:888-1105 3295:1106-1150 2586:1151-1218 2903:1219-1293 2707:1294-1330 2744:1331-1489] [-1, 1452, 3235, 2200, 2323, 3295, 2586, 2903, 2707, 2744, -2]	GACTTGGCGAGGAAATTCGGAAGCGAGACAACGCTCCACTCACCGAGTAGAGACCCAAGCTTTAATCAAACTTGCTGCTGCCTCGACTTTGCCCATCTTTTATCAGTTGCAGGACTCGCTATTTTTTTTTGTTTTGCTCTCCGGCGAGATATTGCTGCTACCCAGTCGCCGCCGCCGCCGCCGAATTTTCGCTCCCCAACGCCGCGCCGCACGGGCCTAGCCGTCGCAGAGTAGCATTACCGGCGCGTGGTGTCCAGAGAGCGCGAGCGACAATGGTTGCCAGCCCCGCGAGGCTATATCTGCAACCGCGTTCCCTACCGAGGTTCAACGGCTGCAGCGTTCAGCTCGTCCGGTGAGTACCACCTCCGGTGCTGGAATGGGGAATGGACATCCCCTACG…
DN14937_c0_g1_i1	Dinucleotide	(GT)7	14	695	708	CAGGCGCGTATGTAAACTGA	CAGAACACGCAGGAGAGCTA	661	20	765	20	59.895	59.339	105	DN14937_c0_g1_i1 len=786 path=[2273:0-602 1506:603-630 2853:631-721 1629:722-785] [-1, 2273, 1506, 2853, 1629, -2]	CCACAACAGTAAGTAATCAAGCAATTCATGCCATCGTTAACTTCTGGCATTGTTGCTTATCCAATAAGCCCCTCCTGCAAGTAATGAGAATTTGAATTAGTATGGAGTGTGGCGTCTATAACTACTGAAACGGTTCCAAACCTTGGGAGAATTATTTTAATCCACGACTTTGTGCCTTTCAAGTATGAATTATGAACCCTTGATGCCTAGTCTGTCAGTATGGAGTGTGGCGTCTATGACAAACAACATTATGCACAGTCTTGTCGTCTAAATAATAGAAAATAATTTCCAGGTACTGGTAGATTGAAATGTAAACTCCCATCCATGAAAAAATACACAGCGAGGCTCTTGAAATGGTCGTTAAGGACACGAGCATTAATTAATGCAATTGTGAAAAGC…
DN14951_c0_g1_i1	Dinucleotide	(AT)11	22	261	282	CGCAACGAGCTGATCAATTA	CGCAACGAGCTGATCAATTA	225	20	316	20	59.976	59.976	92	DN14951_c0_g1_i1 len=542 path=[309:0-113 400:114-122 409:123-137 424:138-146 433:147-281 49:282-417 185:418-426 194:427-441 209:442-450 218:451-541] [-1, 309, 400, 409, 424, 433, 49, 185, 194, 209, 218, -2]	ATCCGTCAACAGCTTCGCCGCCAACGAGACGCTGTGGAAGGAGAAGTTCGTGGCGGCCATGATCAAGATGGGAAACATCGAGGTGCTCACGGGGTCGCAGGGCAACATCAGGCTCAACTGCAGCGTCCTCAACAACGGCTCCTCCTCGTCCTCCTCCATGGCCGGGATGATCCAGCAGCCGACGGCGCAGCGCTACTCCGGAGCCACCGCGTGGCTCGATGACATCGCAACGAGCTGATCAATTACTGTAGGTGACACACATATATATATATATATATATATGTGTGTCACCTACAGTAATTGATCAGCTCGTTGCGATGTCATCGAGCCACGCGGTGGCTCCGGAGTAGCGCTGCGCCGTCGGCTGCTGGATCATCCCGGCCATGGAGGAGGACGAGG…
DN14977_c0_g1_i1	Trinucleotide	(CCG)6	18	1197	1214	GTACCAGACGACGAGACGCT	CACTCGTCGGATTCCTCCT	1107	20	1306	19	60.476	60.207	200	DN14977_c0_g1_i1 len=1414 path=[2747:0-48 9:49-1413] [-1, 2747, 9, -2]	TTTTTATTTTTTTTTTTAGGACAAAATTAGGTGCCAACCTTGAAGGCCATATATTCAGTATGCTCTATTACATAATTTGTCTTCAGCAATAATCTATATGTGAGTAACAAATGCTTTTCTACTTGATAAATATTGAAGGGGGCAGGCAATCTATTCACGAAAATGAAGATTTGTGATGAACTAAATTATGACAAACTATTCATATTTCCAAATGTATGTCTGAAATTCTGACAAGAACAACCAAAATTGAGTGGAATGGTTAGAAGCTAGTGTCCCTATTAAACTGCTGAACACAAATGAAATCACTTTAGCAGTTGCTCTATAAGAAGCCAACAGCAACATACTAAAGATGATGGACTCGTCCACTCTGCCATGTCTTAATGTGGAGCAGCACGTTAG…
DN14979_c0_g1_i1	Trinucleotide	(CGC)5	15	64	78	GGCATGATCTCCTCGCTG	GAGAGGAGGTTGTCGTCGTC	20	18	114	20	60.483	59.841	95	DN14979_c0_g1_i1 len=1195 path=[1173:0-588 2647:589-612 1763:613-1194] [-1, 1173, 2647, 1763, -2]	GATCAGGCCCCACAATGGGGGGCATGATCTCCTCGCTGCGGCGTCGATCACGGGCCACCCCCACGCCGCCGCCGCCGCTGCCGCTGCCGCCGCTGGACGACGACAACCTCCTCTCCGAGATCCTCCTCCGACTCTCGCCGCACCCCGCCGCGCTTCTCCGCGCCTCCCTCGTCTGCCGTCGCTGGCGCCGCCTGGTCTGCGACCCGGGGTTCCTCCGCCTCTGGCACGCATTCCACGGGACAGCTCCCGTGCTGGGCCTGTACCGGGTGACCCCTCGCTGCGTCAGCTTCATCCCCATTGGCAAGGCCCCCGACCGCGTGCCCGCCCCGGAGTGCTTCCTCCTGCCCGACCCGGAGGACTGGCTCTTCCTCGGCTGCCGCCACGGCCGCGTCCTTTTCC…
DN15166_c0_g1_i1	Dinucleotide	(AG)12	24	627	650	GCATGTCAGGTCAATACCCC	TGTAGGTTCTTGGGCTCTGG	537	20	678	20	60.203	60.246	142	DN15166_c0_g1_i1 len=890 path=[2654:0-889] [-1, 2654, -2]	CGACCATAAAAAAACTAGGCTTCTAATCATTTTCAAAAGCAGAATTCTCAGAAGTGACGGAGTGCCGTAAATAATAGTGGAGGAGTACCTTCAGTCGAGAATGTGAATAGGAAAAGAATGGGGGAAAGTATGAATAATGGGATGACAAAAAGATGTAGCTGTAAAAAGGAAAAAGGCGAATATAACAGACTCAAACTCTATTCCTACTTGCTTTGAGGCAGCCCGAAGACTGTACAAAAACATTTGGTAAAAATATCTAAGCACGCGGACGCAAAAACCTCAATTGGTGAGACAAATCGAGCAGCAATAGCCATGCTGCCATTGTGGCTATGCTCACCCTTAGGCTTACATCACAACGTAAGTACACTAATTAATGTACTGGCTCACCATCAGGCATCA…
DN15176_c0_g1_i1	Trinucleotide	(ATC)5	15	691	705	GGTGCCTTGCTTTGCTGTAT	CCGCACAGAGCAGTCAACTT	549	20	729	20	60.278	61.591	181	DN15176_c0_g1_i1 len=737 path=[1:0-364 343:365-418 397:419-443 422:444-534 513:535-544 523:545-670 649:671-736] [-1, 1, 343, 397, 422, 513, 523, 649, -2]	ATGATCACTCTCATGGCCATGGACATGAGCATGAGGTATTGGCATCTGAATGTTGTCTTCACTTTATGTTATAGCACTTTTTTTAATGAATTGAAAATGTTGCTGCTACTTGAGTCCTGTGTATATTAACAAACTTTTGGTATCTTGAAGTTGGTGTTTTTTGTTTCTCATTCCATTCAGTTGCTTTTCATATTCGTTTTTGTTGGTGTTGTTGTATTGTAAGTTGGAGGATTTGAGAATCAGATAGGGAAAAAAATGTGATTGACTACCAAAATGTTTGAGTGTTGCATAAACATTGTAAATGTTAGTTGCCATGTATTCTATAATTATCTTAACCTTACTTGCTTCGTGTTACATAACCTCTCATCTACTGCACTGGTAATGACAAAAATCTCACCT…
DN15196_c0_g2_i1	Dinucleotide	(TA)6	12	394	405	GTGTGGAATCCATTATCGGG	TATTTTTCAAGCCTCGGGAC	313	20	454	20	60.014	59.158	142	DN15196_c0_g2_i1 len=1735 path=[1:0-1049 1028:1050-1065 1044:1066-1600 1579:1601-1734] [-1, 1, 1028, 1044, 1579, -2]	CCTAACTAGACATGGATAGTTGACGATATAACATAACAGATATGATGGAAGAGCCAAGAAAGGAAGCAAATTTGGTTTCTAGGTCGGATAGGGAAGTTCATTATATTTTAGGGCAAGAAAGAAACCAACAACTTTAACAATGTCAAGAAAGTAATTCTCTTGTCTTATTATGATGTATACAACCAGAAGGCATCTTCAATAAACATAGAGTTGTACAATATAGTTATTTTCATGAATAAGGTTTTCATTGATAAAGAATTTGAAGCAACCATTCAAAGTAAGTCTTGAAATGAGGTGTAACTTAAAAGAGATAGTGTGGAATCCATTATCGGGCCTATTAGCTGTATTTTAGCTTATGATTTGGACATGGATAAAATATGGTCTGGTATCTACTATATA…
DN15219_c0_g2_i1	Trinucleotide	(GCG)5	15	693	707	AACCAGACATCGTTGGAAGC	GAGGCAAATCACTTTCGACC	627	20	811	20	60.119	59.676	185	DN15219_c0_g2_i1 len=883 path=[1:0-189 168:190-216 195:217-252 231:253-882] [-1, 1, 168, 195, 231, -2]	AGCCAGAACCCACAGAAGAGGCGGCAGGCCGCCAAGCCCGCCGGAGCCACGCGACACCCCTTTTTAACCCGGTCGATCGAGAACGACCCGAAAAGCTGTGACGGCTGCAACAATTTTCTCAGAATCCGTTCAGAGACAAGACTGACACAGAGAGCCGCCGCGTCACGAACCTCATGGCGGCGCAGGAGGCCCTGCGGTGGCGCTACGGCGACGTGGACGACGGCAACTTCGCGCTGCGCGGCCGCGGCGTCCCGGTCCTCGCGGCGCTGCTGCTGGTTCTCATCTGCTTCGTCGCGGTCTGCCTCTACCTCCGCTGGGCGTGCCACCGCTACTACACGCCGAGGTACCCAGCTTCATCGTCGTCGTCTTCCACCTCCGCGGCGGCGGCGGGCGGCCTCG…
DN15294_c0_g1_i1	Trinucleotide	(GAC)5	15	214	228	GACCACGAACAAGAGCAGC	ATTGATGGGGAAGTTGATCG	86	19	255	20	59.567	59.75	170	DN15294_c0_g1_i1 len=524 path=[1903:0-115 328:116-210 423:211-523] [-1, 1903, 328, 423, -2]	GCTGCTCCCGGCGCCGGCGGCTACGGATACGGATACGGCGGAGGCGCTCCGCCGCAGCCGGCATACGGAGGATACGACGCGGCGACGACCACGAACAAGAGCAGCGGGGGGAAGATGGGGATGGGCACGGGCCTGGCCGTCGGCGCCGCGGCGGGCGTGCTCGGCGGGCTGGCGCTGGCAGGTGGGGCCAGCTACCTGGGGGACAAGGCCGATGACGACGACGACGACTACTAGACCGATCAACTTCCCCATCAATTCCCGTTCCACCGCCAAGTCCATTGCGATCCAAACTTTCGAATCCACCAAACTTTCAAAGTTTAAATAAATAAATAAACATCATAATGATGTGGTTGTGCTGCTCATGATTTCACCTTGTGTAATTCGAAAAATGAAAGACAC…
DN15295_c0_g1_i1	Trinucleotide	(CGA)6	18	590	607	TACTAGAGGGGTTCCTCGGG	GTGCGGAAGATTCTGAGGAG	453	20	647	20	60.447	59.95	195	DN15295_c0_g1_i1 len=713 path=[1:0-454 433:455-486 465:487-516 1493:517-540 519:541-712] [-1, 1, 433, 465, 1493, 519, -2]	GTTCCCCTCAGTACACGGTGGGTTGCTGGAACCAGGCGTTGGATGGGCGCCTACCCTGTCGAGGCCGTGCGGGGCCGCGAGGGTCGCGACCAGCTGGGACGGTGGCCGAGAGGATAGCGGGGCCTGTAGGGCTACCAGCCGAGAGGATGGCAGGGCCAGAGGGGCCACGCTTCTCGTAGACGGTTGCAAGTCCGCCCGTAGTCAGTACGGCGGGGCCGGCGTGTACCCAGGAGGGCACGACCTCTTGTCGCTGAGTCCAGATGGGGTAGTAGGGGATGGGGCGTCCACGGGAGCCGGAGCGAGACTGAGTTTGAACCGCGACGGGGGCGTAGTGAGGCGCGACGGCCGGGTGCGCCAAAGCGTAGGGAACGTGAAGGGGGGCGCCGTGGTAGACGTGGC…
DN15298_c0_g4_i1	Dinucleotide	(CT)8	16	1039	1054	GCTACTCTCTGCCGTTGACC	GGGGACGACACTTAGCATGT	1010	20	1078	20	60.02	59.997	69	DN15298_c0_g4_i1 len=1093 path=[2911:0-39 2772:40-40 2773:41-99 2832:100-100 2833:101-160 2893:161-178 1399:179-184 1405:185-1092] [-1, 2911, 2772, 2773, 2832, 2833, 2893, 1399, 1405, -2]	ACTGCCAAGTTGACTCCATTGACCTACACATCATGAGACAAACAAACACATTTCCTTTCTCCTGTAACTTCACCAACACCTTCACCAACTCCGGTTAGTCACCACAGCAATGCACAAATCCATGCAATCCCCAATCTCCCGCATTTCAACTCAAACACAAATTCAGTCAAAGTCAATTACTCATCAGATATTGCAAACCATCGCACTTATCCACATGGTTTCTCATTCTATTTCTTGCCAGAATTTTTTTTAGCCCACAAATAGTTCACGGTACTTAATGTTCAAGTCTGGTATCTTTAAAGACAAATTTGCTATATTTATGATATTTATTTCATTAAAGGTATTTTCTTGAGAAAAATGAAATTTAAACTATATGTTATTTGAATAATGGAATGTATG…
DN15301_c0_g1_i1	Trinucleotide	(GAG)8	24	66	89	AACGCATGGTCGATTCTTG	TCCTTGTTCGAAAGCCACTC	4	19	111	20	59.664	60.375	108	DN15301_c0_g1_i1 len=862 path=[1:0-244 1751:245-268 247:269-503 1752:504-527 506:528-861] [-1, 1, 1751, 247, 1752, 506, -2]	ATGGAACGCATGGTCGATTCTTGCAGGCGCTAGAGGTGGTGGCCGCGGGCGGAAAAAAGAACGGCGAGGAGGAGGAGGAGGAGGAGGAGCTGGAGTGGCTTTCGAACAAGGACGCGTTCCCGACGCTGGAGACGATGGCGCCTGCTGAGGCTGGGGCGGAGGCCGCGCCGCCGCGGAAGACGGGCGTGCGGCGTCGCCGGCCGAAGGCGGCGGGGAGCCCCTCTCCTGCTCCGGCGAAGGCAGGGCGGCGGTGCAGGCACTGCGGGACGGATGAAACGCCGCAGTGGCGCAAGGGACCGGAGGGGGCGCTGACGCTGTGCAACGCGTGCGGCACGCGGTACAGGGCCGGCAAGCTGCTGCCGGAGTACCGTCCGCTGAATAGCCCCACGTTCTCACCGG…
DN15340_c0_g1_i1	Dinucleotide	(TC)9	18	686	703	CAACAGTACTGCGACCCAGA	CTCTCCTCTGACCTCATCGC	615	20	766	20	59.897	60.096	152	DN15340_c0_g1_i1 len=780 path=[758:0-221 1588:222-245 981:246-630 1587:631-654 1390:655-779] [-1, 758, 1588, 981, 1587, 1390, -2]	GTCGATGCGCACCTGCGCGCCCGGGACAGGGTTGCCCGACGAGTCCTTGGCATGGAACCGGACCGTCTTCTTGCGGGACTTCTTGATGGACGCGTCGTGGTGCGCAGACCACTCTTCCTGGGAGAAGGGCTGCAGCGACACGTTGTCCACCCACACATCCACCGTCGCGTTGCTCTCGAAATAGAGTTCTGCTGGCCCGGCTGCGGCGGCGGTAAGGCCGCCCTTGAGAATGGTCCAGCACCCGGACCGCGCGTCCACCCCGCCGGCGTGGATGAACTCGCCGTTGGTCTTCACGACAGCGATCACGTCAGCGCTGCCATCACTTACCTGAAGCCAAGCTGACAGAGTGTAGTGCGTGTCGTTCTGCAGGTACACCTTCTGGCTCACGCTCTGGTACGG…
DN15370_c0_g1_i1	Dinucleotide	(CT)9	18	58	75	GTCTGGTGTCCAAACCCTTG	CCAAACAGAAAGGCCAATGT	24	20	199	20	60.399	59.971	176	DN15370_c0_g1_i1 len=593 path=[507:0-331 816:332-484 969:485-497 1312:498-592] [-1, 507, 816, 969, 1312, -2]	AATTGACTCCGGCTGTATGTCGCGGTCTGGTGTCCAAACCCTTGGGCTCTCTGCGAACTCTCTCTCTCTCTCTCTCGGGTCTTGAACAACGAAGAGGAGCTCTTTTTCATTTTCAAAAGTTCCAAGATTGCGTTTCGGTGCACGGGGATGGAATCATGTTGAAAAAAACATTGGGACTGGACATTGGCCTTTCTGTTTGGAATATCGGTAGTCTAATTAGTCGGTGAGATTAGTCGTAGGACATCGAAACCAGGACACAGCAGACAGTACGCGCGGGAGTAGTTTTTTATCGGCAATCTTGGAAACAAGAAGAATAATGCGGAGATTCTACAATTTCTCTTTTAGGCACACGTAGGCTCTTGCACAATCGTCTGTCGTTGACGTTTAACATATTAACCG…
DN15477_c0_g2_i1	Dinucleotide	(CA)10	20	163	182	CTAGTACGCGAAGCAAGGCT	TATGCAAAAGAAGCTGCACG	139	20	262	20	59.813	60.155	124	DN15477_c0_g2_i1 len=1133 path=[1689:0-486 199:487-1132] [-1, 1689, 199, -2]	AGAATGTTTGCCATTTTTAAGTGCAGGCTTAAGATGACAACAAGAATACATCAAACTCTTCTCATCTAAAGAACACAATTTATATGAAGTGAATAAGAACCCAAAAGTATTTTCACATCCCTTGTATCATTCAAAGCACCTAGTACGCGAAGCAAGGCTGTTCACACACACACACACACACAAGTAAGCGAAGCAGTAGCTTGATCAACAACCAGTAGAAAGTAACAGACTCTAAGCGTTTTTCGTGCAGCTTCTTTTGCATATTCTAGTGCGTTTGAAATACCAATTTCTCAATTGTTTGATTTTTATCAAACCTGAGACGCATGTCATACCAAGTGGCCATATTCGTACCATGCTCTCCACTAGTTTCATGCTCATTAAGTCTTGTGCTAAGATGTG…
DN15547_c0_g1_i1	Trinucleotide	(GCT)5	15	988	1002	AGAGAGAGCTGATGAGGCCA	ACACCAAATAAAAGCCGCAC	957	20	1153	20	60.246	60.003	197	DN15547_c0_g1_i1 len=1305 path=[1:0-688 2613:689-712 691:713-1304] [-1, 1, 2613, 691, -2]	AAAACAGTGTGTTTACTACTCTTAGAGTGGAGCCGACCAGGCAATAAGAAAAAAAAAGGAAACTGACAACTATATATGCTGCGCTTTGGCGTTCGTGATCAACACCGCTTTGATGCAAGATCGTGCTGCAGTGCGCTAGTAGAATCCTAATTCCGATCCATAGTATATATTGTGTATGCTCAAATAATGGAAATTATTACAAAGAGGAGGAGAAGTCGTCGTCCTCGCTGGAGCTGCTGCTGCAGTTAGCCGCCGGAGAGGAAGACGAGGAGGCCGTGTTGCTGAGCGAGACGAGCAGGTCGACGAAGGCTCCGACGATGAGGCCATGTGTGTTCTTGCCGTTGGCCCTCAGGTACCACCCCAGCATCTCCTCCAGCCAACTCCAGTCCTTGACGCCGC…
DN15608_c0_g2_i1	Trinucleotide	(TTG)5	15	152	166	GGAGGTGGAAAGGAAAGGTC	CCATAGGAAATTCAAGCACCA	51	20	225	21	59.912	59.946	175	DN15608_c0_g2_i1 len=502 path=[1:0-93 72:94-102 81:103-232 211:233-265 1335:266-289 268:290-501] [-1, 1, 72, 81, 211, 1335, 268, -2]	GAATTAGGTGTGAGCTGGGATGTTGAACTGTATGGAGAATTGCTCAAGATAGGAGGTGGAAAGGAAAGGTCATCAACTGTTACTCTCTCGAGTTATGATCATTAATTTACCTTTAGAAAATTTTATTTATTAGTAATAAAGATGAAAGGATTTGTTGTTGTTGTTGACAAAAGAAATATACGCTGACTTAAAATCAGAACTGAGATGGTGCTTGAATTTCCTATGGTATTTCATTGATCTGTATTCTGAATGAAAAGTTTAGTGTTCTTAAAAGCAAAGTTGTAATGATAAAAGTCCAAATTAAATGTAGAATATTGTTTAGCATTTGGTAGTGGTGCCAATACAGAATTATTTTGTGTCAAGGTCTGTGCAAGAATTTGTGTAATTCTGATGAAGAAA…
DN15617_c0_g1_i1	Trinucleotide	(TTC)5	15	548	562	GTCCACTGCTCATCCTGCTC	CGGTACAGGTCCATCGTCTT	509	20	702	20	60.989	59.989	194	DN15617_c0_g1_i1 len=1084 path=[1:0-428 2171:429-452 431:453-1083] [-1, 1, 2171, 431, -2]	TTAAAAGGGATGCTACTTTTCAATCGACTGAAAAGTAACATTACCGTATTATATAAGAGGAAAAAAAAAGAAAGAAGAAACAAGATTTATTTGGCATGAATCAATCAAGAAAACAAAATTACAAACTGATTCCAAAAACCAAGTTATTAACCAGAAATAAAATAATAATGTCCTCGGCGGGCGACGATGGTCGCCACTTCTTCTCGCTGATTCCGCCCGTCGTCCTGCAATGCAATCATCAACCACGCCGCCGCTGCTACCCTTCTACGAAAGACCGAGCCCAACAATAATAATAATGCCAACATGGCTATCATCATCAGCTCCTCCTCGTCCGCACACTGTTGCTCTTGTTGGCCAACAAGAACAAGAACAAGAAGCAGAGGAGCCGCCTCTCCTGGA…
DN15636_c0_g1_i1	Trinucleotide	(CTT)6	18	407	424	AGCTGACTGCTTTCTTGGGA	CTTGTGAGGAACAGGCAACA	312	20	474	20	60.134	59.873	163	DN15636_c0_g1_i1 len=905 path=[1:0-215 194:216-216 2093:217-274 256:275-747 729:748-804 786:805-816 2151:817-840 822:841-904] [-1, 1, 194, 2093, 256, 729, 786, 2151, 822, -2]	CCTTGCCCCGCTTTGCCATTCCTGCTCGGCATTGCCATTCCTGAGGCCATGCTTGACCAAACTACTACTCCTAGCCTCGTAGGAGTAGCACCTAGAGTACGAGAACCACTGGCGGCCGCGGCCTTGCTTGACGCCGTTGCAGGTTCGCCGCTCTCGTCAGCGGCCGGGGGGCGCCAAGTGGCATTTGGTCGACTTCGAAGATTCTTGGTGCCATGCCCATAGTCTTCCTCTCTGCGCGCCTAGGCCTAGCCTTGCTCGGCTTTACTCCTACAGCCTCGTAGAGGCATGCGTAGCGTGGCGTGAAAATACAAAAGCTGACTGCTTTCTTGGGAAAGGGTGGTCGCGTTAGCCGCGGGGGACCCAACCCCAGCTTACTCATTAGCTTAGCATTTGGGTTGG…
DN15645_c0_g1_i1	Trinucleotide	(TCT)5	15	607	621	CTGCAGTCACAATCACACCC	CACTCGACTTCCTCACCCTC	510	20	684	20	60.162	59.835	175	DN15645_c0_g1_i1 len=693 path=[671:0-567 1381:568-607 1256:608-692] [-1, 671, 1381, 1256, -2]	TGTTTTATAATATTATTTATTTTTTTATAATTAGTTTTATTAATAGATATATTTTAATTATAACATATTTATTTTAATATTTACATAAATTTTTTAAATAATACAGAAGATCAAAAGTGATATCTCAAAGTTAAAAACGACACTCTTTATAGAAGAGGTAGTAGTAGAGTAGGAGTAGAAAACAGTACAGGTGAAATAAATTAAAAGATAGAGATTAGCTTTACCTTCATCATGAATAATCATGATAAATAAACGTATGGAATGGAATCATTACAATGGGTGGGTCAGTGGGTGGATGGCGCATCCCGATCCAAGAAGTCCTTGACAGTGTGCGGGAACGGGAATCCTCCATTGGAGGCAAGCAGCAGGTGCGCCACCCTCGCGGACTCCCTGCTGCAT…
DN15677_c0_g1_i1	Trinucleotide	(GAG)6	18	169	186	GGATGAGGAGAAGGAGGAGC	TGACGAACGTCGCATCTACT	59	20	226	20	60.3	59.47	168	DN15677_c0_g1_i1 len=1513 path=[1491:0-331 3029:332-355 1824:356-1512] [-1, 1491, 3029, 1824, -2]	GACGCCGCCTCCTTGTCTCTGCTGCTCATGTCACAGTCACATGCGGATGCCGCCGGAGAGGATGAGGAGAAGGAGGAGCAACAGGAGGAAGAGCGGATCCGGCCGTACACGCGCAAGTGGGAGCGGCACATCATGGCCAGGGTCCAGGAGATGCGCCTGATTCATCAAGAGGAGGAGGAGGAGGAGCAGAGCAAGCATGATCATACTAGTAGATGCGACGTTCGTCACGACGCTCCGCTGCTGGTGATGACCGCGGGCGGGTACACGGGCAACCTTTTCCACGCCTTCAGCGACGGCTTCGTCCCGGCGTGGGTGACGTCACAGCACCTGCGCCGCCGGGTGGTGCTGGGCGTGCTGTCCTACAACCCCTGGTGGGCCGGCACCTTCTCCCACATCATC…
DN15701_c0_g3_i1	Trinucleotide	(CTT)5	15	453	467	TAATGGCGGCAGGATTTTAG	AAGAAGAGGAAGGCGAGGTC	366	20	502	20	60.054	59.957	137	DN15701_c0_g3_i1 len=777 path=[1861:0-83 1361:84-84 1362:85-177 8:178-776] [-1, 1861, 1361, 1362, 8, -2]	ATTTAGGGATAAAATATTATTTAGGTAAAGGCTAGGGGCTTTTCTGTAAAAATACAGTGCAAGAAAATAATTATGTAAAAAGTCAGGATTCTAAATACTCCCTCCATCCATCAAAAGAGGGCGTATTCCCCTTTGCTACAGAGACCAAGGAAAAAACGACTCCAATTAATCTCTGTTTCTCCCGATAGTTTGGTAATTAAACGCTTCGTTGTGCGGCGCAATTACGATCCTGAGTCCCCGCCTTTGTTTTGATTTCGTCTCACGTTGGTTGTTTTGATTTCCCTCGGACCCATTGTCAGCCACCTCCGTTGTTTTTAATCCCACCTGTTTAGGATCGGCAAAGTTTCCTTTTCGTTTCGCTCGTGCTAATGGCGGCAGGATTTTAGATTTTTGACCTCG…
DN15731_c0_g1_i1	Dinucleotide	(AG)11	22	510	531	ATCTGAAGCGTCCTGATCGT	ATCCATTGAACCTGGAAACG	464	20	585	20	59.834	59.79	122	DN15731_c0_g1_i1 len=595 path=[1:0-238 217:239-289 268:290-375 1297:376-399 378:400-594] [-1, 1, 217, 268, 1297, 378, -2]	TTTTTTTGAAGGAAAATGAAAAGAATAATGAATTAAACTCCACAGCATGGCCTTGCACGCCCTGTCAACGCCGTTACATCTCCTTGCACTTTGCAAGGCTTGTTGGTCTCGAACAAAAGAATGATCCTCCCGATCTACAACAGAGAGGCAAACTACCCAAAGAGAAAAGAAAAAGATGAATTCTACGTACAACTTGATCCCTGCAACCTAGCTGCCTCCCGTTGCAGGAACAAATTGTCGAAATCTTTTACGAACATCATGAGCAGATGCCTAACGACTCCTAAAGATGCCGCTGAAAATAAACTTAGCAGCAGTGCGTCGGAGGGTTGGGCGCGAATTTGAGATCGCCGAGCAGGTCCACGACCATCTCGATCCCACCCTCCAGCCACCCGTCCCCCT…
DN15897_c0_g2_i1	Dinucleotide	(TC)6	12	1513	1524	CTGTTTGGGATCGGACGTAT	GAATGGGTCAAATTTGTGGG	1480	20	1619	20	59.813	60.029	140	DN15897_c0_g2_i1 len=1707 path=[1:0-333 312:334-354 333:355-1044 4127:1045-1068 1047:1069-1706] [-1, 1, 312, 333, 4127, 1047, -2]	CTCCCCGAGTCCCCTTCCCCTCCACTCCCCCTCGCCCCTCTCCCCTCCCCGCGCCGCCGGCTGCCTCCTCGCCAAGGCAGTCGCGTCCGCTGCCACAGAGCAAACCACCCCCTCTACTTCCATGTCCAACCTTCGGCCGCCGCGTGAGCCGGGCGAAGCATGGCGTCGTCGCCGCTCCGGGCCGTTCGGATCTAGGTCGCTCACTGCGCGGTCTCCTCTCGCTCTCCAGCGTCACGAGGGTTCCCTCCATCTCCTTCCGGCAACGGCCGCTGGAGTCGCCCTTCGCTGGTAGGTCGGGCATGTCGAGCGCCACTGTACATGGACTGCTGGTGAGAGAACAGAACAACATCACATTATATGCTGTGGTAGTGAAAAGAGCAGAATGGGATTGGCGGGCGG…
DN15940_c0_g1_i1	Trinucleotide	(AGC)5	15	1340	1354	GCAGCATATCCTTCTGGGTG	AATGATGCAAGTACCCGGAG	1295	20	1486	20	60.624	59.955	192	DN15940_c0_g1_i1 len=1726 path=[1:0-663 3473:664-687 666:688-867 846:868-1725] [-1, 1, 3473, 666, 846, -2]	GCCAAAGGCGTGGTGTGGTTACTCTGCGACGCCGCCCCGGTACGCGTTCTCGGCTCCAACCTGTGCTCCTCCTCGTCTGACGCCGTGGCCCTTTCTGCGTGCGTGCCCGGTGTCGAAATTCTGATAGTCGCGTGAATCGGGCGTCGATTCCTGCGAGGCACGCGAATATTCTGAAAATATCTCCCTTCCCGGAGAAACGGCACGGACGAAGATAGCAGCCGTGCGCGGTACGGAAATATAGGACTCCGCCAATCGATAAGTCCTCTCCCGGATAGATCCGTGTTCATTGCTCTACGCGCGATGTCGCCGCCGCCGGAGACCATGCGGGGTTGCCCGCTCCCATCGGAACTCCTCCTCGACATCATCGCGCGCACGGACCTCCTCACCCTGATCCGCTGC…
DN15967_c0_g1_i1	Trinucleotide	(CCG)5	15	317	331	GACACGTACGACGAAGTTGC	ATGTTCAGCGGCATCCAC	233	20	425	18	59.369	60.663	193	DN15967_c0_g1_i1 len=696 path=[674:0-431 1691:432-455 1107:456-458 1110:459-618 1270:619-695] [-1, 674, 1691, 1107, 1110, 1270, -2]	AATTAAACCATGGGATACAAACACGACTCAAATCAACATTATTCTACGTTACAAACATTCGAGCTCTTAGCGACTGCTTAATCAGCAACGTACTAATGCAAAGCTAATGAGGAAGCCAAATAGCCAATACTGCCATTAGTGTGGTACAGAACACAGATAGCGGCCGCCAGCCGTGTACGAGGACGCGAAACCATCACGACATTTCACGGGAGGACATCAGGAACAAGACATAAGACACGTACGACGAAGTTGCGCTCGTGCTCGAGCAGCACGAGGGAATTACGGGATGCCGCCGCCGCCACCTCCGCCACCGAGCCCGCCGCCGCCGCCGAACCCGCCGAACGGGCCGGCGCCCGCGACGGCCCCACCGAACGGGCCGAACCCAGCGACGCCCCCGCC…
DN1608_c0_g1_i1	Trinucleotide	(GCG)6	18	553	570	AGATCCTGCTCGAGATGACG	GCACCACAGAAGACACATGG	465	20	607	20	60.52	60.162	143	DN1608_c0_g1_i1 len=627 path=[605:0-520 1257:521-544 1127:545-626] [-1, 605, 1257, 1127, -2]	GTTGCTTGCACATGAAATCAGTTGAATATTTCCAAATAAACAAACTCAAATGCCACTTAGCATCACTGAGGTATTAAAACATGGCGGCATGAAGATGGACGAACTCAAGTGAAAAATACACAACAAATCAACAGATCAAGTAGGCAAGAACTTATAGATCAAACAAGACATTATGCCAAAATCAAATGGACGACTAGAGTCAGTACATCAACAAACGTCAAGCAACGAATCATCTGGGAACATCAACCAACGTACACATCAATTCCTGGGACGCCATTCTGTCCAGTATTACACCTTGCGGATGGGGAGAGAACGAGGGCTCGGTGAAGCTTCGGATGCAGGGTCAAGGGCAGCTAGAGGAAGGCGGTGAAGCTCCGAACGATGATGGAGGGTCGAGAG…
DN16154_c0_g1_i1	Dinucleotide	(GA)6	12	994	1005	ATCTCGCTCGGCTAGGTCT	CTCCCCCAGGACTCTCTCTC	903	19	1032	20	59.155	60.336	130	DN16154_c0_g1_i1 len=1072 path=[1:0-395 2111:396-409 387:410-472 450:473-1071] [-1, 1, 2111, 387, 450, -2]	TTTTTAACAAAACTTATGGGTTGTTTTTTTAGGATGCAGGTTAAAACTGGAAATGCAACAATAGTTGGACGATCGAAGGATGTGTTACCTCTGCTTAGATCAAATGAATATAGGACTTATTTTTAGTTTGAGAATCATGATGCTATAATGACTTTGTGTCTATGAAAACTAACACTAAAAGCTATATACTTCCAGCACTACCACAAAAATCTACTGTAGCTGCGAGTAAAAAGATAGTGTAGCGGCGGGGATGGCATACTCCCGCTGTCTATCCGCAGCTAAAAAGAATTCGTATTAACGGCGGGTACAAGTTCACCGCCGCAGAAAAATGTTACAGTAGCGGCGGTCGATGAAGTCACCCGCCGCTACGATTACAGTGAGAAAACAAAAAAAAAAAGC…
DN16196_c0_g1_i1	Trinucleotide	(TTA)5	15	471	485	AGCAGCAGAGAATCACACTCC	CTGCACCTCAAAGGGACAAC	421	21	577	20	59.619	60.69	157	DN16196_c0_g1_i1 len=578 path=[1:0-205 1133:206-229 208:230-231 210:232-244 1062:245-267 210:268-280 223:281-577] [-1, 1, 1133, 208, 210, 1062, 210, 223, -2]	TTCGTACCGCCTTAACTGTTTCTTTCAGCCCCATAATTTACCCATACATATAGCAAATGATAGCATATGAAATGGTTTCTCAGGATAGAGTTCTGTTTAGAGAGGCAAACCTAAGTTTTACCATTCACAAGAAATGCTGATAGGAAAAAGTTATAATATCTCTTTCTTTTTATGATGATGTTATTCAGAAATCAGAATAGGTTTGGAATATGAGCTAAACCATTCTGAATAATTGCAAAATGGAAATGAGCTAAACCATTCTGAATAATTGCAAAATGGAACGGAAGATTTTTCTTATAACGGTACTAACTGGTTCAGCCTATGCTCGTAGTTCCTAACGATAACGAGTGCTTGAACCACTTGCACTTGGATATAACCTGACCAAGTTGCTCATATACT…
DN16310_c0_g1_i1	Dinucleotide	(GT)6	12	1051	1062	CTATGCGTGTGCATGTGTCA	TGCTCCTAGGCATTCCGTAT	1029	20	1153	20	60.347	59.691	125	DN16310_c0_g1_i1 len=1206 path=[1:0-686 2587:687-710 689:711-931 2589:932-955 934:956-976 955:977-1015 994:1016-1053 2588:1054-1077 1056:1078-1205] [-1, 1, 2587, 689, 2589, 934, 955, 994, 2588, 1056, -2]	ATCAAATGGATCGACTGTGAATCCACCCCGGCCACCACCGCCTCCTCCTCCTAAATTTGCCACAAGGAGTACTGGAGTTATGAAGAGAGCACCGCAGGTGGCAGAGCTCTACCATTCACTTATGAGAAGGGACTCAAAAAAGGATACTTCCAGTGGTGGGATCTGTGAAGCTGCTAACTCTGCAAATGTGCGGAGTAGCATGATTGGTGAAATTGAGAACAGGTCGTCCCATTTGCAGGCTATCAAGGCGGATGTTGAGACTCAAGGTGAATTCGTGAAATCGTTGATTAAGGAGGTGACTGATGCAGCCTACAAAGATATTGAAGATGTGGTTGCTTTTGTGAAGTGGCTAGATGACGAGCTTGGCTTCCTAGTGGATGAGAGAGCAGTGTTGAAGCA…
DN16358_c0_g2_i1	Dinucleotide	(CT)10	20	71	90	CGTCTCTGCAGAACTCTCCC	GAACCGAATCATGAGGAGGA	41	20	114	20	60.135	60.011	74	DN16358_c0_g2_i1 len=623 path=[1175:0-296 1449:297-317 283:318-622] [-1, 1175, 1449, 283, -2]	AGCTCACTTTGGCTTAAAAAAAAAGAACAACTCAATCCGTTCGTCTCTGCAGAACTCTCCCTCTCTCTCCCTCTCTCTCTCTCTCTCTCTCCGAATCCTCCTCATGATTCGGTTCTGGTTCCTCTCCCTGAATCCTCCTCGATGGATTCGGTCCTGGTTCCTCTCACCCAGAATCCTCCTCGACGGATTTGGTTCTGGTTCCTATCTCTCCGAATCCTCCTCGACGGATTCCGTTCTGGTTCCAGATCAAGGATACCGTGGCGGCTGCAAATCTCCAGCATGCGTGGAGTCTAAAAGTATGTAACCACTTGAATTTGTCCATGGCCTTCTGGAATTATACTAGTCCATGCTTACAACCTTTGTTTTGCAAGTGGAGTCCAATATGTTACTGACTTTGTA…
DN1636_c0_g1_i1	Dinucleotide	(GA)6	12	324	335	AAGAGGGAGAGAGAGGAGCG	AAATCCCTCACCTTGCCTTT	292	20	414	20	60.23	59.94	123	DN1636_c0_g1_i1 len=597 path=[2:0-62 2:63-102 41:103-462 401:463-529 401:530-596] [-1, 2, 2, 41, 401, 401, -2]	CCGGGGCCGCCGCCCCGCCCGCCAAAAGCGCCGCTCGCGCCCGGGGCCGCCGCCCCGCCCGCCAAAAGCGCCGCTCGCGCCCGGGGCCGCCGCCCCGCCCGCCGCCAAGAGGGGCCGCATCCGAGCTTCAAATCCAAGCAGTAGCGAAGAGGGGCCGCGCCCGAGCCCGCCTCTCCTCGCCGCGGCCGCGTTCGCGCCCCGCGCGCTCGACCCCGGCGCCACGTACGCCGTCGCGAGCCTCGACGAAGTGGCGGCGAGATTGGGGACTTTCGGGTCTGGGAGTGGGAGAGGAAAGAGGGAGAGAGAGGAGCGTGGTGTGGAAGGAGAGAGAGAGAAAAGAAAAAAAACAAAAAAAGAAAAAAATGGTGGACCCCACCGTTTGAGGGCTGTAAAAGAAAG…
DN16406_c0_g1_i1	Trinucleotide	(CCG)5	15	72	86	AAGTCGTCGAGCGTGAGG	CAAATTGTGCTCGCTGCAT	35	18	168	19	60.138	60.974	134	DN16406_c0_g1_i1 len=1285 path=[1263:0-836 2077:837-1284] [-1, 1263, 2077, -2]	GGGTGTCGTTGGCAATGCCGTCGCCGACGGCGCCGAAGTCGTCGAGCGTGAGGAGGATGCGGGCCTCTGCACCGCCGCCGCCGCCGCAAATTAAGAGCGCGGCGATCACGGCCGCGAACGCAGCCGGCAACAAGGCCACGGCCATCCTTGATGCAGCGAGCACAATTTGGCGCTGGGCCCCCGGGTGGCGCTGCTGTTACGCGCGCGCGCGCCGAACAGGAACACGGCCGGTCTCGGGAAGGGAGAGGACGGGGGGAATGAAGCGAACGCTGGAAGAAACAAGGTTGTTGGTGGTGGTGGCAACAGTGGATGTACGACACCTAGCAACTAGGATGCATGTGCCGCCTTGTACCTCGGCGGTGGCCTGGGCCGGACGGCTGGGCACTCTGCCTTTCCTTC…
DN16406_c0_g1_i1	Dinucleotide	(CG)6	12	200	211	GATGCAGCGAGCACAATTT	CCTTGTTTCTTCCAGCGTTC	149	19	283	20	59.971	59.853	135	DN16406_c0_g1_i1 len=1285 path=[1263:0-836 2077:837-1284] [-1, 1263, 2077, -2]	GGGTGTCGTTGGCAATGCCGTCGCCGACGGCGCCGAAGTCGTCGAGCGTGAGGAGGATGCGGGCCTCTGCACCGCCGCCGCCGCCGCAAATTAAGAGCGCGGCGATCACGGCCGCGAACGCAGCCGGCAACAAGGCCACGGCCATCCTTGATGCAGCGAGCACAATTTGGCGCTGGGCCCCCGGGTGGCGCTGCTGTTACGCGCGCGCGCGCCGAACAGGAACACGGCCGGTCTCGGGAAGGGAGAGGACGGGGGGAATGAAGCGAACGCTGGAAGAAACAAGGTTGTTGGTGGTGGTGGCAACAGTGGATGTACGACACCTAGCAACTAGGATGCATGTGCCGCCTTGTACCTCGGCGGTGGCCTGGGCCGGACGGCTGGGCACTCTGCCTTTCCTTC…
DN16489_c0_g1_i1	Trinucleotide	(CAG)5	15	789	803	TCCACTTCTGACGACACCAC	ATCTTGAGCACCCACCGTAG	762	20	928	20	59.712	60.134	167	DN16489_c0_g1_i1 len=932 path=[1:0-228 207:229-252 231:253-785 1909:786-809 788:810-931] [-1, 1, 207, 231, 1909, 788, -2]	AAACAATCACCCAATAGTACTGGAAATTGATGTCCCTCTATCTTTATTAAATGTTGGGAACCATATATATGGTGCCAAGCAAGGAGCATGGAGTTCATTGTTCACTAGTAACACTAAGTGTCAAAAACAACTAGAGCGTTCCAAGGGCAGGAGTCTCTCATCCTGGTATTGAGTTTAGTTTCAATCGGCAGCATGGCACCTGCACAAGAGGTTCAGCTCCAGATAAGAGCAGGGATCACCGAGCAGGAACCGGACCGTGACGACGATGGACCGAAAGGCGGCGCGACGGAGCGGTCGAGTCGACGACACAGCGTCTGGTGGTGGACGACGGTGGTGGTGGACATGCTGATGGTGATCTGCGGGCAGACGGTTGCCACGCTGCTGGGCCGGCTGTACTAC…
DN16517_c0_g1_i1	Trinucleotide	(GAA)5	15	600	614	TCACAGTTGTCTGCGGTAGC	TTAGATGCCATGCACAAGGA	469	20	642	20	60.056	60.22	174	DN16517_c0_g1_i1 len=714 path=[1:0-263 1479:264-287 266:288-558 1480:559-582 561:583-713] [-1, 1, 1479, 266, 1480, 561, -2]	GGCGTGCTGCTTCACGTCGGGGCGGAGCAAGCCGTGCTCCTGAGCCGGTCGGCGTTCGGGCAGCCCGTGGATCCTGCGGTCACGACGGCAGGCCACTTCCAGGTGGGCCCCGAGGAGATGTTGTGCCTGCTGCACGCTCTCCGGTGCATCACCGTCGTCAAGCCGGAGACGAAGGAGATGATGAGCGAGGAGGAGGTGTGGAGACACCTGATGAGGTCGATGGCACGGCCGGGCTTCCCGGAGCTGTACGCGGCGTACTGGCACCTCCGGCGCCGGAACTGGGTGGTCCGGTCGGGTTTGCAGTACGGCGCCGATTTCGTGGCGTACCGGCACCACCCGGCGCTCGTCCACTCCGAGTACGCCGTCGTTGTTGTCGGTGATCGGAGAAGAAGAGGCCGG…
DN16530_c0_g1_i1	Dinucleotide	(CT)6	12	304	315	CACCACTCCGAACTCCATTT	GGCGCATACTCTTGTGTCCT	227	20	338	20	59.966	60.285	112	DN16530_c0_g1_i1 len=657 path=[635:0-516 1366:517-540 1153:541-578 1365:579-602 1215:603-656] [-1, 635, 1366, 1153, 1365, 1215, -2]	TCTTTTTCCACTGCACGTGGTTGATACCTGCCCACCGTTTCAAAAATAAATGATGTCAAGCAGTAGTTCGTGACCATACATCCTTCCAATAATCCGTTCGGACCTGGTATTTTTATCCAATCTGATTTTGGTTAGTGGCCTTATGTCTGCTGTCCTCTATCTACCTATCTCTTTTCAAATCTCATCAAATAAACCACCATATAATATCTCACTCCCTTATCTCTGTCCACCACTCCGAACTCCATTTCTCCCTTATCCCCCCACCCCCAACCCCAAACACACACACTCACTCAACATCTCTCCCTCTCTCTCTCTGCCAAGGACACAAGAGTATGCGCCACCATAAATAAAATCACACCTGCAAATTAGAAGTTGAGCTGAATAACTCTTAAACAAGGA…
DN16541_c0_g1_i1	Dinucleotide	(TC)6	12	190	201	GACGTGACCTCAGCTCCTCT	GGTGAGTGTTCTTCGCCATT	169	20	273	20	59.585	60.119	105	DN16541_c0_g1_i1 len=819 path=[797:0-475 1739:476-499 1274:500-699 1737:700-723 1498:724-733 1738:734-757 1532:758-818] [-1, 797, 1739, 1274, 1737, 1498, 1738, 1532, -2]	CGGCGAGCTTTGACATCCTGCGGACCGGATCAGCCAGAGGAGAAGCGACGTGACCAAACTGCCCCCGCGTCCTCGACCCGTCCCCGTCCTTAACTAACTTCTCCCCGTGCCGCCTCCACGCCGTGGAAGGCTCGGCTCTCACTTCCCCGCAGGGGAATGTTGTGGTGACGACGTGACCTCAGCTCCTCTTCTCTCTCTCTCATTCGGTTCCACTTGTCAACCCAGATGTTTCTCCACTCCCTGTTGATGCAGAAAATGGCGAAGAACACTCACCAATCAAGCGACGCATCACGCAGAAAAGACGGCGGCGCGAAATCAGCAGCAGGCCTGTCGTCGAAGAAGTCCCCGTGGTACCAGCGCGCGGTGGAGGTGCTCCTCCTCGTCTGGAAGCAGCCGCCG…
DN16541_c0_g1_i1	Trinucleotide	(GGA)5	15	739	753	ACTCCGAGTCGCTCTACTGC	GAACACGCGGGCCTTACT	577	20	773	18	59.775	61.208	197	DN16541_c0_g1_i1 len=819 path=[797:0-475 1739:476-499 1274:500-699 1737:700-723 1498:724-733 1738:734-757 1532:758-818] [-1, 797, 1739, 1274, 1737, 1498, 1738, 1532, -2]	CGGCGAGCTTTGACATCCTGCGGACCGGATCAGCCAGAGGAGAAGCGACGTGACCAAACTGCCCCCGCGTCCTCGACCCGTCCCCGTCCTTAACTAACTTCTCCCCGTGCCGCCTCCACGCCGTGGAAGGCTCGGCTCTCACTTCCCCGCAGGGGAATGTTGTGGTGACGACGTGACCTCAGCTCCTCTTCTCTCTCTCTCATTCGGTTCCACTTGTCAACCCAGATGTTTCTCCACTCCCTGTTGATGCAGAAAATGGCGAAGAACACTCACCAATCAAGCGACGCATCACGCAGAAAAGACGGCGGCGCGAAATCAGCAGCAGGCCTGTCGTCGAAGAAGTCCCCGTGGTACCAGCGCGCGGTGGAGGTGCTCCTCCTCGTCTGGAAGCAGCCGCCG…
DN16565_c0_g1_i1	Trinucleotide	(CAG)5	15	231	245	GTTCTTGTTGGCTTCTTCGC	CACTCGCAGCTCACAGACTC	103	20	278	20	60	59.922	176	DN16565_c0_g1_i1 len=631 path=[1:0-112 1379:113-136 115:137-383 362:384-446 425:447-630] [-1, 1, 1379, 115, 362, 425, -2]	TCTTCCGATCTCAGCGCAGAGCTCCGCTTCACAAGCAAAGCAAGAACATCTCCCCAAACCTTAAATTAGCATCTTCGTTGATCAACCCACACACGAATCGTTCGTTCTTGTTGGCTTCTTCGCGCGGTCAGCGACTGATTATAACCAGATACCTTTCTTGGAGGCCGAGCTCGGCTGGTGTTCGTGTTGTTGCAAGATCAAGTTCTAGTTGATTTGCTTGGTGGCATTACCAGCAGCAGCAGCAGCAAGCATGGAGGTGGAGTCTGTGAGCTGCGAGTGCTGCGGTCTGGAGGAGGAGTGCACCGGCGAGTACATCGGCGGCGTGCGCGCCTACTTCGGCGGGAGGTGGCTGTGCGGGCTGTGCTCGGAGGCCGTCAAGTACGAGGCCAGCAAGTGCGC…
DN16589_c0_g1_i1	Dinucleotide	(TA)6	12	467	478	CTTTTGTTTCGAACGCATGA	ACTGTTCCTTGGTCACGGTC	384	20	571	20	59.849	60.009	188	DN16589_c0_g1_i1 len=754 path=[813:0-679 1470:680-753] [-1, 813, 1470, -2]	GGACTTCGTAGCGTAGACCGTGACCACAGTTGGCGCTGCCTCGAGGCAAACTGCATCTGCAGTACTGTTACACACGATCAATAATTCTGTACATTCTTGACTGTTTTGCCACGAGTGGAACTGGACCAAGACCGAGGACTGTTGAGTGAACTGTCATTGTCCATCCTTTGCCCCTTCGCCTAACCAAAAAGCCAGCTGCCTTAATCATCGTGTTTGGCAAGACCGTTGACCGGAACCTATCATTGTACTACTGTGAACGATGTGATCTGCTTGCCTCGCTGTGCTCACAAAAATGGAAATTTTTGATAGTTTAACCTTGTTTACCACAAGGGTAGGAAGAAGGATAATGTATTTGTCAAGTAGTATAAAACGCGCAATGCCTGACTTTTGTTTCGAACG…
DN16594_c0_g1_i1	Trinucleotide	(GTT)5	15	424	438	GCGTCTTTCACCTCGAAGAT	CACAGACGTAGCCATGATCG	358	20	546	20	59.434	60.287	189	DN16594_c0_g1_i1 len=547 path=[525:0-192 1170:193-216 719:217-345 1171:346-369 872:370-478 1169:479-502 1005:503-546] [-1, 525, 1170, 719, 1171, 872, 1169, 1005, -2]	TTTTTTTTACAGGTGGGAAATGGGTGGTAACCACCCCCATTTACTTTTATTGTTCGTCATCAACAGTTAGGCCTACTGCTCGATGCGGGCGGGGAAGGTCTGGATGCGAATGGCTCCGTTCCTGGCCTGGACCTTGTCGTCCTGGAAGCACACCAGGATGTCCTGCACGGCCTTGAGGATCTTGGCACCTCCCTCGGCGAGCTGGTCGCGATCCTTCTGGGTGCCCTCCCAGGTGTCGCGAATGGCCTGCATCCGGCAGTCGAGCCAGTCGTCGGTGGGCTGGCACTTGGCGAGGTTGGCGAGGAGCAGAGGGGGGATGTTAAGCAGGAGGGGCAGGTCCTTCTTGGCTTCGTCGATGGCGTCTTTCACCTCGAAGATCTTGGCGACGAGGCAGGTGGC…
DN16702_c0_g1_i1	Trinucleotide	(CGC)5	15	329	343	AGTCCCTCCCCTCGTTCTC	ATGTTGGCGCACACGAAG	189	19	381	18	60.599	61.905	193	DN16702_c0_g1_i1 len=973 path=[1:0-604 1949:605-628 607:629-972] [-1, 1, 1949, 607, -2]	CCAAAAGCCACGCCATCCCGCTGACCCATCTAGCCCACCTGCTCCGCCGCCGGCGACTCGCCACCGTCACCTTCTTCACCACGCCGGGCAACGCCGCGTTCCACCGCGCCGCGCTGTCCGGCGCCGACGACGGCGCGGCCGTCATTGAGCTCCCATTCATCAAAGACCAGCCCGCCGCGGAGTCCGTCGAGTCCCTCCCCTCGTTCTCCTCCTTCCCCGCGTTCGTCGACGCCATGTCGGCGCTGCGGCCGCGGTTCGAGGAGGCGCTCGCCGCGCTGCGTCCCGCCGCCAGCGTCGTCGTGGCCGACGCGTTCCTGCGCTGGGCGCACGCCGCCGCCGCCGCGCTCGGCGTCCGGACGCTGGCCTTCGTGTGCGCCAACATGTTCGCGCAGGTCGTCC…
DN16742_c0_g1_i1	Dinucleotide	(TC)11	22	40	61	ATTCCGTAATCCGCACTGAC	TAGGAGGGAGGGACTAGGGA	5	20	84	20	59.962	60.023	80	DN16742_c0_g1_i1 len=681 path=[1:0-250 229:251-680] [-1, 1, 229, -2]	GGGAAATTCCGTAATCCGCACTGACCTTCTTCCTCCACATCTCTCTCTCTCTCTCTCTCTCCGCCTCCCTAGTCCCTCCCTCCTAAATTTGAATCCAAACCCCAAATAGACATCTACCAAATAGACATCTACCATCCATCTCGCCAACGCATAAATAGAATTCCCAATCCAAACCCGAGCCCAAACCTCAAGTCCTCAACCAACCGAGAGGAAGAAGAATGACGGAGTACTTCCCCGAAAAGAGGAATCTGGTAAGAATGCTTCAGGATGGCCTTTCTCGAATGGTAGTTTCGTTTTATTAGATTCTGGGTGAGTTGTGCGGGTAGATTGTTTAGGATTTTACTTGCAAACTGCACCGTGTTTTATTTTTACTTGAGCGCAGCGAGATTATAGTGCGTG…
DN16758_c0_g1_i1	Trinucleotide	(GAG)5	15	383	397	AACCCAGTTCACCTGTCGTC	ATGCTCAAGATTCAGAGGCG	257	20	435	20	60.009	60.504	179	DN16758_c0_g1_i1 len=584 path=[562:0-125 665:126-206 746:207-583] [-1, 562, 665, 746, -2]	GGACAAACATCACCATTTGTACCACTGCAATAAGCTGCCACCATGGCTGAGTGGCAACTCTTCTTGATCAGCCAGCACTCCTCGTCGACATCCTGGTGGTGATCACGCCTCAGAGGTTTCTGAACATTCTGAGGCGGCAAGGCATCCAGACTGTAGGCAGTGGCGGCGAATTCGAAAGACCGGACCTTTTCTTCTTCCTTGCGATCCACTCCCTTGTTGCCATCTTGTTCCCGGACGATTGGGGACGACGGCGCAGCAACCCAGTTCACCTGTCGTCGAAGGCCAGACTCTGCAACGGCGGCCGGGCGTAGCTTCTTGGACAACCAGATTACTTTTCCGCTGTATGCGCGTCTACGCTTGAGCTTCACCGGTTCTTGAATCCGAGGAGGAGGAGGAGGC…
DN16771_c0_g1_i1	Dinucleotide	(TC)10	20	761	780	GTAACGAACTATGGCCGCAT	GTCATCTCTATCGCAACGCA	689	20	838	20	59.988	59.979	150	DN16771_c0_g1_i1 len=870 path=[848:0-680 1506:681-732 1558:733-752 1578:753-806 1632:807-813 1639:814-834 1660:835-869] [-1, 848, 1506, 1558, 1578, 1632, 1639, 1660, -2]	AACCATGCGTGCCGCCCCACTTTCTTTAAAGCCAAGGCTTTGCTATGTTACGCGTAGTTATTCCCGTTATCCGGTGACATTATTGCTTTTCGCATTCGTCACCCCTTTAATTTCTTTATGTGTCCGATATCCTCTATCTTGTCAAAACTAGGAATCTGGATTCCATAAATAACATGTGTTGCTTTTGCAGCGCTTGCAAAGATTTAATCGGGGACGAAACCTTGAGGGACTTGAGCTGTTTTTTTTTTTAAGAAACTCTGTTTAGCTGTTATGAATATCCTTATAAATGCTGAAAGGAAAGGTTGCTAAAACTGGAAAAGTAACACAATTTCTTGGAAAATATAACTGTTAGTAGTAAAGTATACAACTGAAATAATGGGATATTCTCGTAAAAAATCT…
DN16842_c0_g1_i1	Dinucleotide	(GT)7	14	475	488	TGGACTGAACTCCTGCCTTT	AACTTTATAACCCCCGCTCC	343	20	530	20	59.844	59.333	188	DN16842_c0_g1_i1 len=532 path=[510:0-208 696:209-232 720:233-271 759:272-309 797:310-352 840:353-531] [-1, 510, 696, 720, 759, 797, 840, -2]	GACTACCTTCCGATAGTTTTTTCGCACTTGATGTCCCCGTACATGAGCCTGATTATGATAAACAAAGATAGGTTAAATCTTATGCTTCTATAGGACTGTTTCACATACAGTCAGGAAAACCTAGGATTTTTAGTAACTCACAGTCATGACCAAAGTACGGACAGCTTATCTAACTCACAATTTTGCAATGCATATAGCACAAAAGAATTTACATGGCTACAAGGAATGTCATACAACTGTTACCCTCGTAATTTGATCTATACTACCTTGAATCAGAAGTCTCATTTACTACTTATATACAATGTAAAAAAATACATTTTTATTAGTATAATAAGGCTACAGCTGGACTGAACTCCTGCCTTTTTCTCTGTAAGTGTGGGGTACGAACACATGTTCAAA…
DN16874_c0_g1_i1	Trinucleotide	(ATC)5	15	626	640	CTACGTGCAGAACGTCGTGT	ACAGCAACCCCGTTTATGAG	560	20	691	20	59.97	59.993	132	DN16874_c0_g1_i1 len=1273 path=[1251:0-1272] [-1, 1251, -2]	GGGCAGGGGCGATTCCCGGGAAGAAGGGGATCCAGCCAGGGTAAGAGAGAGACGCCAAAATACCAGCGCCAAATTCGGACCATGGAGCGCGCCGGCGGCGCGACCACCGAGCCGAATCCTATGAAGAGGAAGCCAGCAGAGGAGACACTTGATCCACCGGATGAGAAAGAGGCGGAGGAGGGCAAAGTGATGCCGGTGGAGTTGCTTCAAGACCACAAGTACGCCGACATTTTCCCGTGGCTCTACAGACTCAACGATACCAGCGAGACTAGCAGAGAGTCCATGATGATATCGCTCAGACCCGAGGAGGATTGGGAGCGCGCCTCTAGACAACAAGTCGGCTGCCACATGTTGCAGATCTTCTCACTCAAGCTCAGCAGTTCACCATCATCCATCACC…
DN16886_c0_g2_i1	Dinucleotide	(CT)7	14	190	203	GCATGGCCTAGTCAACCAAA	TGCCTTCATTTCTTCCCTTT	70	20	227	20	61.032	58.762	158	DN16886_c0_g2_i1 len=736 path=[5033:0-51 1700:52-74 1723:75-363 5139:364-387 2036:388-441 2090:442-449 2098:450-735] [-1, 5033, 1700, 1723, 5139, 2036, 2090, 2098, -2]	TTTTTTAAGTAACTGTTTTCATTCTTATATGTATGCATCTGCTTAATTTCAGCATGAATACAAACTGCAGGCATGGCCTAGTCAACCAAAGAAAGGAAATGAATGCACTCACTCTCTTTGTCTCAAGAAAGAAAGAAATGAAACTATTCCTCTCTCTCTCAGTAGAAAAAGAAATAAATGAAGGCACTCCTCTCTCTCTCTCTAAAAGAAAGGGAAGAAATGAAGGCATTCCTCTTTCTGTGTGTAAGAAAAGAAAGAAAGAAATGAAGAGAGTCCTTTCTGAAGTCATTAATGCGACAGATTCAAGGAATTAATAGTCGGCCGCCGTATTCATTGTACATAAACAGGGGAAGAGGAGCTCCTCCTCCTCCTCTTCCTATGGCAAGACTTGCTACTGCT…
DN16886_c0_g2_i1	Trinucleotide	(CTC)5	15	359	373	CATAAACAGGGGAAGAGGAGC	TGGCAGTATTGCTTCGACAC	338	21	426	20	60.082	59.871	89	DN16886_c0_g2_i1 len=736 path=[5033:0-51 1700:52-74 1723:75-363 5139:364-387 2036:388-441 2090:442-449 2098:450-735] [-1, 5033, 1700, 1723, 5139, 2036, 2090, 2098, -2]	TTTTTTAAGTAACTGTTTTCATTCTTATATGTATGCATCTGCTTAATTTCAGCATGAATACAAACTGCAGGCATGGCCTAGTCAACCAAAGAAAGGAAATGAATGCACTCACTCTCTTTGTCTCAAGAAAGAAAGAAATGAAACTATTCCTCTCTCTCTCAGTAGAAAAAGAAATAAATGAAGGCACTCCTCTCTCTCTCTCTAAAAGAAAGGGAAGAAATGAAGGCATTCCTCTTTCTGTGTGTAAGAAAAGAAAGAAAGAAATGAAGAGAGTCCTTTCTGAAGTCATTAATGCGACAGATTCAAGGAATTAATAGTCGGCCGCCGTATTCATTGTACATAAACAGGGGAAGAGGAGCTCCTCCTCCTCCTCTTCCTATGGCAAGACTTGCTACTGCT…
DN16886_c0_g3_i1	Dinucleotide	(CT)10	20	60	79	GGCCTTTTGAATTCTGGAGC	TGCCTTCTTTTCCAACTGCT	34	20	159	20	61.072	59.993	126	DN16886_c0_g3_i1 len=1836 path=[1:0-1721 1700:1722-1744 4767:1745-1835] [-1, 1, 1700, 4767, -2]	GTTATTTCTTTGGCCGTTACAGTACAGTAAGAAAGGCCTTTTGAATTCTGGAGCTGCCGCTCTCTCTCTCTCTCTCTCTTTTAAACAAGGACTAAGCGCTTCATAAGTGATTTGATGGATTGATGGTGCTGCAAGCGCAAAGCAGTTGGAAAAGAAGGCAATCAAGCTGGGCATATGGTGAGCAAGAGCAACCACTCCTGCAATTGGTTAGTCCTTGCTCGTCAAACCTGGCGAGCACCAGCACCACCATAGGTCACAAGGAAGGAGTAGTTACTTGTTCCATTATGATCACAGGAGAGAAGAAAGAAAGAAGTTAGTAATGATCACCAGTAGTATAGAGAATGAATAAACAAGGTCATCGCCATGGAACTGCTCCTCCTATGTTTACAGGTATATATA…
DN16886_c0_g3_i1	Trinucleotide	(GCG)5	15	950	964	GACATGCTCGTCACGCTG	TGAGGATGAGGACGAGGAAG	913	18	1105	20	60.15	60.34	193	DN16886_c0_g3_i1 len=1836 path=[1:0-1721 1700:1722-1744 4767:1745-1835] [-1, 1, 1700, 4767, -2]	GTTATTTCTTTGGCCGTTACAGTACAGTAAGAAAGGCCTTTTGAATTCTGGAGCTGCCGCTCTCTCTCTCTCTCTCTCTTTTAAACAAGGACTAAGCGCTTCATAAGTGATTTGATGGATTGATGGTGCTGCAAGCGCAAAGCAGTTGGAAAAGAAGGCAATCAAGCTGGGCATATGGTGAGCAAGAGCAACCACTCCTGCAATTGGTTAGTCCTTGCTCGTCAAACCTGGCGAGCACCAGCACCACCATAGGTCACAAGGAAGGAGTAGTTACTTGTTCCATTATGATCACAGGAGAGAAGAAAGAAAGAAGTTAGTAATGATCACCAGTAGTATAGAGAATGAATAAACAAGGTCATCGCCATGGAACTGCTCCTCCTATGTTTACAGGTATATATA…
DN16886_c0_g3_i1	Dinucleotide	(GT)7	14	1271	1284	GCATCCTCATTCATCCCAAT	TCGCACTACACACTGGAAGC	1214	20	1364	20	59.715	60.056	151	DN16886_c0_g3_i1 len=1836 path=[1:0-1721 1700:1722-1744 4767:1745-1835] [-1, 1, 1700, 4767, -2]	GTTATTTCTTTGGCCGTTACAGTACAGTAAGAAAGGCCTTTTGAATTCTGGAGCTGCCGCTCTCTCTCTCTCTCTCTCTTTTAAACAAGGACTAAGCGCTTCATAAGTGATTTGATGGATTGATGGTGCTGCAAGCGCAAAGCAGTTGGAAAAGAAGGCAATCAAGCTGGGCATATGGTGAGCAAGAGCAACCACTCCTGCAATTGGTTAGTCCTTGCTCGTCAAACCTGGCGAGCACCAGCACCACCATAGGTCACAAGGAAGGAGTAGTTACTTGTTCCATTATGATCACAGGAGAGAAGAAAGAAAGAAGTTAGTAATGATCACCAGTAGTATAGAGAATGAATAAACAAGGTCATCGCCATGGAACTGCTCCTCCTATGTTTACAGGTATATATA…
DN16918_c0_g1_i1	Trinucleotide	(CCG)5	15	176	190	GATGGAACCTCATGGCCTC	GCCGGAACGTGACGTAGTAG	106	19	255	20	60.432	60.71	150	DN16918_c0_g1_i1 len=541 path=[1:0-68 47:69-256 235:257-331 310:332-540] [-1, 1, 47, 235, 310, -2]	CTACCCTGCCTCGCCGCGCTGGGCCGGGCCGTGCTGGGCCTGGAGATGGAGCCGCAGTTCGACCGGCCCTACCTGTCGGCCTCGCTGCAGGACTTCTGGGGCCGGCGATGGAACCTCATGGCCTCCGCCGTGCTCCGCGCCTCCGTCTACCTCCCCGTCCGGGCCCGCACGGGATCCGCCGCCGCCGCCGTGGTCGCCACGTTCCTTGCGTCGGGGATCATGCACGAGGTCGTCGTCTACTACGTCACGTTCCGGCCGCCGACGGGGAGGGTCACGCTCTTCTTCGCCCTGCACGGCGCGTCCCTGTGCGCGGAGAAGTGGTGGTGCGCGCGGAGAGGTGTCAGTTTGTTGTTGCCGCGAGCGGTGGCGACGCCGCTCGTGCTGGCGTACGTGGCCGGC…
DN16943_c0_g1_i1	Dinucleotide	(AT)10	20	85	104	TTTGGCTTGTGCTCATCAAA	CAATGTGATGGCTGTTTTGG	17	20	169	20	60.379	59.964	153	DN16943_c0_g1_i1 len=2231 path=[1:0-924 903:925-925 4724:926-949 928:950-1015 4723:1016-1039 1018:1040-1563 4725:1564-1587 1566:1588-2230] [-1, 1, 903, 4724, 928, 4723, 1018, 4725, 1566, -2]	AAATAATAAGTAAGCAGTTTGGCTTGTGCTCATCAAATTTACTCTGTTTTCTACATTACTAGTTCAACTTTAAGCTAACCAACGATATATATATATATATATATAAAGAATGGAGAAGTATGTCTTTTCCCCACATTTCAATTCGAGACTCCAAAACAGCCATCACATTGTGCTCTCCGTTGTACGCAGCCTTGACCGTTGTGTGGAATCCGACGCAAACGTAGTGGACGGATAGCTCGACGGGTGAGACGACGGCGAGGGCGAGTTGGACGGCGAAGCGTGGTACGGCCTGGGCGGCATGGGCAGCTCGTGTACGCTCCTCTCCAGCATCTCCAGCACCCTGCTCATGGACGGCCTGCTTGCCGGCACGGTCTGAATGCACCAGAGCCCGATCAACGC…
DN16943_c0_g1_i1	Trinucleotide	(TGT)6	18	1071	1088	GATGCTGATCACCTCGTTCA	CTCAAGGCCATCACCAACTC	1020	20	1217	20	59.794	60.656	198	DN16943_c0_g1_i1 len=2231 path=[1:0-924 903:925-925 4724:926-949 928:950-1015 4723:1016-1039 1018:1040-1563 4725:1564-1587 1566:1588-2230] [-1, 1, 903, 4724, 928, 4723, 1018, 4725, 1566, -2]	AAATAATAAGTAAGCAGTTTGGCTTGTGCTCATCAAATTTACTCTGTTTTCTACATTACTAGTTCAACTTTAAGCTAACCAACGATATATATATATATATATATAAAGAATGGAGAAGTATGTCTTTTCCCCACATTTCAATTCGAGACTCCAAAACAGCCATCACATTGTGCTCTCCGTTGTACGCAGCCTTGACCGTTGTGTGGAATCCGACGCAAACGTAGTGGACGGATAGCTCGACGGGTGAGACGACGGCGAGGGCGAGTTGGACGGCGAAGCGTGGTACGGCCTGGGCGGCATGGGCAGCTCGTGTACGCTCCTCTCCAGCATCTCCAGCACCCTGCTCATGGACGGCCTGCTTGCCGGCACGGTCTGAATGCACCAGAGCCCGATCAACGC…
DN16974_c0_g1_i1	Trinucleotide	(CGC)5	15	231	245	CATGGACTCCTCCCACGAC	AAGGTGTTCGTCGAAATGGT	212	19	408	20	61.539	59.454	197	DN16974_c0_g1_i1 len=596 path=[1334:0-111 80:112-173 1127:174-232 201:233-595] [-1, 1334, 80, 1127, 201, -2]	GTGTTCCCCACCCCCACGTGATCGGCACCAGCGTTCCACTTCCACGCGAGTTCTTTTGGTTGGTTTGGCGCCGTCGCAGCGATGAGCGTGGGCGGGAGCCGGGCGCGGCAGAACGCGATGCGGTCGGGGGTGGTGGTGCTGGGCGCCGTGGCGTTCGGCTACCTCTCCTTCCGCGTCGGCTTCAAGCCCTATCTCGACCGCGCCCAGGAGGCCATGGACTCCTCCCACGACGCCGCCGCCGCCGCCTCCACCGACTCATCCGGCGGAGCCGACCGCCAGGACGACGGGGCCGACCTCGCACCGTCGTCCAAGGACCCGGCCGTCGTGCTCCGCGACTGAAGGCCTGCGCCCGCGGGAAGCGGCGCATCTCGTAACGCGCCCCTGGTTGCACCATTTCGA…
DN16976_c0_g1_i1	Trinucleotide	(TTG)5	15	118	132	TGCTGGTTCTTATGGGTTTCA	CAATGAGCAGACATGAACGC	76	21	200	20	60.487	60.423	125	DN16976_c0_g1_i1 len=503 path=[1:0-103 1051:104-190 189:191-205 1026:206-230 229:231-502] [-1, 1, 1051, 189, 1026, 229, -2]	GCATGAGCATGAGCAATATCTATGAGATCCTGTAAATTTTAATTATCCCATCATTGCAAAGATTTAAGAAGATTCTTGCTGGTTCTTATGGGTTTCATCTCTAGAGACTAAAGGGCTTTGTTGTTGTTGTTGCATTGCAAGCATTTGAGAAGATAAATCAAGCTAAATTGAATCACTATTAGCGTTCATGTCTGCTCATTGTATACATCATGTTCTTCTCAGGGTAAATTCTTTAAGCTGTTTCATTACTAACTTGGTTCATATATAAAACCATAAAGCTCAACACAGCTATCTCTGGTAGGCCCAATCTGCATGGTCTAAATCGGTTCTTTCTTCCTATTCGGGCAATGAAGTGGACTTGTGCGATACATCAGTAGATGAAGAGGAAGGGGAATGAAT…
DN17045_c0_g1_i1	Trinucleotide	(GGA)6	18	430	447	GGGACGAGATCACGGAGTT	CGAAGATCGTGGAGGTGG	350	19	499	18	60.064	60.197	150	DN17045_c0_g1_i1 len=505 path=[483:0-29 490:30-65 526:66-191 652:192-217 678:218-236 697:237-319 780:320-504] [-1, 483, 490, 526, 652, 678, 697, 780, -2]	CGGCACCCGCTTCCTCCCCCCGCCGGCGGCGCAGCAGAGCTCGGGCCGCTGCTTGGGCGCGCTCTGCGACCGCGACTTGGCCTCCGACGACTGCGTGCTGGACATGTAGCCCGGGCAGTTGAGGAGCGACGGCGAGTATCCTCCGCCGCAGCCGGCGACGGACTTGGCGGGGGTGGGCGGCGCGAAGGAGGACGTCATGTAGCGCGGCGTGCTCTGGGCCGTGGCGGGCCGGGCCTTCTCGACGGAGTCGCGGGCCGTCGCGCAGCAGTCGTGGTCGGGGAACTGGTGGTGGCGCGACGACGTGGCGATGCGCGGCGGGCCGGGGGCGAAGTGGTAGCTGCAGGGCAGCGGGGACGAGATCACGGAGTTGGCGCTCCAGTCCTCGCTGCCGGCGTCGGG…
DN17074_c0_g1_i1	Trinucleotide	(GAC)5	15	899	913	AAGCTCTGGTTTGGCCTCTC	GCCAAGGTACACCAGGTACG	874	20	1029	20	60.903	60.431	156	DN17074_c0_g1_i1 len=1469 path=[1447:0-1468] [-1, 1447, -2]	CCGCCACCCGCTCCGCGCTCGCGCCCCCATGACCGCCGCCGCCCACTAATTTTCCGGGGCCAGGGAATTGTCGAAGCAAGATTCCGTTGAATACAACGGCAACGGCGACACCCTGCTTCTGATAAATCAGTTCTGTGATTTGAAGCAATCAGATCCGGAGGGAGCGGAGAGGGGAATCGTGATGAGTTTCCGGCGGTTCGTGTACCTGGTGACGGACGACTCCAAGTGGCGCGACTTCGTGGTGCGTCGCATCGACATGTCGCGCTTCTTCCTTCACGATGACCTACGAGGTCAGCTGTTTCCCCGCCCTCCAGCAGTAGAGGCCGGTCACCTGCCGCCGCCTGACATGAGGTTCAGCCCTCCCGTCAACGAGTTCAACAACGGGAGCATGAACTTCAT…
DN17149_c0_g1_i1	Dinucleotide	(AT)6	12	503	514	TGCATTGATGTAGCAGACTTG	GCAAAATCATGTGAAAAGCAA	349	21	543	21	57.52	58.808	195	DN17149_c0_g1_i1 len=774 path=[1:0-223 1503:224-256 235:257-614 1617:615-638 617:639-773] [-1, 1, 1503, 235, 1617, 617, -2]	TTCCTTGATGCTTCTCATGCCTCTGTTTTTTGTCTGTGTACTAATCAGTTTGTTTGCAACTTACCCTTTGTGCTTTTCAGCCATCTTAGATATTTCTTGTGTGATATTTACTTTCTTGTATCGAATGTCAAAAGTTTTGATGGAAGCTCGGAAACCTTGATTTATTGAAGCTCATAGCATCTTCCTTTTATCAGGATGCCATAAAAGAAAAACTGTTGCTTTTTGTCACGTTTGTGCATGCTGACTCATCATTCACCATCAAATATAAGGATGTGTACTTTATCTCAGTTAGATGTGGAGTTTGATGACCTCCCCCTTTATAGAGTCATGTACCTATATTGTGGACTGTTGCATTGATGTAGCAGACTTGAAATAAACAGAATATTGATACGACTTTCT…
DN17166_c0_g3_i1	Trinucleotide	(GAT)6	18	667	684	AGTATGTAGGAGCGGCTTCG	CCAAGATCACAAGGAAAAACC	618	20	719	21	59.499	58.54	102	DN17166_c0_g3_i1 len=1436 path=[1:0-206 3445:207-244 219:245-267 3307:268-317 292:318-1435] [-1, 1, 3445, 219, 3307, 292, -2]	AAGTAATACAATTTTCAACGAGTAGATAGAATCTTAAGATATTCAGACTGAGACCGCAAGGCCGCATCCGCTAACTTTAAGCCCAGTGAGATGGCATCGAAAGGCCCATGAAGCTGGGCAATTGGGCCTCTGTAGTAGTAAGAGAAGACCTCGGCCGTCCCGTTCAAACCAAAGCGTCTGAATTGCCAAGTTACCGCCACCGCCAGAGCTAAGTAAGACTCGAACTCCACGACTCCAGCCAGAGAGAGTCTGGCAAATCCATGTCCTAGTACTGACCTATTCCACCACGAGGTCGTGCATGCCAAGTTTGCACCCACGACGCCTCTGCTATAAAATCGACCTGAACCCGCACCGCCCTGGAAACAAACAAAGCAGGGAAACCAATCAAACGACCCGGTC…
DN17171_c0_g2_i1	Dinucleotide	(AG)14	28	23	50	CTGCACCCGTCCTCCTTA	CCCTACCCGAGCCTTCTATC	5	18	120	20	59.781	60.053	116	DN17171_c0_g2_i1 len=1005 path=[1622:0-44 1644:45-45 1645:46-46 1644:47-47 1645:48-48 1644:49-49 1646:50-571 2168:572-619 2216:620-668 2393:669-680 631:681-692 643:693-1004] [-1, 1622, 1644, 1645, 1644, 1645, 1644, 1646, 2168, 2216, 2393, 631, 643, -2]	CTCCCCTGCACCCGTCCTCCTTAGAGAGAGAGAGAGAGAGAGAGAGAGAGCTGCCTGCACCATCGGCGGCAAGAGATAAGTGGCGCCACTGTTCCGACGGAGATAGAAGGCTCGGGTAGGGGGGGATCGGTGGTGGTGCGGCGAGGGGGCGCCGGGTGGGGCTCGTGGCCGACGCGGCATGCACCAATCGGAACCAGTGACATTGCGGGCGACGACAGGGGTCGCGCGTTCCCTAACACATGATCCATCACGCGTTAACCCGGTCCTTAGCCTTTTAAAAAAAGTCTCCCCTTCGCAAAAACAAAAGGTTGTTCCCGAGAAGAATCGTTTGGCCAGTGGTGATATAATTTTTAGCGTGGATGTCTATAAAGTCACGGGGTCCTTGTGTCACTTTTGTTC…
DN17177_c0_g1_i1	Trinucleotide	(GAC)5	15	548	562	AACGGGTGGTCAAGACAGAG	TTGGAGTGACGTAGTAGCCG	421	20	617	20	60.151	58.949	197	DN17177_c0_g1_i1 len=1405 path=[1:0-484 463:485-788 767:789-1404] [-1, 1, 463, 767, -2]	GCCGGTTTCAGTTTCACAACTGCGTGGAAGCAGGGTACAACCAAAGCCTGGGTACAACTGCATCATTGGTGTCCATCCGTTTTATCGCATTGAACAGAGGAAACCAAATTTTGGGCGGCTTTGTAATATAATGTGATCCTTTGCGCTGATCCAGCAGCGGTGCTTGCTGGATGGGCACAAGCAGAGTGCCGTCACGCAGCTCGTGATGAGAGAACAACAGAGGTTCAGTGATGTCTTCTCTGATGAGACGAATATAATCCAGCGATTACTACTAGTATGGAAGGTGATGGAGGTTTGGCACTACAGTCTACGGCCGTTGAGAAAACGCAGCGGCAGGCAACACACAAGTGCGCGCGAGGCTCCTCAAAAAGCATGGCCCGCCGCACCACCACATTCATC…
DN17196_c0_g2_i1	Dinucleotide	(CT)6	12	339	350	TCAACCCTGAATGGACCTGT	ATGTTCTTTACTGTGCCCGC	207	20	386	20	60.363	60.14	180	DN17196_c0_g2_i1 len=815 path=[793:0-305 1657:306-329 1100:330-442 1658:443-466 1237:467-651 1422:652-814] [-1, 793, 1657, 1100, 1658, 1237, 1422, -2]	AAAAAGAAAAAAAAGGTTGGCCAGTGCGTGCGTTCCTGTCGCGACATGTACTGTTCATGCGGCTTGCCACAACATGTACTGTACTCCCTCTATTCACGAAATGGTGTGTCATTTAGGATAGTCAATTTGAACTAGCTGTAATTCATTTTGGCCTGTGGAACGACATCATTTCAAAGAAGGAGGAATAGGTGGAGTACGTAGTCAGTCTCAACCCTGAATGGACCTGTGTACCATGTACGCGTACGTAGCATACGTACGTACATGAATGTGCTGATGTCCACAATGCAGGGTGTCAACAGTTCCAATCGACTACCACTAGCTTGTGTAGCTTCGTTCTCCTCTCTCTCTCTCCCTCAGACTGCCCGCAGCGGGCACAGTAAAGAACATTGCAGTACCGGT…
DN17303_c0_g1_i1	Dinucleotide	(AC)8	16	111	126	ACACACACACATCCCACCAG	ACCTATTCAGCAAACCGACG	58	20	192	20	60.343	60.132	135	DN17303_c0_g1_i1 len=692 path=[1:0-591 570:592-615 594:616-691] [-1, 1, 570, 594, -2]	AAACACACCATTAACATTTCTTTCCTTTCTATTTATATTATATTTTCCTTTTCAGATTACACACACACATCCCACCAGCGCTCCCTCAACTAGCTGGTGGATTGAGTGCGACACACACACACACACATAATCTCGTCTGATCTTACACGTCGGGCACGGGACGATGGCGTTGTCGTCGGTTTGCTGAATAGGTAAGCAATTTCTTTGATAAGGCTAGCAGCAATACAGTTAGGATGGAATATATCAAGATGATCAGGAGCACATAGCACACGGTCCGGTCATCCATGGAGATCATGAAGGAGTAGTTTAGGGCCACGGTCATTGCGAGCACCGTCATCATCACCGTCACCGCAGTCATGGTGTGTCGAGCCGGGAGTATATTTGGCAGCATCAGCACGA…
DN17424_c0_g2_i1	Dinucleotide	(TC)12	24	380	403	TCTTTAAAGGGTGTGCCAGG	GTTGCTCAATAGTCGTCGCA	268	20	455	20	60.103	60.019	188	DN17424_c0_g2_i1 len=507 path=[1:0-300 1053:301-324 303:325-337 316:338-361 340:362-506] [-1, 1, 1053, 303, 316, 340, -2]	CAAGAATCGCCGTGATCTCTCTGCTCAGACGACCGATGTTCGCTTCTGATCAATGACGATGACAAACATGACCAACAACGAGCAGACTACTACTGTATATACACACGGGCACACACGGCCGACGGCGAATGCATGTGCATGCAATTGGAAAGAGAGGAAAAAAAAAGATGTCCGAGCTGATCCTATTTCGGCATGAATTCCTACGCCACAGCGGCTCAATGAAAGCTACGCGTGGCACCGCTCTGTAGGCCATCGTGCATCGACCCCTTCTTTAAAGGGTGTGCCAGGCCGCACCCATGGCTCTTGCAAAGCCCCTCTGGCCTGCTGCAAGCTAGTAGGAGTAGTGTGCTACGCGTGTTGTTGCTATTCTCTTCTTCGTTCTCTCTCTCTCTCTCTCTC…
DN17474_c0_g1_i1	Trinucleotide	(CCT)5	15	310	324	TGGTGGTGGTAATGGTGATG	CCGTCCAGGAGGCAGTTAT	185	20	374	19	60.088	60.081	190	DN17474_c0_g1_i1 len=1077 path=[1055:0-314 2159:315-338 1371:339-655 1688:656-704 1737:705-1076] [-1, 1055, 2159, 1371, 1688, 1737, -2]	GTCCAATTGAGCTCAAGTACTCTCACATTCCAACTGGTGGTACGTGCGCCGATCGAGCAATCACAACATCATATCAAGAAAAGAGGAGAGGGAGAAGGAGAAGGAGAAGGGAATGGTGGGTCAGGGGGGTCACGTCCGATGTGCGAGCGTGCCGTGTCATTATGCTTCTTCTTCTTCGCAGCCGGTGGTGGTGGTAATGGTGATGCAGGTGGAGGAGCAGCTGGCGGCGCTGCGTTCGTGGACGTCGAACCCGGGGCAGAACCCGCTGTCGCTGGCCCATGTCAGGGCGCTGCTCTGCCTTCTTGACGACCTCCTCCTCCTCCTGCTCACCCCCCATAATTCATCACAAGACAATAATAACTGCCTCCTGGACGGCTTCCTCGTCCTGGCCGACGCATT…
DN17477_c0_g2_i1	Dinucleotide	(CT)8	16	26	41	CTCTCTCTCACTCAACCGGC	GGCTTGCTCCTCATGTTACC	1	20	97	20	60.135	59.7	97	DN17477_c0_g2_i1 len=790 path=[1:0-412 391:413-423 402:424-436 415:437-522 501:523-588 567:589-789] [-1, 1, 391, 402, 415, 501, 567, -2]	TCTCTCTCTCACTCAACCGGCCTGCCTCTCTCTCTCTCTCTGTCAATCCAGTGTCCCGGGATAGGGGCGGGCCTCCCAGGTAACATGAGGAGCAAGCCAGCGTGGAGCGGCGCAGGGAGTGGAGGAGCGGACGAGGCGGGGTGGCGCGATGGCCACACGGAGCGGGAGGAGGCGGCGACCGGCGGCAGACCCAGCGCAACTGTGCGGGGCATGCGGGGCGGCGCGACGGCCGGAGTAGGGCAGCTCAGCGAGCGGAGGGAGAGGGACGACACAGTGGAGGTGGCACGGCGTACGGAATAAGGGCCTTCCCGCGGGTGGAGGCGCCGCCCGGCTACTCAACGACAGCGGTGGGCGGCGATGCCACGGTGGCCGTGGCGTAGGAGCAGGGCCATGCCATGT…
DN17523_c0_g1_i1	Trinucleotide	(CGT)5	15	94	108	TGCTCAGGAAGTACACCGC	CCTTCGACTCCTCAACCAAC	69	19	203	20	60	59.697	135	DN17523_c0_g1_i1 len=801 path=[1:0-630 609:631-664 643:665-693 1673:694-717 696:718-800] [-1, 1, 609, 643, 1673, 696, -2]	TCACGGCGCAGGCGTACTGCCGCGACGGGATGCGGTAAGTGGTCGTGGACACCACCACGTCGCCGGACTTGCTCAGGAAGTACACCGCCGCGCCGTCGTCGTCGTCGTCGGGTTCGGGTTCGGCGTCGTGCTGGTGCTGCGCAGGGTGCTGACGTGTCAGGGGGACGGGTTCGTGGTCCCACGCGTTGGTTGAGGAGTCGAAGGCGAGCACGGAGAGGTCGGGGAGGTCGCCGAGGAAGAGGAACACGCGGTAGCACTGCGGGGAGGAGCCGTCGTACATGGCGACGGCGTGCAGCGCGTCGGTCGACGCGGCGGGCGGCGGCGAGGGCAGCGCGCGTGTGGCGCCGGTGAGCGGGTTGACGACGGTGAGGTCGCCGGAGGTCTGGTCGCGGTACAGCA…
DN17560_c0_g1_i1	Dinucleotide	(AG)11	22	567	588	AGCTCCGTCTAGGGTTAGGG	CACAGGTGCCCCTACTTCTC	529	20	669	20	59.729	59.721	141	DN17560_c0_g1_i1 len=705 path=[1:0-704] [-1, 1, -2]	GATAGTAAATATCTAAGCCACTTGTAAAATATCTTAAATATTATTTCAACAGCATTTTGACATATTTGTAAAATTACACAACTTCAATAACATTCTGACACATTTCAGCCTGGAAGTAAAAAAAAAAAAAAAAAAAATAGTCCATGCCCTGGAGCGCAGGGCGACCCGCTCTGACGACCGCAGCTACCCGTCTGGACACGATGCCGCCGCCTGGACCTCCGCCTGCCTGGACCCGGCGCCGCCGCCTGGACCTCCGCCCGCCTGGACCCGACGCCGCCGACTGGAGCTCCGCCTGCCTAGACCCGACGCCACCGGATCGAGCTCCGCCCGCCTAGACCCGCCGCCACCGCATGGAGCTCCGCCCGCCCCGCTCGCCTGGACCTGACGCCGCCGCCTGAA…
DN17719_c0_g1_i1	Trinucleotide	(GGC)5	15	425	439	TACTCTCCCTCTCTGGTGGC	CCCAGAGGAACCCTAGATCC	389	20	550	20	59.405	59.89	162	DN17719_c0_g1_i1 len=645 path=[1195:0-102 653:103-398 1379:399-422 973:423-644] [-1, 1195, 653, 1379, 973, -2]	TGCAGCTGGTGCAGGTCATCATCCCCGCCGAGTCAGCGCACCTCACCGTCTCCTACCTCGGCGATCTCGGCCTCGTCCACCCAGGACCTCCACCACGCCGTCGGCGGCGCCCAGCACGACGCGGACCTCGGCTCTCGGCCTTCACCACGGCGCCCGTGTTCATGCGGGCCTCCAGCACGGTGGCGCCGTTGAGTTCCTTGGTGAGGCGGGCTACCACCTCGCCGGCTATCTCTCCTCCAGCCCGACCAGCGCCAGCACCAGCACCGCCATCGCCTCCGCAGCCACCTCCTCGTTGCTCCCGGACCCGAACGCGACTTCCAGGAGCGCGGGGAGGACGGGGCTCGCTGGATCCGGCGGTGGCGGCCTCGGGCTCGTCGGATCCGACAGCCTACTCTCCCT…
DN1774_c0_g1_i1	Trinucleotide	(ACC)6	18	623	640	TGATGCACCTAGTCCAGCAC	TGGGGATGGGGACCTATATT	569	20	734	20	59.862	60.224	166	DN1774_c0_g1_i1 len=1340 path=[1318:0-1011 2307:1012-1037 2333:1038-1339] [-1, 1318, 2307, 2333, -2]	GTCATCTTCAGCATTGTTCCGTATCCAAAATACGCAATAATATCATCGACATGGTTGAGCATTCTTAGGGCATCTTTTATGTCCTTGGTTGTTGAGCAGTCAACGCTGCACCTGACAGAGTCATTGTTTGGGAACTCATCATTCTTTGAAGTGCTTAAGTTCCCTGGTGGAATAACCATTATCCCTCCACAGGCTGCTTTTCTTGTTCAGAAGCCTTATGCATCTTTCAACTTCTCTCTGAATTTCCCAATCTACAAAGTACAAGACAAAACAAATGAGTTGAAAGACCAAATGAAGACTGGTCTACGTCTCAATCCCTATGAGAATCTCTACATCAAACTGACGAATTTACAAGGTTCAACTGTTGCACCTCCAACAACAGTTCAAGCCTCCATTGTC…
DN17768_c0_g2_i1	Dinucleotide	(GA)7	14	1801	1814	AGAAGGGTGAGGGACGAAGT	TCTCTTCACCCTGCGCTATT	1730	20	1861	20	60.111	59.978	132	DN17768_c0_g2_i1 len=1879 path=[1:0-768 747:769-1878] [-1, 1, 747, -2]	CGTCAAGCAGGGCATATATATAATCGATCAACATATCTCATCGCATACTCTTCCGGTAACCAGCTACATGAAGTTACAATGAAACACGAACTAGCAAGCAAAGAAATAATAAACTTATGTTTCACAAAGTGCATATTGATATAATAAAAAGAAGTAGATATAGGTTGCGTCAAATTGAACGGAGTAGTAATAAATATTGATGCCAGCAACAGAACAAGGTTGGTACTTGGTTGTGACCCTAATAAGAACGATCTGGCGAAACCCAGTCAGAGCAGCAGAAAGATGTGCTACTGTGATTCGGTGTGCTCCCTGCCTCTAAGGTAATTGCTGACTCCATGTCGGTGTCTGCCTTGCACGAATATGTTCGGCCAACTTCCTCTTGGGTGGAACTTGCTTCGT…
DN18008_c0_g1_i1	Trinucleotide	(AGG)5	15	204	218	GATGCGTCTAGCGTAAAGGG	TCCTCATCAGACGACATTGC	85	20	275	20	59.867	59.794	191	DN18008_c0_g1_i1 len=1834 path=[1752:0-897 3527:898-921 2651:922-1713 3443:1714-1773 3443:1774-1833] [-1, 1752, 3527, 2651, 3443, 3443, -2]	AAAAAAACAGATCTAGGTTTCCTACCAAACTCGGCTTGGGAGGTCCAGCCTTGCGCCGTGCGTAATGGAGGAGGTGGCGGCGTGTGATGCGTCTAGCGTAAAGGGCAGTATCCCGAATGCAAAGGGTGCTAGTTTGGCGGAGGGGACGATGGCGCGGCGAGGTAGTAGGAAGGGGAAGGCTGTTATGCGGCCCGAGAGGACGAAGGAGGAGGAGGAGGAGTTGAAGAGGAAGATGGACGAATACCTAAGATTGTCGGCAATGTCGTCTGATGAGGAGGAGGAAGAGGAATTGCCGCCTTCTACCGAGGGAATCGACCTTGTAGCCATCATTGGTATGAAGGGAGAGAAGGCGAAATCCGAGGCGCGGCTTGCGTTGGAGGCGTACTTGGCTGATGAGAC…
DN18061_c0_g1_i1	Dinucleotide	(CT)6	12	117	128	GATCAAGTGCTCCGTTCCTC	GATCTGGTTGAGGAAGCTCG	78	20	271	20	59.81	59.95	194	DN18061_c0_g1_i1 len=999 path=[1779:0-256 2313:257-280 2037:281-434 120:435-497 183:498-998] [-1, 1779, 2313, 2037, 120, 183, -2]	ATCGGTGATGTATAGATGAGGCTAATGTTGTTTTCTCGCTGAACTCAACTCTATCTCATGCGGTTTGTGAGGCAATCAGATCAAGTGCTCCGTTCCTCTCCTATACATCCGATCTGCTCTCTCTCTCTTCTCAAATCCCTCATCTTCCTACGACGTCGGCGCCGAATCAATCCTAGTTTTCCTCATCTTTCAATCGTTGAGACACATCATATTAGCTGTTGCTCGAATCGTGAGATTGTGCCCCTGCCGCCGCGAGCTTCCTCAACCAGATCTGAGGCGGCTCCATGGTGGATCAGTCCACAGATGTCGAACGGCGCCGCAACTGCCGGCCCTACATCTGATGAAGCCACGACTCCTCCTCCAGGTTCCTGGACATCACTGTTACAGGCCGATGCATCT…
DN18108_c0_g1_i1	Trinucleotide	(CGC)6	18	865	882	CTGCCCACGTTCACGTTC	CTCCCTTCCCCTTTCCCT	817	18	904	18	61.324	60.382	88	DN18108_c0_g1_i1 len=922 path=[1:0-755 734:756-802 781:803-818 1941:819-842 821:843-921] [-1, 1, 734, 781, 1941, 821, -2]	GGCCAAAACAATCCATGCTTGCGTTGGCTACCAAGTTGACCTTCAACCCTATCCAGCCGTCTACCAGCAACTGGCATCAAACAACTCACGAGTGACAAGACGGATCAATCAAGCCTCGCACCATGTCACCACCAAATGATCGATGTCAAGCGCCAAGCTATAGTAAACTACAACACAAGTGACAAAAACAAGTGCGAAGCTATAGTAAACTACAACACAGGTGACAAAAACAAACGGTACCAAGGACTCCTGCCATTATCCAACACACTGTATGATATGAACAGCATCAACGAGCGAGGTCGTAACATAATCAGCACACAGCATTATGTGTACCTCTAACGCCAGGACGACGACCCAATCATAATTCGAAACCCGTCATGCGCTAAGCATGGGTATCCG…
DN18223_c0_g1_i1	Trinucleotide	(GCG)5	15	321	335	CTTGTTCAGGAGAAGCACCC	GTGGTATCCGTCTCCTCCTC	220	20	357	20	59.844	58.54	138	DN18223_c0_g1_i1 len=537 path=[515:0-329 822:330-359 852:360-536] [-1, 515, 822, 852, -2]	GGGAGACGTTCCCCGCGACGACGGAGGCGCAGAAGACGGCGCCCAGCACGGCGACCCTGGCGAGCTGGCCTCTGGAGCGCGCGCTGGCGGCGGCGGAGGAGGAGCGGGAGGAAGAGGATACGGAGGCGGCGTGGGCGAGGCAGGAGAGGAGGGCGCAGGCGGACATGTGGCATGCGGTGAGGAAGATCGGGAAGCGGAAGCCGTAGACGGAGAGGAGGTACTTGTTCAGGAGAAGCACCCCGATGTTGGACGCGTACCACGACGCCACCAGCCCCGCCGTGAACAGCCGCCCCCTGCCCGCCGTCGTCGAGCTCCCCGCCGCGGCGGCGGCGGCGGAGGAGGAGGAGACGGATACCACCGGGAGGGCCGCGTGGGTGTCTTGCTGCCCCATCCCGGATG…
DN18229_c0_g1_i1	Trinucleotide	(GGC)5	15	1023	1037	TCCGCTTCTTCAGTCCCTAA	ACTATGGGAGCGACTGGCTA	908	20	1088	20	59.948	59.859	181	DN18229_c0_g1_i1 len=1375 path=[1353:0-315 2789:316-339 1670:340-933 2264:934-1374] [-1, 1353, 2789, 1670, 2264, -2]	TGGAAGGATGGAAAAACAGAGCATTTGGTGGACTCATCTGTTAAGGATAACTGTCCCCTTGATGAAGTTTCACGGTGCATCCACATTGGACTTTTGTGTGTTCAAGACAGTCCGGACTGTAGGCCGCTCATGTCAGCAGTTGTGTTTATGCTGGAAAATAAAACCACGCTGCTCCCAGCACCAATAAAGCCTCTGTATTTTGCACGTAGGAATGCAGAGCCTGAACGAGCCAGCAACAACAGGGTATGGTCCGTGAATGACATGAGCCTCACGATGCCAGAAGGCCGTTAAATGTTTTACTCTATGTAAATTTGAGCTATTTGCAGCATCTAACTAATCTTTGCTTAGCTTTACAAGGATAAGGGAATTTCAGAGTAGTTAGTTGTATTGTCCATGAGC…
DN18244_c0_g1_i1	Dinucleotide	(CT)6	12	20	31	GACCACTCAACCAGGCGG	AGAAGTTGGGCACCTCCAC	1	18	111	19	62.744	60.104	111	DN18244_c0_g1_i1 len=713 path=[1:0-82 61:83-130 109:131-712] [-1, 1, 61, 109, -2]	CGACCACTCAACCAGGCGGCTCTCTCTCTCTCCGTTCCTATCCGAATCAGTCCATACATGGAGACGGAGCGGAGGACGCCGCCGCCTGCGCCGGTGGAGGTGCCCAACTTCTTCGTGTGCCCGATCTCGCTGGAGGTGATGCGCGACCCGGTGACGCTGTCGTCGGGGATCACCTACGACCGCGACAGCATCGAGCGGTGGGTGTTCACCGACGGCCACGGCGACTGCCCCGTCACGAAGCTCCCCCTGGGCGCCGCCGACCTGCGCGACCCCACGCCCAACCACACCCTCCGCCGGCTCATCCAATCATGGTGCGCCTCCCACGCCGTCGAGCGGTTCCCCACCCCGCGCCCGCCCGTCGACGCCGACCGCGTCGCCGCCGTCATTGCCCGGGCCGGC…
DN18247_c0_g2_i1	Dinucleotide	(CT)7	14	653	666	ATTTGCTATCGGAGCACGAG	CAAACATCCACCTCAGCACA	601	20	723	20	60.374	60.722	123	DN18247_c0_g2_i1 len=726 path=[1:0-463 442:464-478 457:479-499 478:500-564 543:565-725] [-1, 1, 442, 457, 478, 543, -2]	AACAACGTCAATAGGTCCTTGACATGTTTTTGATCTTGTTTAAGTAATTTGCAAACTCAAGCTTTTATTAAAAAAAGTTTGTTTAACTCAAGATGGCTGCTTGGGTACGTGGAAGCAGCAAGGCCACATCTTACCAAAACTATAGTTCCCATCGCCCATGGAGATAGTATTTTCTTTCATTCTTTCTCTGGTGAATGTCCTGTCGTGTCCCTGACCTCTTTGTATCGTCTTGCACTCTCATCGTTCTCAGAGAATAGGAAAGCAAATGAAGGCAGCTAGCAGCAGAGACCTCCAAGGTGCGTGCCGTCATGGCTCTTCTTGCTCTAGCCGTCGGCGAGGGCCTGCCGCCTCCGAGTGCGTCTATGAAAGAAGCGGGCGCTGGTTGGCCATGGTTGCCAT…
DN18263_c0_g1_i1	Trinucleotide	(GGA)5	15	193	207	CTCCATTTCCACCTCCTCC	CATCCTCGTCGATGTCGT	30	19	229	18	59.445	58.043	200	DN18263_c0_g1_i1 len=501 path=[479:0-325 1199:326-349 806:350-377 834:378-500] [-1, 479, 1199, 806, 834, -2]	GCCCCTCTTCGCCTTCTTGTCCGCCGTCGTCTCCATTTCCACCTCCTCCGCCTCGGGCGCCACCACCATCGCAGCCGAGCCGAGCACCGCGGCCTCCCTCCCCTCCTGCAGCAACAGCATCCCCAGCCTCTCGCGGCGTCGCGGCGGGAGGGCCGGCGGCGCGACGCTCTGCTCCCACGAGTAGGAGCACGGGGAGGAGGAGGAGGAGCCCGACGACATCGACGAGGATGGCGCAGCGTTCGCGTTGGCCTCGGCGCGCGCGGCCGCGGCGGAGAGGCGCGCGAGGCGGTCGCGCAGGCAGAACGGGCACACGCCCGCCGCGTGCCAGTGCCGCGGGTGCCTCCTGCACCGCGTCGGGTCCGCCTCCTTCGCCATGGCCTGGGCTCTTGGCTGGCGATC…
DN18293_c0_g1_i1	Trinucleotide	(GAA)6	18	218	235	TCAGTCTCAGGATATGCCCA	TCCCTGTTCCATCCATCAAC	100	20	272	20	59.193	60.725	173	DN18293_c0_g1_i1 len=676 path=[654:0-51 683:52-173 805:174-675] [-1, 654, 683, 805, -2]	TTTATTTTTTTTTTTATCATGAAAGCTGTGAATTAATTAACAGTGGGTCATGAAAGGCTTATAGCAGATGAAGAGCAGAACAGATAGAGATAGTGGTGTTTCAGTCTCAGGATATGCCCACATTAGTCACTCTCAAGCACTAGACATTGAGTTAGAGACGACATTATCAGGGGAAAAAAAAGGATAGGAAAAGGAAGAGGAGAGCTAAAGGATAAATGAAGAAGAAGAAGAAGAAAAGCATCAGTTCGCAGGGGTTGATGGATGGAACAGGGAACGCAATTGCAGAGCTAAGCTAAGATTAACACGAGCTACTGAAACTCATCGTCGTCGTCATCAGCCTTTGTTGATCAATGCTGTCGTCAACTCGTCATTGTTGTTGAGATCAGGAATTCAAAGATC…
DN1831_c0_g1_i1	Trinucleotide	(GCG)5	15	552	566	AGTCCGAGCACGAGGTAGC	GAGACGGTCTGGCAGTGG	443	19	621	18	60.571	60.415	179	DN1831_c0_g1_i1 len=758 path=[725:0-400 369:401-440 408:441-757] [-1, 725, 369, 408, -2]	ATCGCAGCCAAGGGTCGATGCAGCCTTGGTGGAACGCGTGGCCGCACGGGTGCAGCAGGCGGCGCGTCTCGCCGGCGCCGTCGCGGAGCTCTGCCAGGCACACCGCGCACACGTCGTCGCCGGTGGCGTGGGCCTGGACGGGCGCGCGGCAGAGTGGGCAGGTATCGTGGTCCCGGAGCCACCTGTCGACGCAGTCTCGGTGGAAGGCGTGGCCGCACGGATGCAGCCGGCGGCGCAGCGTCTCGCCGGCGCCGTCGTGGAGCTCGGCAAGGCACACCGCGCACACGTCGTCACCGGTGCCCACGTCAGCATCCTCCACATCCTCGTCGTCGTCCTGCTGCCGATGCCGCCCGCAGTGACGGAGAAGGAAGGAGGCCGCCCGGGCGCCGACGAAGCTGA…
DN18390_c0_g1_i1	Dinucleotide	(TC)8	16	385	400	AACGAAAAGACCCTTTTGCC	GTGCACCTCGTATCTGAGCA	341	20	427	20	60.463	60.016	87	DN18390_c0_g1_i1 len=985 path=[963:0-34 975:35-48 989:49-597 2028:598-621 1562:622-667 2027:668-691 1632:692-984] [-1, 963, 975, 989, 2028, 1562, 2027, 1632, -2]	TTGCAATATTATATTGATACAAAATTAAAAAAAAACTCTGTTCCGATACAAATGCTACCAGCAACATTGTTCATGCACTCCAGATTTTCTATCATACTATTAATGTGTATACTAGTAATAGTCCAATCAACATCTCTACCATCTATGCATTGAATATACCAAACTACATATTTATGTCATACTTTTAATTTGGATTAATTCCTTCAGTGCCATTGAAAATTTCTATGATCCCTTGAACACCACCGCAAAAACTATAATCCTATCAATGCCAGTCTTTTTAAACTTTTTTTCCCGTCAATGCCATTACTATTTATTTTATAATAAAAAAAACTTAACAGAGCAACGAAAAGACCCTTTTGCCCCCATCTTCAACCTTGAGACAGATCTCTCTCTCTCTCT…
DN1845_c0_g2_i1	Trinucleotide	(GTG)6	18	179	196	TCGTTCGTGTTCTCAGATGC	TGCTATGTTATCGTCAGCCG	98	20	296	20	59.992	59.856	199	DN1845_c0_g2_i1 len=1267 path=[1:0-77 56:78-1266] [-1, 1, 56, -2]	GAAGAAGTCGGCGATGTGGGACCACGCCGTCGCGGCCGGGGTCGAAGGCAGCAGGGCCTCCGCCGCGCCCTGCCACTGCTCCTGCTCCTGCTTCTCCATCGTTCGTGTTCTCAGATGCTGCTTCGTTTGAGCTGGATGATGTATATCGTGTCGTGGACTGGTCTTGGTGGGTGACTGCGTGGTGGTGGTGGTGGTGACGGGGGAGGAATAATCTGTTGTTGTTGGTGTGTTGGGGAGGGTGACGTGTCGCACGTGTGTGACTTGGTCGACGCTTGGACGGCTGACGATAACATAGCACGCTTGTCCTGTTCACCCAAAGTTGCTTGGCATCTCCGTGAGCGCGCATCGAGTTCAGTGGCCAGCAGGTTATTTAGAAAACTCGTACGTGTCAGTCTCCCT…
DN18494_c0_g1_i2	Trinucleotide	(TTC)6	18	355	372	ATAGGAGGTGCTGCTGTGCT	ATCCTCTTTCTGGTGACCCA	247	20	397	20	60.043	59.505	151	DN18494_c0_g1_i2 len=1171 path=[1:0-737 716:738-867 2699:868-901 880:902-1170] [-1, 1, 716, 2699, 880, -2]	TGCGCTTGGCGATGGACTTGCAGGCCAGGGACGCGCCCGTGGCCAGATCCGTGCACAGGTACGTGGTGCCGAACTGACCCTGCCCGAGCTTCCGCCCCAGCGAGTAGAGCTCCCGCAGCGGTGGGGTCACGTGCCCGAGCACGGCCGTCGGGGACGAAAGCTGTTGCTGGTGCCCGCGCATGCCGCCGCCTCCACAGACGATGCTGCTGCTGCTGCGCCTGCTGGAGAAATTCGACGACGACGACGAATAGGAGGTGCTGCTGTGCTGGTAGTCGCAATCGTACAAGCTTGTGGTGTAGCCGCGGCACGAGTTGCCCATGCATCGATCAAACTGCCGCCATCTTCCTTCCTTAATTCTTCTTCTTCTTCTTCGATCTTTGGGTCACCAGAAAGAGGATT…
DN18508_c0_g2_i1	Dinucleotide	(AG)7	14	489	502	TGGTGGTGGAGGAGAAAAAC	CCTCGCTCTCTCTTCTCCCT	468	20	547	20	59.943	60.23	80	DN18508_c0_g2_i1 len=785 path=[763:0-399 1140:400-400 1141:401-423 1164:424-784] [-1, 763, 1140, 1141, 1164, -2]	GAGCTCGCTCCCGAGCTCGGCTCCGCTGGCAAGAGGCAAGGGCGAAGACGGCGCTGCAAGGAGAAAGCGAAGGAGGAGCCGACGACGACGGGGCTCATCAGTAGCAGCTGGCGATGGACGGCGGCGGAAAACAGGCACGACGACGGCGGCGAGGAGAACTTGGAATTTGGCCAACACGTTGCTAGAACTTGTTCAACAACTTAGCCAAGAGAGGCGCAAGGACATCTAGAAATTCCATACTTGTTTAATTGGAGAGCAACTCATCGAGAGTGGAGAATTCCAAAAGAGACAGGGGCGAGCTCGTTTCTGGCTTCCAATTGAAATCGGCTTCAACTCGCGGCTTTGACGAAAAGGCTTCAATCAATGGCCATGGCGGGATGCCGAGTGGTTTGCGCGGCG…
DN18542_c0_g2_i1	Trinucleotide	(CCG)5	15	267	281	CTCCCGTCTTCCCTGGTC	GATCCTTCGTGGTGGAAATG	151	18	301	20	60.61	60.317	151	DN18542_c0_g2_i1 len=1333 path=[1311:0-427 1716:428-1332] [-1, 1311, 1716, -2]	GGAAACCCTAGTTTCCTTGCTCCCGTAGCCGCCATCCCCAATTCTGCGCGCCTTCTTCTTCCTTCCCCTTCTCTTCGATTCGCGATCCACTTCCCTAATCGCCGATTCCCCTCTCGCATCGAGCTCCACTGAGGCCATGGGCGTGACAGCGCTCCCGTCTTCCCTGGTCCCGCCGCGCGGGGCTGCAGCAGCCGCCGCCGCCTCTCGTGCAGCCTGCGCCTCCCACCGCCGCCTCGACCCCACCCGCATCGGGAGCTCCACCAACCCCGCCGCCGCCGCCGCCATTTCCACCACGAAGGATCTGAAGCGGCCTAGGTCCCTTCGCGACGACGAGCCGCCGACGAAGCGCCGCCGCGCGGGGGCGGAAGATGCCGACGCGGCCGCGCGGGGAGAGGCGAA…
DN18544_c0_g1_i1	Dinucleotide	(TC)6	12	305	316	CTCTGGCTGTCTCATCCTCC	GGGCGAGATCAAAGTAGTGC	190	20	336	20	59.945	59.843	147	DN18544_c0_g1_i1 len=594 path=[1:0-501 480:502-535 514:536-593] [-1, 1, 480, 514, -2]	ACGGCGCACATGCGCGCGGGTCGCGTCCCAGATGCCGAGCGCCTCTTCGGCGCGATGCCCCGCCGCTCCACCTCCACCTACAACGCCATGCTCGCCGGGTACGCCGCCAACGGCCGGCTCCCGCTGGCGCGCGCCTTATTTCGATCCATCCCGAGCCCTGACGCCTTCTCCTACAACACGTTTCTCCACTCTCTGGCTGTCTCATCCTCCCTCGCGGACGCGCGCGCCCTGTTCGAGGAAATGCCCGTGAAGGACTCGGTGTCGTACAATGTCATGATCTCGTCTCATGCCAACCACGGGCTCGTCTCTCTCTCTCGGCACTACTTTGATCTCGCCCCACAGAAGGACGCCGTCTCATGGAATGGCATGCTTGCTGCATATGTCCGGAATGGACGAATC…
DN18559_c0_g1_i1	Dinucleotide	(CA)6	12	253	264	CTTCGTCTTCATCCTCACCC	CAGTGCTCTGTTCCCAGTTG	217	20	295	20	59.655	59.461	79	DN18559_c0_g1_i1 len=1018 path=[1:0-473 2087:474-497 476:498-600 579:601-1017] [-1, 1, 2087, 476, 579, -2]	GGATTGCTGTTGGAAAATTTATAAATATTATCACTTGTATCTCAAACAATATTAGTAGGAAAAATTATCTATGGTACACTAGAAAGCTTTGGATTTAGGCATAGCACACGGCAAGATTCGTATTTAGCTCTAGCACACTGAGAAGTCAGTAAAAATTAGCTGCAGCACAGCGCACATAATAGAATATGTTTTTTATCTGTGAAAAGAAATTTGTGCCCTTCGTCTTCATCCTCACCCATGGCCGCTCTCTTTCACACACACACATACACAGGAATTCAACTGGGAACAGAGCACTGATCCTCATAACGCTGCCCACCCTGACCAGCTCGCCGCTGGGCTCCCCCTCGCCGGCGCCGACGACGATGCAGACGCAGCAGTTTCCCTCGCCCGCCACGCCGC…
DN18648_c0_g1_i1	Dinucleotide	(TC)6	12	501	512	GGAGCAAGCTTCATTTCCAA	ATCCGGTGCTTAGATTGCTG	434	20	550	20	60.331	60.235	117	DN18648_c0_g1_i1 len=642 path=[620:0-641] [-1, 620, -2]	GGAAACTACATTAGTGACTCTGAAAGGGTGCCATAAGCCCATAAGTTTGGATCACGAAATGGAGACCAAAGAAGCAACAAATCACCAAGGGTCTTTGTTAACAGTTTGATTGTTTTTTGCCACTGACACTGGACATAACATGGTTTGACATTTGGTCCTGATGCCTTGCCTTCTACAAAGGCTGGCACAGTATGTCAGCAGCATCGTATTTCCTAGGGAAATTCTCAAATTCTTGAAATCAACAGACATGCTATCTTCATGGATGCTGAATACTGATAGTCATCACTTCCAGTAGATGTATTGTGAAAGATATGGTATTTCTAAAATCTGTCATTTTAAAAATTTATTCACGTAGTATTCCTCACATTAACTACATATCATGATTTGTTTCCTGGTAGC…
DN18780_c0_g1_i2	Dinucleotide	(AT)7	14	809	822	GAGGGCATGCTAGCTCTTGT	GTTCGCAGCTATGGAACGAT	777	20	949	20	59.603	60.243	173	DN18780_c0_g1_i2 len=1207 path=[860:0-128 966:129-129 967:130-335 1173:336-357 1195:358-776 1719:777-1206] [-1, 860, 966, 967, 1173, 1195, 1719, -2]	CCGGCATCGAGTCGAGCCCGTCCCCACCTGGTCCGAACCCGGGCTGCAAAATCGTGGCACACCCCGGTTTCCCCCATGGTCTCGTCTCCCACTCTCTCCAGCCTCCCGCACACGGGCGCAGCGCCCGACCACCATGGCCGCAGCCACGTGGTCAAGAGCTCCGGCACCCTGCCGCTCAGCTGCTCCTCCCGCCTCTCAAAGCCGCCCATACTCTGTGTCTCCTCGCCCTCACCCTCTCCGTGAAACCGTTTCCCCTTCCTCGCACCGAGCCGCCGTGAATCGGCTGTTTCCTCCCGGTTGCCGAGCGCCGCCTCACCATCGAATCCGAGCCCTCCGCCTCCTCGCCGGAGCACGTTTCGCCGCTGCCGCTGAACGTCGAACCCGCCGCATCTCGCCGAG…
DN18780_c0_g1_i2	Dinucleotide	(GT)6	12	1069	1080	GGTCCGCTAACATAGATCGC	CGACACCACAAGATGACCAC	1008	20	1131	20	59.696	60.005	124	DN18780_c0_g1_i2 len=1207 path=[860:0-128 966:129-129 967:130-335 1173:336-357 1195:358-776 1719:777-1206] [-1, 860, 966, 967, 1173, 1195, 1719, -2]	CCGGCATCGAGTCGAGCCCGTCCCCACCTGGTCCGAACCCGGGCTGCAAAATCGTGGCACACCCCGGTTTCCCCCATGGTCTCGTCTCCCACTCTCTCCAGCCTCCCGCACACGGGCGCAGCGCCCGACCACCATGGCCGCAGCCACGTGGTCAAGAGCTCCGGCACCCTGCCGCTCAGCTGCTCCTCCCGCCTCTCAAAGCCGCCCATACTCTGTGTCTCCTCGCCCTCACCCTCTCCGTGAAACCGTTTCCCCTTCCTCGCACCGAGCCGCCGTGAATCGGCTGTTTCCTCCCGGTTGCCGAGCGCCGCCTCACCATCGAATCCGAGCCCTCCGCCTCCTCGCCGGAGCACGTTTCGCCGCTGCCGCTGAACGTCGAACCCGCCGCATCTCGCCGAG…
DN18808_c0_g1_i1	Trinucleotide	(GCC)5	15	762	776	GGACTGCGTCGAGAAGGA	CTCGTCGTCCTGTCTCCCT	643	18	801	19	60.071	60.404	159	DN18808_c0_g1_i1 len=813 path=[1:0-812] [-1, 1, -2]	GGGCCGTGCGCCACGCCAACCTGCTCCCGCCGCTGGCTTACCATTACAGGAAGGACGAGAAGCTGCTGGTGTACGAGTACATCCCCAAGGGCAGCCTCCAGTACGTGCTCCACGGCGACCGGGGCATGGACTACGCCGCGCTCGCCGACTGGCCCACCCGGCTCCGCGTCGCAGCCGGGATCGCACGCGGCGCCGCGTTCCTCCACGTGGCGCTCGCGGGGACCACCACCACGACCCACGCGCCGCACGGCAACCTCAAGTCGGCGAACGTGCTCCTGGCCCCCGACTTCGAGCCGCTGCTCGTCGACTTTGGGTACGCGGGGCTCGTCGGCGGCCAGGACCCGCACGCCGCGCCGCCGCCGTCAATGTTCGCGTACCGGGCGCCAGAGTGCGCGGCGG…
DN18908_c0_g1_i1	Trinucleotide	(TCC)6	18	358	375	GTCACCACTCACCACCACC	TTCTTGTTGATGATGCGACC	214	19	396	20	59.826	59.654	183	DN18908_c0_g1_i1 len=531 path=[1:0-68 1123:69-112 79:113-132 1058:133-197 164:198-530] [-1, 1, 1123, 79, 1058, 164, -2]	TAAAAAAGGAAAATTACAGGGGTTATCATCGATCGATCAGCTGACCACCATCCTGACACGTGCAGCAGCCATCGTCCCGGGCGGCCCGGCCCCTGCACGCGCCGTACGCCTCCCTCTGCCTCCACGCCTCGTGGTAGGGCCGTGAAAATTGTAGCGCCAGCGGAAGCCAAAACATGCACAGTTTCAGTAACCCACCACCATCAGCCGGCGGTAGGTCACCACTCACCACCACCATGCCACGCGCGCCGCAGATCCACCCATGCACGCGGCGACACCGTCGCAGCAGTGGCGGGGCAGCTAGCGCTTGTGCACAAGCCGGGCGTGCGCACGCTCACCGGCCCGTCGACGTCAGGCCTGTCCTCCTCCTCCTCCTCCTTGGTCGCATCATCAACAAGAAAC…
DN18970_c0_g1_i1	Trinucleotide	(CGC)6	18	37	54	GTTGCTTCCTTGGCTGCTT	CCAAATCAACCTTCTTCGGA	1	19	135	20	60.532	60.044	135	DN18970_c0_g1_i1 len=519 path=[1:0-106 1317:107-130 109:131-145 1318:146-169 148:170-179 1055:180-241 220:242-244 223:245-296 275:297-518] [-1, 1, 1317, 109, 1318, 148, 1055, 220, 223, 275, -2]	GGTTGCTTCCTTGGCTGCTTCGGGGGGGCCAAGGAGCGCCGCCGCCGCCGCCGCAGCCGCAAGCGGTCGCCGGCACAATCCCCCAACGGCCGCGCGCGGGCCGCGCCGCGAGTTTCTCCGAAGAAGGTTGATTTGGATGGGGAGGCCGTCTCCGCCGCCGCGCCGCTTCTGGGGAAGCTCCTGGAATTGAGGGACTCCACGGACGACCTGTGCTTGGCTGTCGTGAAGAAGAAGGTGACGTTTGATCCCAACGTCACCACCTACGAGGCGGCCCCGATCCCCGAGGACGACCGCGAGGGAGCCGATCCCGATGAGGATGAGGCAACCAGGGAGGAGGACTGGATGCTGACGCCAGAGTGCGCCAAGTCCGAGGCCTTTCCTTTGAACCACAGGTACAGC…
DN18970_c0_g1_i1	Trinucleotide	(GAC)5	15	451	465	GCCTTTCCTTTGAACCACAG	GCACTCATCGATCCCATCTT	372	20	509	20	59.711	60.042	138	DN18970_c0_g1_i1 len=519 path=[1:0-106 1317:107-130 109:131-145 1318:146-169 148:170-179 1055:180-241 220:242-244 223:245-296 275:297-518] [-1, 1, 1317, 109, 1318, 148, 1055, 220, 223, 275, -2]	GGTTGCTTCCTTGGCTGCTTCGGGGGGGCCAAGGAGCGCCGCCGCCGCCGCCGCAGCCGCAAGCGGTCGCCGGCACAATCCCCCAACGGCCGCGCGCGGGCCGCGCCGCGAGTTTCTCCGAAGAAGGTTGATTTGGATGGGGAGGCCGTCTCCGCCGCCGCGCCGCTTCTGGGGAAGCTCCTGGAATTGAGGGACTCCACGGACGACCTGTGCTTGGCTGTCGTGAAGAAGAAGGTGACGTTTGATCCCAACGTCACCACCTACGAGGCGGCCCCGATCCCCGAGGACGACCGCGAGGGAGCCGATCCCGATGAGGATGAGGCAACCAGGGAGGAGGACTGGATGCTGACGCCAGAGTGCGCCAAGTCCGAGGCCTTTCCTTTGAACCACAGGTACAGC…
DN18990_c0_g1_i1	Dinucleotide	(TC)8	16	154	169	CTACGTGGTGCTTCCTCCTC	ACTTGCCATGGGACAGTAGC	63	20	208	20	59.867	60.142	146	DN18990_c0_g1_i1 len=873 path=[851:0-317 1146:318-337 1166:338-389 1218:390-872] [-1, 851, 1146, 1166, 1218, -2]	AGATACCAGACCGTTGTGTAAATATGAATAAATAGAAGGGAGTTTATGAAAAATTATGGTAAGCTACGTGGTGCTTCCTCCTCCACATCCACATCGATCTTATCGTGAAGCCTTACTTCATCTTCTCCGCCGAGAAGCATCTCTCTCCCTCATTCTCTCTCTCTCTCTCTTACCTGGTCAATCCTCACTGCTACTGTCCCATGGCAAGTGGCCACGCCACTGCCGCACAAGCGCTGCACCCCACCTCGAGCCTTGCCACCGTCTCGTACGCCCCATGTGGCCCTAGCCCTGTCTCGGCCCCATGGTCGTCATCAATGCTGCCGGATGTGGAAGAGAAATCAGCCCCGTGAGGAGGGTCCTCACCGCTTCCATGTCACGGGAGGCCGTCAATTTTTATCT…
DN190_c0_g1_i1	Trinucleotide	(TTC)12	36	721	756	CAGCTCAGCCTCATCCTTCT	CAATTTGCCATTGCTCACAA	687	20	781	20	59.703	60.644	95	DN190_c0_g1_i1 len=793 path=[1:0-406 385:407-431 410:432-475 1711:476-499 478:500-556 535:557-603 582:604-742 721:743-743 722:744-745 721:746-746 722:747-748 721:749-749 722:750-751 721:752-752 722:753-754 721:755-755 724:756-792] [-1, 1, 385, 410, 1711, 478, 535, 582, 721, 722, 721, 722, 721, 722, 721, 722, 721, 724, -2]	ACTGTCTCTCCGGCGGCAGCAGTCATAGTCATAGGAACGAAGGCAAGCGTGAGGTCGAGGCCCAGCTGCTGCTGCTGCTCTTGGTGATCATCCCCAACACCAACCCCAAGAGACGAAAGAGATTCAGATTGGTTGTGGTCGGCCTGGGTGACGTGGGAGGCTGCCTCGGCGGCGGCGTCATCATCAGAGTCGTGTTGATGATGCATCATCTTGGGCTTCTTCTTCATCTTGTTCTTATTGCAGCAGGTAGTAGCAGCAGAAGATGATGATTTGCGTTTCTTCTTCTGGTTCTGGTTGCTGTTGTTGGAGATAATGTCGTGATGAGGGAGGATTTGTGGTGTGGTGGTCTCTTCATCAGAGATCCTGACGACCGGGTCTCCCTTGAGGACGGCGTCGACT…
DN19017_c0_g2_i1	Trinucleotide	(GAG)8	24	62	85	TAGAGGAACAAGACGAGGCG	AAGAGGAACAGGCAACAAGC	27	20	132	20	60.529	59.478	106	DN19017_c0_g2_i1 len=664 path=[642:0-81 701:82-86 706:87-87 1495:88-111 731:112-117 1283:118-210 830:211-663] [-1, 642, 701, 706, 1495, 731, 1283, 830, -2]	GGAGGCCGCCGCCTTCGTGCTGCTTATTAGAGGAACAAGACGAGGCGTTGAGGAAGAGGAAGAGGAGGAGGAGGAGGAGGAGGAGACCATGCGCAAACCTTGGCTGCATCGTCGCTTGTTGCCTGTTCCTCTTCTCCTACCTCCAGCTACTCGGCGCTAGCTTTCGTTAAACTTAAACAATGGTGGATTACTTAGCTTTCAATGAGCTTAATGATGATGTCATTAGACCCGTCTGGAACACTAGAAACATAAGTCACGGCAACACAACAACTGTAAAAAGTATGTACTACTAATCTAATACTGCAAACAATTAAAAACTGGTATATAATTTCAATGAAGACTGTGTGTGTTTCTCCAATAATTTGCTCCTGCTTTGACCTGGATTGAGTTATCTATTGC…
DN19055_c0_g1_i1	Dinucleotide	(AG)6	12	935	946	GGCCGTAAACTGAAGCAGAG	ATCGCCCTCCTACTCTTGGT	856	20	993	20	60.015	60.096	138	DN19055_c0_g1_i1 len=1042 path=[1:0-467 2087:468-491 470:492-1041] [-1, 1, 2087, 470, -2]	GCTTCCTAATCTTTGAATTGAACACAGAACCGATCCTGATCAAAGAGAGGTTATTCGTGATGCTAGCCATCCACTGAAAGCAAAGCTGAACCAGGGTGCTAGCAGTCATCATCCACCTTGTCAGTCCAAAAATAGCTCACGGTGATGTTTAAGAAGATGGTCATCAGAAAGTACTAATCCAAAACAAGAATCGATGTGGGGGTTCTGCTGCTGCTATCCAAGGAAAACAGATGCCCAAAGTTGTAAGAAATCTGCTGGTAGCTGCTTGTATGGCCAGACTACGAATACGCTGAACACAATCCTGCTGCTCCAACCTAGAGAACCTAACCGAGAGCACGAACCAGAATACAAGAGGGTGCTACAATCCAGACTACGGGCTCATCTAAACTGCAGGCTTAA…
DN19066_c1_g1_i1	Tetranucleotide	(AGGA)5	20	1752	1771	CCGTGATTGTGGTCTGTGTT	TCAGAAGACGGAGCAGACCT	1723	20	1855	20	59.441	60.135	133	DN19066_c1_g1_i1 len=1880 path=[1:0-1879] [-1, 1, -2]	ATACCGTCAATGGAAAGAGGAAAATGCTGAAGTAAATGTATTACCCCTTCCAGTCAAATAATAATGTCCTTAAACTTTGATACCATCAACAACATGACACGTTGTCCATTTATTTCTATAATAACATATTACTTTAAACAAAAAAAAAATTTGTGTATTATGAAAACATTCTTCATCTTTAAAAATGAACATAATTATGTTGATCTGCATATCTTCAAGCAATTCAGGATCAAAGTTAGAAATGGACGTGCATTTGTGATCGGAGGAAATAATGGTAAACAAGAGATTATTTTCATTGAGCGCAAACAATCAAGACTCACTAATGAATGCCAGATAAAGATTTGCAAACAAGACAAACATATTCAAACCAGAGTTCAGAAAAGGAAGACAAAACTCTCA…
DN19109_c0_g1_i1	Trinucleotide	(CGA)5	15	481	495	ACGAGTCGGAGGAAGAGGAT	CTTCTGCTTCTTCTCCACGG	458	20	591	20	60.216	60.126	134	DN19109_c0_g1_i1 len=953 path=[931:0-224 1963:225-248 1157:249-263 1888:264-290 1199:291-952] [-1, 931, 1963, 1157, 1888, 1199, -2]	AGAGATCTTGATAGAGACAGATCTAGAGATAGACAGAGGGAAAGAAGAGGAGCGAATCATGGTGGTGGCGCTAGGACCCGGGCGGTTCTACGGCAGCGGCCTCCCGCGGCCACGCTTCTTCCCCGGCGGCGGCGACCGCGTCGACCCGCCGGCGCCCTTCAACGACGCGCTCCTCTCCTGGGCGCATGACGCGCACTGGTCCATGGGCGGCCTCAGCGTCAAGCGCCTCCGTCTCCAGGGCCGGATCGAGGGCTCCATCGACAAGCTCCGCCGCCGCGCGCGCCGCGACGCCAGGGCCAAGGCCCGCGCCGCCGGCCAGAAGCCGACCTCGCTCGCCGCGCTCGGCTCCGACGACGACGCCAGCGACGGGGACTCCGAGGACGAGGAGGAGGTGGCGGC…
DN19180_c0_g1_i1	Dinucleotide	(CT)6	12	96	107	CCACCCTTCTAGGATTTTGGA	CGTAGGAGGGAGAGGAGAGG	19	21	197	20	60.298	60.341	179	DN19180_c0_g1_i1 len=1010 path=[1:0-1009] [-1, 1, -2]	GTACAGAGGTGTATATATTCCACCCTTCTAGGATTTTGGAGTGGCAATACAGATAATTTCCTCCAATATGGTATAGAGCTAGGGTTTCCCTCTTCCTCTCTCTCTCTTCTCCCTCCCTCCCTCCCTACCACAGCCGTCGCCGCCGGCCACCTCCTCCCTCCCTCTCCTCCTTCCCTCCCCTCTCCTCTCCCTCCTACGCCGCCACCTTGGTCCAGATGTCACCGCCGCCTTCTGCAGATCCAGCCGCCGCCGCCGCTGCCCCTGTGGGCGCGGGCACGGGCAAGCGCGGGCTCCTCCTCCTCCGCCGCCGCTGCCTCCTTGAACGTGCGTGCGGGCGAGCGCGGGACCGCAGTCGGGCCCGCCGGTCCAGATCCGGCCGCACAAGGCCCAGATCTGGCT…
DN19186_c0_g1_i1	Trinucleotide	(GGA)6	18	96	113	AACGAGCGAAGATTCTGTGG	GCTTCCTCTCCCTACCATCC	46	20	134	20	60.397	60.037	89	DN19186_c0_g1_i1 len=535 path=[1:0-85 64:86-120 99:121-121 100:122-215 194:216-534] [-1, 1, 64, 99, 100, 194, -2]	CCGCTACCTGCCTCGCTCGACAGGGCCCGGCACGGAGTCCCGACGGAACGAGCGAAGATTCTGTGGCCGTGGCTGCTAGGTGAAAAGGCGGTGGCGGAGGAGGAGGAGGAGGATGGGATGGTAGGGAGAGGAAGCAGCGGGCTTCGCCGCACGCAACGGCCGGCGGCCGCAGCGAAGTGGAGGCGGAGCGGCTCGGAACCGGCTCGGCGCCACATGGCCTTCGAGGAGGTGGTGGATTTGGTGCGTGGTCAGCGCGGGTGGTCCGTCGGCGGCGGCGAGGGGATCCGTGCGGCGGCTCGAACAGACTCCGCGGCGGCGGGTAGCGGCGCGCACGTGAGATCGACACGTCGGAGGGAAGCCGAGAGCCTCCACCGCCGTCAATCAGATCGCACGGTTCTC…
DN19219_c0_g2_i1	Dinucleotide	(AG)10	20	39	58	GTTGCGAGAGGAAAGCGG	TCTTGTCGGTTGTTCTGTGG	16	18	178	20	62.035	59.72	163	DN19219_c0_g2_i1 len=715 path=[693:0-167 838:168-259 930:260-383 1447:384-407 1078:408-714] [-1, 693, 838, 930, 1447, 1078, -2]	CGCGGTTGCTGCTGCCGTTGCGAGAGGAAAGCGGGGGCAGAGAGAGAGAGAGAGAGAGGAAGAGGAGGAGCTGGCTGGAGGTAGAAGAAGAAGACGACGACGAGCAGCACCTCGGACCTGAGCATTCAAGAAGAGGGGGAAGCAGGGGGGTACACGGAGCCACAGAACAACCGACAAGATCATCAAACGAGGAAAGGAGGGAGCTGTTTGTTTCCTTGTTTCTGGATCGGTCGACGAGACAGGAAGGAGGATGTTTGGGGACTGCCAGGTCCTGTCGTCCATGGCCGCCATGGCCGGCGCCTCCACCTCCGCCGACGGGCTCTTCATCCCCAACCCCGGCGCGCTGGCCAGCTTCATGTCATCCTCCGCCGCCTTGCCCTTCCAGCACTTCTCCACATC…
DN19330_c0_g1_i1	Dinucleotide	(CT)8	16	496	511	TTAAGCAAAACAAAACCCCG	AAGCAGTCCTTGTTGCGTG	415	20	554	19	59.972	60.04	140	DN19330_c0_g1_i1 len=602 path=[1:0-223 1339:224-405 386:406-438 1157:439-529 507:530-601] [-1, 1, 1339, 386, 1157, 507, -2]	ACTACTAATCTTTTGCTAATAACTGTACAGCATCTGCTAACATTAACATTGTTCCAATTTCACCACACACGCAGCCGCTCCAGAGGTTTGACCCTAAACCCGGCAGCAGCAGCAGGAGGTTCCCTCGTTGACCCTCACCCGTCTCGTCTCCTGTAGCCGCATCTCTTGTGCGTCCCATCAAAAACCCCACCAAACCCCCGGCCACTAAACGCCCGCACCCACCCGACCAACCCACGCCGCACCACCTCACCACTGCACTGCCGTTGCGTTTCGTTTGCACCGCGCCGATCCGTCACAGCCGGAGAGCCACTCTCACAGGCACGGCGCAGGAGGCGCCGCGGAGGAGACCAAACCAAAACCAAACCCTTCCATTTCAGAGCCTACCCGAGAGATTCAAAA…
DN19380_c0_g1_i1	Trinucleotide	(TTG)5	15	209	223	TTCTGATTTGTTGTGGGCTG	AGCAGATTCTCAATCCGTCC	132	20	249	20	59.691	59.243	118	DN19380_c0_g1_i1 len=608 path=[586:0-215 1379:216-239 803:240-256 820:257-288 852:289-313 1295:314-373 937:374-607] [-1, 586, 1379, 803, 820, 852, 1295, 937, -2]	GCAAGGTCCATTTAGCCGCTTTGTTTTAACCGTAGTCATGTCAGTAGTCTGGGATCTTCGGCGCTTCATTTAAAGCTAGAATCTAGATTTCAAACAAAAAGAAAATCTGAAGGGGTTTTAGATAACTGCTGGTTCTGATTTGTTGTGGGCTGCTGTTGGTGATAGAGCGTATGGTTCGGAGCGAGTGAATTTGAAAGTTAGCGTACTATTGTTGTTGTTGTTGCAAACTTGGACGGATTGAGAATCTGCTATTCTGTTGTCAACTATTAGTTGTGAGATAAACCTGTGCTGTCTTATAGTCGTAAGATAAATATTCATTTGGGAAATGTTTAGCATTGACAGTCGATCGATAATACAAAGCTCGAGATTCTAAAATGCATTTGATAAAATGCAGGAGAC…
DN19382_c0_g2_i1	Dinucleotide	(AC)10	20	70	89	AAAGCATAATGACGAACCCG	TGATGAGATGGTTGCCTTTG	2	20	173	20	59.96	59.648	172	DN19382_c0_g2_i1 len=520 path=[1:0-211 190:212-221 995:222-296 1070:297-433 412:434-519] [-1, 1, 190, 995, 1070, 412, -2]	AGAAAGCATAATGACGAACCCGGTAACTTCTGAAGAATTCAGAAACACATCATCTGCACCAGCATTACAACACACACACACACACACACGCACAGACATCGTCCTCATCTCCTTTTCTTCTTCATTGGTTAGGCTGCAGTTTTGTACAAAACTACAAAGGCAACCATCTCATCACTCCTGCGGCATCGTAGGGAACGACGGCAGGTTCATCCTCTTGTAGCTAGTGAACCCACCATCCACCACCAAATTATGCCCCGACACATACTTGGCATCATCAGAAGCGAGGTACACAGCCGCCCTAGCGACATCCACCGCCTCACAAGAAGCACCCTTAAGCTCCCCAAGCCCCCTAACGATCTCCTCCACCTTTTCCTCCTCCACCTTACCCATCATCATCTC…
DN19412_c0_g2_i1	Trinucleotide	(AGC)5	15	332	346	GCCGGGAAGCACTATCATTA	CTCCTCCCATGGTCATGTTC	304	20	459	20	60.06	60.326	156	DN19412_c0_g2_i1 len=603 path=[1:0-188 167:189-393 1725:394-417 396:418-465 444:466-517 1726:518-541 520:542-602] [-1, 1, 167, 1725, 396, 444, 1726, 520, -2]	ATCTCTCCGCGTCATGGACAGCGCAGAGAGGTAGTACCTTCCTCGAACCCACCACCTCACACCGCTCCCCCGCCACACGTGCCCTCGCCCGCTCCCCCATTCCCGCGGCCGCCGACTCCCATTGACCCCTCTTCCCTTTCCTCCTCTTCCTCTCCCTCCCCCGGCGAACCTTCCAGACCGCCGCCTCCTATTCGCCTCACCCTCTATATATCCCTCCACCCCACCCGCCGCAGTCCTATAACCTTCAAGAACATCGCCGAACACACTACTCCAGTAGTACAATACAATACAGGGGGAGGAGCCCGCCGGGAAGCACTATCATTATTCACAAAGCAGCAGCAGCAGCCGAGGGGAGAGGAGGGGAGGGGAGGGGAGCGAGCGAATCGACTGATCAGATTC…
DN1944_c0_g1_i1	Trinucleotide	(CGG)5	15	430	444	CCAGTGATGTTGGAGCAATG	TCGGACTGAATCCCTGTTTC	374	20	510	20	60.112	60.05	137	DN1944_c0_g1_i1 len=511 path=[1:0-510] [-1, 1, -2]	AAGGGAATGAGGCCGACCCAGCCGGCGGTGGCGCGGGCGGTCTCCGGCGTGTGGTTGGTGGCGGCTCGAGGATCTCCGTTTTCCCATACTCGGAGGCGCGGTCGTTCAATGGCGTCGGATGTTGCTCGGAGAAGGCGCCTGGAACTGGTTCCATGGTGGCTAATTTCGGGATCTCGCCGGGGTGGAACAAGAAGGCAGGGGCGGAGCATGGTCGCCACGTTGGAAAGGGGAATGGAGAGCGAGAGAGGGAGGCAAGGAGATGGGGATGCGGTGGCAGCGTTGAGAATCGCAGGTGAGGAGCGGGCACAGACGCGGCGAAGGAAGGCCGGCTCTTGGTCGGTCAGAATTTCCATGGCGCCACCGTGCTGCCCTGTCCAGTGATGTTGGAGCAATGTTCGT…
DN19481_c0_g2_i1	Trinucleotide	(CGC)5	15	105	119	GTTTCTTAGCGTCCGGGTC	GTGCGATACCAAGTGGAAGG	43	19	139	20	59.685	60.517	97	DN19481_c0_g2_i1 len=566 path=[1:0-61 40:62-94 73:95-193 172:194-565] [-1, 1, 40, 73, 172, -2]	GTGTACTTCTCCCCCTGCGCCGCTCGCTGCCGCAGCCACGCCGGTTTCTTAGCGTCCGGGTCCTTCCCGGTGTACGGCCCCGGAGGAGCCCAGCCGACCGACTTCGCCGCCGCCGCCGCCCCTTCCACTTGGTATCGCACCACCGCAGCAAACCTGGGCTGAGCACCACAGCTCAGGCTTGTGGAGCGAACCCGGATCAAGGGGGTCGAAGGCCTTGCCGCGAACGAACTCTGCATTGTAGCGGGCCGGCGAATCGGAGCGGCGCCGTCTGTGCGCGACGAGCCGCGGAGGCGATGGGTTCGAAGTGGAACACGGAGTCGGTTATTACGATTTTACCCCGAAAATCGCGCTGCTATGGTAGGACGGCGATGATAACAGAGTCCCCGCGTTTTTCAGTTG…
DN19491_c0_g2_i1	Trinucleotide	(TGG)5	15	337	351	AGCAAGCACACACACACACA	CAAGCATGGTCATGGATACG	205	20	383	20	59.984	59.948	179	DN19491_c0_g2_i1 len=715 path=[692:0-121 1383:122-139 808:140-714] [-1, 692, 1383, 808, -2]	TTTTTTTAAGATCAAACAGTCCAACTTGAGTACCAGTTTCAGGACTCCATGACAGTACAATTCCCAAACTTTTGAGAGTACACCGTCTCGAGATTACACGCTTATTTCTTTTCTTCTTTTTTTACAGATACAAGTAGTAGTCTACCATGCATTGTCTGACGATGGTGGTCAAGCACTGAGATTAGCAAAACCGAAAAAAAAAAACAGCAAGCACACACACACACACATATGTAGCACACATCAAGCAGCAGTATCATCATCTAGTATCGGTTGACGGGAGGGTACACTACGTGCCCAACCGGCGCGGCTGCTGTCGTCCCTGGCACCGGCGCGGCATGGTGGTGGTGGTGGCCATGGCCATGGCCGTATCCATGACCATGCTTGTGGATCTTGTGTTCC…
DN19505_c0_g1_i1	Dinucleotide	(AT)6	12	58	69	CGGCCTGCTAATACCCTTTT	CTGCAGTGGAGTGCATTCTT	33	20	200	20	60.451	59.037	168	DN19505_c0_g1_i1 len=1033 path=[939:0-593 2119:594-641 1558:642-654 2167:655-678 1595:679-683 1600:684-780 1697:781-888 1805:889-960 1805:961-1032] [-1, 939, 2119, 1558, 2167, 1595, 1600, 1697, 1805, 1805, -2]	AAAATGTACTGTCAATTCTTGAACTGACTAGGCCGGCCTGCTAATACCCTTTTTGGAATATATATATATAGCAATCCCTAAAGAAAAAATCGAGTACAGCTAGATTATCACAAGTTGGAGCATGTAACTGTGTTGCCATCAAAATCTCATGAGCTCTAGCAAAAGTTCTAGATCTATTTCTAAGAATGCACTCCACTGCAGAACACATATCATATTATCATGCTACCACCACTAACCAATTCACCATGCCACAAACTTCCTAAAAATTACTTATTGGTATCCTGATTCCTGAAATCGGTATTATGATTCCAGTAGACAAAATCCTAAAACTTCATAACAAGGTTCACTTATTCCAGTTCAAGAGAAAATTCAATGATCCTACCACTGCATAAGACACTT…
DN19582_c0_g1_i1	Dinucleotide	(TA)16	32	552	583	TGCATAGTGGGGACACAAGA	CAAGGGTCCAAGCAAGAGAG	474	20	632	20	60.112	59.982	159	DN19582_c0_g1_i1 len=675 path=[645:0-316 1311:317-340 963:341-573 93:574-574 92:575-575 93:576-576 92:577-577 93:578-578 92:579-579 93:580-580 92:581-581 93:582-582 92:583-583 1196:584-674] [-1, 645, 1311, 963, 93, 92, 93, 92, 93, 92, 93, 92, 93, 92, 1196, -2]	CAGGAACATTGGAAAACAACCTTTCCTTTGCACTTCAAGTGGAATAAAGGATACATGTGGCAACTAATTGATTCGTGATGGCTCCCCAGCCCATGTCTTATTGCCAAGTGTTCATGCAGAATGCTCGAATACATATATAGTATATGAAGTAAACCCTATTAGTCAATTGATCAATAATGAAGGAAATCTGGAAGAACAGTGTGCAGCTCCTCAGATCCGTATTTTTCGCTTGGGCGGCTCTCCATGCACGGCTTTCAGCTCCCACCTTAACACCACATCGAGGATAGTGGCGTTAAGGCCACTATCTTGTCGAGGTGGTTGTTTGAGGCGATGATGGCAGTGACCAAAGGCCAGTACACTGATTTGGCGAATTTGGATATTAGCACGAAGCAGCAGCTT…
DN19632_c0_g1_i1	Trinucleotide	(GCC)6	18	157	174	GAGGTGGTGAGGTTCCTTGA	CGGGTAGGAGTGCACAAAGT	115	20	231	20	60.088	60.171	117	DN19632_c0_g1_i1 len=948 path=[1:0-97 76:98-119 98:120-145 124:146-227 206:228-290 269:291-353 2220:354-377 356:378-485 464:486-507 486:508-947] [-1, 1, 76, 98, 124, 206, 269, 2220, 356, 464, 486, -2]	GGATAAGAGGCTCGCCGGGGGAGGGGAGGAGTATGACGCCGGGGAGGTTGCGGCGGCGGTGAAGGTGGGCTTGTTGTGCTCGCACCCGGTCCCCGCGGCCCGGCCCACCATGCGCGAGGTGGTGAGGTTCCTTGATGAGCCTGGGGAGGTGCCGGAGCCGCCGCCGCCGCCGCCGGCACCGCCCGCGTGCTCGGGGGAGGTCGGGTTTGATGACTTTGTGCACTCCTACCCGTCGTCTTCCTTCGAGCCGGTGGTCGGCGGAGGCGGCGGCGGTGCCGGCGGGATGTCGTACGAGACGGGCGTCTCGTCGGTCGCCACGTTCCCGTACTCGCCGCTCTCCATGCGGTCATCCCACGTCAGCGTCTGAGTCTGGTCTCTGGTGGTGATGATGATGCTGAT…
DN19651_c0_g1_i1	Trinucleotide	(GGA)6	18	500	517	GAGGGAGAGGGTTTGGAGG	GAGTGCTCGACCTCTCCG	382	19	566	18	60.975	59.639	185	DN19651_c0_g1_i1 len=608 path=[586:0-303 867:304-345 909:346-390 954:391-447 1011:448-607] [-1, 586, 867, 909, 954, 1011, -2]	CGGTGAGCTTGTTTTTGGCGAGGCTGAGTGATTTGAGCTCCTGGCAATCCGCTAGGGTGTCAGGGAGCGTGCCGTTGAAGTGGTTGGTGGCAAGGTCAACCGAAGCGAGGAACGGCATGGCTGAGAAATTGACCAGGGAGACTGGACCAGACAGCGAATTGTTGCGGAGGTCAAGGACACGGAGGGACGAGAGGAGAGACAGCGACGGCGGGAGGGGGCCGGATAAGTTGTTGGAGTGTGCGGCCAAATTCTCGAGCGAGGTGAGGTCGGCGAAGACGTCGGGGAGGTGGCCGGAGAAGGCGTTTCCGGAGAAATCGAGAAAGGTGAGGTTTTTGAGGTCGCGGAGGCGGGAGGTGAGCTGGCCGGCGAGCGCGTTGGAGGCGAGGGAGAGGGTTTGGA…
DN19726_c0_g2_i1	Trinucleotide	(TCA)6	18	476	493	TATTCGGAAGATGGCGGTAG	GTGAACCATGACAGCAGGTG	386	20	582	20	60.053	60.162	197	DN19726_c0_g2_i1 len=586 path=[576:0-347 1633:348-368 1175:369-585] [-1, 576, 1633, 1175, -2]	CCTCGCCGTCATGTCGTGCCGCACGCACCCGCCTGTGCTCTGCTGTCGGGACCCGTCACGCCATCGTCGCCATCGCCCACAATAAATCGATGGCGCCCTCACCGTTGCGTCACGCCGCCCGCCCTCGCCCGCGCTCTGCCTCCAGTCTCATCGCCGCCGTCGCACTCCGGCGCTTCTTCTGGGCTGGCCCAAGACCAGGGCAGGCCGAGCCGCGCGCGGGGGGGTCGCGCGCTGGTGCTCGAGTGCGACGGGTCGCATGTTTCCGAAATCTATCCAGTTTGGAATTGGAAGTGTACAGGTGGTAATGGGCTGCCCATGAAACAAATCTGGCCCAGACAAGGAGAATGGGGAGCCAGAAAGTTGCGTCAGAGGCAAGGGACATCCGATATTCGGAAGATG…
DN19859_c0_g1_i3	Dinucleotide	(TC)11	22	680	701	TCAAGTTGGTAGGCCTGAAA	TGATGGAAATGCATGGTTGT	659	20	771	20	58.352	59.781	113	DN19859_c0_g1_i3 len=816 path=[1:0-332 311:333-366 345:367-399 2153:400-423 402:424-463 442:464-583 1691:584-639 618:640-664 643:665-815] [-1, 1, 311, 345, 2153, 402, 442, 1691, 618, 643, -2]	GTTCAAATTGTGATTTCCCGAGCAACAGCAAAACCTTATCTGTTGTATTTTAATGTAAGGGTCAACAAAATGGTCATAACGAAAGTAAAATGTACATATTCTTCATATTTCTTAATGAGATTAATAACAACAGACTAAAAGAGTACGTAAGTGGCAATAAAGTGAGTTATTTGCTCCCATCTTCCTAGAAGAGCCTAACTGTGGTCGTTATGCTAATGAGTGCATGGTTCTTTTCACTATCCTAAGTATTAGCATTGAAGAACTGATGAATGACATCAGCTGACATTGATTCTGGCACTATTTTATTCACCTGTTTTAGAGCTTGTACATGTCGATCTCAATTTGCTCCAGTTCCTTTTTATCAATACTAAAGTAATCCATAACCATATTAACTAATGT…
DN19905_c0_g1_i1	Trinucleotide	(ATG)5	15	408	422	CAGATCGCTCCAGTCATGTT	ATCCCTGCTCCTCCATTTCT	361	20	499	20	58.83	60.037	139	DN19905_c0_g1_i1 len=579 path=[557:0-296 831:297-333 868:334-347 1341:348-371 906:372-377 1187:378-430 965:431-578] [-1, 557, 831, 868, 1341, 906, 1187, 965, -2]	GTCCAGAAGAGAGTAAGAGAAAGAGTCCTGGCCGGCCTGCTGCTCGAAGCATCGAAGGGGTTGCTGCTGCTACCGGCACCAGTCGTTGCAGTTGTCTGCCTTGCAGCGCTGGTAGCAGACGCCCCACTGGAAGAGGTTGTTGATGAGGCACTTGACCCGGCACGTGGCCTCGCAGATCTGGCAGTCGATGCTGCTCACGAGCTTGTTCCGCGAAGCGCCTCCGCCATCTCCTCTCGCGGCGGCGCCGCCGCGTGTACTGGTGCCGTTGCCGTCGCCCGCCGCGTCGATCGTGTCGGCGGCATCGACGGGCACCTGCGCCGCCGCCGCCGGCAGGAGAAGGAACAGAAGAAGCAGCGCCGCGCAGATCGCTCCAGTCATGTTTTTTTACTGCCCAGAGGC…
DN19957_c0_g1_i1	Dinucleotide	(GA)11	22	518	539	CAACAGATCTAGCCGCATCA	AGACGCTGCCAGTTGACATA	461	20	585	20	59.972	59.47	125	DN19957_c0_g1_i1 len=588 path=[566:0-186 1237:187-210 754:211-510 1054:511-587] [-1, 566, 1237, 754, 1054, -2]	GTTTTTTTTTTGAATCAATGATTCCGGAGTTAAAGTGTTAAACTCTCAACTGAGTCACCGTGTAGTCACAATTCACAAAGAGCTACATGCATTACATAATACATTACTTGCTTTCATCGCACCTCACACCAGGCCTATAAATTTAGAGCATTTGCATTCAAAGTGGTAAAAGTGACTGTACAATCGCACCATGGAATATTGAAGCTAACACATTTACCATCGCTGGCGGACCACGCCATGGAGCCTCGGCCTGCCGAGAGAATTGAGCTGCTGCAGTGTCCCACTGTCCCTGGAGGCAGATGCACAGCCCCGCCCGAATCGACCAGAGCTCCAAATGACCCATCCCTACGAGCTATGACAGGAGCTGCCAAGCCGGAGTCGTACGAGAACAGCGGCTTG…
DN20001_c0_g1_i1	Dinucleotide	(AT)7	14	293	306	TTGTTCATCTGCACTTCATGC	GCCTTAACAATGCCTCCCTT	167	21	361	20	59.862	60.451	195	DN20001_c0_g1_i1 len=752 path=[1:0-401 380:402-463 442:464-479 458:480-510 489:511-751] [-1, 1, 380, 442, 458, 489, -2]	TGAACTCAAGAAGAAAGTCACAAGACCAATCTGAAATAAATGAAAACAATCATGCATAAGAAAATAAAACAAGATATGGCGGTTCAAATTGACTGCAAATGAGTATATTGTTTTTTTTTCTTTGCAAAATAAATGAGGAGTATAATAGGTGGTCAAACAAATTTCTCTTGTTCATCTGCACTTCATGCTTAATTATGTCGTTCAAATTGACTATGCCAAAAATAAGTATGTCTTTCTTTTCTTTGTGAATAAAATGAGGAGTACATCAAAAGGGTAATATCAGAATAAATAAATATATATATATATTCAGATGTGCGGCACAAAATATTTATTGTATATCAAAAGGGAGGCATTGTTAAGGCCCATAATGTCTAGGCCCATATACTCTACTAATGGTTA…
DN20020_c0_g2_i1	Trinucleotide	(CCG)5	15	54	68	CTACGTGAACGCCATGCTC	ACTGGTACTCCCTCACCAGC	21	19	130	20	60.429	59.179	110	DN20020_c0_g2_i1 len=689 path=[1:0-188 1325:189-275 256:276-276 1412:277-322 304:323-347 1591:348-393 368:394-688] [-1, 1, 1325, 256, 1412, 304, 1591, 368, -2]	GCTGGCGCGGCTCCGCGACGCCTACGTGAACGCCATGCTCCGGCTGGCGTCCTCCGCCGCCGCCGCCGGGTACGGCGCCGCCGGGGACCCGTTCGCGCCGCCGCCGCGGCCGCTGGTGAGGGAGTACCAGTACGACGAGAAGGCGCTCGTCGAGATCTACCGCTCCATCCTCGCGCGCGGGGAGGCGGCACCGGCAATCGCCGCCGCAAGGATGCCGGCGGTAGTCTGATTCCCGCCGGCCCGGTGGCGATAGAGAATCACGGAAGAGCTTGTCATCATGTCACGCTCTTCTCCCCCTTCTTGCCGCATGCAAGACTCGTGTTTGTATGCTACAGTTTCGTTTTGGTATGGTACAAGTAATTTGCAGCGCGGGTTGCGGGTTCATCGAATTGTCATTCC…
DN20091_c0_g1_i2	Trinucleotide	(ATC)6	18	424	441	TGCATCAAAGCACTGCTACC	GGGAGTGTACACCCTCACCT	356	20	478	20	60.019	58.873	123	DN20091_c0_g1_i2 len=557 path=[1:0-109 411:110-145 1279:146-269 570:270-321 1473:322-353 654:354-482 108:483-556] [-1, 1, 411, 1279, 570, 1473, 654, 108, -2]	AAAAGCAAAGTGAGCAAAGCCGGGCACGAGTGGCGAGCCTTTGCCGTTGCACAATCAGAGCCTCTTTTGCGCTTTGCGCTTTGTTCAGGGAGCCATTCTGATCCCGCGGTAAGCTACAACTTCCGGGAATTATTTGTCATTGTACCTTGAACCCTTAACAAAACTTGGCAAATGCTGTGCTTTTCTCCACTCTTGTCAAGCCTTAGCCTTTAAGAACATATGTGGCATGGAAAGTTGCATGTGACTCGACTTAAGAAATCATGAGATGTTTATGAATCATGACCTCCAACCTTTTCACTGATTGGGAACGTTGTTAGGAATCCTTCATCCGCAATCATGTTAGGAATCTCCCCTGTTGCATCAAAGCACTGCTACCATAATTACTGGATGTGCCAAAAC…
DN20094_c0_g1_i1	Trinucleotide	(CGG)5	15	231	245	AGAAGAGCGCGAGTAAGGAC	CCACAAGCGTTTCCTCCTC	95	20	282	19	58.842	60.785	188	DN20094_c0_g1_i1 len=775 path=[753:0-72 803:73-116 847:117-167 1671:168-191 922:192-272 1003:273-309 1040:310-774] [-1, 753, 803, 847, 1671, 922, 1003, 1040, -2]	GGGGAGCGCCCGTGTGCCCGCAGCGGCGATCGCGGCGAAGAGGGTGGAGAAGGAGAACGCGTTGGGCCGCAGCACGTGGCGGGCCACGAGGCGGGAGAAGAGCGCGAGTAAGGACGACGGCGCGGCGCCCGACGCGGCGGCAGCGCGGAGGAGGAGGTTGGCGAGGGTCGGAGACGCCGGGGCGGACGGGGTGGAGGAGAGGAGGAACAGCGACTCGGCACGGGGGAGGTCGGCGGCGGCGGCGGCGAGGGACAGGAGCTTGGCGAGGAGGAAACGCTTGTGGGCGAAGCCGTTGAGGAGGAGCTGCGCCTGGAGCTGGTCAAGGCCGCAGCGGGCGGCGGAGGGGGTGCGCGCGCGGCGGAGGTGCTGCGCGAGGAGGTAGAGGCGCTGCTGCAGCGC…
DN20179_c0_g1_i1	Dinucleotide	(AG)9	18	32	49	CACACATGGAGGCCTAAGAAA	CCGGTGGAGGATACACTGTT	5	21	147	20	60.118	59.844	143	DN20179_c0_g1_i1 len=665 path=[1789:0-120 603:121-159 2009:160-183 666:184-664] [-1, 1789, 603, 2009, 666, -2]	ATAAACACACATGGAGGCCTAAGAAACATACAGAGAGAGAGAGAGAGAGTCATGGACTACAGCATGAAAGGTAGCTCAAAAGACTCGTACTCTCCACAAGTGCACAACTTGTACCCAGACGTCCAGCCAACAGTGTATCCTCCACCGGTGAATCCGCAGGCACAGGGCTACCAGTACCAGACCTACTTCGGCGAGGAGGACCCTTCTTACGGCTGGCCGGAAAATCGGCCTTTCCAGCATGGCTTCCAGGAAGACCCTGACTGCATCACCTTCCTCAGAGGATGCTTCTTTGGGCTGTGCTGCTGCTGCCTGCTGGGGCAATGCTGCATCTGATAGAAGGAAACGACTGAAGAGACCGGGCAAGTCATCTTTTCCTCAGAGGAAACGCCAGCACTGGCC…
DN20217_c0_g1_i1	Trinucleotide	(CCG)6	18	306	323	GCGGCGGATACTACTATGGA	CCGGGTAGTACTCGTGATGC	162	20	359	20	60.081	60.538	198	DN20217_c0_g1_i1 len=668 path=[1:0-90 1592:91-114 93:115-127 106:128-132 111:133-184 163:185-203 182:204-313 1533:314-372 345:373-587 560:588-627 560:628-667] [-1, 1, 1592, 93, 106, 111, 163, 182, 1533, 345, 560, 560, -2]	CGGAAACCAAGGGCGTGGAGTCGGTGACGCTGGCGGGGAAGGACAGGAGCCTCCTGCTGGTGATCGGCGACGGCGTGGACTGCAACGACCTCACCACCAAGCTGCGCAAGAAGGTGGGCCACGCCGACGTCGTCGAGCTGCGCACCCTGCACGACAAAGCCGGCGGCGGATACTACTATGGAAACCGTGCCAGCCCCGATTACGGGAACAGCTACGGTTATACCCCCGTGTCCAGCTACGGTTACTCGCCGGCGCAGGAGTACTACAACGGCTACCGGCCGGCGTACGAGAACTACAACTACAACCCGCCGCCGCCGCCGCCGTACGGCGCCACCGTCGTGCATCACGAGTACTACCCGGTCGATGACCAGAACGGCTGCTCCATCATGTAGTGTGCGG…
DN20329_c0_g1_i1	Trinucleotide	(CTG)6	18	2597	2614	CGCTTGGCTGTGTTTGTAGA	CACTCGCCGTTCAAAGTACA	2562	20	2658	20	60.05	59.904	97	DN20329_c0_g1_i1 len=3199 path=[4919:0-715 23:716-720 28:721-739 2:740-749 12:750-760 23:761-765 28:766-784 46:785-3198] [-1, 4919, 23, 28, 2, 12, 23, 28, 46, -2]	GTTTTTATAATTTTAGAAAAATATTTGAATAAAACAAATAGTCAAATGTGATCTCAAAAAGTCAATAAATGCTTATATTTTGGAAAGGAGGTAGTAGATGAAAGATTATGTGATCCTCGGATGGTTGACAACTCCTGGCAGTAACGGACAATCATGCATGTGGTCCCTACGATCATGTTCAACGGGAGGAACTTGATGTTTGCACAGTGAACCAACTGCAGGTGTGTAAGAGAAGTAAGGTTATCCAAGCAGGCAGGGAGGGACCTGTCGAGCTCACCACAATCCGCAATAGACAGCCGTAGCAGTGAACGGGGCAACACCATTTCCCGGGGGCAACACCATAAATTTTAAGGTCTTGTAAGCTAACAAATCCCACAAAACTATGGACTGGTATTGATA…
DN20386_c0_g1_i2	Trinucleotide	(CGC)7	21	208	228	AGCTTCTCCTCCGCCTTG	CTCCACCTCCACACTGCTC	175	18	373	19	60.634	59.376	199	DN20386_c0_g1_i2 len=500 path=[465:0-50 1315:51-104 547:105-163 1369:164-187 630:188-194 1141:195-266 703:267-334 929:335-404 834:405-499] [-1, 465, 1315, 547, 1369, 630, 1141, 703, 929, 834, -2]	AAGCTGTGTCGCAAGAGGGCCGATGGAGGTGAGCTCGTCGCGGACGAGGTCTCCGGTGGCGATGTGGGGCACGCCGAGGAGACGCGAGAGGCGGCTGGCGTAGGTGCCCTTGCCCACGCCGGGGCAGCCGAGGAACACCCACTGCACGTTCCTCTCCGCCGCCGACCGCCGCGTCAGCTTCTCCTCCGCCTTGAAGGGGAATCCCGTCGCCGCCGCCGCCGCCGCCGCAGAAGGCGCCTGCTCCGTCGCAAGCGACGTCATGCGCCTCATCGACGCCGCCGTCGCCGCGCCACCGGAGGCGGCTGCGCGGAAGAGCCTCTGCACGGCCGCCATGGAGACGGAGCGGAGCGGAGCGGAGCAGTGTGGAGGTGGAGGAGGAAGGGGCGGGGTTTTAGGGTT…
DN20399_c0_g2_i1	Dinucleotide	(TA)6	12	961	972	CTTTCATTCTGACGCCACAT	CAAACTTGCTTCTGGTTCTGA	811	20	994	21	58.724	58.146	184	DN20399_c0_g2_i1 len=3925 path=[1:0-2394 7881:2395-2418 2397:2419-2954 2933:2955-3924] [-1, 1, 7881, 2397, 2933, -2]	TAAAGTTTCATATTGTAATGCATGTTATGTATTGAGATAAAAAAAAGTTAAAAATAATTATTTTATTGTTATAAAGTAGAGTTCAGTTCACAGACCTACCAATACTTTGGCTTAATAGTCACAAAGCTACCAAATATGGGACCTATTTCACAAACCTACCAATATTTTGGGTTGTGATTTCACAAAACTACAACTTTTTTTATATTATACGTATAGGATACTCATGGTCCCGCATGTCATTTTCAGCGGTTGAAACTGTTAGATATTATAAGTTTTAGTAATAACTTGTATTATAAGTTTTCAACTATTGTCTACCACATTCTGTAGAGTTAATTTCACATACCATATCCCTTTCTTCCATGCTCTCCCATCTCCTTCCTTTTATGCTCTATAGTATGT…
DN20408_c0_g1_i1	Trinucleotide	(GGC)5	15	269	283	CTCGCTCTGCAGATCATCG	CCAGCTGCTGCAGGTACA	154	19	331	18	60.835	59.705	178	DN20408_c0_g1_i1 len=671 path=[649:0-176 1457:177-200 827:201-497 1124:498-566 1193:567-670] [-1, 649, 1457, 827, 1124, 1193, -2]	GCTGGTTCGAAGCAACCAAAGAAAAGGCCATATATACAGTTGGTAACTTGGTAGCTTGGTACACGGAAGAAGAAGAAACCACCACTCCAAGGGAAGAAGAGAGAGAGCCATTCTTGAAGCTAATAATACTATGGCCATGATGAGCAGGGCGCGGCTCGCTCTGCAGATCATCGCGGCGGCGCTGCTGCTCTCGGCCGTGCTCGGCGCGGCGGCGCGGCCGCTGGACGGCGACGGCGCCTGGGTGGTCGTCGGCGACGGGCCGCTGCCGGGCGGCGGCGGCGGCGTGGCGTCCATCGTCGACGCGCTCCGGCGGCTGTACCTGCAGCAGCTGGGCGGGCCGGGCGCGTCGTGCCAGACCAACAGCCCAAACAACGGCTGCCCGCCGTAGGTTGTGGACCA…
DN20471_c0_g1_i1	Trinucleotide	(GCC)5	15	238	252	GACTCTACTGCCGCCGTC	GAACAAGAGGCCGATGAGTG	188	18	368	20	59.531	60.801	181	DN20471_c0_g1_i1 len=1006 path=[1622:0-373 4:374-628 259:629-711 342:712-733 364:734-740 371:741-757 388:758-1005] [-1, 1622, 4, 259, 342, 364, 371, 388, -2]	TTTATCTCGAATCCACCGGCACTATAAATTAAGAGCCATCCTCCACACAAATTCCAGCCAAAGCGCCTTCCCATCCCGGTTGCATTGGTTGCTAAACCTCCGATCAAGTTCCATCGTAAACAGAAGAAGATGTCGTCCTCGTCCAAGACCATGATCGCGCTGCTCCTGGCCTTCGCCGTGGCGTCGGCGACTCTACTGCCGCCGTCCGCGGCGTCGAGGGCGCCCGGATTCGACAAGGCCGCCGCCGCCGCCGACGCACAAGCCGATCCATCGCTGCATCCATCGGCGGCCACCGGCGGCTCGCCGGCAACTCCGGCGATGCCCGGAATCCCCCCGAGCCTGCTCGGACCACTCATCGGCCTCTTGTTCCCGCCACTGGGAGGCATCGCCGGCATGATC…
DN20514_c0_g1_i2	Dinucleotide	(TC)9	18	967	984	CCGGTTTTCCCAGAATGTTA	GAGATGAGATAGGCCTCCCC	859	20	1046	20	59.795	59.999	188	DN20514_c0_g1_i2 len=1061 path=[1039:0-650 1667:651-685 1702:686-705 2495:706-729 1746:730-754 2496:755-778 1795:779-830 2077:831-881 1898:882-887 1904:888-1060] [-1, 1039, 1667, 1702, 2495, 1746, 2496, 1795, 2077, 1898, 1904, -2]	GTGTGTTGATGCGAAAACACGCCGTTAAACACGAGCACGCAAATGTGCAGCAACGCGCAGGTGAGTCTGCCAAAACCGGACCCTCTGGTTTTGGAAACAGGAGCCTCCGGTTTTCATGGGCTCGCCGCAAAAACCAACAAACGCCTGTCCGGGAGGGACCTCGTCGGGGCAAGCGCACTCTTGGGTTGTCCTAACGTCGGCAGGCCAGCTAGGATGCCTTCGAACGCCGTAGAGACGAAGAAGAACGGAAATTAGGGTTTGGAAAAGTAGGGTTAGAAGATAAAAGTAAATTACGAGCTTTTGATGATTGGGGGTTGCCTCAATCGGTCATGGCCCTTTGTTTATATAGGGTGGGAACGCCTAATCCCGTTAGGAGTCGAAACTCTTATAATTTCCTTG…
DN20519_c0_g1_i1	Trinucleotide	(GCG)6	18	1947	1964	CAAGACCACCACCATCTCCT	GTTGAGCCGTGACAATGGA	1888	20	1998	19	59.962	60.681	111	DN20519_c0_g1_i1 len=2022 path=[2000:0-1228 4119:1229-1252 3230:1253-1413 4121:1414-1437 3415:1438-1461 4120:1462-1485 3463:1486-2021] [-1, 2000, 4119, 3230, 4121, 3415, 4120, 3463, -2]	GGAAATTGATTTAAAGAAAGGAATTTCACTCAGAATAGAATATTCTTTTTAGAGGATGATTTTAGAGTACCACGAGTGCGGATAGCCTGATAGTCCATAACGACACAAAGTGGAGAGCATATAAAAAAATATCATAGTCAAAGATAAATTTTTATTTTAAAGCAAAAAAATATTTCTATATCAAAGAACGTTTCATAGTCTAATCTTCAACTACAAAAATTCTCATGATTTTCTTGAAAACACGAATATACACTTCTGAATTTGAATTGTGAAAAAGATGACGTGGCATTTACACTACCAGTTGTGCATATGGTGGATAAAATCACCATTTAAAACAATAAACAGTTTGGAAAGTTCTTGAAGCATAAATACCCAATTTTATACTGTAGTTGAGAAGGA…
DN20555_c0_g1_i1	Trinucleotide	(CGG)7	21	48	68	GGAAGGGGAAGACGTAGGG	TCAGCGTCATCTTCATCGTC	0	19	119	20	60.827	59.95	120	DN20555_c0_g1_i1 len=635 path=[613:0-78 1513:79-102 693:103-240 831:241-264 855:265-296 887:297-315 906:316-338 929:339-397 988:398-411 1514:412-435 1026:436-634] [-1, 613, 1513, 693, 831, 855, 887, 906, 929, 988, 1514, 1026, -2]	GGAAGGGGAAGACGTAGGGCGAGGCGGCGTACTGCGGGAGGCGCTGCCGGCGGCGGCGGCGGCGGCGGGCGAGCGCGCAAGCGAAGCGGGAGCAGACGAAGACGATGAAGATGACGCTGACGCAGAAGCCGAGCAGCGTCAGCACCGTGCTCGCCGACGCGGGGTACGCCATATCGCTCCCGCCCCCCGCCCGGCGCCTCCTCCGCGACCAGGCGGCGGACTCTCTCTCGAGCTCGGCGGGCGGGCTTCTCTGAGAAGCCAAGCAGTTCGTTGCTTGTTCCAGCAGCGAGCGGGCGGGCGGTGGTGTTTATGGAAAGCCGATGCGCACCGCACTCGCCTACTTGCCTACTCTCCTCCTTCCTAGAATCCTAGTACTAGTCCTACTAGTATTGCGTTTCC…
DN20569_c0_g1_i2	Dinucleotide	(GT)6	12	1969	1980	CACAGGTCCCACGGTTAGTT	GCCTGGCCAAAAAGAAAAAC	1947	20	2000	20	59.884	60.939	54	DN20569_c0_g1_i2 len=2103 path=[1:0-667 646:668-684 4379:685-705 2982:706-1978 4255:1979-1992 4269:1993-2102] [-1, 1, 646, 4379, 2982, 4255, 4269, -2]	TGGTAACCCCTCGAATCGCTATTTTCACCCATGCAAAAACTAAACCGGCGTGATCCTTACCAAAATGTCCCATCAAAATCTCGATCTTGTCTCCTCCCCTCCCCTCACAGCGAAATTGATCTCCCTTCTCCCATCTCTTTATCGGCCATTCATTCCAAAGGAGAGAAGTGCGAGCATGGGGTGCCGAGGTTGCCATAGCTACTACGCCCGCCGGTAGGCGCGCAACACGCTTGGGCATTTCGCCGTAACCCCCTCCACTCCCAGTGACAGCGATTCGTCCTCAACCCTACAGCCAAGGCGCTGGACCTTCGCCGTGGGCACTGGCTCGTCCTCCACAGAGAGGTCCTCCTCCGGCAAGAGCCCCCGTTAGACCTTTGCCGAGCTGCATGGTCCCTCCTC…
DN20580_c0_g1_i1	Dinucleotide	(GA)6	12	804	815	GAAGGAGAGGGGAGGTGAAG	CTCTGGCCTTATCCCTTTCC	734	20	841	20	60.186	60.032	108	DN20580_c0_g1_i1 len=847 path=[1:0-314 1721:315-338 317:339-689 1722:690-713 692:714-846] [-1, 1, 1721, 317, 1722, 692, -2]	TTTTTTTGCTTCTATGTACATTTAATTAGATGAACCAAATGCTTTTTACATGGTCACTTCACCAAAGACAACTTCTTTTTTTTTGTTAAATTGATTTGTTACACAATTCTAAATGACAAAACATATAGCAAGAAACAAATACTTATGAAAATTAAGAAAGTGGTTATATCACTACGGAAACCACTGTTTTGCCGAGTGCCCGAAACACTCGACAAAGGGCCGAAAACACTCGGCAAATAAACTTCCGGTAAAGCGCTCTTTGTCGAGTGTTTTTTATCGAACACTCGGTAAAGTGGACAAATACTTTGTTGAGTGCCACAAATGACAATAAATATTTTGTAAAAATAATAAAACAAATAGACTACCGGGACCGCGCCCATGCCGGCTGCCCCACAGCTG…
DN20586_c0_g2_i1	Trinucleotide	(AGT)5	15	1116	1130	AGCTCTGATTTCTATCGCCG	CAGGGGGACAATTGATATGG	1017	20	1179	20	59.574	60.006	163	DN20586_c0_g2_i1 len=1180 path=[1149:0-503 2363:504-579 1702:580-582 2515:583-648 1767:649-652 1771:653-689 1808:690-716 2711:717-740 1859:741-741 2671:742-762 1879:763-763 2692:764-782 1900:783-1179] [-1, 1149, 2363, 1702, 2515, 1767, 1771, 1808, 2711, 1859, 2671, 1879, 2692, 1900, -2]	TTCTAGTGAAATCTTAAGCTAGAGATGCTTTCTCGGCTACTCTCACCATTAAAAAAAATCAATATTAATTTATAATATGTGGTACGCAAAACATACTTTTGATGCACTTTCTATTGCAATATATTTCTGAAGGTACATGATAAGTAAAAGCTAAAAAATATCATCTTGGGGAAAAAAAGAAAAAGAACAACTAACCTAGAGTGTGACACAATGCAAATTAAAATTGCGAGTTATGTATATTGGAATTAAAAGATGCGTCCTTAAGTGCACTCAACATAACGTGATAAGATTTCATTTGATTTGTTGCCACTACAATATTCACCTTGTACTTAAGGATGAATTATGTGCGATTAGTTTTGAAGCCAAATTAAATATGCATACTTAAACTTTGTAATATTT…
DN20619_c0_g1_i2	Dinucleotide	(GA)8	16	344	359	CGCTGCTGTGAAAGAGTGAG	GAAGGGAGCAAGGAGTACGA	240	20	379	20	59.922	59.43	140	DN20619_c0_g1_i2 len=2253 path=[1:0-692 671:693-1816 4631:1817-1840 1819:1841-2252] [-1, 1, 671, 4631, 1819, -2]	GTAGTGGCGCGGTAGTAGTGTGCTAGTGCTCGCGAGAGCAAAGCGAGAGTGGAATTGATTGCGGCCACCACTTCAGCACCCCCGAACCACGTCTTCTCCACCTCCGTCCAACCCGTCCTGGGCAAGCCACCATCATTGCACCACCGCCGCCCACGAGCAGGGTGTTCGAGCCCGAGCTCTTGGCTTCTCGGCTAAGCGTTGCGGTTGACGGTACTGGAGTGGAGTCGCGCGCGGTACTTGCGCTGCTGTGAAAGAGTGAGGGAGGAGTGAATCGCCAGTCCACCTCCACCTCCATTAAAGGCGCTCACGCGGCGGCTCCGCCTGCTCCACGAGAAAGCGAGGCGAGAGAGAGAGAGAGAGTCGTACTCCTTGCTCCCTTCCTCCCCTCACGGGGGGCAG…
DN20648_c0_g1_i1	Trinucleotide	(CGC)5	15	180	194	GACGTTCCGTGGCTTGAC	CTCGTACCAGCTCTTCCTCG	56	18	242	20	60.255	60.149	187	DN20648_c0_g1_i1 len=610 path=[588:0-223 789:224-226 792:227-238 804:239-239 805:240-270 1859:271-294 860:295-609] [-1, 588, 789, 792, 804, 805, 1859, 860, -2]	CACTGCCGCGCGCACCCGAAGTCGGCGAGCTTGGCGCGGCCGTCGGCGCCGACGACGACGTTCCGTGGCTTGACGTCGCCGTGGACGACTCCGGCGGCGTGCATGTCCGCGAGGCCCCTCGCCACGTCGGCGGCGAACCGCTGGACCTCGCCCTCCCCGAGCCGCCCGCCGGCCCTCATCGCCGCCGCCGCCGCGTCGGCAAGCGACCCGCCGGGCGCGAACTCGAGGAAGAGCTGGTACGAGCCGTCGCGGGCGGCGCGGCCGCCGGCGCACGCGACCACGTGCGGCGAGCGCGGCAGGCAGGACATCACCTCATGCTCGCGCGCCAGCGCCGCCGCCCCGCGCGGCGGGACGGACTTGACGGCGAAGAGGAGGCCCGAGGCGGCGTCGGCGGCGAGG…
DN20688_c0_g1_i1	Trinucleotide	(GGC)5	15	340	354	GGGCTGGATTTATATGAGCG	GCAGATTAGCATCAGGGGAA	318	20	507	20	59.529	60.177	190	DN20688_c0_g1_i1 len=531 path=[1:0-82 1183:83-106 85:107-213 192:214-247 226:248-316 295:317-342 321:343-530] [-1, 1, 1183, 85, 192, 226, 295, 321, -2]	GCGCGCGTATCAGTCATGCGAACATCACCAGCAACTTCCTGGGCAATAATCCCAGCAGCTGCCACAAGGGAATCTGTAAGTGTCGACTTGCCATGGTCTACATGAGCAATAACAGACATATTGCGAATATTATTTTTTTTGTCCATAATTGCTCGTAACTCTTTGGCCGTGAACTTCACCATCTTGACTGCTCTCAATTAACACCAAGGATATTGTGTTCCTTAGGGTATCGCCTCCCAATCCGAGGAGGCCAAGGGACGAGGGCAGGAAAGCGCCGTGGCGACAGGTGAAGCGTTAGAACCCCAGGCCGCTGTACTAGGGCTGGATTTATATGAGCGTGGCGGCGGCGGCGGCGGTACGCCCTGGCTCGGCGAATCGCGGCCATCGGTGAGGTCGCGC…
DN20700_c0_g1_i1	Dinucleotide	(AG)6	12	713	724	GTTGCTGAAGGACAAGGAGG	TTTCTCCCTTGACGGTTTTG	631	20	814	20	59.844	60.081	184	DN20700_c0_g1_i1 len=1533 path=[3013:0-140 4:141-615 479:616-657 521:658-908 772:909-1032 3297:1033-1056 920:1057-1532] [-1, 3013, 4, 479, 521, 772, 3297, 920, -2]	ACCAGGGCCTGCCCCTTCCCAACGCGACTCCATACCTTCCCTCTTCCAGATGTGCCACCGCACCTCGGCCCGCCCCCTCCCGACGCGCGACCGCAACTCGGCGCCCCCTCCCGACACCCGACCACACCTCGCCGCCGCCCCTTCACCTCCCTCGTCCTCGCCTCGTTCTCTCACTTCTTCTTCCCAAACCTCAGCTGCCGATAGAGGAAGCAGAGCTCACACGGAGCTAGGCGACGACGCTCGTGCGGTGGAGGACAGGCGGCGCTTGGCCAGTCTGACAATAACGCTCGAGTGGAGAATGGCGCGGCGCTCACGCGGGGCAGACGATGCTCGCATGGGGCAGAGCGGGCTCGTGCCGGGCAGGGCGGATGTGGGCTCGCATGGGGCAGCGTGGCGCCC…
DN20706_c0_g1_i1	Trinucleotide	(GCC)6	18	51	68	AAAGATCCAGAACCCTCCGT	CGACGGGAACTCATCCTCTA	1	20	183	20	59.935	60.21	183	DN20706_c0_g1_i1 len=831 path=[809:0-144 1689:145-168 955:169-725 1690:726-749 1536:750-830] [-1, 809, 1689, 955, 1690, 1536, -2]	GAAAGATCCAGAACCCTCCGTCCCTTCAGCCTTGCCTCCCCCCACCTCAAGCCGCCGCCGCCGCCGCCGACGGATTTCCACTATTTTTCCGGCCTCCGTCCTCCACGCCCGTAGACTTGCTGCCACCAGGTGGATTGGATCGGTCGCGCCGCGCCGCGCACTGATAGAGGATGAGTTCCCGTCGGTTCGTGAACCTGGTGATCAACAACAGTATGAGAAACACCTACGACCTGCGCCGTATCGACATGTCGCGCTTCTTCCCGCCCGCCGCCACGAAGATCGGCAACCGGCAGCAACTTGGAAAGCCGGTTAAAGAGAACGGTTCCCTTCCTGATCCAACGACGAGCTTCTATAGTACCAGGCATGGGCCCCTGGAGTTCATCCTGGTGAAGAACAAGC…
DN20708_c0_g2_i1	Trinucleotide	(GCC)6	18	388	405	AGTACGCCATCTGCTCCG	GAGGCGGCGGAACTACAC	306	18	490	18	59.967	61.787	185	DN20708_c0_g2_i1 len=1224 path=[1:0-651 630:652-657 636:658-743 722:744-1223] [-1, 1, 630, 636, 722, -2]	CAAAATTCACGCCAGAAATTATCCACCGTCATTTATTTAATTATCAGAAAAAGATTAAAATTGCTTGAGTCTAACAATAAAATCAAACCCGATTGGTCGCTTCAATAAGGACTTCCTGAATGACCCGCTTCAAGGACCATTCGGCCGCAAGAAGCGAGCCATGACTAGCTCCACGAAGCTTGATCGTCTTGTACTGCCCGGGCCGCCGGGTCATCTCCTCGTCGAACGCCAGCATGCTGGCCAGATTGATGGTGCCGTCCCCGTCCCCGTACACCACCTCGGGCGCGGCGTCGAAGTCCCCCTCCCAGTACGCCATCTGCTCCGGCGTGTCGGTGCCCACGCCGTTGACGCACGTCACGGGCACCACCGCCGCCGACCTGGGGGGAAGCCGCCGCCGCC…
DN20712_c0_g1_i3	Dinucleotide	(CT)10	20	584	603	TTTGCTTAACATGCATCGGA	CCATAGGAGTGCCATGAGGT	555	20	727	20	60.215	59.95	173	DN20712_c0_g1_i3 len=764 path=[952:0-579 2317:580-692 1532:693-763] [-1, 952, 2317, 1532]	AAGGGAACTCCGAAACCTCAAAATGGCTGCAAAGGAAACTGGTGCTCTACAAGCTGCCAAGAACAAACTAGAGAAGGAAGTTGAGGAGCTTACTTGGCAACTAGAACTAGAGAAACGCACCAAGCTTGACATGGAAGAATCCAAGGCACAAGAGATAAAAAATCTCCAATTACAATTGCACGAATTGCAGTTGCAAGTCAAGGACACAAATGAGCTTTTGAATACGAAACAGGAAGCTACCAAAGAAGCATCAGAGAAAGTTGTTGTGGTGCCAAAAATCCTTGCGGATACAACATTTGACAATGATCTTACTGCCGAAAATGAGAGACTCAAGGAACAATTAGCTTCTTTTGAGGCAAAACTTCATGAAACAGAACAGAAGCTCGAAAAAACAGAGAA…
DN20795_c0_g1_i1	Dinucleotide	(TC)8	16	324	339	TCAGCATCAGCGTACCAAAC	CGTTGACCAAGAGCAACAAA	301	20	449	20	59.871	59.881	149	DN20795_c0_g1_i1 len=754 path=[1:0-753] [-1, 1, -2]	CAAGAATGGTGGTTGAGGTGCACAGAACCGAACCACACAAACACAAATGGGATCAACAAATCCGAGTTGTTACAAAATTATTCATGGAGTAAATCAGAAAAAAAAAGTACTGAGATTTCTTTTTTGATTCTGCACAAAAGTACTCCCCTCTTCCGTGCCTAAAATGTGATGCTAGCCAGCTCACCTTTACAGCGAAGGTCTGTTGTCTGGAGCTAAGAACAACCTTCGGAAGAGGCTGATATTTTCTGCCAGTAGCAAACGGGGTTCATTCCTGTCCACAACGCCCAAACCAACCAATATATCAGCATCAGCGTACCAAACCGTCTCTCTCTCTCTCTCTTAGCGCCTCCTTCGCTTCGGTGGCGCTCGTGCTCCTCCCCTCCCTCCTCTCTGCGTCGA…
DN20807_c0_g1_i2	Trinucleotide	(CCG)6	18	622	639	CTTCTCTCCTTCCCCATTCC	AGATCCCCGGTGAGTGAGTA	577	20	705	20	60.008	59.53	129	DN20807_c0_g1_i2 len=707 path=[1:0-290 1459:291-379 358:380-462 441:463-486 465:487-494 473:495-503 482:504-535 514:536-669 648:670-706] [-1, 1, 1459, 358, 441, 465, 473, 482, 514, 648, -2]	GTTTTTGTCAGGGAAATAACAAACTTTTTGCTAAGCAGACATCCCAACTAACAAGTACGACAGCTCTAATAATCTCTCTCAGCTGCCCTGTAGAGTAGAGAGTCTCAACAGTTATCCGGCCGTGCCACCGACACTTTGGCTCCCGAATAAAAAAAAATTCCAGCTAGTAATCTAGGCTGATTTGGCACATGCTAGAAGCGAGACGAGGTGGTGGGTGAGCTGTGGTCACAAGCAAGGTATTAACACCGTCAGGTTACTGATGAGCGACGAAGAATAAAACACGAGAGGAGTTAGAGATAGATGAAGTTGAGGTAGCAGAAGGGTTAGAGTGAGTGGCACCAAAACAAACAAGCCCAAAGGATACGAAAGCACAGTGTCGCGTGCATGTGAGGGATGAGC…
DN20860_c0_g2_i1	Dinucleotide	(TC)6	12	469	480	TTTCTGGTGTTTGTCTCCCC	AATCAAATCCAGCTTCCGTG	423	20	604	20	59.943	60.074	182	DN20860_c0_g2_i1 len=963 path=[614:0-253 1227:254-341 1315:342-360 2275:361-420 1387:421-421 2335:422-602 867:603-645 910:646-962] [-1, 614, 1227, 1315, 2275, 1387, 2335, 867, 910, -2]	GAGGTGGGGGTGGCAGTCCGCCTCCTCATTCCCTCACCCCCCATGGTGGTGGTGCAACGACCCGGATCTGCGCGGTGATGTGTTGGAAGCTCACGTGGATCTTGGGCTCATGGCGGTGGTGACACGGCTGGTGGCCATGGCGGCGGGTAGTGTGGAGCTCGACGTGTCGAGGCGCGTCACCAGATCACGGCCGCCACCCCTCCACCATGTGCCGTCGATGACAAGATCCCCTTCTTCCCATCCCCAGGCACCCGTGAGTTCCCCATCTTTGTTCCGTTCTGCCACTGGTTAATTCCTTACCTGGTCCGCCGCCGCCGCTTCTGCATCGAGCCACTGCTCCGAGGTTGTTGAGTCCATGGAGCAACGGTGGCACTGTTCTCACCTCACGATCTGTATTTT…
DN20879_c0_g1_i1	Trinucleotide	(GCC)5	15	45	59	CGAATCTTCTGCTAGTCGCC	CCAACATACGAAAGCCGAAT	12	20	202	20	60.118	59.96	191	DN20879_c0_g1_i1 len=649 path=[627:0-192 1381:193-264 869:265-265 870:266-321 926:322-373 978:374-394 999:395-413 1018:414-465 1070:466-648] [-1, 627, 1381, 869, 870, 926, 978, 999, 1018, 1070, -2]	GACCCTAGCCGCCGAATCTTCTGCTAGTCGCCAGTCCACTGCCTGCCGCCGCCGCCGCCGTCACTTCTGTGAGGTCAGGATTTGTTCTCATCTACAGGTAGGGCAGGATGTCTGTGACTTGGCCGTACCTTTCCCCATGGCTGCGAATTTTTCAGTAGACATGCCTGCCCTAGTGGTGTATGGATTCGGCTTTCGTATGTTGGATAAGTAATGATGACTGTGAGATTGCGTGCTAATTGTTCATCTGTGTTGAGAAACTAGATAGGACTGGGCCAATTAGTCATGTAAACTGTTGGTTGTGTACGTTTCATCAAACTAAGAATCATACGTCTGGGTATATTGTGCGTTTATGAGTTATTCTCTAGCTTGTTAGGCTTGACCTTAATAATATGCTGGTGA…
DN20891_c0_g1_i1	Dinucleotide	(GA)12	24	977	1000	CCTGCTCCTGCGAACTAAAC	TGCCTTGTCCTCTCCTCATC	908	20	1048	20	60.015	60.349	141	DN20891_c0_g1_i1 len=1049 path=[432:0-360 770:361-363 773:364-438 848:439-453 770:454-456 1315:457-462 1321:463-852 1963:853-1048] [-1, 432, 770, 773, 848, 770, 1315, 1321, 1963, -2]	GAACAAACCACCTTAAAAAAATGGAGTTATAGCGGCGGGTGACCTCTTCACTCACCGCTACAATTAAATTGAGAAAACAACAACAACAAAAAAAAAAGCCTCCATGAGATGAGCCACCGCCGGCCGAGGAGACGTGTTCGCCCCCCGGTCAGATCCGTCGTGCGCCGCCCTTCGTCACGCGCCACCGGGATGGAGGAGGGGTGGATCCGTTGCATATCATTGAGAGGGAGGAGGGGGCAGATCCAGAACCCGCCACGCGCCATCGGGATGGAGGAGGGGGCGGATCCGCCACGCGCCGCTGAGAGGGAGGGGCGGATCTGCCATGTGCCACCTTTTGCCGCATGCCGACGGGAGGGAGGAGGGGCAGATCAAGATCCCGCCGCACGTCGTCAGGATGGA…
DN20894_c0_g1_i2	Dinucleotide	(TG)6	12	512	523	CATGCTTTCACTGTTGGTGC	ATCCAGTGGGACCAGAAAAA	395	20	594	20	60.31	59.381	200	DN20894_c0_g1_i2 len=856 path=[1:0-56 35:57-155 134:156-182 161:183-220 199:221-767 746:768-811 746:812-855] [-1, 1, 35, 134, 161, 199, 746, 746, -2]	ATTTTAAACCATAGTATACAAATGAGGATGGATCCATGTGTACATTGCCTCATGTACCAATTGGTCTTGGACTTATGGCACTGTAAACATGTGTTTTATATGGGGTCATTTGCTGCTGATAGGTACATGTTTCTTCTTTTAACTTTAGAGATACCATCAACTTGATCTCACTGTTTCAAGATCGGACTGTTCATTGTCTCAAATGTATCTTTCTCAGTAACATGGTAGGACCGGTTGATCAGTATATGTGATTCATTTCACTGCATATTTCCTTATAAGGTCATCCTGGGCTTTACTGAGCACATGGCTTATTGCCTTAAATAAACAAACACGCTACACTAGCGTCTTTAATTTAACTTAAACTCTAGAATAACTTCTTCTATCTGTGAATGCAACATG…
DN20962_c0_g1_i3	Dinucleotide	(AG)8	16	409	424	TGGATGATTGTTGACAAAGGA	CAAGACCGGTTGGAAAAGAA	295	21	478	20	58.961	60.081	184	DN20962_c0_g1_i3 len=537 path=[2:0-50 2:51-78 29:79-86 37:87-198 1135:199-219 251:220-350 382:351-412 444:413-536] [-1, 2, 2, 29, 37, 1135, 251, 382, 444, -2]	GGATATGTAGGACTTACCAATCATTGATGGATATGTAGGACTTACCAATCATTGATGGATATGTAGGACTTACCAATCAACAGCAGTTTGGGCCTCCTCCAAATTTCTCACAACCTCCACCATCTCCTCCACTAGAATAGCCAAGGCGCAGCGGTATTGAAGACCTCACTGCCAATATCTTTGGAGAGTCATTCACGGGACCTCATTGGTCGCATCCGGATGACCTCACTCCCGGCAATGGTGGGAACCACTAGAGCAATGGCATATTACTGCTTCGGATTTCTTTTCTTCTTTTTGGATGATTGTTGACAAAGGAGGAGAAGAAAAGGATTAAAGCTTCAAGTTTCATCTAAGAATGTTCAAGGAGTAGAGAGAGAGATCAGTTCAAGATTAGTTCTT…
DN20994_c0_g1_i2	Dinucleotide	(AT)9	18	501	518	CTCTGTACCAGCAACGTCCA	AAAGCAGCTTGCAAGAATCG	462	20	561	20	59.897	60.658	100	DN20994_c0_g1_i2 len=563 path=[541:0-109 628:110-125 1183:126-227 746:228-309 1443:310-333 852:334-415 1442:416-439 958:440-562] [-1, 541, 628, 1183, 746, 1443, 852, 1442, 958, -2]	GTCAAAATCAAGCATATATCTTTGCAGAAACAAAAGCAGCAGAACGTTCTACAGGTCACACAATAAACCGGAAAGGAACATGGCAGGTCAATAATTGATGCCAAGTAGCAGCTGCTCGAAACCATTTTGCATCTCTTTTCAAGGGACCTGTGTGCAGTTTGTAAGAGACTACTACGGTAGTCAAATCATGGAAGCCTAAGTTTAGTAAATTGATGAGAAAACTCAAGAAAGGCAAACAGGATCTGCATATGTGTCACAATGGACGTACAGCCAAATTGCTAATCAAACATTTGGAAAGAGAAGGGTAGGGGATCAAGCAGATAAGATCATCCAGCAAGGAGAAGGAAAAAAAACTAGGAATGGATAAGGATGAGAATCATGTGGAGCCCCTACGACCTC…
DN21016_c0_g1_i1	Trinucleotide	(TAG)6	18	116	133	TTTCTGCCATTGCTTAGCTG	ATAATGATGTGCGCGTGTGT	75	20	247	20	59.206	60.026	173	DN21016_c0_g1_i1 len=797 path=[1:0-302 281:303-330 309:331-452 1695:453-476 455:477-710 1696:711-734 713:735-796] [-1, 1, 281, 309, 1695, 455, 1696, 713, -2]	GGAGGGCAGAGCACAGCTACAATAACATTTCATCATCAGTTCAGTACCAGCTGCCATTTTTATTTCTTCTTCATTTTTCTGCCATTGCTTAGCTGTGCACATTTATTCCATTATATAGTAGTAGTAGTAGTAGCAAGTTACAATGAATCAATCAAGTGAACATTTTTTTTCTTCTTCTTTCTGATAGTACGCCCTAGCAGCAGCAGCTTGCTGAAAATTTCACAGTTTACACACGCGCACATCATTATTTCCTTTGGAAATGATACATATGCATATCAGTCGCAACTCGCAAGCCATCACCCCCTGGTGTGTTCATTTCTCGATGAATCCGGTCATCTTGAGCACGCGGTTCCTGACGTCGCGGAGGTCCCGCCCTTTGAGCGTCCTCCCTTTCCCGGC…
DN21065_c0_g1_i1	Dinucleotide	(TA)7	14	95	108	CGTGTACGTGACGACATGC	TGCGCGATCACCAACTATTA	56	19	183	20	59.749	60.237	128	DN21065_c0_g1_i1 len=728 path=[706:0-316 1000:317-342 1026:343-360 1411:361-405 1089:406-543 1617:544-567 1251:568-568 1252:569-727] [-1, 706, 1000, 1026, 1411, 1089, 1617, 1251, 1252, -2]	TTTTATTATAAGAATCACATATAAATATATACCTACTATCTGATTTAACTGTACAACGTGTACGTGACGACATGCATGGCCTACGGGGGCTACGTATATATATATATACATGCACGGCAAGCGCAGTGCATATGCTGACGAGATCATGCTTGCTGCTGATGTGTTAATAGTTGGTGATCGCGCAGACGGTGATGTGTCAGACGTACGGCACGGCGCAGGTAGCGGCGCGCCCGATCTTTTCGCCGCCGCACGCGGACGGCGTCGTCGCGGTGCCGCTGCGGTGGAGGCTGCTCTTGCGCGCGATGTCGCGCATGGAGCTAGCGAGGGAGAGCTTCGGGTTGAGCCGGACGGTGGAGTTGAAGCGCTCGCACAGCGCGGCGTGGGCGTCGACGGCGCCGC…
DN21083_c0_g1_i3	Trinucleotide	(GAA)5	15	70	84	ACAACGGAAGAGACGACGAC	TCCATCTTCTTCACCAAGGG	30	20	117	20	60.307	60.042	88	DN21083_c0_g1_i3 len=962 path=[1:0-312 291:313-357 336:358-556 535:557-633 612:634-657 636:658-669 2543:670-693 672:694-703 682:704-717 696:718-961] [-1, 1, 291, 336, 535, 612, 636, 2543, 672, 682, 696, -2]	GAAACAACGGAGACCACCACCAACAGCAGCACAACGGAAGAGACGACGACTCGTCGTCCGGAAGAAGAGGAAGAAGAAGAAGAAGATCCTTCGCCGTGCCCTTGGTGAAGAAGATGGACTGGGGCGCTCTATGGGACAAATCCAAGGAGTGGATAAGGAACCCACTGAACATGGCACTCATGGTCTGGATCATCGCCGTGGGAGTCTCAGGCGCGATCCTGTTCATGGTGATGACGGGGATGCTGAACCGCGCCTTGCCGAACAAGCCGCAGCGCGACACGTGGTTCGAAGTGAACAACCAGATCCTCAACGCGCTGTTCACGCTCATGTGCCTGTACCAGCACCCGAGGCGGTTCTACCACCTGGCTCTCCTGCGCCGGTGGAGAGCCGGCGACATGC…
DN21083_c0_g1_i3	Trinucleotide	(AGG)8	24	773	796	CACAGATGAGCAACCCACAG	GCTTTGCAGTGTTCTCCTCC	678	20	837	20	60.309	59.997	160	DN21083_c0_g1_i3 len=962 path=[1:0-312 291:313-357 336:358-556 535:557-633 612:634-657 636:658-669 2543:670-693 672:694-703 682:704-717 696:718-961] [-1, 1, 291, 336, 535, 612, 636, 2543, 672, 682, 696, -2]	GAAACAACGGAGACCACCACCAACAGCAGCACAACGGAAGAGACGACGACTCGTCGTCCGGAAGAAGAGGAAGAAGAAGAAGAAGATCCTTCGCCGTGCCCTTGGTGAAGAAGATGGACTGGGGCGCTCTATGGGACAAATCCAAGGAGTGGATAAGGAACCCACTGAACATGGCACTCATGGTCTGGATCATCGCCGTGGGAGTCTCAGGCGCGATCCTGTTCATGGTGATGACGGGGATGCTGAACCGCGCCTTGCCGAACAAGCCGCAGCGCGACACGTGGTTCGAAGTGAACAACCAGATCCTCAACGCGCTGTTCACGCTCATGTGCCTGTACCAGCACCCGAGGCGGTTCTACCACCTGGCTCTCCTGCGCCGGTGGAGAGCCGGCGACATGC…
DN21124_c0_g1_i1	Trinucleotide	(GAC)6	18	451	468	AGAGGCACTCCACGCTCTC	TAAGATTGAGTCAGCGGCAG	319	19	509	20	60.718	59.174	191	DN21124_c0_g1_i1 len=575 path=[553:0-94 1371:95-118 649:119-353 1166:354-414 945:415-574] [-1, 553, 1371, 649, 1166, 945, -2]	CGGTTGTGCACCCTGGCTTTGCATGTCGAACAAAGTGTATGTCCATTTTGGCACTGGTGGATGGGCGGGAACATGGAGTTGGTGCAGACGGGGCACTCGAGCAGCTCGTGCACGCTGGTGGCAGGCGGGCCCCCGCCGGCGGCGCCCGGCCCTGCACCCGCCGCGGCCCCGACCCCCGCCGCATTCGCCTTGGGGAACGCGCGGCCCGCGGCGGCGGCCACATGTGCGGGGTGGTGGAGCGGGAGGCCGATGTGGTGGTGGGGGTGGCCGTGGTGGTGGCTGTCGCCGTCGTCCACGTCCATGGAGGCGTCGGGGAGGGAGAGGCACTCCACGCTCTCCACGTCCATGGAGGGGGGCCGCCGCCGCGCCGTGCTGCCGGCCACGGTGGGAGCCGGGGCT…
DN21127_c0_g2_i1	Dinucleotide	(TC)7	14	423	436	CCCTTTGTGCTTCGTTGTTT	CAGATCGAATCTTGCACCAA	372	20	500	20	60.147	59.799	129	DN21127_c0_g2_i1 len=505 path=[1:0-290 269:291-324 303:325-394 1041:395-418 397:419-504] [-1, 1, 269, 303, 1041, 397, -2]	GTGAAAAGCTGATAACTGAAGCCCGAAAAAAGAAAAGCAGTTCACATAACCAAACAAAATCCACGTTGTTTACTCCCGGCACTTGTCCTCTTCCAGTGGAGCAAATGGCCATGCCACCGCTCCTTCGGCCGCCACAATTATGCATTTCCACTTCCTTCTATAAGACCACCTAGTCTTTATCCTTTCCTTCCACTTCATCCCCCTCTCTCCACTCCTCTCCATCAAGAATTCCACCTGCACAAGTGAGATTCGTGCGATTTTTGCTGGGTTTCTTGTGGGGCAGGCTGCGAGCCTGCGAGGCGAGGCAAAGCAGCAGCAAAAGTTGCGATCTTTATCGGCTGGATTCCTCTCCCCGCTCACTCTCTCTCCTTCCCCTTTGTGCTTCGTTGTTTAGATACC…
DN21136_c0_g1_i1	Trinucleotide	(TCA)5	15	313	327	TCAATGGACGTACGGTGAGA	GGAGGTCGGAGCAGTGTGT	174	20	346	19	60.112	61.322	173	DN21136_c0_g1_i1 len=986 path=[964:0-133 1951:134-157 1099:158-985] [-1, 964, 1951, 1099, -2]	AATTGCCACTGCTTAGCGTTTACGATTGATGCCAGCAGCATTATTGATGGTTGATGCGAGGACTGCAGCTAGTTTGGTTTCCCCTCCGCAGCAAAGAGAAGCAGCAATAACGCAGTCGTCGTAGCTCCTGGACCCCTGCCTTCCTGCTGCCATTCCCGTGCATGCATCGATCCATCAATGGACGTACGGTGAGACGCGCGGCGTGGGCTGCTGGCGTGCTGCCTCTCCGCTCCGCCTTGCCGTCGTCGCTTTAAATCTACCTGTTCTCCTTGCTCCTCTCTCAGAACAGAACACAACTAGTACCCTCTTCGCTCATCATCATCATCACACACACTGCTCCGACCTCCGACCGATCCCAAGCAGAAGCAGGCCAATGGCGCGCCCTGACAGAGACGCCGC…
DN21141_c0_g2_i1	Dinucleotide	(AT)6	12	875	886	AAATTGCCGTAGGGTCCTCT	CCCAGTGTGATGTGGATTGA	746	20	915	20	59.962	60.378	170	DN21141_c0_g2_i1 len=1335 path=[1:0-293 272:294-1334] [-1, 1, 272, -2]	GCCAATGCCACCGCGGCGAAGAGCCTGAGACATGGCGCGCGGAGAGGGAAAAGAGAAGAATCCAGACACGCGGCGGAGAGGAAAAACGAAGAGAGATCGCGCCACGTCCACCGCCCGCGGCGCTGCAGCCTCCATCGCTGCCACTGTCCGTACGCCGCGAATGGCAGCGATGTGTAGCACGCGCCGCCGTCTCCGGTTCGTAGGCCGCATCCATGGCGCGCGCCGGCAGGAGACGACGATGTGCGTTCTGAAGGTGAAGTGAAGTGCCGGCGGTGAAGTGAGCTGAAACTGCCATGCTGTTCTCCACGAGTAGTGTTGCGACAAGCTGGCAAAGTCTCCTTCTGTTCTCCGGGGAGACTGGAGGCGGCGGAGAGCAGAAGGAGAAGCGAGGAAGCGGGA…
DN21168_c0_g1_i1	Trinucleotide	(CTG)6	18	272	289	AGAGGCACTGGAACAGGCT	TCGCTCACACTGACATCACA	201	19	367	20	60.001	60.026	167	DN21168_c0_g1_i1 len=580 path=[1:0-93 72:94-151 130:152-178 157:179-181 1325:182-205 184:206-279 258:280-302 281:303-579] [-1, 1, 72, 130, 157, 1325, 184, 258, 281, -2]	CGATTATTCGCCGGCTCAAGAACCGGCCGCCGTGGCATTTCCTGCTTCGGGGGTCGGAACGACCCCCAATTCTTGATTCTTCATCGCATCATCTTCCTCCTCGCCGCAGACCGCATCAACCACCGGGGGAGACGCGGCTGCCACTGCCTTCCCTTGTGCTCTTGATGCCGGCTTCTTCCTTGTGCGGGGCTGGCCTGGGGAAGAGGCACTGGAACAGGCTTGCGAAGATGCGTGCCTTCACCTGGCCGCGCCGCGGCAAGGTCCGCTTCGCCTGCTGCTGCTGCTGCTGGCGTTCCATCGCTGCCGCCGTGGTTGCTTCTTGCTCAAGGAGTAGTGCGCGTTGCTGTGTGTGATGTCAGTGTGAGCGAGTGAGGGACAGGGGAGCTACCGGCGTTGCTC…
DN21221_c0_g1_i1	Dinucleotide	(CT)13	26	70	95	TGCAGTACACTGATCTCGCTG	GTGTATGTATTGCCGGAGCC	15	21	118	20	60.214	60.361	104	DN21221_c0_g1_i1 len=720 path=[1051:0-91 1120:92-92 1121:93-93 1120:94-94 1122:95-340 672:341-625 957:626-662 994:663-679 1011:680-711 1043:712-719] [-1, 1051, 1120, 1121, 1120, 1122, 672, 957, 994, 1011, 1043, -2]	TCAGCATCTACTGCTTGCAGTACACTGATCTCGCTGGCCACCAGTGGCCAGGCCAACTAACTAATATTCCTCTCTCTCTCTCTCTCTCTCTCTCTGCTGGGCTCCGGCAATACATACACTGTTGTGCTCATCATCATCGTCATTATTGCGTCGTTGTTATGATACGCATGGTTTGCGGGAGAGAGATCCACCCATTAATTGATCCAACTCAACGTGACGGAATGTGGTGGTTACATTTTTTTTTTTTTTTGTATGCTCGACCTCCGATCCCCCTTGGAAAGTGACGCGCGGTGGTTACGTTAATTAAGCCACCAATTAACACCCTACTTAACACTGACAGCAACATGCTACGTAGAGGCAGGAGCGGGAAGATTTCTCGAGATCAACGGGTTGTGGGGC…
DN21300_c0_g1_i1	Trinucleotide	(CAG)6	18	63	80	ACAGGGAGGAGGAAGAAGCA	CTCGGTGTTGTTGTTGCG	9	20	100	18	61.299	59.861	92	DN21300_c0_g1_i1 len=710 path=[1:0-72 51:73-119 98:120-138 117:139-216 195:217-415 1667:416-439 418:440-709] [-1, 1, 51, 98, 117, 195, 1667, 418, -2]	GGAAAAGGTACAGGGAGGAGGAAGAAGCAGCCGCCGACGACCTGTTCAACAAGGCCCGCCACCAGCAGCAGCAGCAGCAGCACCGCAACAACAACACCGAGCCCACCGAGCCCGCCGCGCCCGAGCAGGAGGAGGACCACAAGGCCCGCGTGCTGCCGCCGGCAATGTGGGCCGCCAACAACAGCGGCGGCGCGTCAGGCGCGGCGGCGTTCTGGATGCAGCCCGCGGCGTGGGCCGCGTTCGGGGCCGGCCCGGCCGCGCAGCAGCAGGCGCCGCTGCAGTTCATGTCTAACAACGCCGGCGGAATCGGCGTGCTCGCCGCGCTCAACGCCGGCGTGCACCATCAGCAGGAGGAGGAGCAGCGGCGGCAGGCGGAGGCGGTGACAGTGGCGGCGGCAC…
DN21300_c0_g1_i1	Trinucleotide	(TGA)5	15	575	589	ATCAACAAGGATGGAATCGC	ATCGAGCCACTAACTCTGCC	463	20	612	20	59.9	59.459	150	DN21300_c0_g1_i1 len=710 path=[1:0-72 51:73-119 98:120-138 117:139-216 195:217-415 1667:416-439 418:440-709] [-1, 1, 51, 98, 117, 195, 1667, 418, -2]	GGAAAAGGTACAGGGAGGAGGAAGAAGCAGCCGCCGACGACCTGTTCAACAAGGCCCGCCACCAGCAGCAGCAGCAGCAGCACCGCAACAACAACACCGAGCCCACCGAGCCCGCCGCGCCCGAGCAGGAGGAGGACCACAAGGCCCGCGTGCTGCCGCCGGCAATGTGGGCCGCCAACAACAGCGGCGGCGCGTCAGGCGCGGCGGCGTTCTGGATGCAGCCCGCGGCGTGGGCCGCGTTCGGGGCCGGCCCGGCCGCGCAGCAGCAGGCGCCGCTGCAGTTCATGTCTAACAACGCCGGCGGAATCGGCGTGCTCGCCGCGCTCAACGCCGGCGTGCACCATCAGCAGGAGGAGGAGCAGCGGCGGCAGGCGGAGGCGGTGACAGTGGCGGCGGCAC…
DN21301_c1_g1_i1	Dinucleotide	(AG)6	12	78	89	AATATACATGCCCTCGGTGC	GGGAACACCCTACTGGTTCA	28	20	170	20	59.813	59.82	143	DN21301_c1_g1_i1 len=1296 path=[1:0-655 634:656-692 671:693-807 2678:808-894 873:895-942 2925:943-966 945:967-979 2821:980-1035 1014:1036-1295] [-1, 1, 634, 671, 2678, 873, 2925, 945, 2821, 1014, -2]	GGCCGGCCGTGCGTGTGGTCCCGTGCGCAATATACATGCCCTCGGTGCAGGTTCTGAGGCTCTCAGGCGCGTTTGCCAGAGAGAGAGAGATCGATACGGTGTTCCACAAATCATAAACCAAACACTTTGATCAGCCTCGACTGAGAACAGCTGAACCAGTAGGGTGTTCCCCTCCTCGCGGAAGAAGAAGAGTTCACAAGTTGCGAGGAGCAATGGCGGATCCTAGCTTCTTCGTCGGGATCCTAGGGAACATCATCTCCATTCTCGTCTTCACATCGCCGATCGCGACGTTCCGGAGGATCGTGAAGAACCGGAGCACGGAGGACTTCAAGTGGCTGCCGTACGCGACCACGCTGCTGAGCACCTCGCTCTGGACCTTCTACGGCCTGCTCAAGCCAG…
DN21311_c0_g1_i2	Dinucleotide	(AT)6	12	1157	1168	CCCCCAAAACCATTAAATCC	TGTGACCAGAGCAATACCCA	1136	20	1245	20	60.232	60.112	110	DN21311_c0_g1_i2 len=1450 path=[1428:0-338 1744:339-1230 2636:1231-1313 2719:1314-1328 2734:1329-1329 2735:1330-1417 2823:1418-1449] [-1, 1428, 1744, 2636, 2719, 2734, 2735, 2823, -2]	CTAACAGATGGCAATAAATTTCAAATGTCAACCATGTATCAGAATCAAGAAAAATGTCTTGGTTTGGCCGCCGGCTTTGCTTTCTTTAGTAGTTTATTCAAATGGCCGATTATAATAGTGTTTAAATATTTCTCAAGAGTGAAAGAAATAAAATATAAAAAAAAATACTAACAAATATTTCCACTTTTGGTATTAAAAATAGAATACAGAAAATAGATTAAACTGTGGACTATTTAAAATTGAAAAGGTCAAGGATTGAGAAGTATCCTGTTGTGTGGCCATTTATTCATGAAAACATAAACTAGCCTTGTAGCTATGCCACTTTGCATTGCATTATGGGCAGCAAATATATACAAGGAATGGTAAAATCCAAGGGTAGTTAGGGATCTACAGCTACAA…
DN21359_c0_g1_i2	Trinucleotide	(GCT)5	15	188	202	CGTGGGATCATCGTCTTCTT	CTGGTGGAGACAAAGGCAAG	91	20	223	20	60.073	60.822	133	DN21359_c0_g1_i2 len=546 path=[518:0-93 589:94-152 648:153-171 667:172-176 672:177-177 1215:178-250 749:251-435 1385:436-528 1018:529-545] [-1, 518, 589, 648, 667, 672, 1215, 749, 1385, 1018, -2]	GTTGAATCGGACTGGAGCTTCAGGGGTAGCCTGAGGCCAGGCACGCCTCCCAGAACTTGCGGTCCTCCTCCCGCCGCCTCGCCGCCACCACCGTGGGATCATCGTCTTCTTCATCCTCGCCGCACTTGACGCCGGCGCGCTCATGCTCCATCGTCGTCGTGCTCCCACCCGCCAGAACAAAGCAACGGCTGCTGCTGCTGCTCTCTTGCCTTTGTCTCCACCAGACGCCGCCGCCTCCGCTCACTTCCACGTCACCACCATCCTGTCTTCCGCCGCCGTCCACGCAGCTGCCACAGCCGTCCTCGTCGCCGCTGTCGCCGTCGTCATCGATCACCACCAGCTCCGTCGTCGGGCAGCACGAGTCCGCCACGCGCTCCTCCGTCCCACCGTGGGAGCGTC…
DN21380_c0_g1_i1	Trinucleotide	(CGG)6	18	406	423	ACACGACACGCGTTACAGTC	CACCTGCTCCGAATGCTAAT	295	20	478	20	59.826	60.235	184	DN21380_c0_g1_i1 len=663 path=[1:0-382 361:383-440 419:441-454 1445:455-478 457:479-662] [-1, 1, 361, 419, 1445, 457, -2]	GTCCACATCACATGCTTACAAGTCAGGCTGCCGGCTGCGCCAATGGTCTTTTGCATTTGAGGAAAGCTGAAAGGGTATTATTGCCAGCTAGAAGAAGAAGTAAAATAGCAAAGAACAGTGTCGAGGCAATAAGGTGTCACTATCACATAGAGTATATAGTTAATTATTCCCACCAGCTCCAGCTCGAGCTGATCTTCCGGCGTGGCCGGTGTCGAAGAGGTCTCATCTGCTGGATATATTTATGGGAATGCTCCCCGACGCATCGTCACCGTCAACTTATTTGTTTCGAGCAACAACACGACACGCGTTACAGTCAAACGAAGCAGCCGGTGGCCGGACATTTACGGCGCCGTCTAGCTACCAAGCCAGCATGCGCCTCCGTGCAGGAGGCGGGTCGTA…
DN21394_c0_g1_i1	Trinucleotide	(TAA)5	15	110	124	TTGGGAAGGGAATTGACAAG	GAGAACCAGGGCCAAAACTT	18	20	213	20	59.903	60.476	196	DN21394_c0_g1_i1 len=513 path=[491:0-308 1078:309-332 801:333-375 1077:376-399 868:400-512] [-1, 491, 1078, 801, 1077, 868, -2]	AGAAGTTCAGTAAAAGTTTTGGGAAGGGAATTGACAAGATCTGCAAGCTGAACATAGAAAAGATATAATTATTCAATTGGTGGATAGCTTCTACTAAAAATAGTATTCCTAATAATAATAATAACAAACTGTATGAAAAATAAAATATTAGGCACATCCTGAAAAGGTAAAGTTTTCCGTTAGAAGTTCAGTAAAAGTTTTGGCCCTGGTTCTCACAAAGATAAGGGCATGTTTTAGGCCTTATGGAAAAATAGGGGTATACGAGGAAGATGGTATCAGTAGCATAGGTCCAGCAACCAGCAGAGTCAACGAGGTAAGAGGAATGCACCCTCTGAAAATCTACAACAGACTGTAGCATATTTAAGACAAACAAATTCACGATGGAAAATACATTTCACA…
DN21429_c0_g1_i1	Dinucleotide	(GA)8	16	1338	1353	CTTCCAGTTTCATTGCCGTT	AGATTCTTGCTCCACGAACA	1227	20	1408	20	60.11	58.443	182	DN21429_c0_g1_i1 len=1417 path=[1395:0-615 1988:616-632 2005:633-665 2950:666-689 2062:690-1027 2400:1028-1042 2415:1043-1284 2949:1285-1308 2681:1309-1416] [-1, 1395, 1988, 2005, 2950, 2062, 2400, 2415, 2949, 2681, -2]	GTTCAATCCCATTTTTTCTGCCAGATAAGCGAGGATCCGATTCCACTTTACACGTACGTAAAGCGAAAGAGAACGAGAACTCAATCAGGAGCCAGGACAGTAGATGTTTGCCACAAATAAAGCTCTGTTTTGGCTTGCTTAACATGCTAATTAATCATGCGCATAACACGTAAATATGACCATGCTCTCTATTGTCCATCTGCCCGAGTCTCGATCCTGCAAACACAAGTTCATAACGGACTCGCCTTCTGGAACCGTACAATATCGGCAAATCTTGTTGCATTGTCATTGTGCATGCGTATTTGTGCATCTGTCGGCTCTGTGCGGTGCTCAGTGACCGCGACGCATATGCACAGCATCTTCGAAGCAGAAAAGCCCCCAGTCATATTCTGACATTCA…
DN21478_c0_g1_i1	Trinucleotide	(GCG)5	15	237	251	GAGTTGCTGAGCTCCTCCTG	GTATGGTTCCGTCAACCCAC	185	20	381	20	60.284	60.096	197	DN21478_c0_g1_i1 len=932 path=[544:0-390 912:391-441 963:442-462 1959:463-486 1008:487-552 1087:553-931] [-1, 544, 912, 963, 1959, 1008, 1087, -2]	TGTTGGCGCCGCGGTGGTCGCCCGTCGCGATGGAGTCGGCGCACGCGGTCAGCGCGGACACCAGCTCCATCGCCTCGCGGTGGAGGAGCTCCGGTGGCGGCGGCGGCGCGGCGCCGTTGCGGCCGGCGTGCAGAGGAGGAGGCGGCGGCGGCGCCGCGCCGCCGTCCGACGAGGCCGGGGACGGCGAGTTGCTGAGCTCCTCCTGCTTGGCGGCGGCCAGCGCAGACGATGGGCCCGCGGCGGCGGCGGCGGCCATGCCGTGGGGGAACGCGGCGGCGCTCGGGACCAGGAACACCTTCTCTTCCTCGTGATGATCATCTTCGCCTTCGCCTGGTGCGGCGTGACGCACTGTGCCTGCAATGGTGGGTTGACGGAACCATACCTCGTCGTCTCTGTCGC…
DN21507_c0_g1_i1	Trinucleotide	(GCT)5	15	271	285	CCCGTTGTAGTTCATCTCGC	AGCAAGTCCCCCTGGTCT	223	20	410	18	60.657	59.638	188	DN21507_c0_g1_i1 len=558 path=[536:0-284 798:285-310 824:311-315 829:316-323 837:324-366 880:367-441 1323:442-465 979:466-557] [-1, 536, 798, 824, 829, 837, 880, 1323, 979, -2]	ATTTGCACTGATTAATTTATGCTCAACTTGTTCACACAAATGCTGGAAATTAGTAGAAAAAAAAACAAATCGAAAAATGCAGAAACGAACAGAATAGAACCAATGCTGATCAACTAAACCGAACAGCTCTACTGAAAAGCACGGGACGAACGGACTACTGCCACGAGAATGGTAGCGACGAGGAGGTGCCGTCCGAGGACCCGTCGCCGGCGACGTGGAACATCCCGTTGTAGTTCATCTCGCTTTCGTTCGACCCCAGCACGGTGTTCAGCTGCTGCTGCTGCTGCGCGTTCTCCATCCCCGGCGCCGTCGCCGTCGAGACGGTGGCGCCGGCGGCAGTGGCGGCCAGCTGAGGGCGCGAGAACCACGACGCGCTGCCGAACTGCAGGCCGGAGACCA…
DN21511_c0_g1_i1	Dinucleotide	(AG)9	18	482	499	CCAATTTTGCCGTGAAGTTT	AGATTTCGGAGCCACCTCTC	412	20	541	20	59.975	60.735	130	DN21511_c0_g1_i1 len=543 path=[1277:0-56 687:57-202 833:203-230 861:231-231 1311:232-255 886:256-542] [-1, 1277, 687, 833, 861, 1311, 886, -2]	GCGGCGGGCCTGGTGGGCGGCGGGCGGCCCAGCCTGTGGCACACGCCGACGCCGTACCTCTTCCTGGGCTTCGCCTTCATGATGGGCCTCATCGCGGTGGCGCTGCTCGTGCTCATCTGCACGCGGCGCAAGCCCTCGTCGGGGTCCTCGCGCCGCGGCGGCGACGACGCCGTGCGCGTGCTCGTGCCGCTCGACAGGGAGCCCAAGGTCGTCGTCATCATGGCCGGCGACACCGCGCCGTCCTTCCTCGCCAGCGCCAAGCCGCTCGCCGCCTTCGTCCCCGCCACCGCCACCAACAACACCGGCGATGACGACGCCGTGTAGGCGCATACGCGGCGCCGCGTAAAGCGTGCTGCTCCGGTTTTCACCACCACCACCCCGCGCGCGGCGACAAGCGGC…
DN21530_c0_g1_i1	Dinucleotide	(AG)7	14	1063	1076	TGGGTATCAGCCATGGAAAT	CCCATCTTCGTCGGTCAC	929	20	1112	18	60.155	60.046	184	DN21530_c0_g1_i1 len=1127 path=[1105:0-458 2391:459-482 1565:483-668 2392:669-692 1775:693-736 1819:737-779 1862:780-1126] [-1, 1105, 2391, 1565, 2392, 1775, 1819, 1862, -2]	GACCAATGCCTTTTTTTTTTTTGTTTTAATATTGAGATAATTTATATGGTAGTTTGGTTTTCAATCCCACTGGCAATTGCTGGTTATGCAAATCGAGTATCATTGAACATTTGTTCAGGCACTGTTAAATCTACTGAAACTAGTAGGATGTCCGTGTTAATGCTGCGGTGAATTTGTTAGTACATATCAAACAAACTGTTATGCAGGTTGTTTACAGTAATGGGATAAATAGTTATGACATACCATACGTTGCATTTTGTATGTAATGCATGATGATCACTCGCACTCCACACGTTGTCTCCTAATTAATCGATGATTAAAAAAATGATTAAGTACAAACCCATCTGCACTTTTTTTAAAACAGGCGGGCACAAAATATTTTATTAGAGAACTGAACAT…
DN21549_c0_g1_i1	Dinucleotide	(GC)7	14	540	553	ATCTGTTGAGGGGATTGTGG	AAATTGGCGCTAGGTATCCA	458	20	629	20	59.779	59.569	172	DN21549_c0_g1_i1 len=922 path=[900:0-94 972:95-119 997:120-470 2089:471-494 1372:495-762 1640:763-921] [-1, 900, 972, 997, 2089, 1372, 1640, -2]	TGCTGAGTGGGAGTATGAGCAGGAGGTGCTAGCTCTTCAGATTCTTCAACATCATTGGCAAGGAGGTCTGTGAAATATGACCCTGATTCCATAGCTTCAAGGAGGATGTCATTGGCAACAAAGTCTTCAGGCGAGAACTCCTCCAGTGGCATCCGGCCATCGATCCCTGTGGCAGGAATCACCGGACGACGCGCCATACCTAGGCCGACGACTTCCGCTTCCATCTCAAATTGATTAGGCACCGGATCATGCAAGCCATGAGGGACCTGACAGATGGGAGACGAGCCTCCAGCTGCGTCTCTACCAGAGCTTGTTCCTCCAGGCGCTGTAGCACGAGCACGCGGAGGCCTGTACATGGCAACAGCAAAGGCGACAACCCTAGGACCTGGCAGCGGCGAG…
DN21591_c0_g1_i1	Dinucleotide	(CT)6	12	1074	1085	GGGGTGTGCAACTTAGTGGT	CGGAAGGGAGAGATAGAGGG	961	20	1120	20	59.891	60.161	160	DN21591_c0_g1_i1 len=1328 path=[1:0-568 2735:569-592 571:593-695 2736:696-719 698:720-734 713:735-1327] [-1, 1, 2735, 571, 2736, 698, 713, -2]	GGTGACGTTATGCCATAGGTCTCCCCCCGCCTTTCACCGTCCGGCCACGTCTTTTGGCCACTGTTGATGGCGTGCTTTGTGGAACACGGCGTGGTGCCTCATGGGCGCCGTCATGTTATGCGACCCGTTGATGATCGCTCTGTCCATCAGTCGTGCTATACTTCCATTGTTGTGCGCGTCACCAGGCGGAGGTGTCATCAAGCGCCATGCCCCACTCCCTTGCGTCAGCGGGCATGGGCGGCGACGGTGATGACGGGATGTATGGAGGGATTTGACCCCTTAGTATTGTGGAAGCATGGCGGGTATGGCATTTAAGGCCGAACGGTTGGCCGTTGAGGGCCAGCGACTCGGTTGCCTACCCTCGGTCTTGAGGATGGATGCAACGTCAGGCTCCCCCAG…
DN2160_c0_g1_i1	Trinucleotide	(CTT)8	24	544	567	GAGGACGTAGAGCGACTTGG	GAACACAAGTCGAGCGGAG	427	20	626	19	60.012	59.561	200	DN2160_c0_g1_i1 len=645 path=[623:0-515 1293:516-539 1140:540-644] [-1, 623, 1293, 1140, -2]	ATTACATAAATATCCTTATGACTAAGTGATTTGCAGAGTTTGAAGCAATTGATGAGGGGCAAATCTGAATACATTAAAGTCCTTATGTGATCGTCACGAATTCACGATTGTATTATAACAAAAAAAAAACACTTGAGTGGAATGCAGAGAGGGCCGAGGCCAAATTGCCACATAACTTGCCCAGCGCGCACTAAGTGGTGGTGGTGGGATCCAGCTTCCCGAAGATGACCTCCCGGAAGGCCCGTTTGCTGACGTCCATGGTGACCACTCCGGGAGGCGCAGCGGAGGGGATGAAGATGGTCCTGCTGCCGAGACGGTAGTCGTCGATGCCGAGCACGCACGGCGCGTGGATCGCGCGGAACCGGTGGAAGAAGCCGTCGCCGGCGATCGTCCGCCGCC…
DN21639_c0_g1_i1	Trinucleotide	(GGA)5	15	190	204	AAAAAGGATTGTGTGACCGC	GCTCGTAGGACCTTGAGGAA	30	20	224	20	59.978	59.43	195	DN21639_c0_g1_i1 len=783 path=[1:0-323 302:324-369 348:370-416 395:417-450 429:451-474 453:475-545 524:546-782] [-1, 1, 302, 348, 395, 429, 453, 524, -2]	GAGAGCAGGCAGAGAAGCAGAACATCCGGTAAAAAGGATTGTGTGACCGCTTGACTGGTAGGATTGGACAGCAGCGCTCGCTCTACTGTTCCCCGGAAGAGGCGAGGCGAGTCGAGAAGAGAGTGGAGACAGGACAAAATAAAACGAAGCCTCGCGTGCCCTGCCTCCCCCCTTCTCCTCCATCTCCATGGAGGAGGAGGAGGACTTCCTCAAGGTCCTACGAGCCCTGCGCGACGCCGCACGGAGCGTGGAGGCCGGCGAGGACCGCGGCGGGCCGGCGCTGCACGCGCTCCTCGCGCTCGAGGCCGGCGCCGACGACCTCCTCTCCGGCGACCCCAGCCTGTCCGCCCTCCGCCGCCACCTCCACCGCCTCCGAGCTCTCTGGTGCTCTCTCGACCT…
DN21646_c0_g3_i1	Trinucleotide	(TAT)5	15	326	340	GGCAAAAACGAATACATGCC	TGTTGCATGATTCAGCAGGT	254	20	420	20	60.331	60.272	167	DN21646_c0_g3_i1 len=694 path=[1728:0-235 4559:236-259 1965:260-275 3873:276-396 3994:397-412 4010:413-693] [-1, 1728, 4559, 1965, 3873, 3994, 4010, -2]	AAAGTGCCTACGGAAAAGTTCAACATCCCTTCCAGCTGGGTCATGCTCTCTCACAACCTATATGTTGAAGTTCAATCTTTATCAATCAATTATTGCAAGTAGAGCAAACAAATAGAACACAGTGTCAAGAGATGTTTTTGATTTATTACCTACATTTGTAGAACTAAAATTTTAGACTATTGTAGTTGCGGGTGCACTTTCTTTTTTTAGACATTGCCGAAGTGCACTTGGTATATATGACAAATATGCAGTTAGGCAAAAACGAATACATGCCACATGAATGTCAACAAAATAAATGTACATTCTGGTTAAATACATGCATGTGTATTATTATTATTATTCATTGGAAACACTGATACTCTTTTGTTCAACACTGATATAGATCGGGCGAAAAAAATA…
DN21661_c0_g2_i1	Dinucleotide	(GC)6	12	320	331	GAGATGGCGAGAATGATGGT	GATGTGCTGCTGCACGTAGT	264	20	407	20	60.042	60.088	144	DN21661_c0_g2_i1 len=534 path=[1:0-287 266:288-293 1133:294-396 1236:397-397 379:398-533] [-1, 1, 266, 1133, 1236, 379, -2]	TGTCGAAGCCGCGTCGCCCTTGTCGACCTGCTACTTTACTTATCTTGTCTCATTGCATCAGCAGAATAACAAAATGTGATGTACTAGTCGCTTTTAATCCCGGCCCGCCTTTAACCAAACCCCACTAATCACGTTTGCCGCGCACATTGCCACTCGGTGTTACTACTGTATATATAGCCTGGAACCCGGCACGATCGAAGACGAAGCGTGCCATTCATCACCAAAAGTAAAAGAGTGAGAGGAAGAGAGCGTAGAGAAGAGGAGGAGATGGCGAGAATGATGGTGGTGGCTCTGGTGGTGCTAGCGGTGGTGGTGGGCGGCGCGCGCGCGCAGCTGCGTGAGGGTTTCTACGAGCAGAGCTGCCCGCGCGCGGAGCAGATCGTGAAGCACTACGTGCAG…
DN21707_c0_g1_i1	Dinucleotide	(CT)16	32	766	797	ACCTGGACTGGCAGTGCTAT	ATCATCGAAGGAAGGTGTGC	692	20	825	20	59.751	60.081	134	DN21707_c0_g1_i1 len=841 path=[1:0-456 435:457-517 496:518-532 1695:533-604 583:605-609 588:610-742 721:743-787 766:788-788 767:789-789 766:790-790 767:791-791 766:792-792 767:793-793 766:794-794 767:795-795 766:796-796 768:797-840] [-1, 1, 435, 496, 1695, 583, 588, 721, 766, 767, 766, 767, 766, 767, 766, 767, 766, 768, -2]	ACTTGGTGCCCCTCTATCCTTTGTTTTTATAGTTCAAGACATTTAAATTGCTATTTGTTTCCACCATGAGAAGTCGATGAATTCTTATTAGGGAAGAAAGATACCGTGCAAAGTGCAGTACCATGAAAACAAGATTAGAGCCGGTTTAACTTCAAAGTTAGCTGCTCAGCATAGATTCAGGCAGAATTATTCGTACAGAATTTTTATTTGGCTTTGACAATTGACACCGCAAAAATCATGGTATATTCTGTCTCCAGTATTCAACCTGCAAAACTAGTGCTTTCCACGTCAAAATTTCAGAACAAAACAGCTTAGTCAGGACTAAACACACGTGTCTTTCGGAAAAAAAAGTGCTTTTCGCTTAACTTTTTCAGTACAAAATACACTCCCAGCATATCA…
DN21754_c0_g1_i1	Trinucleotide	(AAG)7	21	586	606	TGCTTTGCTCTTTATGGCCT	TGAAGCAACACTATGCTTTGA	467	20	663	21	59.982	57.178	197	DN21754_c0_g1_i1 len=672 path=[1:0-340 319:341-367 346:368-474 453:475-483 462:484-671] [-1, 1, 319, 346, 453, 462, -2]	ATCAACCCCCCTCACAGCGCCTAGGTGACGACTAGGCGTTGTGGCGTAACTAAAACTATGTGGCGTCTTGTGGTGACCCACCACCCTCACAACGCCTAGGCGACAACTAGGCGATGCTACAAAAACCATGGAATAGACAGCCTTCCACCTCTTCTTCTCATGACCCTTTAATCAAGAATGCTGGAAACATCTAGTAAACTAGCAATACAACAATGAATTCTACTCAATGATCAACTTAGCAAAGATAGAATCCCTTTCATTGAAGTCTTCAAATCTTCATCATAGCTGCCTAGCAAATATGGAAACAAAGGAATAAGTTCATCTTCAACCATGCCCGGCCCACCATCGAGGGGCTGGAAAACGAACTTCATAGCAGGAGCAACACTAAAAGCACATAGC…
DN21781_c0_g1_i1	Trinucleotide	(GAA)7	21	578	598	ATCGCTCCAGATCGAGGAC	GTCGCTTCCAAGCTATCGAG	529	19	716	20	60.328	60.118	188	DN21781_c0_g1_i1 len=851 path=[1:0-361 1657:362-379 1729:380-403 382:404-451 1801:452-475 454:476-850] [-1, 1, 1657, 1729, 382, 1801, 454, -2]	GGGCAGCGACGGCAAGACCTTGACGGAAACCACACCAGCCACCAGTAGTACATCATCGCCGGAATAAAGCCCAACGCATAGAACCACCACGAATCGACTAAAAATCAAAAGGAAATGCGACGAATCTAACAGAAAATCCTCTGCTTTTTTTTTCAATTCAGAGCACCACTGAGCTGCTACAGTGGACCACCCCCGTAATCAGCAATCAGAGACAAGAAACGCTGAGTCCAGCTGGGACAACTAAACTAAGCTAAACTAAACCTGCATCGACCTGATCTCCTTGCGAATGCGGACGAGGGCGACGGCGACGGGGCATCGGTGGCGGCAGTAGCGGATGACGATGGCGGCGGCGGAGACGACGACGGCCACGGCGACGGCGGTGTCGGCGGCGAGGTCGAA…
DN21844_c0_g1_i2	Dinucleotide	(AT)7	14	184	197	TGTGGCATCATTGTTGGAGT	GCTTGCATTGACACTTGAGC	54	20	223	20	59.967	59.602	170	DN21844_c0_g1_i2 len=688 path=[666:0-294 938:295-388 1032:389-470 1114:471-522 1166:523-593 1237:594-594 1404:595-640 1284:641-687] [-1, 666, 938, 1032, 1114, 1166, 1237, 1404, 1284, -2]	TGACGGTGGCCATTCACTGCTTCAACGGTCAACCCTGTCAAGTCTTGCAGAAAATGTGGCATCATTGTTGGAGTTAAACCTGCATTTTACAATTAAAGCAAGCTGGCGCGTTATGCATCAGAATCAAAAGCACATAGAACTGCATCCTTAATATAACCAACGCTAGTTTCAATAAATAAATAAATATATATATATATAACCAATGCTCAAGTGTCAATGCAAGCTGTAGTTCAAGACTGTATTTTTATTAACGAGTACTTCATTCATCACAGGGAATAGGGAGATTTCTTAAATTGTCTTTGAAAGAACATCAAGCCTTTCGTGAAGGGTCACATTCAGGAGCCACAAGCCCACTCTCCTGGAAACTAGCAGAAATGCTCATGATGGGATCGGACCCCT…
DN22032_c0_g1_i1	Dinucleotide	(GC)6	12	252	263	GCGTCGTTGAGTAGACCGTT	CTAGATTCGGCCCACACG	146	20	333	18	60.321	60.216	188	DN22032_c0_g1_i1 len=679 path=[1:0-302 281:303-484 463:485-499 478:500-678] [-1, 1, 281, 463, 478, -2]	CTCCAGTGAAGCTTCCCGGCAAGATCCCGAGTCTTTCCTCCCTTCCCTTGTCGTGCTAGCCGTCGCCGAAACCTGCCCTATTTCCGTCGTCGTCGCAGGGCCATGCCCGGCCGTCGCCGGCGATTCCCGACCGCCTAGATGGGTGCGCGTCGTTGAGTAGACCGTTTTTCCCTTCTAGATCAGCTCGAGCTAGGGGCCGCGGCGAGCTGCGGCGAGTCCCCCGGCCAGCGCCGCCGTGCTCCGGCGAGCGAGCGCGCGCGCGCGGGGGGTACTCGGGCATGCTGGCCAACGGGCCAGCCGAGCGCTGGGCCGTGCCCGTGTGGGCCGAATCTAGCCCAGGCGCACCTTCCCCGTTGGCGAGGCCGCCGTGGGTTGTCGGGTTTGTGGTCCGCGAAGTAA…
DN22058_c0_g1_i1	Dinucleotide	(GA)7	14	372	385	CACGCTACCTCACACAAGGA	GCTGCTTTCGCAAGGTTATC	325	20	475	20	59.897	59.988	151	DN22058_c0_g1_i1 len=569 path=[1093:0-38 563:39-568] [-1, 1093, 563, -2]	AAGAAGTAGGGGAGAGGGCTGTGAGACCCTGCATCGCGACAACAATTCAAGTCCGGCGAGAGGTGGCGGCGAGGCGTGGCCAGGTAGGTGGATTGGGACGAGTGAAAGAAGGGGGCAAGCACAGACGGACACACGGGAGTGAGATTGGGATTCAATTCAGGTCCGAAGCAAAGCAAGCAAGCAGAGCGGAAGCCCAGGGCCGTCGGCCCACGGTAATTCCGAAATGAGGCCCTCATATCACATTGAACATGAATATTAATAAGATATATTTTTTTATATATCTAATATAATGCAATGAATTGATCAATCATCGTTAGTTTTTACACACGCTACCTCACACAAGGATAACTGGCTGGAATCACATCTCAAAGGAGAGAGAGAGAGAAATTATTCGCTACT…
DN22061_c0_g2_i1	Dinucleotide	(GT)9	18	898	915	TGGTCTTCGGTTGTGATCTG	TAGCAGCATCCAGACGTCAC	877	20	1069	20	59.676	60.016	193	DN22061_c0_g2_i1 len=1322 path=[1278:0-740 1996:741-749 3648:750-892 2148:893-905 3027:906-1144 2378:1145-1321] [-1, 1278, 1996, 3648, 2148, 3027, 2378, -2]	GCGGTGTCCCCTCCACCGGATCCGGCATCTTCATGTCCGGATCTACGTAGAGGTGGGCTACTCGAGCGGCGCTCGCCCCTCCTCGAAGTCGTGCTGCTTGGCTGCCCTCCGGTGACGGCGGCGTCCTCCTGGTGCTGCGGGAGACGGCGGCCCCTCACGGGGCTACGGCAGCTCTCGGCGACGCGGCATTTGGGCCTCGATGGTGGCTGCGGCATGGCCCCGGTCACGGCTATCGACAGCTCGATTCGGTCCCCATGGCAGGCGGTCGCGGCCTTCATGGTGGGGGGTGCGACGTCTGACAAAGAAGGAGGGCCCCTTCGCGGGCGCACGTCCGCATTGGCCTCCATGGCGGAGGGTGTCTGGGTTGGGCGTTGGGTTTGGGGGTTGCACACCATGGCG…
DN22093_c0_g1_i1	Trinucleotide	(GAC)5	15	58	72	GCAACTGCCGTGGTCTTC	GGATGAAGTTGTTGTTCCCG	31	18	166	20	60.412	60.353	136	DN22093_c0_g1_i1 len=1392 path=[1370:0-128 3151:129-152 1500:153-182 2739:183-218 1566:219-377 1725:378-401 1749:402-416 1764:417-417 1765:418-480 1828:481-953 2301:954-988 2336:989-1391] [-1, 1370, 3151, 1500, 2739, 1566, 1725, 1749, 1764, 1765, 1828, 2301, 2336, -2]	GACGGTGTCGTCAGTGGCGGCCGCCGTGGTGGCAACTGCCGTGGTCTTCGCCGCCGTGACGACGACGACGACGAGAGGGGCGGAGGTGGTGGCGGACGAGTTCGGCAGCGGCGCGTCCTTCATCTTCGGTGACTCGCTGGTGGACGCCGGGAACAACAACTTCATCCCGACGCTGTCGCGGGCCAACATGACCCCCAACGGCATCGACTTCGCCGCCTCCGGCGGGACGCCGACGGGCCGGTTCACGAACGGGCGGACCATCGCCGACATCATCGGCGAGATGCTGGGGCAGGCGGACTACTCGCCGCCGTTCCTGGCGCCCAACACCTCCGGCGCGGCCATCCTCAACGGCGTCAACTACGCGTCGGGCGGCGCCGGCATCCTCAACGGCACCGGGAA…
DN22114_c0_g1_i1	Trinucleotide	(GGA)5	15	104	118	GATCGATCATCCACCAGGTC	TCTTGATTCTTTGATCGCCC	83	20	244	20	60.297	60.155	162	DN22114_c0_g1_i1 len=711 path=[1:0-248 227:249-253 232:254-272 251:273-290 269:291-710] [-1, 1, 227, 232, 251, 269, -2]	ATCTGCCTGCATAGATCGATTTCTACTAAGTCGCAAACCCTAGTAGATCGATTTCTTCTTCCCTTTGCCTGCCGTGAGAGATCGATCGATCATCCACCAGGTCGGAGGAGGAGGAGGAGGTGTGGGTAGATGCGCCTACTAGTTGGGCACACGCGCAGGAGATTATGGCGCGGGAGTTGGATAATCGAGTAAACCTGGCCCTGACGAAGGTTATGGACCTGTCCCGGGCGATCAAAGAATCAAGAGACAAGGGCGAGGCCGAGCGACAGGCGGAATTGGAGGAGGAGCGACTCTCCTCCCCTGCAATAGAATTTACTGCACATATGCACCTTGTCATTCCCATCCAACCCAATCCTTTGGATATGCATTGATATGCCTAGTATTTCTTTTGTGCTTACA…
DN22115_c0_g2_i1	Trinucleotide	(AGG)5	15	530	544	TGGAAGAGACGGAGGATGAC	ATGCTCATCGCGTTTGGAT	427	20	565	19	60.199	61.58	139	DN22115_c0_g2_i1 len=577 path=[1:0-73 1237:74-97 76:98-241 220:242-264 243:265-456 435:457-475 454:476-480 459:481-571 454:572-576] [-1, 1, 1237, 76, 220, 243, 435, 454, 459, 454, -2]	ATTTGTCCAAGCTGAAACGCCTCTCATCTCGATCTCGTGGAGCCTCTCCCAAATCGGAAGCAGAGCGAGCAAGCAAGAAGAAGAAGCATGGCGGCCGAGTGGTGGTGGTTCTTCGCCCTCAACGCGATGATCGCCGCCATCGCCGTCCTGTCCAAGGTGCGGCCGCCGCCGCCGTCCCCGCGCGGTGGCGGGATCACGCGCAGGGCCTCCTCGGCGGTGCTGCAGCGCCTCCGCTCCTCCATATTCTCCTTCCCGTCGATTGGCCTCCACACCGCGCCGGCGCCGCTCCTTCAGCCCGAGCTCGCCGCCGCCGTCTCCCAGGAAACAGAGGAGCCAGCAGCAGAGGCGTCACACGCCAAGTCTACTGTTTCCACGCCGCGAACGATCGCGTTCGCACCG…
DN22208_c0_g2_i2	Trinucleotide	(CGG)6	18	64	81	TCAACTTCTTGGATCTCCGC	AGCTTGCGTTTCAGAGTGGT	17	20	101	20	60.34	60.058	85	DN22208_c0_g2_i2 len=1738 path=[1:0-455 434:456-488 467:489-515 494:516-563 542:564-597 3831:598-621 600:622-630 609:631-677 3957:678-701 680:702-1737] [-1, 1, 434, 467, 494, 542, 3831, 600, 609, 3957, 680, -2]	CGGCGGCTTGCTCCTCCTCAACTTCTTGGATCTCCGCGGCACTGCTCCCGTCGTCCCCACGCCCGGCGGCGGCGGCGGCGGCACCACTCTGAAACGCAAGCTGCTTGGCGTCAGACTGGAACCCGACGTCTCGCGCTTCGTGTGCAACCCCCTGGGTGGCCAGATGTTCCGCCTCCCCGACATCGACGGCAAGAAGAAGAGCCTGACCTGCGCGGGCCTGGGCATCCTCACCCAATCCGAACGCCCGGACGGGCCTCCCGACAGGTACGTGGTCGCCGAGCTCAGTGCCCCGGACGACGGCGCGGAGGATTGGAGGTTCTTCTTGCGTCGGTTTGACTCGGGAACAGGGAAGGGGGAGTGGGACAAGCCGGTGGCCTTGCCGTCGCCGCTCCCGCTCGT…
DN22254_c0_g1_i1	Dinucleotide	(GC)6	12	905	916	CTCAAGGGCCACCTGCAC	AGGATGTTGCTGCACTTGAA	792	18	982	20	62.888	59.445	191	DN22254_c0_g1_i1 len=1048 path=[2201:0-40 1059:41-160 1179:161-292 2111:293-334 1356:335-763 2261:764-787 1809:788-1047] [-1, 2201, 1059, 1179, 2111, 1356, 2261, 1809, -2]	TTCACCCTCTCGTCGCTTGCGACGTGCACCACCAGCCGCGCCACGGCCATGCGACCGGCGGACGCGGACGCGCTCTCCCCGCCGGCGCCGTCCCCCGTCGCCGCCGACGACCTCGCGGACGCGCGGCTCGCGCCGTGGCCGGCGACCCGCGGGGACGACGGCGGCGGCGGTGGTGGTCGGGCGGCGAGCCCTTTGTTCACCATCCTGCCGGTCTCGGCGTTCGGGATTGGGGTCGTGCTGCTCGTCGCCGTGGCGGTCGTGCTGGTGGTGACGCGGCGGGGCAAGCCGACCCGGACCGCGGACGCCGGCGGCGAGAGCTGCAGCGGCGACGGCAAGCCCGCCGCGCCGCCGTCCAGCTGCGGCAGCCACAACACCGCCACCACCACTACCAGGTGCTAC…
DN22421_c0_g1_i1	Trinucleotide	(GAC)5	15	350	364	TGTCGGAGCTCAGGTTCAG	CACAAGGACCAACAACAACG	239	19	414	20	60.121	60.041	176	DN22421_c0_g1_i1 len=914 path=[1:0-293 2117:294-329 308:330-330 2177:331-354 333:355-379 1935:380-440 806:441-458 1803:459-524 887:525-913] [-1, 1, 2117, 308, 2177, 333, 1935, 806, 1803, 887, -2]	GGGGGCCACCGTGCACCGGTAGTAGGCGCGTGGGCACGGGTTGCCCTTGGAGATCTTCTGTCCGTACTTGCGCCACTGGCAACCGTCGTTCATCGTGGGTGTGTCGCATTTGACACGGACGGAAACCCTAGTCTTTTTGGCCTGCTGCTGCACCTCGTCGTTATCCCCGCCGCCGCCGCTTGGGCTCTTGCGCGACTCGCCGGCGTGCTTGTTGGCCGTGTCGTCGGCGCTGCCGCTGCTGTCGGAGCTCAGGTTCAGCACGGGCCCCGCCTTCTCGTCGTCCGTCGTCGTGGAGGGACGGGTGAAACCGAGCCCGAGGGAGAGCTGGCTGTCGTCGCCGGCGGTGCCGGACGACGACGACGACCGCTCGTGGCCGCCCTGCTTACGTCTGCCGCCGTT…
DN2246_c0_g2_i1	Dinucleotide	(GA)11	22	681	702	GGTCGACATGGCAGTGAAG	ATCCCTCTCTGGCTCTCTCC	641	19	722	20	60.263	59.913	82	DN2246_c0_g2_i1 len=765 path=[1:0-552 1729:553-576 555:577-589 1535:590-671 650:672-694 1697:695-726 689:727-764] [-1, 1, 1729, 555, 1535, 650, 1697, 689, -2]	TAAAATTTGAAAGCCTAATTTTATTTCCAACTTTGGTGAAGATTGAAATAAGCTCCTATATTTTTGCGGGACGCAACTGTTAGGGAAAAAAAAAAGCTTTCTTCTCCACACGGACGCCCTCCCCTGCTCTGACCTTCCACCGCACTAGCCTCAACTCCGGTTGCTGCCGCCGCCGTCGACCCCTCCGCGCCCAGCACCGGCGCCCTGCCCCGTCACGCTCGCTGCAGGCGCCGCCGTAGAGGGCCCCAGCGCCGCTCCTTCCCCTACCCCTCTCTTCGCGCGAACCCACCTCGAGGGCGCGTAGATGTAGCGCGAGCTCCTCTATGGCAGCAGCGGGGATGAGCAGTGGCGCTGCCGCCCCGCATGCCAACCAGCCGGCCGCGCCCAACCTCCGCCCGC…
DN225_c0_g1_i1	Trinucleotide	(CAT)6	18	1080	1097	GATGAAGACGGGACGAGGTA	TTTTCACCCGTCGAGAAAAC	1018	20	1207	20	60.073	60.088	190	DN225_c0_g1_i1 len=1497 path=[1475:0-985 2997:986-1009 2462:1010-1496] [-1, 1475, 2997, 2462, -2]	GGTGGCGGCTGGGTGACGGCGACCGGCGGGAGAGCCGGCGCGGATCTCGCGCGCCCGACGCCGGCGAGCGCGAGCGAGCGAGCGAGCGAGAGGAGGTGGAGGGGGAGGGGACGCGAGCGAGGGCAGGGGAGGGAGGGAGAGGCGTTCCCTCGTTTTATTTTATCTCTGGGCGTCCTCCCCCACACTCTGACAGCCCATTATTTATCGGCGGCGGCCCCCCTCTCTAATTACCATCACGGGTTAAACCCTCTGTGCCTCCGTGGGGGGTTAGATCGTAAAAACGCCCGAGCGAGGCTTTGCTTTGCTTACTTCCCAAGCACCGCCGCCGTGAAACTTTTTTTTTTTTTTGAGAGAGAGAGGGCGCCGTGAAACTGGCAGGAGTGGCGGCGGAGAAGGAGT…
DN22502_c0_g3_i1	Trinucleotide	(CCT)7	21	913	933	GTGGTGCTGGAGGTCGTACT	AGAACTACTTCGTCGTCGCC	793	20	977	20	60.182	59.501	185	DN22502_c0_g3_i1 len=993 path=[1:0-461 2703:462-485 464:486-498 477:499-518 497:519-519 2338:520-627 609:628-630 2122:631-825 797:826-992] [-1, 1, 2703, 464, 477, 497, 2338, 609, 2122, 797, -2]	AATTACTTGTCCGGTAAGGCCTCACAAGAAGAACTCGTATTACTTCTTGGACATGCAAGAAATTGTAATCGCACTAGTTGAACTAACCAACATCAACCATAGAAAATCGAAGACAGTATTCTCAAGCAAAGAAATCGTAATCGCACCAGTTTGGTATTGAGATTTGCTGTTGCAGAATTCTCAGGCAACCGAAGGCAGTACTTCACTAGGACGACAAAACGTCAAAAACCTATGGTTGCAACTTTTGCAGGTGTCAAATAGGCCACGAGAACGGAACATGTTGTGCCGGCACAGAGAAATGGCACATGGTCATTTACATCCGTTCCAGTGTTTGGTTGGGAGTATTAAGTAGGGAGTGCCTGCAGACCAGAAGCAATAAAACACCGGTCCAGGCACGAG…
DN22564_c0_g2_i1	Dinucleotide	(AC)9	18	82	99	CAGCATCAATCACAGCAAGAA	TCGATGTAGCTACTGAGGCAA	36	21	196	21	60.003	58.689	161	DN22564_c0_g2_i1 len=606 path=[584:0-196 758:197-242 804:243-328 890:329-605] [-1, 584, 758, 804, 890, -2]	GGAGGAGACTCATCGCGGTGATCCCCGTCCAGCGCTCAGCATCAATCACAGCAAGAAGGCTAGAGGTAATTCAATGGCCTTACACACACACACACACACTCTATTATTAACTGGTTGTTAGTTGCAAAAAAATAATTATTAACTAGTTGTTGTTTTCGTTTCATTAGAAAAATTAATTGCCTCAGTAGCTACATCGATCTTTTTTTGGGATAAATAAAAGCGTACCCTTAGCTAGATCTATGTCATGGAAATTGCCGGATTGCTAGCATATATTTTCTCTCTTAATTTTTGCTAATTTATTAGCACTACACGTTTCTCTCTCGCCTTAATTTTGGTTAATTTATTATTTCCATTTATTAGCCCACTTAAACGGATCGGAGCCAGTTTAATTGCTAGCTA…
DN22621_c0_g1_i3	Dinucleotide	(AG)17	34	26	59	AGAACAAGGAAGAAGAGCACG	GCCGAGTCCTCACTGACTTC	3	21	85	20	58.732	59.993	83	DN22621_c0_g1_i3 len=708 path=[1:0-47 26:48-48 27:49-49 26:50-50 27:51-51 26:52-52 27:53-53 26:54-54 27:55-55 26:56-56 27:57-57 26:58-58 28:59-84 54:85-236 206:237-264 234:265-284 254:285-328 298:329-443 413:444-444 1731:445-473 456:474-474 457:475-707] [-1, 1, 26, 27, 26, 27, 26, 27, 26, 27, 26, 27, 26, 28, 54, 206, 234, 254, 298, 413, 1731, 456, 457, -2]	GTAAGAACAAGGAAGAAGAGCACGTAGAGAGAGAGAGAGAGAGAGAGAGAGAGAGAGAGTACCTATGAAGTCAGTGAGGACTCGGCCGTCGGAGAAGCGTCCGGTAGGTCGGCTGGGGAAGGTCTGGCCGTAGGGGTCGTACCAGGCGTGTGTGAGCGCCCGCCCAAGGTCGCCCAGGTTCCCCGTATCCGCGTACGAGTCGCCGAACACCCACACGGAGGACGCCCTGCCGCCGCAGCTGTTTCCATCCGCTTGCTTCTTCTTCATGCGCGGCTGTTGCTCCTCCTCCAGCGCCTGTGCCGACGACAGCGACAGCAACGCAACCAGACAGAGGAGGAGCGCCACGGTCGCCCAAGCTTGACGACGATGGTCCATGGTCCAGCTAGCTGTGGCGTCGCC…
DN22662_c0_g1_i1	Dinucleotide	(TA)15	30	522	551	CATGTCGGCAGTTTGTGAGT	GCCTTCGACCTCTACCATGA	490	20	678	20	59.751	60.218	189	DN22662_c0_g1_i1 len=737 path=[587:0-230 2761:231-254 819:255-256 821:257-300 2762:301-324 889:325-449 1014:450-543 1108:544-544 1109:545-545 1108:546-546 1109:547-547 1108:548-548 1109:549-549 1108:550-550 1109:551-551 1110:552-586 1145:587-736] [-1, 587, 2761, 819, 821, 2762, 889, 1014, 1108, 1109, 1108, 1109, 1108, 1109, 1108, 1109, 1110, 1145, -2]	ATGGTGCACTTAGCTGTCCATCTACCTGATGAGGCATTACTTAGAGGTCCTAGGCAATATGGATGGATGTACCCAATAGAACGCCGACTTGGAACTTTGATGAATTTTGTGAGCAATAAAGCTAGGCCTGAATGATCAATTGCCGAGGCTTACATAGCAAGCGAGACTTTGGCATTTTGTTCAAGATATATAGAGGATTGTGACACAAGATCAAACCCGCAAGAGGAGGGTGACATCTCTATTTTCATGCATGGTGCCAAACTCGGTCGAAAGAGCAGAGTCCAGTACATTGATGATGAAATCATGAATAAGCTAGTGTGGTATGTACTAAATAATTGTGAAGAAGTTGAACCATATCTGGACATCTACAAAAAAGAGTTAGAGAAAGAAGGTGAAAAT…
DN22672_c0_g2_i1	Dinucleotide	(GA)9	18	457	474	ATCACAGTCACAGCAGGCAG	CTCCTTATCCCCTTCCTTCG	412	20	587	20	60.055	60.025	176	DN22672_c0_g2_i1 len=856 path=[1037:0-526 1541:527-593 1608:594-816 1831:817-819 1831:820-822 1831:823-825 1831:826-828 1831:829-831 1831:832-834 1831:835-837 1831:838-840 1831:841-843 1831:844-846 1831:847-849 1831:850-852 1831:853-855] [-1, 1037, 1541, 1608, 1831, 1831, 1831, 1831, 1831, 1831, 1831, 1831, 1831, 1831, 1831, 1831, 1831, -2]	TACTGACTCCTAGTCAGAACTCCAATTGCTGCGTCACGGGTGAGTGTACCTGTTTCCACTTCTGCTGCGCGCGCTACACTACAGAGTTGTTCTTGTCTCTTACTACTATATTGCTGGGACGAAGAGGAACGTTTCATCATTCTGCTGGTGCTGTGGGGATTAGTATTATTAAACAAAACGACGGAGTGAGTGAGTGCTTCTAGAAGTAAAGTAATCCAACCCCGAGCATAGCGAGTCAAACTAGCCATGAGTGTTGAAGGAGAGTGCAAGAGTGCTGGGCAGGAGGTAGTGCCTGCCGTGAGCGTGAGTGGGCTAAGCTAGGTAGTGGGTGGACGTAGTACGAAACGAATGAACAAGTGGTCGCCGAGTCAGCCACATCATCCGTTCCATATTTCGTTT…
DN22695_c0_g1_i1	Trinucleotide	(CAG)5	15	454	468	ATCATCTTGATCAGGGCCG	CCAAGGCCAAGGAGGATG	349	19	548	18	60.99	61.572	200	DN22695_c0_g1_i1 len=756 path=[734:0-286 1523:287-342 1054:343-344 1603:345-368 1080:369-755] [-1, 734, 1523, 1054, 1603, 1080, -2]	AAGAAATTGGCGCTCAATGCCGAGCCAGACCATGCGGGCGGTGACACCACGGCGGTCGTCGACGAGTTCCATCAGCTCTGGCGTGATGGTGTTGAATAGCCAAGACACGAGTACGCAATCCATGCGCAGCCATGACGGCAGGTTGGGATAGCCGGCGTCGTCGAACACGTGATCGTCGAGAGAGTAGCGTCGTAGGGTAAGGGTCATGTGCCCTCGCCACTTGGGAGTACTGGGTGGAAAGGGGATCGAGAACGATCGGGATCATGGCGCGGATGTTCTGGACGGCCGAGGCCTGAGCATGGAGATTGGCGATGGTGTTGGCCTCCATGTAATCGGCGTGGTCATCTACATCATCTTGATCAGGGCCGGCGGGAGGAGGGTTTGGCGGGGCGGCGTCCT…
DN22753_c0_g1_i1	Trinucleotide	(CTC)5	15	507	521	AAGACGAAGGTGACGCAGTT	AAGTCCTACAACAGCGACCG	459	20	583	20	59.914	60.312	125	DN22753_c0_g1_i1 len=1090 path=[1068:0-440 2165:441-470 1516:471-1089] [-1, 1068, 2165, 1516, -2]	GATGTTGCAAGTGTTCTCCTTGAGATTATCCAGCACCCGACCTCATCCTTGAGATTATCCGTACTTTTTTGCGAGAGATTTATTTTGAGTTATCAGATCGCATAGTGGGGAATGTGGACGACATCCTCGGGCCTTGACGGCGGATGGGTCTTGTTCCTCATCCGCAGCTGCTGGTAGTCCTTGTACAAGAAGCCCCTGTAGCGCGGCGCCTCGCCGATCTTCTCCGTGAACTCCGGCAGAGGCTCGACCCACTTGTCACCGTGGATGGTGAAGAAGAAGGCGAAGGAGTGCCTGTGCACCCCCGGCTTCCTCACCACCCGGTGCGTCGCGCTCTTCAGCTTGTTGTTGGTCATCACCTGTATGACATCGCCGATGTTGACGATGATGCTAGCTTCGACG…
DN2277_c0_g1_i1	Trinucleotide	(TGC)6	18	90	107	ACTTGAGCTGATGGAGGCTG	GACCATGTTCGACCACCAAC	56	20	130	20	60.555	61.251	75	DN2277_c0_g1_i1 len=602 path=[1:0-387 1200:388-428 407:429-601] [-1, 1, 1200, 407, -2]	GTGGAACTCAACAAAATTTATGAAGGAAAGTAAGAATGAATTTAGACATGGAACTCACTTGAGCTGATGGAGGCTGCTGTTGCTGGTGATGCTGCTGCTGCTGCTGCTGATGTTGGTGGTCGAACATGGTCGGGCCACAGGCCGCCGACGCCCAGTTCTGGAAGCTGGCCTCGTCGCCGGGCCTGGGCAGGTCGAAGTGGCCGCCGCCGAAGTCCATGCCGGCGCCGCCGTCGTGCAGCTCGACGCCGTCAGGTCTGAACATCCGCTCGTTCAGGAGGCTGGTGTGGTCGAATGGCGTGTATGGGAACTGTGCACCAAGGTGCAGTGATGTCAGGCAATCGGCCTGGCTGAAATCTTGTTGGTGCTGCTGTACCGATGGCTGCCCGTGCTCGCCGCCGC…
DN22797_c0_g1_i1	Dinucleotide	(TA)11	22	540	561	CGCAGATACTAAGAAGGCGG	GCCAAATGTCCGAGTGGTTA	420	20	591	20	59.996	60.894	172	DN22797_c0_g1_i1 len=625 path=[603:0-290 871:291-291 1506:292-315 896:316-368 1505:369-392 973:393-624] [-1, 603, 871, 1506, 896, 1505, 973, -2]	TGAAAACAAAAACGATACTGTCAAAAAACAAAAATAAAATTATCGATCCTGCTGCTCTGCCTGAGCCTGTGTCACCTAAGCCTCGATATGCTCAAAGTACTCAAGGTCAACTGGTGATTCAAACCCTCTGTCCTATCCTGCTGGTGTGACTATGGATGTCCCCTCAGCAGCTATCACCTGAAGGAGAGCAAGGTCATTCACATCCTCCTGAGTGAAACCTCTGCGGAAAAGTTCCTCTGGTACCTGAGATGTAACGAGCGTAGAGTCTGTAGCAGAAGAAGGTAGAGCTGTAGCTGTCTCTAGGGCTGTCTAAGAGGTGTGTACAATCTCTGAGAAGGTCAGACTCCTGACTGGTAGCTGCTGGTGAATGGAGGGTCCTGCCATCTGCGAAGTGGAAGA…
DN22842_c0_g1_i1	Trinucleotide	(AGG)8	24	327	350	AAGCTGCTACAAGCCGAGAA	ACACGAACTTGGGGTACGTC	307	20	382	20	60.292	59.891	76	DN22842_c0_g1_i1 len=786 path=[764:0-230 972:231-461 1203:462-474 1216:475-604 1346:605-631 1373:632-679 1421:680-680 1422:681-785] [-1, 764, 972, 1203, 1216, 1346, 1373, 1421, 1422, -2]	GCCGTGCCCGCGCCCTGACCTGGTGGACGGCCTGCGCGCGCACACCGACGCCGGCGGCATCATCCTGCTGTTCCAGGACGACCAGGTCAGCGGCCTGCAGCTGCTGAGCAAGGACGGCAAGGAGTGGGTGGACGTGCCGCCGCTCCGCCACGCCATCGTCGTCAACATCGGCGACCAGCTGGAGGTGATCACCAACGGGCGGTACAAGAGCGTCATGCACCGCGTGCTCACCCGCGCCCACGGCAACCGCATGTCCGTCGCCTCCTTCTACAACCCCGGCGCCGACGCCGTCATCTTCCCGGCGTCCAAGCTGCTACAAGCCGAGAAGGAGGAGGAGGAGGAGGAGGAGGGGCGCACCACGATGACGTACCCCAAGTTCGTGTTCCAGGACTACATGAA…
DN22866_c0_g1_i1	Dinucleotide	(CT)7	14	68	81	GCTCCCCAATCCATCAACTA	GTGCTATCTGCTGAGGAGGG	24	20	122	20	59.894	59.973	99	DN22866_c0_g1_i1 len=576 path=[554:0-307 839:308-414 946:415-432 964:433-575] [-1, 554, 839, 946, 964, -2]	CACTTTTCCCCTAGGTATAAATATGCTCCCCAATCCATCAACTAGACAGCCACCAGGAACCAGGCGCCTCTCTCTCTCTCTATAGCCTGAACCAGCAGCCTCTCCCTCCTCAGCAGATAGCACCTACAGCGACGAACAGCAACCAAGGTCGTTGCCCCTCTGGCCAGCCAGCTTCAGTCACCGGCTCCTTCCCTCCCTCCCTCAGCAGACAATAGCTATGGTCCAGTAGCATCCCCTGCAACGAATCAACAGCCGTCGCCCCTCTGGCCAGCCATCTCCGGTCATTGGCTCGCCGCCTGACTCGATGACGGACCCTTCAGATGGGTCTCGTCTGGGCCAAAATATATCTTATAATGGGCCATAGTGGCCCAATATGTATCGGCCTGAGTATCAGAATTA…
DN22906_c0_g1_i1	Dinucleotide	(GC)6	12	210	221	ATTAACCAGCAGGCCAACAC	CGGTGGTTAGTGTATGACGC	159	20	270	20	60	59.076	112	DN22906_c0_g1_i1 len=696 path=[1901:0-88 737:89-111 1347:112-364 1016:365-386 2057:387-410 1062:411-695] [-1, 1901, 737, 1347, 1016, 2057, 1062, -2]	TTTTTTAATTAATTGAACGACGGTTTCATAACCAGAACACGGAGCTCAAACATTTGCACAATCTATCAACATCAGTACACCACCTTTAATAATTATTCGCATCCGGGTACACACATCCAGGTACACGCATCAGCAATTGTTTGCTTTGGTAGCGTAGGAATTAACCAGCAGGCCAACACGTCAGAGTGAAAACAACTAACCACCAGGGTGCGCGCGCGCGCAGTCGTGTCACGCACCACCACCCGCACCATGCGTCATACACTAACCACCGTTGCAGCCGGCCGCGGCGGCGCCACCTGCATCGTCACCGCCTCCGTTGTCGTTGTCGCCGCCGTCGCCGGGGTCCTTCTTGCCGAACCAGTCGCGGATGATCCCTTGCGTGATCGCGCCCCTCTTGGG…
DN22906_c0_g2_i1	Dinucleotide	(GC)6	12	198	209	TCAGCAGTTGTTTGCTTTGG	GGTAGTGCGTGATGAGAGCA	112	20	238	20	60.027	60.016	127	DN22906_c0_g2_i1 len=696 path=[674:0-85 737:86-108 760:109-364 1016:365-386 2057:387-410 1062:411-695] [-1, 674, 737, 760, 1016, 2057, 1062, -2]	TTTTAATTAATTGAATGACGGTTTCATAACCAGAACACGAAGCTCAAACATTTGCACAGTCTACAACATCAGTACACCACCTTTAATAATTATTCGCATCCGGGTACACGCATCAGCAGTTGTTTGCTTTGGTAGCGTGGAAATTAACCAGCAGGGCAACGTCATAGTGAAAACATTAATAACTAGTAACCACCAGGGCGCGCGCGCGCAGCCGTGGCTTGCTCTCATCACGCACTACCACCCGCACCATGCGTCACACTAATCACCGTTGCAGCCGGCCGGGGCGGCGCCACCTGCATCGCCACCGCCTCCGTCGTCGTTGTCCTTGCCGTTGTCGCCGCCGTCCTTCTTGCCGAACCAGTCGCGGATGATCCCTTGCGTGATCGCGCCCCTCTTGGG…
DN22909_c0_g2_i1	Pentanucleotide	(ATTTT)6	30	373	402	AACTCTTCCCTGGCTTCACA	TTTTACGGTTAGACGTGGCA	350	20	533	20	59.844	59.226	184	DN22909_c0_g2_i1 len=851 path=[1:0-265 1859:266-321 294:322-369 342:370-394 367:395-395 368:396-399 367:400-400 368:401-404 367:405-405 372:406-461 428:462-850] [-1, 1, 1859, 294, 342, 367, 368, 367, 368, 367, 372, 428, -2]	GTCTGTCTCTGTTCGATGCTGGTGCTGTCATTTGTGTTGCTAGTCTTCTTCCAACAGATGTCAAAAAAAAAAAGTCTTCTTCCAACATGTCTTGTTTGCTCTTATCATCGCCATCTAGAAGCAGCCCCAACGAAAAAGTAGTAACAACCAGTATAGTTCAAAGAAGAGGTGATCAGTTCCAGATCAAAGATGGAATAACCAGCACTAGAGTTCCAGTAACCTGAGCAAAGCAATCATAAAGACCACGACAAGTCGACAAGGCTTAAAAGGTTGCCCGTGAACGACCGGACTCGTTAAAATAGTCCAAGTCAACGCAGTCATATGGAGCTTTGCCCGCCGCAGAAGTCAGCAACTCTTCCCTGGCTTCACACCATTTTATTTTATTTTATTTTATTTTAT…
DN22941_c0_g2_i1	Trinucleotide	(CAC)6	18	1424	1441	AGATGTACCACCCTTGGCAG	CGTGCCCATCAGGAGATTAT	1382	20	1519	20	59.989	59.917	138	DN22941_c0_g2_i1 len=1956 path=[1934:0-601 2513:602-1955] [-1, 1934, 2513, -2]	TTTTTAGATAGAGGACACTATACTCTATATATATAATCGGGCGCGCGGTAACATCATCACATGAGCAGCGTTTTAACGATGGACTTGACGTTGAGCTTCTTGAGGTCGGTGTACGACTGGCCGCAACCAACGAACATGACCGGAGCTCCAGACGTGTAGACCATGGAAAGCGCTGCTCCAACCTTGTCGTCGATGGTGTCGAACTTGGTGAGCAGGATGCCATCGATGAGTCTAGCAGTAGGAGTAGGTGACAGATCTGCCAATTTCTGGTTGAACTTGGTGAGCTGATCCACAGCGTCGTTGCCAACCAAGGCTTCCCCAACGAAGAGAAGCAGATCCGGGGTGTTGAGGTTGATGAGCTTGGAGAGCGCTCTCATGAGCGGCTCGTTGTCCTGCATC…
DN22964_c0_g1_i1	Trinucleotide	(TGC)5	15	382	396	TCTGAAAACTTTTGGGAGGG	TCCAAGCAAAACAAAATCCC	351	20	503	20	59.143	59.916	153	DN22964_c0_g1_i1 len=607 path=[1:0-53 1361:54-77 56:78-128 1364:129-152 131:153-329 1362:330-353 332:354-388 1363:389-412 391:413-606] [-1, 1, 1361, 56, 1364, 131, 1362, 332, 1363, 391, -2]	GCACGCTACGGTGCAGGAGAGCGCGGCCGGAACGGTGGTACAGCCGCAGCGGCCACCGAGCGACCTGAGGAGCCGGGGGCTGTGCCTGGTGCCGATCTCGTGCACGGATCATGTCGCCGGCGATGGTCATCTCAACGGCGCCGACATCTGGTCCGTGGCGGTTGAGGCGGGGATGACGAATGCGACGGCGGCCGCAGGGAGCAAGGGGGCTGCTGCAATGCTGCCCGGTGGTCACCCCCGGCGCCTGGCCTAGCTGACTGCGACACACTTGCTTTACAGATTATGTAGGGTTAAGACTTCAGGTTAGGGATCTTTTGGGGTTTAATCACTTCAAGTACTCCCATCACCTTTTCTGAAAACTTTTGGGAGGGCGGCTGCGGTTGCTGCTGCTGCTGCTAC…
DN22965_c0_g1_i1	Tetranucleotide	(AGTC)5	20	100	119	GATGTGCCGGACTTTCTCTC	AACGAGCAGAGCCAAGGAC	4	20	202	19	59.81	60.549	199	DN22965_c0_g1_i1 len=1205 path=[1:0-182 161:183-213 192:214-231 210:232-259 238:260-349 328:350-403 382:404-566 545:567-567 546:568-633 612:634-641 2365:642-692 671:693-693 672:694-720 699:721-1204] [-1, 1, 161, 192, 210, 238, 328, 382, 545, 546, 612, 2365, 671, 672, 699, -2]	GTCGGATGTGCCGGACTTTCTCTCCTCCGATTGGTCGGTACAACCGTTTCACCCCTGTCCTGATTGTTCCTTCATTCGTCTTGTTCGGAGTGCGTGAGTAGTCAGTCAGTCAGTCAGTCAGCTTGAGTCCGTGTTATGATAATAGGAGAAAAGCTATGTTACCTAATCAGGACCGACACGGCTTGTCCTTGGCTCTGCTCGTTCCTGGTTTAGTTCAAAACCGGCTACTGTTTAGAGAATAGCTAATGTTCAGTAGTCAGTTTAGAGAATAGTGCCGTTCATTAGCAAACAATAATATCTTCCCTCAAAAAGAAATTCTCCTAAAAAGAAACAGTAATCGTCTTTAGGTGGACAGTCCTTGTGGGCCTTTTTGTACTACCGGTTTCCACCATGGTTTGA…
DN22978_c0_g1_i1	Dinucleotide	(CT)6	12	274	285	CCACACAACCGAGGTACTCC	TAGGGGCTCTGTATGTGGGA	249	20	316	20	60.422	60.474	68	DN22978_c0_g1_i1 len=1175 path=[1:0-656 2371:657-680 659:681-1026 1005:1027-1043 1022:1044-1174] [-1, 1, 2371, 659, 1005, 1022, -2]	TTGCACTGTACCAAATAAAAGTAGGGAGGACGTCGGGGCACAGACACCAAAGTTGACCGGTGCCACCACTTCTCCCTACAGAAACCCTAATCCGATCCCAAGGAGACGGGCGCAACCAGCAACGGGAAGCCGTCGTGATGTCACCGCCTCTGCACCGACACCAACCTCGACGTTGTCATGACGGGAACCGACGCCGCCGCAAGCTCTGCCCCGACTCTGGCTCTTCCCGCGATGGCTCCCGCTCCGTATCCACACAACCGAGGTACTCCTTACCTCTCTCTCTCTTCTCCCTCTAGATCCCACATACAGAGCCCCTATTTTCATGTTTAGATCTCGTCTAGAATGATCCCTAGAAGATAAGAATCTAACAATGGTACCAGAGCCAGGTTAGGCGATTGA…
DN23093_c0_g2_i1	Trinucleotide	(CTC)8	24	33	56	TCCTTGTTCGAAAGCCACTC	AAATGATGGAACGCAAGGTC	9	20	125	20	60.375	59.939	117	DN23093_c0_g2_i1 len=502 path=[1:0-95 74:96-194 173:195-197 176:198-501] [-1, 1, 74, 173, 176, -2]	GGGAACGCGTCCTTGTTCGAAAGCCACTCCAGCTCCTCCTCCTCCTCCTCCTCCTCGCCGTTCTTTTTTCCGCCCGCGGCCACCACCTCTAGCGCCTGCAAGAATCGACCTTGCGTTCCATCATTTCGCAACCTAGAACGCAAGAACCCTCGAAGAACCACGGCCGCCCGTACCGCGTAGTCCAAGATAGCCTGGAGGTCGTCGCCGCCGCCGGCAGGCTCGTCCGGGAGCACAGCCACCGAGTCGCCGTGGAGCGCGTCCACCACCACCATGGCCGCCGTTTGCCTTGCGAACTTCGAGGACACGCGGCAGGGGATGAATGGCAGAGGAAAAAAGAGAGACTTTCCAGCACTTGCCTCTGTTTCTGAGATGCGTTCAAACTTCACGCTTGTCTGATTG…
DN23185_c0_g1_i1	Trinucleotide	(TTA)6	18	1906	1923	TCTTCGCCCATCACAACATA	CGCCTACATGGACCAGATTC	1830	20	1973	20	60.073	60.483	144	DN23185_c0_g1_i1 len=2583 path=[2561:0-266 2805:267-2558 5097:2559-2582] [-1, 2561, 2805, 5097, -2]	ATCCATCCAACCAAATACAAAACTGGATTATCCCATCAAACACATAACTTAGATCATCCCATCCAAGAAAAATATGAATGATCATATTCAATCTAACCTTGCACTCAGAAACAAACACACCCTAAATCGCATACACCAGGGACAGGCAGAAATCAACGAGCAAGCAGAAGCACACACCCAAGGCAACCGGTCGCTCCAAATTAAGTCACACCTCACACAACACTTCCAGCCGTCGCCACCGGTCGGGCAATGCCGGTGTGCGTTGCGAGCGCCCAGAGCAGGGTGATGAACTCGCCGCCGTGCGCCAGCGCTTCCCTGTGGGCCTTGACGTGCAGCTCGCCGGCCGCGGGCGCCGCGTACGTCAGGACCTCGGTCCAGAGCTCGGCCAAAAGCTTCCAC…
DN23222_c0_g1_i1	Trinucleotide	(TGA)7	21	55	75	GTTGCATGTGTGCCAAGAAC	GACGACGACAAGTAGGAGCC	19	20	117	20	60.168	59.874	99	DN23222_c0_g1_i1 len=657 path=[1:0-347 1581:348-445 418:446-466 1679:467-490 463:491-508 1141:509-554 529:555-555 1187:556-656] [-1, 1, 1581, 418, 1679, 463, 1141, 529, 1187, -2]	CAGCTCCAGGCGGATCGATGTTGCATGTGTGCCAAGAACGACGACGACGATGTTTGATGATGATGATGATGATGATGGAGCTGTGGCAACAAGGCCATGGCTCCTACTTGTCGTCGTCGTTGTCGCGCCAGCAGACGAGCATGGAGACGCAGCGGCGCACGATGTAGAGCCGCGCCCGCTGCTCCTTCACCTTCCGAGACAGCCGAGCGCCCACCCATGGCTGCGGCTGATGCTGCTTCGTCGTCTTCCCTCCTGCCGGCGGCGACTGCTGCTGCTTCATCATCGCGCCGCCGCCCTCACCACCGGCTTCGGTGGTGCTGGTGGTGGAGCAGCTCCTGCTGAGCAGCGTGCCGCTGCCGGCGTGTGAACTGGTGGCACTGCTACACTCAACCGTCGCCG…
DN23222_c0_g1_i1	Trinucleotide	(CGC)5	15	395	409	TGGCACTGCTACACTCAACC	AAGGAAGGAATGGAGGAGGA	372	20	537	20	59.905	60.008	166	DN23222_c0_g1_i1 len=657 path=[1:0-347 1581:348-445 418:446-466 1679:467-490 463:491-508 1141:509-554 529:555-555 1187:556-656] [-1, 1, 1581, 418, 1679, 463, 1141, 529, 1187, -2]	CAGCTCCAGGCGGATCGATGTTGCATGTGTGCCAAGAACGACGACGACGATGTTTGATGATGATGATGATGATGATGGAGCTGTGGCAACAAGGCCATGGCTCCTACTTGTCGTCGTCGTTGTCGCGCCAGCAGACGAGCATGGAGACGCAGCGGCGCACGATGTAGAGCCGCGCCCGCTGCTCCTTCACCTTCCGAGACAGCCGAGCGCCCACCCATGGCTGCGGCTGATGCTGCTTCGTCGTCTTCCCTCCTGCCGGCGGCGACTGCTGCTGCTTCATCATCGCGCCGCCGCCCTCACCACCGGCTTCGGTGGTGCTGGTGGTGGAGCAGCTCCTGCTGAGCAGCGTGCCGCTGCCGGCGTGTGAACTGGTGGCACTGCTACACTCAACCGTCGCCG…
DN23241_c0_g1_i1	Trinucleotide	(GAG)8	24	612	635	GAGAGGAGCGAGATGAGGAC	ACAGGCTCATAACTCCACCC	524	20	709	20	59.082	59.018	186	DN23241_c0_g1_i1 len=728 path=[1:0-69 1532:70-172 136:173-309 1707:310-333 297:334-455 1708:456-479 443:480-727] [-1, 1, 1532, 136, 1707, 297, 1708, 443, -2]	TTTTGAAGTGAAACCAAAGCACGTAATGCTATAAATTACACGCCTCTCTGGTTAACAATGTCAATTTACAACACCGATGACACTGTTGTTTTCGCCGCGACGCACGTGGTATAACCCACCGCGCGGCGCGCTCCGAGCCACTGGCAGAACAGAGGCCGAGCACTGGGCATCGTCAGAGGCCGCCGATGGAGTAGCGCGCCGGCGACTCCCGCTCCCATGGCCTGGCCCTGGGCGCCTGGCGGCTCAGCTGCCGCGCGCGCGCCGCCAGGAACGCCACGAACACCACCTGCATCGCGAGGGCCACGCCCACGAGCGCGAGCCCCACGATCTGGCCCAGGTTCAGACGCCGCCACCACGACCCCGACGACGACGGGCTCTCCGCCGGGGGCGCCGCGCGAG…
DN23245_c0_g1_i1	Dinucleotide	(TG)7	14	512	525	GATGACTCAGATGGGGGAGA	AAACCCCAAACAACCCTCAT	487	20	553	20	60.008	60.455	67	DN23245_c0_g1_i1 len=636 path=[1:0-278 1298:279-349 328:350-635] [-1, 1, 1298, 328, -2]	AGAATAGCCAGTCCAAGAAAATTTAGCAAATTGTCCTTTGAGAGGGATTTTTATTACTTCTGACCCCCAAGGCCTTATTTTCAGTTGAAGTCTTCTTATATATTGTTACTGATGCAAACAGACAAGTAGCACCAATGGAACTGGTGATAAACAATAAACCATGGCCGAGTATATGGCTGCCTCGTTGCCCTACCAAAATGAGGGTGCCATTGGTGAATAATAGTATACCATTATGAATAAGTCTAAGAAGACGAAGAATTAAATTGATGACACAAATGCTTCCTGTGTAACAGGTTTGATGAAGATGGATCACTCCTGTTTATTAGTGGGTGCAAAAATGTGGGCACTCTTTTATAATCAGTTAACAGTTTCTTATGTTATGGAACGATGGAACTGTTG…
DN23343_c0_g1_i1	Trinucleotide	(CCT)8	24	109	132	CAGGTCCTCCAGGGTGTAGA	TACTACTGGAGGGCGGAATG	32	20	218	20	60.104	60.088	187	DN23343_c0_g1_i1 len=788 path=[766:0-409 1153:410-412 1156:413-429 1173:430-436 1180:437-684 1686:685-708 1452:709-787] [-1, 766, 1153, 1156, 1173, 1180, 1686, 1452, -2]	CCGCGGCCCAGCGTCTCCGCCGACGCGCGCAGCAGGTCCTCCAGGGTGTAGAGCATCTCATTCTCCGTGAACACCAGCTTGCCGATGCCCTCGCGCTCCCAAACGACGCCTCCTCCTCCTCCTCCTCCTCCTGTAGCACTAGTAGTAGTACTAGTAGGAGGTTGTGCCTCCTCGTCCTCGTGTAATAAATCTTGTTTACCATTCCGCCCTCCAGTAGTAGTAGGAGGAGGAGGAGAAGTTGGAGAAGAGGCGTCGTCCACCACAACCCTGGTCTTGTTTCTCCTGATGACCACCACCGCCGCCGCCACCAGGATGGCCAGCACCACCGCTCCTGCGACAGTGGCGCCGGCCACGATGGCCGCCTTGTTGCCATGGCGCGAGCCTAGTGAGGGCAGCGGC…
DN23343_c0_g1_i1	Trinucleotide	(CGC)7	21	399	419	CCCTGGTCTTGTTTCTCCTG	GCAATCATTTTGTTGCCCAG	265	20	462	20	59.691	61.401	198	DN23343_c0_g1_i1 len=788 path=[766:0-409 1153:410-412 1156:413-429 1173:430-436 1180:437-684 1686:685-708 1452:709-787] [-1, 766, 1153, 1156, 1173, 1180, 1686, 1452, -2]	CCGCGGCCCAGCGTCTCCGCCGACGCGCGCAGCAGGTCCTCCAGGGTGTAGAGCATCTCATTCTCCGTGAACACCAGCTTGCCGATGCCCTCGCGCTCCCAAACGACGCCTCCTCCTCCTCCTCCTCCTCCTGTAGCACTAGTAGTAGTACTAGTAGGAGGTTGTGCCTCCTCGTCCTCGTGTAATAAATCTTGTTTACCATTCCGCCCTCCAGTAGTAGTAGGAGGAGGAGGAGAAGTTGGAGAAGAGGCGTCGTCCACCACAACCCTGGTCTTGTTTCTCCTGATGACCACCACCGCCGCCGCCACCAGGATGGCCAGCACCACCGCTCCTGCGACAGTGGCGCCGGCCACGATGGCCGCCTTGTTGCCATGGCGCGAGCCTAGTGAGGGCAGCGGC…
DN23379_c0_g1_i1	Trinucleotide	(GGT)5	15	649	663	CATGGGAAATCTTGCATGTG	GCTTGCCACAGGACCATTAT	601	20	718	20	59.924	59.962	118	DN23379_c0_g1_i1 len=862 path=[1595:0-222 59:223-302 139:303-368 205:369-861] [-1, 1595, 59, 139, 205, -2]	CGGCCTCTCGCTGTCACAAAAGGGTCTCGATGGAGAGCCTAGTGGTGGGTAGGTTTAGTCCTCCACTTTTGAAGGAACAACTATCTGCATTCTGCAGCAACAGCTGGGGCTGCGTTTCTCTTATCAGCTAGCTAGGCTGGGCGCTGTGGATGGCGTGGTCGATCAGCTCATGAGGTGTGGTTGTTGGGCGTCCCGGCCGGCCCGGGGGTCAACAAGCAGGCCACAGAATCTGCGCACCAGCAAGATCACCAGACATATGCGTGCCCCATGCCGCCGACGAGCCAACCAAACACGGCCGTACTCCGGGTCGCATCACTATTACACACATGTATGCACGACACGGAGTAGCTAGCTAGCTGCGACCACTCTTAACTAATCCGGCCATGTAGTACGTGTCGT…
DN23399_c0_g2_i1	Trinucleotide	(GCG)5	15	574	588	ATCGAGCCCATCCTATTTCC	GTCCGCGCTAGAAGAGAGG	531	20	679	19	60.252	60.248	149	DN23399_c0_g2_i1 len=1134 path=[1112:0-132 1222:133-228 2607:229-252 1342:253-717 2608:718-741 1831:742-836 1926:837-1133] [-1, 1112, 1222, 2607, 1342, 2608, 1831, 1926, -2]	GGTTTCCCTTTTACACAGAACTCACATTTTTATATTGGGGCTTGCTAATTTCCAGTTGACTGAAAGTTTGGGCAACTTTCAATGGCCACTTTGAGCCAACAGCTCTAGATCCAACGGTTTATAATTGTTATATCGATAATTCTATAGAAAAAAATTCAAAACATAAAGTAGCAAACCATCGGTTAAAAGTTTTCAGTTGATTGAAGTATAGGAAATATGGTTTACTAGTTGTTACAATTCTTGTTACTATCACCTTGATGATGCATGATCACAAAATTCACACATAGAGGGCTACTTTTAAACAGGGGACCCTAGTTTTAGACGCAATTACATGCTTGACATCGTTTTTTTTGTTTTACATGATTGACCCTATTTTTATGAAATGAATTGTCCGTTTGA…
DN23441_c0_g1_i1	Dinucleotide	(CA)6	12	210	221	ACGCGGTTCAACTATTGCTC	CATATGAGTTCGGCAAAAACA	149	20	339	21	60.278	58.688	191	DN23441_c0_g1_i1 len=731 path=[1656:0-30 1664:31-47 1681:48-48 2598:49-247 1868:248-690 2311:691-721 2342:722-730] [-1, 1656, 1664, 1681, 2598, 1868, 2311, 2342, -2]	TAACTTTTTTTTTCTAAAAACTGTGAAAAAATTGGTTAGGTCATGACATGTGCCTTACAAACAATTTTAATTCTTCACTAAACTATGAACTTCCTTGTGGCAGAGTGCTACACGTAAACACTTCAGCACTTTTACACTACTGGCCATCCACGCGGTTCAACTATTGCTCCACACATGGTTCCACTTCCACCCACTGCTGTGACCCCCCTCACACACACACACCCTACCCCACCCTCTAGTATGCTAATCTTTTTTCTTTTTTTTCTGCAAACTATTTTTGCATTCTATTAACTGCACATGGTGTTTAAAAATGTTAAACTGTTTTTGCCGAACTCATATGTTTAGAATCAATTTCATTGTTTCATCTGTCAAGCAACTCACATTGGTAAAATCGCCATG…
DN23523_c1_g1_i1	Trinucleotide	(CGC)7	21	537	557	ATGCGCGGGTACTTGTACTT	GTTCTTCATGATGGGCCG	499	20	579	18	59.66	60.006	81	DN23523_c1_g1_i1 len=586 path=[564:0-248 1271:249-272 814:273-273 1273:274-297 839:298-305 1272:306-329 871:330-585] [-1, 564, 1271, 814, 1273, 839, 1272, 871, -2]	GCCGACGCTCATAACCAGCCGTGAGATGCCGAAATCTGAGACGAGCGCGGTCATGTCGTCGTTGATGAGGACGTTGCTGGGCTTGAGGTCGCAGTGGATGACCTTGACGGGCGAGTGGTGGTGCAGGTACGACATCCCCTCGGCGATGTCGCTGCAGATGTTGACCCGCTGCAGCAGGCTGAGGTCCGCCCCGCCGGCGCCGGCGTAGAGGCAGCGCTCGAGGCTGCCGTTGGCCATGAAGGGCAGCACCAGCGCCTTGAAGTCCGGCAGGCTGCAGGCGGTGACGATGCGCATGAGGTTGCGGTGGCGGATGCGCTTGAGCACCTGGCACTCGCGGTTGAAGCTCTTGGTGGAGTTCCCCGTCTGCAGCTGCAGCACCTTCACGGCCACCATGGTGCC…
DN23530_c0_g1_i1	Dinucleotide	(GA)12	24	493	516	CCACCATCCCACAGCTTAGT	GCTTAACTCACTGCAAGCCC	364	20	556	20	59.989	60.022	193	DN23530_c0_g1_i1 len=578 path=[1033:0-206 1217:207-267 156:268-328 982:329-354 1008:355-379 268:380-577] [-1, 1033, 1217, 156, 982, 1008, 268, -2]	ATTGTTATCGTCATTGATTTTTTTCATGAACTTTAATCATTCGTCTTATTCAAAAAATTATCTCAAATTCACAAAATTATTAATTATATTTTAAATTTATCTAGTAGTAAAACTAATCATGAAAAAATATAATAATTTGTAAAATCTTTTAAATACGACGAATGATCAAAAGCAATAAAAAAAGTCAATAATGACAACAATTTAGAAACGAAGGAAGTAGTATTCTGGTCTGTATGTCCCTATACCTCATTTCCTGGACCTTCAGTTCCAAGTTAAGAACCCATATGCAAATAAATGCATCATTATCCTTCCACTTGCTTAATGCTATCAAAATACAATTTGAACTAACGCGGATTATTTATCCCCACCATCCCACAGCTTAGTGTTCCTAACAATTAG…
DN23573_c0_g2_i1	Trinucleotide	(GCC)5	15	109	123	GGGATAAGCTCGCACTCGTA	GAGGGCAGAGCAGCTGAG	15	20	153	18	60.374	59.962	139	DN23573_c0_g2_i1 len=613 path=[841:0-89 908:90-94 913:95-109 928:110-192 2255:193-216 1035:217-384 2256:385-408 1227:409-421 2257:422-445 1264:446-446 1265:447-612] [-1, 841, 908, 913, 928, 2255, 1035, 2256, 1227, 2257, 1264, 1265, -2]	CAGGTCATAAAAGCAGGGATAAGCTCGCACTCGTACAGGGATAAACTTTCGCTGTAAAGTGGGGGGAAGCCCGAGCCCTCACTCTTGGGGGCGACGGGCGGAACCCTAGCCGCCGCCGCCGCCCCCAGCCTCGCCCCTCAGCTGCTCTGCCCTCGCCGTCGCCTGAGCGGGTCGCCGGCCAAGCCGTGTGGCCACGAGGAGGGCGGAGGCGGGGCCTTCTCCCGTCGTGTGGTGGATCCCGACGAGCACCCGAAGAGGAGGAGAGGTGGCCATGGCGTGGTGGATCCCGGTGGGTCGGCGGGCCTTCTCGCCGTCGCCTCCTCCCCGACCGCCGACGACAGAGCCGCAATCCTCTTCCCCTGCGGCGAGGCGCGGCTTCCAGGTCATGGAGAGCGACGA…
DN23584_c0_g1_i1	Trinucleotide	(GGC)7	21	175	195	TGGATACAGAAGCAGTTCGC	TATATGGCCGTACGTCGTCA	141	20	326	20	59.028	59.976	186	DN23584_c0_g1_i1 len=551 path=[529:0-40 547:41-67 574:68-124 1541:125-148 655:149-550] [-1, 529, 547, 574, 1541, 655, -2]	ACACCCGCCCTCGCCTTCGCCGCGCTCAGCAGCCAGAACCCCGGCGTCATCACCATCGCCAACTCCGTCTTCGGGACCATGCCGCCCATCAGCGCCGACATCCTCGCCAGGGCGTTCATGGTCGAAAAGGACCAGGTCGACTGGATACAGAAGCAGTTCGCTATGCCGGCCATGGGCGGCGGCGGCGGCGGCGGCATGATGCCTGGTGGCGGCGCTGGTAACGCTACCGGCGGCGGCTACCCCGGCGGTAACAGCACCGGCGGCGGCGGCTACGGGTACCCATAAGCTAGGTGGCACCTGTTTGCCCTGACGACGTACGGCCATATATATAGCTGCACACAAGGGCAGATCGCTCGACCAGGCCGCCATACAGATACATAATTATTACTTGCCGTAATA…
DN23590_c0_g1_i1	Dinucleotide	(CA)8	16	143	158	TGACATACATCGCCTTGGTC	CCATTTGCGGTTTGAGTTTT	93	20	223	20	59.527	59.975	131	DN23590_c0_g1_i1 len=1256 path=[1:0-510 489:511-553 532:554-802 781:803-876 855:877-897 2879:898-921 900:922-1051 2473:1052-1122 1104:1123-1255] [-1, 1, 489, 532, 781, 855, 2879, 900, 2473, 1104, -2]	AAAAGAAGTTGATTTTTTATACTAGTACTAAACAAGGGATGAAGTTTCTCCATATATGAACATGGACCAAACCTTGTCAACTGATCAACTCAGTGACATACATCGCCTTGGTCTTCTTTGTACAACTCTCAAAGCCGTGATCCACACACACACACACACTCTATACACATGCACTAGTAATTATCCCTAATAACGACGAAAGCTAAAACTCAAACCGCAAATGGAGGACCTCCGATCCAGCCGGCGGAATTCTCGTCACACCAAATTAAGCTAGTGTATAAGAAGGAAAATGAGGGATCGGTAATTAAGCTCGTCATAGTTTCACTTTGCTGATCTTGGTGGTGGTCTTGCTGGACCGGGTCTCGTGGTTCCAGGTCATGAGCTTGCGGAAAACCCCCT…
DN23638_c0_g1_i1	Dinucleotide	(TG)6	12	29	40	GGGTCCTTAAAATCATGTTCC	TGTAGGGACTGGGAAAGGTG	1	21	78	20	57.394	59.959	78	DN23638_c0_g1_i1 len=507 path=[485:0-105 568:106-157 620:158-177 640:178-205 1371:206-229 692:230-237 700:238-247 1372:248-271 734:272-310 773:311-506] [-1, 485, 568, 620, 640, 1371, 692, 700, 1372, 734, 773, -2]	GGGGTCCTTAAAATCATGTTCCTCCACCTGTGTGTGTGTGTACCGGTAGACTTCCGGTCCACCTTTCCCAGTCCCTACACCAAGCACACTAGACCCAGCCACCGTTCCTGGCCCGAGAAACGACGTGCGAGAAATCGAGAATCGGCGATCCCCTCTCCCGGCTTATGGGCTCGGCGTACTCAGCACGACGCGACTTTCCACTTCGCCCGCCTCGACTCCCTCTTTAATCACGGGGCGGCGCACGCGGGAGCTAATCGCCCAGTGCTAGTGCTTTCATTTCATTTGCTTCATCGTGCAACTACTTCCCCGTCTCCAGCTACGGCTGCGTTGCTGCTTTGTTCGCCGCGCCTAGTGCGACGGAGAGCGATACGGTTCGAAGCAGGCGACGTTCCTTGCTGT…
DN23657_c0_g1_i1	Trinucleotide	(TCC)5	15	415	429	GCTTCACATTGCTCGTTGAG	GAAATGGGTGTCTCCCAAGA	291	20	485	20	59.596	59.903	195	DN23657_c0_g1_i1 len=677 path=[655:0-146 1515:147-204 837:205-233 866:234-307 940:308-323 1871:324-347 980:348-487 1120:488-534 1167:535-571 1685:572-616 1249:617-676] [-1, 655, 1515, 837, 866, 940, 1871, 980, 1120, 1167, 1685, 1249, -2]	GGCAGTAAGAAGGATTTTGACATTTCAATTCGACAGGAATGACAAGTGCTATCAACAGGAAGTACAGGTGGATCACTGCAAGGACACAGTTTTTGCTGCTGCTGGTGGTCGATAGACAGAGCAGCTAATCCTACAGGTACAGAACAGGAACGAACACCACGCTCTGCATCGACATCGTTGAGCTCCGCCTCTGCTCCTTGGATTATCTCACTAACAAGGAGGACACACTCGTCCCCGCCGACGGCAATCTCCTCAGCCGCCTCTTTGGTTGGTACGAACACCAAATTGCAGGCTTCACATTGCTCGTTGAGCACTTGGATCCAGCCTGCTTCGTCGGAGTCCCAATCCGGCAGGGCCGAGCAGGGGCCAGCCAAGGCCTTGATTCTCTGAGCGGGGTTC…
DN23682_c0_g1_i1	Trinucleotide	(CGC)5	15	211	225	TTTCTTTGCCGTCCTTTCTC	ACTGGCTCCTCCCAGAGC	67	20	244	18	59.429	60.513	178	DN23682_c0_g1_i1 len=546 path=[1:0-414 1071:415-438 417:439-545] [-1, 1, 1071, 417, -2]	CGCCCACACAAGCACGCACGCTAATAAGCACAAGGCGAACGGTTCCGCGTCGCGTCCCTGCTCTCCTTTTCTTTGCCGTCCTTTCTCCCTGCCCCTGTGCCTTCTCTGCCTCCGCCTCGCACTTCCTCCACCCACCTCCTCCTCCCTCACGCTCTCCTCCCTCTCCACGAAACCACCGCCCCGCTCCACCTCGGGGCCTCGCCCGGACAACGCCGCCGCCGCCGCCAGCTCTGGGAGGAGCCAGTGGGCGCCCCCCGCGAAGAGGAATGCCCGCCCAGAAGCGCCCGCTCCCGCCGCTCGACTCCGACCCCGACACCGACGGCCGTGTCGCGGGGCGCCACGCCGCCGCCGGACGCGGGGGCTCGCGTGGGGCGGACGGGGAGGCCGACGTGGCCCCGG…
DN23688_c0_g1_i1	Trinucleotide	(CGC)5	15	53	67	GCAGGAGGACGAGAAGGAC	CTGCCGTCCTTCCTCAAAT	2	19	112	19	59.936	60.203	111	DN23688_c0_g1_i1 len=535 path=[1:0-157 1475:158-181 160:182-199 995:200-367 331:368-389 353:390-534] [-1, 1, 1475, 160, 995, 331, 353, -2]	GCGCAGGAGGACGAGAAGGACGCGGTGGAGGTGGCCGACGACGAGTACCGTTCGCCGCCGCCGCCGCTCCTCCTCGCCGCCGCCGCCTTGCCGGATTTGAGGAAGGACGGCAGGCTGAGCAGCCGCGGCCGGCGCGGGCGGCACCCGCACCCGGCGTCGACCACCGGCACGTACCGGCGCCGGCCCACCGGGAACTGATGATGATGGTGCCTCACGACGCCGCCGCCGCCCTGCTGCCGCGCACTGCTCGCCGTTGACATCGCCGCCGCCGCCGGCTGGTCGCTGCAACGTTGAAAGTGCTTTCGTTGCCGTGTCTCTCTGGTGGTAGTAATTGGTTGCACGTTTCACGGCGTTGTGGTGTGGAACTGCAAGTGTGTTGAAGTTTAGGTGTGGCTGCTG…
DN23750_c0_g3_i1	Trinucleotide	(CGC)5	15	680	694	ACGGGAGAGGAAGGGAGAG	CTCCCACCTGTGGGCTACT	637	19	721	19	60.733	60.12	85	DN23750_c0_g3_i1 len=750 path=[2149:0-135 751:136-136 752:137-307 923:308-749] [-1, 2149, 751, 752, 923, -2]	CCGCCGCCTCGTGCTCAGCTGCTGCTACTGCCGTCGCCACCTCGACAGCCGCCTCGTCGGCGCGGCGCCTCGCGCTAGATGTCATCGAGCGGTGGCTGCTCACGCGCGAGACACGGGAGGCTGGGCGAGAGCGGGCATGCATTCCTCGAGGGTTTGCCATGGGTGAGGCCAGAGAGAGGAGGTTGGGGACAGGGTGGAGCTACGCGTCGGGGATAGGGACGTGCTGCCGCCGGCGCCTGGTCGGGACGCGTGCTGCCGGGCCGCCTCTGGTCGTGCCGCCGCCGCCGCGGGTGGGGTTCGCACGCTGGAGGAGCAGATCGAGGCCGGGAGAGGAGAGGTCAGGGCCGCCGCCGCCGAGATGCGCCGCCGGGTCGGGATCCGGCCGCGAGAGGGAACCGA…
DN23775_c0_g1_i3	Dinucleotide	(CT)23	46	120	165	AAAGCTCACCCAACACAACC	AGAATTGGCAAGATTCACCG	60	20	217	20	60.012	60.074	158	DN23775_c0_g1_i3 len=750 path=[1:0-117 96:118-141 120:142-143 120:144-145 120:146-147 120:148-149 120:150-151 120:152-153 120:154-155 120:156-157 120:158-159 120:160-161 120:162-163 120:164-165 6815:166-515 263:516-715 463:716-749] [-1, 1, 96, 120, 120, 120, 120, 120, 120, 120, 120, 120, 120, 120, 120, 6815, 263, 463, -2]	GGGGTCTGATAGAGCAACTGTTTTTAAACCGCTGGGCCTGAGCCAGCCAGCACCGAACTCAAAGCTCACCCAACACAACCACCAGCAGTACCCTGCGTTCCAGCAGAGCAGAGGCGGTACTCTCTCTCTCTCTCTCTCTCTCTCTCTCTCTCTCTCTCTCTCTCTCCTGTCGATAGTAGCTTGTTCTGTAATTCATTTCGGTGAATCTTGCCAATTCTTATTGCTTGGGTGAAAGTGTGAACATTTGACAAAATTTATACCTTTCTGCTTTAGATAACTGACCAGCACCCGAATTCGCACGAACATATATGTAGGCGAATTCAACAAGCTTATAGCCTTGTCCTTTAACGAAACTAAATTTGCAAGATTCATCGAGTAGGTTATAGAATACGCACACGA…
DN23794_c0_g1_i1	Trinucleotide	(TCT)7	21	145	165	TGCTTCAGAAGAGGTTGAGGA	CAGTGCCAATGGAAGAAGC	1	21	196	19	60.119	59.384	196	DN23794_c0_g1_i1 len=635 path=[1675:0-44 643:45-91 1757:92-115 714:116-132 1585:133-174 770:175-179 1473:180-224 1518:225-249 842:250-283 1221:284-374 961:375-634] [-1, 1675, 643, 1757, 714, 1585, 770, 1473, 1518, 842, 1221, 961, -2]	TTGCTTCAGAAGAGGTTGAGGACGTCGCGGAGGTCGCGCGCGCAGGCGCGGCAGAAGGTGTGGCCGCAGGGGATGAACGCCGCGCCCTTGCCACGCGCCACGCACACGCAGCACCGCCCGCCCACGCCCTTCTGCTCCTCCTGCTCTTCTTCTTCTTCTTCTTCTTCCCCGTCCACGCGCTTCTTCCATTGGCACTGCCCGCCGGTGCCGGTGGCGGCGTTGCAGGCCGTCCACTGCTGCTCCGTCCGCTCCAGCAGCGCCATCAGCGACACCCTCTCCCTCGGCGCTCTCGCCGCCGTGGGGACGACGACGACGGCGGGAGGGCGGTCGGCGGCGGCGGCGGCGCCGCCGTGGATGGCGTCGAGGAGCGTCGAGCGGCGCCGCCGGGAGCCTTGGTCG…
DN23794_c0_g1_i1	Trinucleotide	(CGG)5	15	329	343	CCATCAGCGACACCCTCT	GGGACCTCCTCAAGCTCC	259	18	429	18	59.775	59.723	171	DN23794_c0_g1_i1 len=635 path=[1675:0-44 643:45-91 1757:92-115 714:116-132 1585:133-174 770:175-179 1473:180-224 1518:225-249 842:250-283 1221:284-374 961:375-634] [-1, 1675, 643, 1757, 714, 1585, 770, 1473, 1518, 842, 1221, 961, -2]	TTGCTTCAGAAGAGGTTGAGGACGTCGCGGAGGTCGCGCGCGCAGGCGCGGCAGAAGGTGTGGCCGCAGGGGATGAACGCCGCGCCCTTGCCACGCGCCACGCACACGCAGCACCGCCCGCCCACGCCCTTCTGCTCCTCCTGCTCTTCTTCTTCTTCTTCTTCTTCCCCGTCCACGCGCTTCTTCCATTGGCACTGCCCGCCGGTGCCGGTGGCGGCGTTGCAGGCCGTCCACTGCTGCTCCGTCCGCTCCAGCAGCGCCATCAGCGACACCCTCTCCCTCGGCGCTCTCGCCGCCGTGGGGACGACGACGACGGCGGGAGGGCGGTCGGCGGCGGCGGCGGCGCCGCCGTGGATGGCGTCGAGGAGCGTCGAGCGGCGCCGCCGGGAGCCTTGGTCG…
DN23794_c0_g2_i1	Trinucleotide	(TTC)5	15	160	174	CCTTCTCCTCCTCCTCCTGT	ACCGAGGGAGAGGGTGTC	137	20	288	18	59.801	60.047	152	DN23794_c0_g2_i1 len=633 path=[611:0-54 643:55-101 1757:102-125 714:126-142 731:143-181 770:182-186 775:187-253 842:254-287 876:288-372 961:373-632] [-1, 611, 643, 1757, 714, 731, 770, 775, 842, 876, 961, -2]	GGCGGCGTTGCAGAGCGGGCAGCGTCCGCGTGCGTCGCGGAGGTCGCGCGCGCAGGCGCGGCAGAAGGTGTGGCCGCAGGGGATGAACGCCGCGCCCTTGCCACGCGCCACGCACACGCAGCACCGCCCGCCCACGCCCTTCTCCTCCTCCTCCTGTTTTTCTTCTTCTTCTTCCCCGTCCACGCGCAGCTTCTTCCACTGCCCACCGCCACCGGTGGCGTTGCAGGCCGTCGTCCACTGCTGCTCCGTCCGCTCCAGCAGCGCCATCAGCGACACCCTCTCCCTCGGTGCTCTCGCCGCGGGGACGACGACGGCGGCGGGAGCGCGGTCGTCGGCGGCGGCGGCGCCACGGATGGCGTCGAGGAGCGTCGAGCGGCGCCGCCGGGAGCCTTGGTCGTG…
DN23842_c0_g2_i1	Dinucleotide	(AT)14	28	587	614	ACCAAGAGACAGGGGAGGTT	GCTTCGTTTTACCAGTGCGT	553	20	639	20	59.968	60.313	87	DN23842_c0_g2_i1 len=644 path=[1:0-109 2168:110-138 120:139-179 1797:180-335 292:336-391 1489:392-545 496:546-547 498:548-608 559:609-609 560:610-610 559:611-611 560:612-612 559:613-613 560:614-614 561:615-643] [-1, 1, 2168, 120, 1797, 292, 1489, 496, 498, 559, 560, 559, 560, 559, 560, 561, -2]	GGATCGTCGGCACGGGAGCGCCGCCGGGAGGAGGGTCCGCGTCCGGGCTCCGCTTCTGGACCAGCATCCCGCCCGGCCGGACCTCCCACACCTCCTCCTTCGCCACCGCCACCGCCGACTCCTTCTTCATCGGCGACAACACTTTCTGCTCCCTCCCGCCGCGCATCATCTTCTTCCTCTTCTTCTCTGCCTGTGTGCCTGTTTCTCTGTCCTAGTACAAGACTCCCTACGTAGGGTATATATGTACACCAACAAGCTCAATAATCAAGAACACACGCACTGCTCGCTACACAACAATGCAATCGGCTGTTAACCGCTAATTAATAGCTATATCTCAATTTGCTCGCTCTGGTTGCGCTCTGCTTAGCCAGAACTAGAAAAAGTCAGTTCTTCATACAC…
DN23850_c0_g2_i1	Trinucleotide	(ATT)6	18	483	500	TTGAAAAACTTTTGCGAACA	TGTACAATTGGAGTTTGAGGC	390	20	550	21	57.087	57.742	161	DN23850_c0_g2_i1 len=568 path=[1:0-328 1081:329-352 1105:353-472 458:473-491 1419:492-541 515:542-567] [-1, 1, 1081, 1105, 458, 1419, 515, -2]	CTTAGCATGACAGAAAGGTCTCTTGAGGATTCACTTTCAGGAGGATAAAAAACAAACGAGTGGATGATATGACAGACACGAATCTAAAAAGAACAGTGGGTTTCACTTGAATGTCTAAGGGAAAGCTCATGTTATTTCAAAAAGGAAGTCCATTTTACTCCCTACAAACAATTCATTTTGTCCACTTGACCCCTAAACAAAATCTTGGTTCAATTTAAGCCCTATAACTAATCAAATCGGTGTAATGTGCGCCCTCCCCTCACCCATAAAAAAAACCAAAATTTGTCTTTTTTGTTTCTCAATGTAAAAGCAAAGTTTTACTTCCAAATGTTGCAGGAGGATTGATAGCATCATTCTCTTCCCCGTTATAGAAAATAATTGATAATTTTTTTGAAAAAC…
DN23909_c0_g1_i1	Trinucleotide	(TGA)7	21	2428	2448	GATAGCCTGAGCCTTGTTGC	CTGACAACGCCGATGATG	2399	20	2475	18	59.985	59.77	77	DN23909_c0_g1_i1 len=2486 path=[1:0-32 11:33-79 58:80-2485] [-1, 1, 11, 58, -2]	TTTTAACATAGAAATAAAAGCATATATAGATGTGTAAATGTGTACATGTCGACATTGCATGTTACATGTCGTCCTCATACCTCACTCGAACAGTTATCTGTTCGGACACGTCCCGCTTCTTATTCAGCTCCTCTACCTCCTCCAGTGCATGCTTCATTTGGTCTCTCCAACCATTGAACTGTACCTCTTTAAGGTTCGTCAAATGCTCGATGCCAACAATTTCCTTTGGCTGGTTGCCGAAGTACACCGCTAGAGTCTCGAGCTTTGGCATGGACCCTTGCTCAAATCTATAAACTGGAGGAACTTCAGGAGAATAGCCTAGAGTCAGCTCCTTAAGCTCCGGAAAGGACTGGCTACAGTGTGCAACCATATTTTCTCCTTTCCGAATAAAGTATGGCC…
DN23918_c0_g2_i1	Trinucleotide	(CGA)5	15	712	726	GACGGTCCCAGAACAACAAC	GAACAGCCGCTCCAGGTC	582	20	744	18	60.408	61.981	163	DN23918_c0_g2_i1 len=778 path=[1:0-358 337:359-368 2029:369-392 371:393-440 419:441-475 2028:476-499 478:500-567 546:568-578 557:579-639 618:640-777] [-1, 1, 337, 2029, 371, 419, 2028, 478, 546, 557, 618, -2]	TTCACACTAGTATACTCACCAGCACGTCCTGTTTCACGGCCGCGGTCAGCTCACCGGAGAAACCGTGCGGCGCCCGGCCGACCCGGCTCTCGGCGCTCCCACCTTTTGAGGCACCCACAACCACAACGGTCAAAAGCATCCGATGCTAGGCCACGCCGACATCATGCGCCGGACGTGACAAAACAAACGGCTCGCTAGACTCCTCGGACCCAACCACTCCAGCGCCGCTTCAGGCCAGCAGCCTCCTCAGTCAGTAAACCAGTACAGCTCACTCTTCCTTCTCCTGATCCCCGGCATGGCGTACTCGGGATTTGGCGGCGGCGGCGGGAAGATGTCGGCGGCCGTGGACGCCATCCTCGCGGAGGCCGCCGACCTGGTGGCGCTGGAGCAGATCGCCAA…
DN23963_c0_g1_i1	Trinucleotide	(GAG)6	18	485	502	ATCAGGAGGAGGACGAACCT	GCCTTGTTGATGATGTGTGG	444	20	616	20	60.073	59.967	173	DN23963_c0_g1_i1 len=1525 path=[1503:0-645 3199:646-669 2150:670-1135 3198:1136-1159 2640:1160-1187 3197:1188-1211 2692:1212-1524] [-1, 1503, 3199, 2150, 3198, 2640, 3197, 2692, -2]	GCAGCAGAAGCAGAGGGAACAGAGGCAGCCGCCGATGACACAACAGAAGCACCCGCCTCCGCCTCCGCCTCCGCCTCCGCCGCGACCCAGGAGGAAACCCGACGGCTGCGAGCGCTTCGCGACGCGGATCAAGCAGAAACCTGCAGCAGCAGCAGCTACTGCTGGAATAATATGCCCGCCGGTCACTACTCCGCACGCATCCTCCAGGGTGCTGCCTCTGGAGGAGGACCCCGAGTACGGGTACCTCCGGAGGGTGCTGGAGCGCGGCGGGCTCATGAGGAGCCGCCGCTCGCCGTCGCCGGTTACTATTGATCCCATCGTGTTCCACCTCCTGGAGCTGGAAATGGATCATCAGGGCCCGCTCCGTCACCGCTGGAACCGGAAGCTCATGTTCCACCT…
DN23963_c0_g1_i1	Dinucleotide	(CT)6	12	720	731	CCACACATCATCAACAAGGC	AGCACTCATCACACTCGTGG	597	20	759	20	59.967	59.897	163	DN23963_c0_g1_i1 len=1525 path=[1503:0-645 3199:646-669 2150:670-1135 3198:1136-1159 2640:1160-1187 3197:1188-1211 2692:1212-1524] [-1, 1503, 3199, 2150, 3198, 2640, 3197, 2692, -2]	GCAGCAGAAGCAGAGGGAACAGAGGCAGCCGCCGATGACACAACAGAAGCACCCGCCTCCGCCTCCGCCTCCGCCTCCGCCGCGACCCAGGAGGAAACCCGACGGCTGCGAGCGCTTCGCGACGCGGATCAAGCAGAAACCTGCAGCAGCAGCAGCTACTGCTGGAATAATATGCCCGCCGGTCACTACTCCGCACGCATCCTCCAGGGTGCTGCCTCTGGAGGAGGACCCCGAGTACGGGTACCTCCGGAGGGTGCTGGAGCGCGGCGGGCTCATGAGGAGCCGCCGCTCGCCGTCGCCGGTTACTATTGATCCCATCGTGTTCCACCTCCTGGAGCTGGAAATGGATCATCAGGGCCCGCTCCGTCACCGCTGGAACCGGAAGCTCATGTTCCACCT…
DN24015_c0_g1_i1	Dinucleotide	(GA)6	12	315	326	ATGTAATGTAAGACGGCGGC	TTTCGAATTTTCGACCCTTG	248	20	432	20	59.988	60.046	185	DN24015_c0_g1_i1 len=1103 path=[1081:0-556 1615:557-616 1675:617-751 1810:752-805 1864:806-828 1887:829-865 1924:866-981 2040:982-1029 2088:1030-1039 2649:1040-1063 2122:1064-1102] [-1, 1081, 1615, 1675, 1810, 1864, 1887, 1924, 2040, 2088, 2649, 2122, -2]	GACATATATATATACCGGTGTGCTCTGGAAGGATGGAGGAGGAGTCGGTGGCGTGTCTTGGTGAGCAAGTAGTCTTCCTTGGCAAGACGGCAACACATGCATGGCTGGCACACTGTGAGCTGCCAAGGAAGGAACTGGTTGGTTTGGAGTGCGGGACACCCTCTCGTCAGCTGCCACGTGGCCGCCGGCCGGCACAGTTCTATGCGAGTTCGCTGACCACGTCGTGTGCTCTCGTGCGAGTGCGACTAATGTAATGTAAGACGGCGGCCGGGATCGTCAAATTTGTGAACCGTTATAACTTATAAGCTCATTTCGAGAGAGAGAGAGTTGTCACACGGGGCAAACTAAAGATACCTAACGATCGAATTTATTTTCCCTTATATTTCGTGCTCGATGCTA…
DN24061_c0_g1_i1	Trinucleotide	(GCG)5	15	2917	2931	ATCCGTCATCAGCACAATGA	CAGGCGGTGATAGTAACGGT	2861	20	3010	20	60.08	60.015	150	DN24061_c0_g1_i1 len=3748 path=[1:0-730 8213:731-754 733:755-961 8216:962-985 964:986-1326 8214:1327-1350 1329:1351-2469 8215:2470-2493 2472:2494-3747] [-1, 1, 8213, 733, 8216, 964, 8214, 1329, 8215, 2472, -2]	GCAACATGATGATCACCCCCATGAAGTCGTGTTTGATTATATGCCAGCAAGCCTTATAAAATCTCCCTGTATATCCATATGGACCAGATGCGCGGTATGCTAGGAGGGTTTTGATTGTTGTCCATACCTCATCTTCAGTGATGATCGCCTCTAGTTCCGACAAGTCAATCCCAGCCCTATGAAACATTACAAGATCCAAAGTACTGACCCTTGGTGCTGCTGTACCCAAAAACTCATCAAAATAGTCAAACATGACCTGCTGCTTGTCTTGTTGTGATGTGAAAATCTGATCATTTTGGAGCAGCTTAGGGATGAGATTCTTCCATTTTCGGAAGCCCGCTTGACTATGAAAGAGCGTGGTATTGGCATCCCCGTCTTTTAGGAAACAAATGCGTTATC…
DN24097_c0_g1_i2	Dinucleotide	(GA)11	22	1013	1034	GATGAGCAGTAGCCGGTAGC	TGCCTTATAAACAGGGTGGG	898	20	1088	20	60.007	59.817	191	DN24097_c0_g1_i2 len=1090 path=[2690:0-60 2689:61-61 2690:62-99 2689:100-100 2728:101-223 2851:224-237 208:238-238 209:239-324 295:325-332 303:333-357 328:358-375 346:376-759 3900:760-783 754:784-1089] [-1, 2690, 2689, 2690, 2689, 2728, 2851, 208, 209, 295, 303, 328, 346, 3900, 754, -2]	GAGGGAGCAGCGCTAGATCCAGAGCGAGAGCAAGAGAGAGAGGGAGCAGCGCTAGATCCAGAGCGAGAGCAAGAGAGAGAGGGAGCAGCGCTAGATCCAGAACGAGAGCAAGAGGGAGAGGGAGCAGCGCTAGCACACCATGAGCATGATGTTGGGTAAAGAGAGCGCGGCGCTCGGCGGACACCGGACGGCAAGATCTGTGACTGCGAGCGAGAGGGAGAGGCTAGGGTTGCGTTTTGCGGCGCAGGCGGAGCGCGGCGGAGGCGCGGAGGCGAGCCGTGAGCGCGAGGAGCAGACAACGGAGGAGCTGAGTAGTGAGGAGGGCACGAGCGCATGGAGCAGAGGAGGCCGTCGGCCGTCGCCGTCGGTGAGATCTGAGAGCGAGAGGCCGAGAGACGA…
DN24109_c0_g1_i1	Trinucleotide	(CTG)5	15	581	595	ATCTGGAGGAGGAGGAAGGA	AATCACAAGCACCACATCCA	480	20	676	20	60.149	59.967	197	DN24109_c0_g1_i1 len=743 path=[1:0-126 1739:127-150 129:151-360 339:361-388 1740:389-412 391:413-459 1659:460-539 524:540-742] [-1, 1, 1739, 129, 339, 1740, 391, 1659, 524, -2]	CGGCGGCCGTCGTGACGAACGGCGGCGGCGTCGAGGAGGAGGAGGAGAATAAGGTGACCAAGGCGGCGGCGGCGGCGCCTCCGCGGCGCGCGGTGCTCTACTTCACGTCGCTGCGCGGGGTGCGGTCGACGTACGAGGACTGCTGCCTGGCGCGGGGCATCCTCAAGGGGTACGGCGTGCGCGTCGACGAGCGCGACGTGTCCATGCACCGCGGCTTCCGGGACGAGCTCGACGCGCTCCTCCTGGGCCCGGGCCGCAAGTGCTGGGCCCGGCCCGTGCTCCTGCCCAGCCTGTTCGTGGACGGGGAGCTCGTGGGCCACGCCGAGGAGGTGAAGCGGTTGCACGAGGCCGGCGAGCTGGCGGCGCGGCTGGACGGGTGCGAGGGCGAGGCCGGCGCGT…
DN24166_c0_g1_i1	Trinucleotide	(AGT)6	18	83	100	ATGGTACCCACGACTACGGA	TGTGTGCAAGTGTGTGTGCT	55	20	186	20	60.255	59.984	132	DN24166_c0_g1_i1 len=1146 path=[1:0-443 2527:444-467 446:468-512 491:513-601 580:602-772 2528:773-796 775:797-839 2529:840-863 842:864-978 957:979-1145] [-1, 1, 2527, 446, 491, 580, 2528, 775, 2529, 842, 957, -2]	AAACAAATGACTGTACTACATACAAACACCAAGCTGCTGCTGCTCTAGTGATGTGATGGTACCCACGACTACGGACTACCCAAGTAGTAGTAGTAGTAGTAGGCAATTAACAAGCAAGCTCCATACTCGGCTAAATAATTAGGGATGACGGTAACTAATCTACAACAAGCACACACACTTGCACACACGGTACGGGCAAATCAACACTCCCGCTTTCATTCGATCGTATACTATTAGAAGTCGAGGCTGCTATTTTTTCTCTTCTCCTTCCAGCGAGAATGTTCCCCTTTTCCCTGGCTGCTTGAGCAGTGAGCACGGCTGGTCCGGGTCGTCGTTGGCAATGGATGGTCAGCGAATGAATCATCAGTTCCCGCGGCCGGCGGCGGCGGCGGCGGAGGT…
DN24166_c0_g1_i1	Trinucleotide	(CGG)6	18	378	395	AATGAATCATCAGTTCCCGC	AGTCGGAGTCCATCAGCAAG	354	20	532	20	59.9	60.408	179	DN24166_c0_g1_i1 len=1146 path=[1:0-443 2527:444-467 446:468-512 491:513-601 580:602-772 2528:773-796 775:797-839 2529:840-863 842:864-978 957:979-1145] [-1, 1, 2527, 446, 491, 580, 2528, 775, 2529, 842, 957, -2]	AAACAAATGACTGTACTACATACAAACACCAAGCTGCTGCTGCTCTAGTGATGTGATGGTACCCACGACTACGGACTACCCAAGTAGTAGTAGTAGTAGTAGGCAATTAACAAGCAAGCTCCATACTCGGCTAAATAATTAGGGATGACGGTAACTAATCTACAACAAGCACACACACTTGCACACACGGTACGGGCAAATCAACACTCCCGCTTTCATTCGATCGTATACTATTAGAAGTCGAGGCTGCTATTTTTTCTCTTCTCCTTCCAGCGAGAATGTTCCCCTTTTCCCTGGCTGCTTGAGCAGTGAGCACGGCTGGTCCGGGTCGTCGTTGGCAATGGATGGTCAGCGAATGAATCATCAGTTCCCGCGGCCGGCGGCGGCGGCGGCGGAGGT…
DN24179_c0_g1_i2	Trinucleotide	(ATT)5	15	137	151	GCGGGTGGAACACTAACAAC	GGGAAAATGTCCTGTCATGG	87	20	284	20	60.419	60.173	198	DN24179_c0_g1_i2 len=987 path=[965:0-203 1146:204-264 2312:265-288 1231:289-460 2311:461-484 1427:485-495 1438:496-614 1557:615-986] [-1, 965, 1146, 2312, 1231, 2311, 1427, 1438, 1557, -2]	ATTCAATATTAACCTGGAGCTAACATTTTCCTACATTTACCACGAGCATTTGATTTTGATGTCTCAGCAACGGCTGAGTTTGCTTCAGCGGGTGGAACACTAACAACGTCATCAGTTGAGTAAGACATGTATTAAAATTATTATTATTATTGAGTGAAACAGAACTGGCAAAAATTCCAAGTACTGAACATCTTACTAACCTGAAGCCAAACATGTTGGCATCAGTATTTTGCGTTTATGGTAAGCATTATGTACAAATGTGTCACCATGACAGGACATTTTCCCAAGGTTGAATAATGATCAGCAATCACAGAAACTCAGCTAAAAACTGCAACCATCCAATTCAAAAAATAGATATGGATTGTACACATCGATCGAGGGTGAGGCAAAAGATGACCC…
DN24187_c0_g1_i1	Dinucleotide	(CT)8	16	975	990	TAGGAGGTGAGCACGTAGGG	GTTCGTGTGTGCTACCATCG	833	20	1022	20	60.269	60.183	190	DN24187_c0_g1_i1 len=1108 path=[1086:0-216 2171:217-256 1320:257-267 2251:268-312 1376:313-1107] [-1, 1086, 2171, 1320, 2251, 1376, -2]	ACAGCCCGGCAACGATGAGCGCGGAGCCGATAGCACTCCCGACGTGGATCTTCTCGCCGAGGATGGCCCAGCCGACGATGGCGACGACGACGAGCAGCAGCGGGCTGAACATGGACACGTACAGCGGGCCGCGCACCTGGATGCACCACGACATGAGCGCGAACGCGATCCCCGAGCCCACGATCCCGATGTAGAGCACGGAGTAGAGTCTGATGCCGAAGCTGAGCTTCCAGGCCACGAGGCTCCGGTCCATGGCCGCGCTGATGCCGGCGCACTGCACCCCGGCCATGAGGCACAGGATCGTCGTGCTCGTGTACGGCGCCTCGAATCCGCCCGACGACATCTTGCTCTGGATGATGAACCAGACGGCCCACGCGATGCAGCTCCCGATGATGAGGA…
DN24203_c0_g1_i2	Dinucleotide	(AC)7	14	121	134	CAGTTTTACAGCACGCCCTT	CGCTAGCTGCTTTTTCTTCG	100	20	196	20	60.305	60.409	97	DN24203_c0_g1_i2 len=685 path=[658:0-84 720:85-125 761:126-243 1419:244-267 903:268-620 1256:621-621 1257:622-622 1256:623-623 1257:624-624 1256:625-625 1257:626-626 1256:627-627 1258:628-684] [-1, 658, 720, 761, 1419, 903, 1256, 1257, 1256, 1257, 1256, 1257, 1256, 1258, -2]	CCCGTTTCTTTGTCCTATACTGCTCTGAATCGGGAGGAGAAAACACATGCGCACACATGCGACTCACATAAACAATTTTTTCACCCGACTGTAAAAATGCCAGTTTTACAGCACGCCCTTACACACACACACACGAACGGCGATGACGACCTCGCCGAATCCAACCAGCGCCGCCGACGAAGAAAAAGCAGCTAGCGCCACGCGACGAGGATGGCGGCGGCGCCGGCCACGGCGCACAGCAGCGGCAGGCGGAGCCCATCGGCGCGGCCGGACCCGGACAGGAAGGCGTAGTGCGGCGGGCTGTTGCGGTTGGCCGGCCCCGGCGGCGGCATCGGGCAGTTGCACTGGGGCGGCGGCGGCTTAGCGTTGCAGTTGCACGGAGGCGGAGGCGCGGCTGCC…
DN24203_c0_g1_i2	Trinucleotide	(GCC)7	21	411	431	CGGCTTAGCGTTGCAGTT	CGATCTTTTACTACTCCCCGC	356	18	480	21	60.157	60.102	125	DN24203_c0_g1_i2 len=685 path=[658:0-84 720:85-125 761:126-243 1419:244-267 903:268-620 1256:621-621 1257:622-622 1256:623-623 1257:624-624 1256:625-625 1257:626-626 1256:627-627 1258:628-684] [-1, 658, 720, 761, 1419, 903, 1256, 1257, 1256, 1257, 1256, 1257, 1256, 1258, -2]	CCCGTTTCTTTGTCCTATACTGCTCTGAATCGGGAGGAGAAAACACATGCGCACACATGCGACTCACATAAACAATTTTTTCACCCGACTGTAAAAATGCCAGTTTTACAGCACGCCCTTACACACACACACACGAACGGCGATGACGACCTCGCCGAATCCAACCAGCGCCGCCGACGAAGAAAAAGCAGCTAGCGCCACGCGACGAGGATGGCGGCGGCGCCGGCCACGGCGCACAGCAGCGGCAGGCGGAGCCCATCGGCGCGGCCGGACCCGGACAGGAAGGCGTAGTGCGGCGGGCTGTTGCGGTTGGCCGGCCCCGGCGGCGGCATCGGGCAGTTGCACTGGGGCGGCGGCGGCTTAGCGTTGCAGTTGCACGGAGGCGGAGGCGCGGCTGCC…
DN24203_c0_g1_i2	Dinucleotide	(AG)15	30	599	628	GCGGGGAGTAGTAAAAGATCG	ACCATCTCGTCTCCCCTCTT	460	21	658	20	60.102	60.073	199	DN24203_c0_g1_i2 len=685 path=[658:0-84 720:85-125 761:126-243 1419:244-267 903:268-620 1256:621-621 1257:622-622 1256:623-623 1257:624-624 1256:625-625 1257:626-626 1256:627-627 1258:628-684] [-1, 658, 720, 761, 1419, 903, 1256, 1257, 1256, 1257, 1256, 1257, 1256, 1258, -2]	CCCGTTTCTTTGTCCTATACTGCTCTGAATCGGGAGGAGAAAACACATGCGCACACATGCGACTCACATAAACAATTTTTTCACCCGACTGTAAAAATGCCAGTTTTACAGCACGCCCTTACACACACACACACGAACGGCGATGACGACCTCGCCGAATCCAACCAGCGCCGCCGACGAAGAAAAAGCAGCTAGCGCCACGCGACGAGGATGGCGGCGGCGCCGGCCACGGCGCACAGCAGCGGCAGGCGGAGCCCATCGGCGCGGCCGGACCCGGACAGGAAGGCGTAGTGCGGCGGGCTGTTGCGGTTGGCCGGCCCCGGCGGCGGCATCGGGCAGTTGCACTGGGGCGGCGGCGGCTTAGCGTTGCAGTTGCACGGAGGCGGAGGCGCGGCTGCC…
DN24217_c0_g1_i2	Trinucleotide	(GCA)5	15	427	441	TTGATCCACCCAATTGGAAC	GGACGAGAAGCCATGAGATG	398	20	575	20	60.56	60.769	178	DN24217_c0_g1_i2 len=842 path=[829:0-295 2817:296-319 1126:320-424 1802:425-569 1379:570-572 1947:573-646 1462:647-680 2146:681-731 1547:732-841] [-1, 829, 2817, 1126, 1802, 1379, 1947, 1462, 2146, 1547, -2]	AAGCCCCTCCACTAAGACCCAAAAAAAATATATAAAAGGAGAACAAACGCCATTCTTCTTTTATTCCTCTCGCTTTCAGTCTCTCCCTCCCGATCTCTTTCGTCCCGGCTAGCTTTCTCCTCTTCTTCCTCTCTCCTTAGCTTGCTTCTCTGTGCCTCTCAGTTTCTTCATTCATTCCACAGCATATAGAGAGAGATATAGGTAGTGGAGGTTATTCTCCACCCCCGCCTTTATCGATCTTCCCCATCCTTGCATGATCCCCTAAAGCACATATATACCCTTATCTCGCAAAGAAGGAACAAGGAGGAACAAACAAACCAGAAAAGAAGCTCCCAAGTAGCAAAAGATCAAAAGAAATCAATTCTATACCATGGTCTTTTCTTCGGTTCCTGTCTATCT…
DN24257_c0_g1_i3	Trinucleotide	(GGC)5	15	282	296	AAGAGGAGGAGTGCACGAAC	CGTCCTCCTCGTCTACGTCT	219	20	415	20	59.455	59.474	197	DN24257_c0_g1_i3 len=705 path=[1779:0-48 725:49-84 1755:85-92 1763:93-108 785:109-116 793:117-171 848:172-382 1059:383-393 1070:394-704] [-1, 1779, 725, 1755, 1763, 785, 793, 848, 1059, 1070, -2]	TGTCGGCGTCGTCGCCGGCAACGTGCAGCACGGTGTCGCGGCAGAGCGGGCATGTGGCGTGGGATCGGAACCACGTGTCGACGCAGCGCGCGTGGAAGCGGTGGCCGCAGCGCGGCAGCAGGCGGCCCTGCTCGCCGTCCGCGAACTCCGCGATGCAGATCGCGCACTCCATCTCCATCGCCGCCGCACTTGAGCCGCCGCCGCCGTCACAAGAGGGAGAAGAGGAGGAGTGCACGAACACGGGCAGCGCGGCGATGGCCCGCTCGACCTCGCGCGCCTTGGGCGGCGGCGGCGGCGACGACCCTTCCTCCCCGTCCGACGACGAGGCATTATCGGGGTCCTCCTCGTCGTCGTGGTCGGCGCGGCGCGGCGCGCGGGAGAAGAATCGCCAGAAGTAGA…
DN24258_c0_g1_i2	Dinucleotide	(AG)9	18	65	82	CGTTGTCGACAGGCTTCTTT	CCTACTCTGCCACGTCCCT	9	20	155	19	60.431	60.268	147	DN24258_c0_g1_i2 len=968 path=[946:0-87 1011:88-227 1151:228-514 1438:515-557 1481:558-558 1482:559-967] [-1, 946, 1011, 1151, 1438, 1481, 1482, -2]	CGATTGGCCCGTTGTCGACAGGCTTCTTTTACTGCCCGCTCGTGACCACGGTCTCCACTCATGCAGAGAGAGAGAGAGAGAGGCGGACGGAGCCGCAGGCAGGCATCGGTGACGCGGCGGCAGCGGAGGCCAGCGGCAGGGACGTGGCAGAGTAGGCCAGCGGCAGGCCGGCCGAGCAGCGAAGCTCGGGCTCGGGCGCGCGCACGCTGGTGCCCCCATGGGGTTAAGTAATCAGGGATGTCAGGTGCATCAAGTTTTCGAGTTTTTTATGGAGGACATATAGAGTACACTGTGATTATGGGGTCGATTTGAGTAATTTCCAGTATGTAGATAGTGCATTGATCGAGCCATTGGAGATGCCATGTCGTGATGTATATGGGTGGCTGCATGCTCTGTTAA…
DN24294_c0_g1_i1	Trinucleotide	(GTT)6	18	442	459	CCCCTTCAAGACAGCAGAAG	GTTTACCCAAGGCCCAGAAT	388	20	500	20	59.982	60.187	113	DN24294_c0_g1_i1 len=557 path=[623:0-34 635:35-101 702:102-121 722:122-167 768:168-432 1033:433-506 1107:507-512 1387:513-556] [-1, 623, 635, 702, 722, 768, 1033, 1107, 1387, -2]	AAGAAGTGTAACTTGTGATAGAGATAGCTAGGACGCCCACCCATGTGGGCACCAAATCTGCTCTGTTAATACTGCATGTACAGGTCTATGATATCATTATGCTTCTACATATTTACTGGAAAAAAATATCAAATTAGAATCATTAATGTGAGTGTGTAACTATATACAATTGTAAAAAACCAATCTTCTACCCAACCCATTACATCAACTACATTGATTAAAATGTGAGGAAACAAATTAGTAGCAGCTAAAAAGATCCTCATGTAATTGTCATCTACTTAGTCATGATTAACTTAAGATCTTTGAATAATGAAGCAAACAGTGCTTTCAATATGTATCCCACTGTTGATGACTCTTTTTATAACAGTGGTCTCATTGAAATGTCAGTCCCCTTCAAGA…
DN24319_c0_g1_i2	Trinucleotide	(ACA)5	15	337	351	TCTACTAGCTCGCCGAATCC	CAAGGTCCGTTCATTTCGAT	285	20	389	20	59.574	59.933	105	DN24319_c0_g1_i2 len=646 path=[1083:0-46 1083:47-70 1106:71-99 1135:100-114 1150:115-157 136:158-249 1474:250-408 249:409-520 361:521-585 426:586-645] [-1, 1083, 1083, 1106, 1135, 1150, 136, 1474, 249, 361, 426, -2]	CCACCGCCGCGACCGCCGTAGCCTCCACCGCCGCGACCGCCGTAGCCTCCACCGCCGCGACCGCCGTAGCCACCGCCGCCGCCGGATCGGCCGCCGCCGCCGCGGGACTGGGCCTCGTTGACGGTGATGTTGCGTCCGTCGAGCTGCTTGCCGTTCATCTGCTCGATGGCGTCGCGCATGGCCTGCTCGTTGGCGAAGGTGACGAAGCCGAAGCCGCGGGACCTCCCAGTCTCACGATCGTTGATGATCTGTAATTACAGACGGAAGAGAGTCAGGATCATCAGATCTACTAGCTCGCCGAATCCCACCAGAAATCCATAGAACCACCACAGATCCACAACAACAACAACAAAAAGAAGAAAAAGAAGAAATCGAAATGAACGGACCTTGGACTCGAGG…
DN24339_c0_g1_i1	Trinucleotide	(GAG)5	15	376	390	GGAGAATACGAGAGGCAACG	CTCTCGATCTCTTCGCTGCT	347	20	422	20	59.836	59.997	76	DN24339_c0_g1_i1 len=584 path=[1:0-71 1355:72-95 74:96-248 227:249-272 251:273-318 297:319-374 353:375-583] [-1, 1, 1355, 74, 227, 251, 297, 353, -2]	CTTGACGGCGAGGCAGGCGTCCCAGAGCCGCGCGGTCTCGTCCATGTACTCGTCGAGCCACCGCCCGCCGGGGGGCAGGTGGAGCTGCCCCACCATGAGCGTGAGCTGCGAGTGCAGGCCCCTGAGCAGGGCCGCGGCCCGGAGCAGCGCCGGCAGCGACGACAGCCCGCCGGCCCGGCCCAGGTCGTCCAGGCCCCGCGCCAGGGACGTGAAGAAGGCGTTCATGGCCTCGTCTGTCGTCGTCGCCGTTGCACTGTTGGAAGCGGGTAACGAAAGCCGGCTCGGCTGGGTATATATATAGCTAGCGAGTGTGCACTGGTACAACAAGCAAGCGAGAAGAGAACAGAGGAGAATACGAGAGGCAACGACACGGGAGAGGAGGAGGAGGAGTGCCAGGAG…
DN24423_c0_g1_i1	Dinucleotide	(GA)6	12	74	85	CCACACAGCCTAGAAAGGCA	TCGTCTCCATTGCTTCCTCT	8	20	111	20	61.362	59.95	104	DN24423_c0_g1_i1 len=526 path=[1:0-145 124:146-175 154:176-188 167:189-247 226:248-262 241:263-346 325:347-348 327:349-430 409:431-493 1547:494-517 496:518-525] [-1, 1, 124, 154, 167, 226, 241, 325, 327, 409, 1547, 496, -2]	TTCTCACTCCACACAGCCTAGAAAGGCAAGTACTAGTAGTGAGGAGTGAGTGAGCTTCTTCTCTTAGGAGAAGGAGAGAGAGAGAGTGCGTGAGAGGAAGCAATGGAGACGATGATGCCGTCCGTGCCGCCGCAGCCCAAGACGGGGGGTATAGGCCGGCGGCTGGCAAGGCTCCTCCGCCGCAAGCGCACTCCGTCGGGCGCCGAGATGGCCTACTCCGTGGCGGGCGACGAGTTCGACCAGTCGCTGGACAGCTCCATCAATTCGCTGAGCAAGCTGAAGCTGTCCGGCAACCTCGCCGCCGCCTACTCCTTCGACGCCTTCTTCAGGAACAACGCGGAGAAGAAGGTCCCAGAGAAGAAGGCCCCCGCTGCGGCGGCGGAGAAGGGGAATGTGCCG…
DN24437_c0_g1_i1	Trinucleotide	(CGG)5	15	839	853	TTCCCTCCTCCTCTCAATCA	ATCCTCTGCAAAGCGAGGTA	814	20	967	20	59.731	59.978	154	DN24437_c0_g1_i1 len=1261 path=[3087:0-57 1285:58-501 1729:502-592 1820:593-619 2485:620-652 1877:653-680 3123:681-704 1929:705-736 3122:737-760 1985:761-796 2021:797-952 2177:953-1260] [-1, 3087, 1285, 1729, 1820, 2485, 1877, 3123, 1929, 3122, 1985, 2021, 2177, -2]	TTTGGATTAAATGTTGTGACTTCAATTGGTAGACGAAGCAGGCGTGTTGTGTTTTCACACCTGCCCCTGCGTGCTTGACTGACAGCCGCAACGCAACGCAAGCATATGCAGCAGTTGCGCCGTCCCTTCTTCTTCTTCTCTTTCCCTTTGGCAAAGTCTTCCCGCGTGGACTGCTCATGGTCGTCAAAGCAAGCAAGCAAGCAGCAGATCCATGTGCACCACACCACTGGTCTGGACTACTGGAGGGAGGCTCTTCTCTTCTCTCTTGTAGTACCGGCCGTCGTCTCAGAGTCAGCATAACCATCTCCTCCCTCCCTCGCCATCCCATACACAAGTGCTTCCATGGACGCCTCCACTTCTTCCTCGTCGTCCATCACCGGCGGCACGAGCTTCGTCATC…
DN24489_c0_g3_i1	Trinucleotide	(TCA)5	15	162	176	GGCTAGCCATATTTGCTGGT	GACTTGATTAAGCCCGTGGA	85	20	243	20	59.209	60.074	159	DN24489_c0_g3_i1 len=1829 path=[1:0-1828] [-1, 1, -2]	TTTCTTCTATTACATCCTTCCTCTCTTCCTCAATTGGTTGCAACATACTCTTTATGTGATCCACTTTGTGATTAGCAGAACACTTGGCTAGCCATATTTGCTGGTTTGAAGTTTCACCTTCCTCATCTATGAACTTCACACCATAATCCTCAGATACCACTTCATCATCATCATCACTACTTTGCTGAGAGAATGTAGGTTCTACCTGTTTTCCTTTCCCTTCTTCCACGGGCTTAATCAAGTCCTCCAGCTTGTAATATCCTTTTTTGAGCATCATGCATAAATTTCCTAGTTTCCTTTTCCTCTTTATTCATTGTTGAGGACAACTTAGCAAGAGCAGAACCTCCCTTTGTCTGACCTGTGGAACCCCCTCCCTGTTGTTCTTGAAGAGTTGTTTCA…
DN24537_c0_g1_i1	Trinucleotide	(GCG)5	15	196	210	TAGGATCCTGGACAAGGACG	GGTACGAGCTTCACCTTCCA	145	20	252	20	60.065	60.255	108	DN24537_c0_g1_i1 len=1221 path=[1199:0-253 2778:254-277 1454:278-638 1815:639-666 1843:667-729 2779:730-753 1930:754-839 2777:840-863 2040:864-864 2041:865-963 2140:964-964 2141:965-1220] [-1, 1199, 2778, 1454, 1815, 1843, 2779, 1930, 2777, 2040, 2041, 2140, 2141, -2]	GCAGCCTCCTCGGGTTCCCCGCGGGGCTGTGCCCGACCATCGGCATCGGCGGCCACTTCAGCGGCGGCGGGTTCGGCACGCTGCTGCGCAAGTACGGCACGGCCATCGACAACGTCGTCGACGCCATACTGGTGGACGCCAAGGGTAGGATCCTGGACAAGGACGCCATGGGGAGCGACGTGTTCTGGGCGCTGCGCGGCGGCGGCGGCGAGAGCTTCGGCATCGTGCTGTCGTGGAAGGTGAAGCTCGTACCCGTCCCGCCGACGGTCACCGCGTTCAGCGTCCCGGTGACCGTGGACCAGGGCGCCGTCGACGTCCTCACGAAATGGCAGGAGGTGTCGCCGGCGTTCCCGGAGGACCTGTTTCTCAGGGTGCTCATCCAGAACAAGGCCGCCGACT…
DN24556_c0_g2_i1	Trinucleotide	(GTT)5	15	241	255	CTTCTTGGCGTTCTTGCTCT	TACGACAACAACCAGGACGA	192	20	278	20	59.757	60.152	87	DN24556_c0_g2_i1 len=749 path=[1:0-328 307:329-368 1625:369-392 371:393-538 517:539-562 541:563-748] [-1, 1, 307, 1625, 371, 517, 541, -2]	CAGGACGGAGGCGCGGGCGCTCTTGATGCCGGCGGCGACGCGGCGGAGGAACTGCTGCTGGCGCTTCTGGCAGTTAGCGGAGTTGCAAGTAGGGTTGGCAAGGTTCTGGCTGGCGCTGGTCTGCTCCTCGCTGAAGTCGGAGGCGGACTCGTTGGAGTCGCTGTCGCTGGAGTCGTTGTTGGAGCGCTTGGCCTTCTTGGCGTTCTTGCTCTTACGCTGCTCGTAGGAGGCGTCGTCAGAGTTGTTGTTGTTGTTCTCATCGTCCTGGTTGTTGTCGTAGGAGGCGGTGAGGGTCAGGCTGTGGGCGGTGGACTTCTGGGGCTCGTAGGAGACGGAGTACTCGTAGGCCTTGATGGACTCCTCGGCGGAGGGCATCACGAGGGTGGCGAGGGCGTCACG…
DN24620_c0_g1_i2	Dinucleotide	(TC)8	16	192	207	ATTTAGTTCGGAAGGAGGCG	CGTATGGCACGTTGACATTG	155	20	292	20	60.573	60.988	138	DN24620_c0_g1_i2 len=855 path=[2199:0-111 1193:112-112 1194:113-298 1380:299-313 2459:314-333 1418:334-346 1431:347-410 1495:411-490 1575:491-556 1641:557-854] [-1, 2199, 1193, 1194, 1380, 2459, 1418, 1431, 1495, 1575, 1641, -2]	GATCGCAGTCCGCAGGCATGGGCTGCTGGATGCACAAACTAAATGCTCAGCTCATACTATAAACAAATGAACATTAATTTTCTCAGCAACAAATCATTGCACCTAAAAAATGAGTTGTATCATACTACTGTTTTCCTATAATATTCTCTCTAGGCATTTAGTTCGGAAGGAGGCGTGCCATAAACGTCCAGTCTCTCTCTCTCTCTCAGACAGCAAACCTAAGAAAACTACTAGTGGTATATATAGATTATACTACTATATATGTGTGGTGATCAATGTCAACGTGCCATACGCATGCAGTCCTCTTGTTGTGAGGTGTACGTGTGACTGTTTGTTAACTAAAATACACAGTATTATTGATGTAGAAAACTAGCTAGCTGTGGCATCGATGTCCATCTG…
DN24641_c0_g1_i2	Trinucleotide	(AGG)5	15	617	631	GAGGTGAGACGATCGGATG	GCCTGCCTTCTTCTTCACAC	551	19	712	20	59.145	59.997	162	DN24641_c0_g1_i2 len=774 path=[739:0-201 1713:202-239 950:240-240 1869:241-264 975:265-375 1837:376-407 1118:408-423 1685:424-451 1162:452-476 1477:477-566 1270:567-773] [-1, 739, 1713, 950, 1869, 975, 1837, 1118, 1685, 1162, 1477, 1270, -2]	GGACGACTTCCGGGAAGGCGCCGACGAAGCGGTTGTTGCTGAGGTCGAGCTCGTGGAGGAGGTGCAGGCGGCGGAAGGTGGTGGGCACCACGCCGCAGAAGCGGTTGGAGTTGAGGTGGAGCAGCGCCAGATCAGGGACGCCCAGCGGCAGCGACGCCGGGAGGTAGCCGGCGATGTCGGCGTGGTTGAGGTCGATCCCCGCCACGACCAGGTCGCCGTCGTGGCCGTAGGATCCGGGGAGCGGGGCGCAGAAGACGCCGTTGTAGGCGCAGACGTTGGGGCCCACCCAGTTGCCGGTGAAGTTGGACGGGTCGGAGAAGATGGCCGTGCGCTTCCACGCCTGCAGCGCGGCGTACGCGGCGCGGAGGCGCGGGTTCGGGAACGTCCAGGACGGCGGCG…
DN24662_c0_g2_i1	Trinucleotide	(TAG)5	15	380	394	ACGAGTGGGTCAAAGAGTGG	TTCCTCTGCTACCTGTGGCT	226	20	417	20	60.151	60.012	192	DN24662_c0_g2_i1 len=526 path=[1961:0-81 2020:82-98 717:99-105 724:106-113 2119:114-137 756:138-143 1265:144-214 832:215-215 833:216-492 1110:493-496 2037:497-525] [-1, 1961, 2020, 717, 724, 2119, 756, 1265, 832, 833, 1110, 2037, -2]	CATTATGATTGGAGATGGAGCGACTGATCTTGAGGTATACCACTGGATAACGTCTTTGAAACTTTTCTTTTGGGTGTATGAGAGCTATTAAGTATTAGCACTGAGTTTACTTCTTTTACTGTATTCATTAGTCAATTCTCGTAACGTTTTTCTCCTGATCATGTGGTTTGAGATAGAACAGAGGAGAGTGGAATTTTGCCAAACAATAACTTATTATGATGTAACAACGAGTGGGTCAAAGAGTGGAATGATGATAGTTTTTCTGAGGCCTGACCAACTATTGGCATCTAAAATCTATTCTTTAGTGAATTATTCAGTGAAAGCAATAGTCACGATCGAGGATGATGCTATGAAGAACTTTGCACAGGCAACATACTAATAGTAGTAGTAGTAGCAGCA…
DN2467_c0_g1_i1	Trinucleotide	(CTC)10	30	472	501	CCTCCCAGATCTTGAGCTTC	GTCTCCAGCAGCGACAAGT	452	20	545	19	58.966	59.144	94	DN2467_c0_g1_i1 len=587 path=[1:0-237 216:238-254 233:255-493 472:494-494 473:495-496 472:497-497 473:498-499 472:500-500 475:501-586] [-1, 1, 216, 233, 472, 473, 472, 473, 472, 475, -2]	GAACAGGTCCGGCGTCGGCGTGCCGGAGGAGGCGGGGTTAGGTTTGGGGTGGTGGTGGCGGCCGACGCGGCGGGCGGTGGCGGCGGCGAGCTTCTCCTTGAGCCCGTCCACCTCGGCCTGCTTCGCCTGGAGCTGGCGGCGGAGGTCGTCCAGCGCGGCCTCGTACGGCGCCACGGCCTCCCGCAGCGGCGGCGGCGAGGGGGCGCTGGGGTGTGGGAGGCGGCCTCCAGCGGCGGCGGCGCGGCGGAAGCGGTCGCGGAGACGGGCCAGGTGGCGGAGCTCGGCGACCACGGCGGCGTCGGCGGACCGCATCTTGTCGGGGTCCCACGGGCAGTGCGCGCCCTGCAGCGCCGCGTACGCGCGACGCACGCCGGAGACCGCGTCGAACACCTCCGCCAG…
DN24684_c0_g2_i1	Trinucleotide	(GCG)5	15	574	588	GCTTGCACACCTGCTTCAG	AGTCTCCGTCCTCCTCGG	493	19	606	18	60.762	60.35	114	DN24684_c0_g2_i1 len=631 path=[2411:0-71 940:72-75 944:76-495 170:496-496 1364:497-517 1385:518-547 221:548-562 1959:563-630] [-1, 2411, 940, 944, 170, 1364, 1385, 221, 1959, -2]	GCGGAAGCATGCAAAAGTAGGTACAAACCAAACCACGAGCTACATGGCGGCGGCGGCTCAAAAGACAAATCTTTTTGCCCACTCTAGGACGATGATGGACGCATGCAGGCCTTTTATAATACGATACGCCATCATTATCATCCACTTAATGATACTAGTACTGCCTGCCATCTACACTAGTAGTAATATACTCCGCTACTTGATCATCACAGATCCCCTCTGTGTAGGAGTAGGATTAATAAGGATCAGGCTCCGTCGCTGTTGTCGGCCGCCCGAGTGGCGTCGCCGGGCACCGTCATGGACCGAAGCAGCGGAGACTCGCACCCTTTCGATGCGTTGAATGAGCGCTTGCAGTGCGCGATGGCGCTCTGGATGCCGTCCTGCACCTGCAGCAGCGAG…
DN24719_c0_g1_i1	Dinucleotide	(AG)6	12	195	206	CTCATGTGCAACCTCGCTAA	ACGCACACATATCACCATGC	146	20	252	20	60.011	60.432	107	DN24719_c0_g1_i1 len=1204 path=[1:0-495 474:496-518 497:519-605 584:606-631 610:632-665 644:666-744 723:745-764 743:765-806 785:807-1105 1084:1106-1154 1084:1155-1203] [-1, 1, 474, 497, 584, 610, 644, 723, 743, 785, 1084, 1084, -2]	TTTAAACGTAACTAAAAAATCACGTTAACAATTTAAATCTGAAGGAAGTATTACACAAGATTTTGATCATAAATAATACAGAACCACGTCCCTAATCATACATGATGACCTCCATGTAACCTAAGTCGTCATAGTCCTAACTCTATCTCATGTGCAACCTCGCTAACTGCATATAAAAGTTCAAATTATTTTACAGAGAGAGAGAGACGCACGCAAGTTGGACATACTGTTCAGCATGGTGATATGTGTGCGTGAGTATCTAATAATAAGTTTTATTATGTTTTGTTACTGATACCTTCGTTACTTTTGTATATGATTGGACATCACGATTAACAAAGTGTAGGCTATAATACAGGGCACCACATGCTCATCAGTTTCTAATAATCTTGTAAAGTTACT…
DN24739_c0_g1_i1	Trinucleotide	(GCG)5	15	543	557	GTTCAACGTGTCCAACAACG	ATGGGGAACCTTGACACAAC	495	20	640	20	60.049	59.679	146	DN24739_c0_g1_i1 len=833 path=[1:0-80 2183:81-117 96:118-124 103:125-218 197:219-226 2220:227-250 229:251-543 522:544-616 595:617-617 2093:618-707 689:708-832] [-1, 1, 2183, 96, 103, 197, 2220, 229, 522, 595, 2093, 689, -2]	ATGATTAGCTGGAAGCTCCCAACGGTTGATCACTGCTAACCAGTTTGTCCAGTCTGGAGATATGGGAAGCAGAGCAGCAGCGATACTATTGGTTGTGTCTTTGATCGTCCTGTGGCGGTCCGAGATCGGCACCGCGCGGACTGCGCAGCGCTGCGGCGCCGGCGACCTGGAAGCTCTGCGCGGCTTCTCCGCCGGGCTCGACGCGGCGGTGGACGGCTGGCCGGTCGCCTCCGACGACTGCTGCGCGTGGCCCGGCGTGGTGTGCAGAAACAACACAGAAGAGGTAATCGGGCTGGTGTTGCCGAACCATACGCTACAGGGCCAGGTATCGGCATCGCTGGCCGGCCTCGCCGCGCTGCGCGTGCTGAACCTCTCGAGCAACGCGCTGCGGGGCCCGCT…
DN24745_c0_g1_i1	Dinucleotide	(CG)6	12	316	327	GACACTTCCCCTTCGTCG	AACACAACCTCACGCTCCAC	259	18	458	20	59.18	61.176	200	DN24745_c0_g1_i1 len=1923 path=[1:0-502 3921:503-526 505:527-666 3922:667-690 669:691-1328 3923:1329-1352 1331:1353-1922] [-1, 1, 3921, 505, 3922, 669, 3923, 1331, -2]	GCAACTTTAACACTAGTCCGCATGATTCATTGCAGGAGGACAGCAGCAGCAGCGGTACAATTTCCGTTTCGTGCGTCACGCCCGCGACGCGCCCCCGGTGTCCTACTACAACTACATCATCGTCGGCGGCGGCACGGCGGGTTGCCCTTTGGCGGCGACGCTGTCGGAGCAGTCGCGCGTGCTTCTCCTGGAGCGCGGCGGTCTCCCCTACGGCAACCGCAACGTGTCGAGCTCGTACCACTTCGCCGACGCGCTGGCCGACACTTCCCCTTCGTCGCCGGCGCAACGGTTCGTGTCCGAGGACGGCGTGGTGAACGCGCGCGCGCGGGTGCTGGGCGGCGGGAGCTGCCTGAACGCCGGGTTCTACACGCGCGCGAGCGGCGGGTACGTGCGCGCCGC…
DN24745_c0_g1_i1	Trinucleotide	(CTA)5	15	1779	1793	GCTCGGAAGGTATATGGGGT	GTGAGGGAGAAAGAGTCCCC	1694	20	1845	20	60.173	60.05	152	DN24745_c0_g1_i1 len=1923 path=[1:0-502 3921:503-526 505:527-666 3922:667-690 669:691-1328 3923:1329-1352 1331:1353-1922] [-1, 1, 3921, 505, 3922, 669, 3923, 1331, -2]	GCAACTTTAACACTAGTCCGCATGATTCATTGCAGGAGGACAGCAGCAGCAGCGGTACAATTTCCGTTTCGTGCGTCACGCCCGCGACGCGCCCCCGGTGTCCTACTACAACTACATCATCGTCGGCGGCGGCACGGCGGGTTGCCCTTTGGCGGCGACGCTGTCGGAGCAGTCGCGCGTGCTTCTCCTGGAGCGCGGCGGTCTCCCCTACGGCAACCGCAACGTGTCGAGCTCGTACCACTTCGCCGACGCGCTGGCCGACACTTCCCCTTCGTCGCCGGCGCAACGGTTCGTGTCCGAGGACGGCGTGGTGAACGCGCGCGCGCGGGTGCTGGGCGGCGGGAGCTGCCTGAACGCCGGGTTCTACACGCGCGCGAGCGGCGGGTACGTGCGCGCCGC…
DN24781_c0_g1_i1	Dinucleotide	(AG)7	14	722	735	CGCCCAACATCCAAATCTAC	CTCAGCCACACAGACCTTCA	663	20	755	20	60.331	60.022	93	DN24781_c0_g1_i1 len=1071 path=[1:0-27 6:28-141 120:142-166 145:167-192 171:193-255 234:256-258 237:259-713 2077:714-808 777:809-962 931:963-1070] [-1, 1, 6, 120, 145, 171, 234, 237, 2077, 777, 931, -2]	CGCGGATCTCCTTCCATCGGCGCCTCATCACGCGCGAGGTGCGGCGGTGCGCCGCGCGGCTGACATCCTTCCATCTGCCGTCGTGGCGCAGGAAGAGGCAGGCGAGCTCCTCGTCGTCGGCGGCCGTGAAGGGGCGGTGGTAGACGTCGCGTGCGAGGTGGTGGCGCCACCGGTCGCGGCACTGCCGGGAGGAGCGCCCCGGCATGAGTTCCGCCACGCGGCGCCAGTGGCGCGCGCCGTGCTCGTCGGCGAGGCGCGCCAGCGCCGCGTCCTCCCGGGGCGTCCACGCCGCTGAGGGCCTGATGCGGAGGACGCGCCTCGCGGACGGCGGCGACTTCTTGATTATCAAGAGACTCCTCACGCTAGCGGCTGCCGGCGGCGAGGCCATCTCCAACACGA…
DN24788_c1_g1_i1	Dinucleotide	(AC)6	12	151	162	CCAAGCCTCAGGTTACTTGC	TATGTATTTGGCTGGGGCTC	118	20	234	20	59.875	59.923	117	DN24788_c1_g1_i1 len=1071 path=[1:0-1070] [-1, 1, -2]	CTTGAACCCTCACACAACTATTGGCATAACGATGGTCATAGCTAATCATCATAACGATGGTCATAGCTAACTATTGTATTAATAAAAGTTAGAGTACTCTTTTACAAAACACACGACACCAAGCCTCAGGTTACTTGCGTGCCAGTGATTACACACACACACAGAAAAAAAAGGTTACACACTATGCTCAAGGGCTGTCAGGGAGGATAGACCCCGAGCCCCAGCCAAATACATAGCTATGCCTCGTCCTTCGTGGACCGCAAAGCATCAGCTATGCTAGGAGCTGCTCCATCAAATACACAGCGGTTACGATGCTTCCATAGTAGCCAAGCTCCCAGTATGATCAGTGAATTGAAACCTCTACGTGCCTCAGCACCAACCAATGCATGTTGCCACCAA…
DN24846_c0_g1_i1	Trinucleotide	(ACA)6	18	425	442	GTTGCAGTAGCAAGATGCCA	CCCAACTTGCTTGGGACTAA	270	20	468	20	60.019	60.103	199	DN24846_c0_g1_i1 len=531 path=[530:0-251 1368:252-275 783:276-296 804:297-323 831:324-335 1369:336-359 867:360-394 1367:395-418 926:419-427 1222:428-494 1023:495-530] [-1, 530, 1368, 783, 804, 831, 1369, 867, 1367, 926, 1222, 1023, -2]	AGATCTTTCACAATCCCCCCAATGAGTATTAACAACTTCGCTGTGGAGAATGTCAACTCAAAACGTTAGAAAAACAACAGCAAAAACATGTATGCTGCTATGTGTGTCTTTTATGTCATAGACATTCATGTCTCACAATTTAGTTACTATGAAATAACCTTGAGAAATGAAAAGTTCAATTCCAGTACAGTAATGCATTTCATCATATTAAAAAGCATAAACATGTAGAAATATAATTTCCAGGACAATCATCAAGATCTATATATTCTTGTTGCAGTAGCAAGATGCCAAGATGAACAACTATACATCATGAAGAGGGAATCAAATTAATCATCTATCAGCAAAAATAGTACAGCCACATCTACAGAAAGATAATAGCCATATCAAGAAGGCTGTGAA…
DN24850_c0_g1_i2	Trinucleotide	(CAG)5	15	559	573	ATCAACGACTACCCCGACAG	AGACATGATGATGAGCACGC	461	20	618	20	59.989	59.826	158	DN24850_c0_g1_i2 len=733 path=[711:0-445 1134:446-664 1353:665-732] [-1, 711, 1134, 1353, -2]	CCAGCACCCGTGACCCGACCCGGGCGGGCTTCGACTTCTCCTCCTCCTCCTCCTCCTCCTCCTTTATAAAGCGGCGACTGTGCGGGGGCGTGGCGAAGGTCAAGGCTATACGAGTACAGGCTAGCGCATCGTCAACACAGGCCGTTGGGAAACGAGAGAGCAGGAGCAGGAGACCAAGGCGAGAGAGAGATCCGAGGGCCGGCCATGCGATGACGCGGCAGCAGCAGCAACGTGCTAATACCGGGGAGATGCGGCGGGGTCTCGTCCCCGTCTTCGTCGCGGCAGTGCTCCTGGCGATGCTCTCCCTCTGCCTTGCTCGCGTCGATGCCGCCACCGCCTCTTCTCTCGGTCCTCCATGGGAGAAGGGGACAGTGACTGCAGTGAGCGAGGCTGGACAGG…
DN24899_c0_g1_i1	Trinucleotide	(AGA)5	15	315	329	AAAACACGACCTCATTTGCC	GGGCACAAGAAGTAGCAAGG	180	20	378	20	59.978	59.875	199	DN24899_c0_g1_i1 len=1927 path=[749:0-502 1229:503-1278 2005:1279-1314 2041:1315-1550 114:1551-1552 2:1553-1664 114:1665-1666 115:1667-1708 157:1709-1730 179:1731-1732 181:1733-1754 203:1755-1926] [-1, 749, 1229, 2005, 2041, 114, 2, 114, 115, 157, 179, 181, 203, -2]	GCACCAACCAATAAGCTTATTAGCTATCGAGCATGGTGGACTGATGACTGAATTCAGATCCGGGTGGGTCTTTAATATTCGGGCAGCTTCCTGGTGCCTATAATAAGCACACGTCTTTGAATCTTGCATCCTTGCGCTCTCGCTCCACCGGTGGTCGTGGCTCATGTCATGCACGTAAAAAAAACACGACCTCATTTGCCTCGCAACCATGCTCTAGTACCATTCCTCTCTATCTAATACTTTACTAGAGTAGCTAGGTGCTGCTTCTCTCAATAAGCTAGGCTTAATTGAGGTCAAACTTAGCTTGTGAATTGAGAAGAAGAAGAAGAATGGTTGAGAAGAAGGAGGATGAGGAGGTTCCTTGCTACTTCTTGTGCCCGATATCGTTGCAGATGATGC…
DN24899_c0_g1_i1	Trinucleotide	(CCA)5	15	1349	1363	CGACAATCTGTGGACGAAGA	TCTCTTTTACCACGTCGCTG	1219	20	1413	20	59.831	59.072	195	DN24899_c0_g1_i1 len=1927 path=[749:0-502 1229:503-1278 2005:1279-1314 2041:1315-1550 114:1551-1552 2:1553-1664 114:1665-1666 115:1667-1708 157:1709-1730 179:1731-1732 181:1733-1754 203:1755-1926] [-1, 749, 1229, 2005, 2041, 114, 2, 114, 115, 157, 179, 181, 203, -2]	GCACCAACCAATAAGCTTATTAGCTATCGAGCATGGTGGACTGATGACTGAATTCAGATCCGGGTGGGTCTTTAATATTCGGGCAGCTTCCTGGTGCCTATAATAAGCACACGTCTTTGAATCTTGCATCCTTGCGCTCTCGCTCCACCGGTGGTCGTGGCTCATGTCATGCACGTAAAAAAAACACGACCTCATTTGCCTCGCAACCATGCTCTAGTACCATTCCTCTCTATCTAATACTTTACTAGAGTAGCTAGGTGCTGCTTCTCTCAATAAGCTAGGCTTAATTGAGGTCAAACTTAGCTTGTGAATTGAGAAGAAGAAGAAGAATGGTTGAGAAGAAGGAGGATGAGGAGGTTCCTTGCTACTTCTTGTGCCCGATATCGTTGCAGATGATGC…
DN25030_c0_g1_i1	Trinucleotide	(CGC)5	15	251	265	CATCATCCTGGTGGTGGTG	AGGCCTCCTTCTCCTCCTC	212	19	288	19	60.83	59.898	77	DN25030_c0_g1_i1 len=887 path=[1:0-492 1915:493-504 489:505-517 1847:518-551 539:552-558 546:559-600 1780:601-667 649:668-690 2013:691-764 735:765-886] [-1, 1, 1915, 489, 1847, 539, 546, 1780, 649, 2013, 735, -2]	TGGGCCGCGATCATCTCCGCCATGCTCGCCAGAAAGTCCTCCTCGGGCACCGCCGACTCCTTCACCACCACCACGCTCTCGTACACCCACCGCAGCTTTCCGCCGCCGCCATCGCGCAGGCGCCGCCCCTGGCTGCTGCATGTCTCCTCCGCCGGCTTGCCTTTCGCCGTCGTCCTGTTCCCGTCGCCGCTTGGCGCCCGGAGCCGCCGCCGCATCATCCTGGTGGTGGTGGTCGCCGTGGGCCACTTGGCGCCGCCGCCGCCGCTGTCGGAGGAGGAGAAGGAGGCCTCGTCGTCGACATGGGCCCTGCTGGTGATGATGGGCCGCAGCTTGAGCTGGTGGTGATGCTGCACGGGCCGCGGGCTCGGCGCACCAAACACGTCGTCGTCGCGGCGGGCC…
DN25035_c0_g2_i1	Trinucleotide	(CCG)6	18	206	223	CAACTCCAACTCCTCCCAAA	CGGAGAGCTTCTTGACCTTG	115	20	291	20	60.081	60.126	177	DN25035_c0_g2_i1 len=846 path=[824:0-65 1828:66-89 891:90-125 927:126-158 960:159-175 1827:176-199 1001:200-221 1023:222-248 1050:249-845] [-1, 824, 1828, 891, 927, 960, 1827, 1001, 1023, 1050, -2]	GGGGAATATTTTTGCGGGAGCAGGGCAAATATGGCGGGAAAGTTTGGCGCCATCTGTTCGCGCGCCGCCGCCTCCCTATTTACTCCCGCCCACCACCGCCGCCTCCTCTTCCCCTCAACTCCAACTCCTCCCAAACTCCTCGCCTTCTCCCACCGCCTCCGGCTAAGGACCCTCACAACCATCGCCATGGCCGCTTCCAACGGTTCCGCCGCCGCCGCCGCCGACTCCATCCAGGAGCCTCCTCAGAAGATCTCCAAGATCGCACCGCTGCTCAAGGTCAAGAAGCTCTCCGACAAGGCCATCCTCCCGTCCCGCGGCTCCGCCCTCGCCGCCGGCTACGACCTCTCGAGTGCGGCGGAGATGATGGTGCCGGCGCGGGGGAAGGCGCTGGTCCCCACC…
DN25050_c1_g1_i1	Trinucleotide	(CAT)5	15	783	797	GCCTTCTTCTTCTTGGCTCC	ATCGTCGGCTTCTCACTCAT	760	20	857	20	60.464	59.834	98	DN25050_c1_g1_i1 len=1008 path=[986:0-518 1482:519-542 1506:543-569 1533:570-638 1602:639-892 2249:893-916 1880:917-1007] [-1, 986, 1482, 1506, 1533, 1602, 2249, 1880, -2]	TTTACAACAAGCACAACTGACCTGAAAGTGTACCTCCAGACCAGCCACTCGTGGAGCGAAACATTGCCAAAAAAAAAAAAGTGTAGGGGGTGGAGCCAGCAGCTGAGCACCGCGTGCTTGGCGAATGGACGTCCCTGTCTGAACATCTTACAGTACAGCGCTGATGGCGGCCTGCAGGTAGCTGAATGCTATACGTGCGGCGAGCATGCGCCGACAAGCGGCGACGGTGATATGGACCTGACCCATGGGTGCAGGTGAGATGTTGAGCATGGACGAGGACGTAATTGAGGTGAAGATTCCTTCATTCTTTTTTCTTGGCGAGCGAGGGGGTTTCTCTTCTTTTCAGTGCTCCATGGCGGCAGCGTACAAGTCACTGTCAGCGAACAATTTTCTTCAACG…
DN25068_c0_g1_i4	Trinucleotide	(CTT)6	18	44	61	ACTTCCAGTTCCAGCAGCAG	CTTGGAGCAGAAAAAGGTCG	4	20	169	20	60.589	59.986	166	DN25068_c0_g1_i4 len=631 path=[607:0-56 1350:57-124 1944:125-148 1442:149-193 776:194-318 901:319-348 931:349-373 956:374-390 1946:391-414 997:415-490 1945:491-514 1097:515-525 1108:526-555 1138:556-585 1168:586-630] [-1, 607, 1350, 1944, 1442, 776, 901, 931, 956, 1946, 997, 1945, 1097, 1108, 1138, 1168, -2]	GTCCACTTCCAGTTCCAGCAGCAGCGGCGGTGGCCACGTGGCCCTTCTTCTTCTTCTTCTTCTCGCCTCCGCTTCCCCACCGACGACGCCTTTCGCTGCTCCTCCTCCTCTTCTCCTCCACTCCCACCTCCCAGGGCAGCAATAAAGAAGCGACCTTTTTCTGCTCCAAGAAGATGGTGAAGGCCATCAGGATCCATGAGCTCGGCGGCCCCGAGGTGATGAAGTGGGAGGAGGTCCAGGTGGGGGAACCCAAGGAAGGGGAGATCCGCATCAGGACCACCGCTATCGGTGTCAACTTCATCGACATCTACTTCCGCAAAGGGGTGTACTCCGCGCCGGCCCTCCCCTTCACCCCAGGAATGGAAGCTGTTGGTGTGGTCACTGCAGTAGGACCTGGCC…
DN25077_c0_g2_i1	Dinucleotide	(CT)11	22	54	75	GGATCGATGCGAAAGAAAAA	TCCAAATTTTGCTGCAGATG	0	20	152	20	60.153	59.809	153	DN25077_c0_g2_i1 len=545 path=[2327:0-195 3153:196-209 2513:210-369 2152:370-544] [-1, 2327, 3153, 2513, 2152, -2]	GGATCGATGCGAAAGAAAAAACAGAGCATGCTGTGAGCAAACATGTCTAATTCCTCTCTCTCTCTCTCTCTCTCTCCACAATTTCAAGGACCGATAAACACACAATTTTAGAACTATCTCTGCGCATCTCTCCCATCTGCAGCAAAATTTGGAGACTATTACATCGGAGAAAGGACCTCTCCAAAGAAAAAAAAAAAGAGCCATAATTCATAAATCCCATAAGCTGCTAACAATTTGAGCTCTCTGTCACACATGTTTCATTCATAACCTTTAACCTAGCAAATAGACAAAAAAAAAAAAGCAGCAAAGGAGCCTGCGGCCAGATCAATAAAACAGGAGTAAACTACCTCTCCATTCATCTCTGAAATCAACTCCAAGCCTTGAAGAAGAGAGAGAAGG…
DN25137_c1_g2_i1	Dinucleotide	(GA)12	24	475	498	GGTACGTGCTATGGGCTTGT	GCCTCAAAACCTCCTCTCCT	379	20	530	20	60.022	59.817	152	DN25137_c1_g2_i1 len=562 path=[524:0-350 1047:351-390 892:391-411 1127:412-510 996:511-561] [-1, 524, 1047, 892, 1127, 996, -2]	CGGCGGCGGGGGCGGCGCACGGAGCTCCGGCTCGGGCTCGGAGTCCGACTCCGGCGGCGGCGGCGGAGGAGGAGGAGGCAGCGCGGGGCTAGGCTGCGGCACGCGGAGCCGGTCGGCCGCGTCGCGCAGGTGGCCCATGAGCTTGGACCGGAGCTCCTCGATCCCGCCGTCGTCCTGGCCCACCACGCCGCCGACCCGGCGGTGGGACAGCGCCGAGAGCCGACGGCGATCGCGCGCCGCGCAGCCGGCGCCCGCGGGCGGGGCGACAACGGGAAAGCGGTGGTGGGCGGGCGCGGGCGGCTGATGCGCGGCCCACGGCTGGAGGTGGTGCGGCGGCGCGGCGGGCGGCTTGGCCCGCGGATCCGCCGTGGCGGCCATGGGTACGTGCTATGGGCTTGT…
DN25150_c0_g1_i2	Trinucleotide	(TAA)5	15	379	393	TCAACAGTCCTCTGCCCTTT	CCCGAGATTATTTCCCAAGG	281	20	453	20	59.844	60.625	173	DN25150_c0_g1_i2 len=587 path=[1:0-146 125:147-147 126:148-150 129:151-165 144:166-167 146:168-247 226:248-354 333:355-373 352:374-523 502:524-586] [-1, 1, 125, 126, 129, 144, 146, 226, 333, 352, 502, -2]	GCTCTTCGAGAACTCTCGTAGCTGGACCAGGATCTCCAGCTCCGAGGAGGACTCAGCGACGGCGGCGGCCTTCTTGGATGATTTGCGAGGCATCTTCGAGGAATGCAATAATGCGGTGGATCTAAACCCTAGCTAATGCTTGGGGGCTTGATGGCGATGAAGATCTGCGGTGGCAATGGGAGAAAGCGTTAACCCTAGCTCTGAAAGCAGAGGAGTCGCAAGAACAGGAGAGGCGCGAGGAAGACGAAGCGATGTATGCAAATGGCGGCGTGGACTTGGAGTCAACAGTCCTCTGCCCTTTTTATACCTTTGTCTTTTTGACCTAGTCTCTGGGTCCCATGGGCTGGTATGGGCCGCACAGTGACGGGCTTTTTCGTCTAATAATAATAATAACGTAAA…
DN25152_c0_g3_i1	Dinucleotide	(TC)8	16	21	36	CTTTCCCTTCCCCATCCC	GCACAGATCGACGAGTGGTA	0	18	128	20	61.572	59.862	129	DN25152_c0_g3_i1 len=517 path=[1001:0-139 123:140-152 1304:153-153 1522:154-177 1329:178-221 206:222-248 233:249-289 274:290-316 1521:317-340 325:341-516] [-1, 1001, 123, 1304, 1522, 1329, 206, 233, 274, 1521, 325, -2]	CTTTCCCTTCCCCATCCCCATCTCTCTCTCTCTCTCCTCCCGTTCCCCTCCCCTCTCTCGCTCTAGGCTCTACCTCTGACCTCTCGCGCACCGAAAATTTCTTGCCCTCTACCACTCGTCGATCTGTGCGCTTCGCTGTTGCTCGCGATTCTTGCCGCCGCCAGCCGATCTGGGCGTGGGGGGTCCGAGGATTTGGGTGGAGCTCTGCGGCGGCGGGTTAGGTTGGTCGGTCGATTCATTGGTTGATTGGTTGATTGATTGGCTGCAAGGATGTCTACGGCAGTGGCGCCCGGGATGCCGCCGGCGCACGGCGGGTTTCAGCGGCGGCCGGGGAAGGGGAAGGCGGATCCCGACGAGCGGAAGCGGGATACCAACGGGTTCTTCTCTTCCGAGGAGGAG…
DN25177_c0_g2_i1	Dinucleotide	(AG)12	24	199	222	ACGGTGCACTGGATTTTCAT	GCTCTGGCTTTTGGTGGTAG	128	20	303	20	60.384	59.875	176	DN25177_c0_g2_i1 len=864 path=[2431:0-863] [-1, 2431, -2]	GCTTATGCATGTTCAATAAAGACGGTACCAAAAGAAGAAGATATGTTGGAGTTATATATTCCATGTGTCAAATAGCATTAATTAAGTGCAGTGAATACCAGATGCTAGCAAGGCAGAAAATAATGGACACGGTGCACTGGATTTTCATAACAAAAAAGACTTTTATAATGCAGTTCACTAACTTTTAGTGATAGATTCAGAGAGAGAGAGAGAGAGAGAGAGATCAAATTTTTTTATCATGCCGGGGAGATTGCCTTGATTTTTATGCATGCCCTGAATAAATACTACCACCAAAAGCCAGAGCCTTTATCAAAGGAAGATCAGCATTGTCATAGATAGGATTTAAAAATGCGAAAACAGACTAATATAGATACAGTTGACACTTTAGCAGCCATCACC…
DN25177_c0_g3_i1	Trinucleotide	(AGC)5	15	249	263	TTATTGCTGCAGAAACGTGC	ATGCTGCGGTTTTAATTTGG	186	20	284	20	60.021	59.964	99	DN25177_c0_g3_i1 len=635 path=[4113:0-471 4562:472-472 1054:473-473 1055:474-474 1056:475-634] [-1, 4113, 4562, 1054, 1055, 1056, -2]	AACTACTGTAAGTTGCTGGCATCCCTGAAATAGAATATCAAATACTGAGCACGACTTCCACAGCAGAACCTAATAGAAACACTGATGGATGAGGGCCTGGTCAGTTACCATTTCATCATTTGTTTAAGATAAGACGCAAGTGTGAAAATATCCTATCCGAACCAAACCTTTCGCATCACGCCCCTCTTATTGCTGCAGAAACGTGCTCCTACTGCGGAACGTAGAAGGGCAGAGCGCTATTTTGCAAGAGCAGCAGCAGCAGCATCCAAATTAAAACCGCAGCATTGGCTTTTCGATCCAAAATCCATCCGATTTCGATTGCAGAAATAAGATGTACTGCCCGGGACACCACAGAAACGCGAATCAAGAACTAATGTTGGACATCGGAAATGAAATGTA…
DN25189_c0_g1_i1	Trinucleotide	(GCC)5	15	1094	1108	TAGTGCAGCTTCTGGTCACG	AGAACAACAGGGGGAGACCT	1024	20	1151	20	60.199	59.968	128	DN25189_c0_g1_i1 len=1158 path=[1136:0-382 1496:383-424 1538:425-641 1755:642-767 1881:768-869 1983:870-893 2007:894-944 2058:945-1157] [-1, 1136, 1496, 1538, 1755, 1881, 1983, 2007, 2058, -2]	CGGGGGCAGCCGAAAACAAGAAGAGGCCGTTAACAATTGAAGAGTTTCATTTCACCCCTTCTCTGCTGCTATAAAGAAGAAGAAAAAAAAAACTTTTCACTAAATAACACCATAAACTTCCACTACTAGTTAATTACCAAGGACCGGGACAATCCAACGCGGATGTTCCTGCGTAGCCGATGCATGCTCAAACGTCCGGATAACCTCCAAGCTGCCATCCTTGACATGATAAACATGAAGTTGATTGCCCTCTTCGTCGAAGAGGTTTATCCAATACAGACTGTTTGCCTTTTTAACCAGTGGTCGGTCGCGGAGCATGAGGCCCCGAAGTTGGATCTGCCAAGCAGGAAGGCACGGTCCCCGATGTCCTCCGTCCTCCGCCACGCCGGCGCCGAGAAA…
DN25219_c1_g1_i1	Trinucleotide	(AGG)6	18	648	665	AGAGAAATGATGAGCCACGG	CTTTCTGACGCCACGGTAGT	600	20	695	20	60.218	60.312	96	DN25219_c1_g1_i1 len=761 path=[1:0-760] [-1, 1, -2]	CCGGGTCGTCGTCGTCGTCTTCCGCGGCCCATGAATCCGTGGCCCTGCTGCCGACACGGATGAGCGACGACGAATTCGCGTGGGGCGGACCCGCGCGCGAGTCATTGTCTGTCCGTGTGAGCACGTTGCGGTCATTTTTCCCACCACTCTTTTCTGCTCGCGGCGCGGCGCGGAGTAGATGACAAAACAGTTCCCGGGAGCAAGCAACGACAAGGCCTGTGTTGCGTACGGATTTCACTGACCTGTGGGCCCTGACGAGGAAACGTTGCCGCTCTATCGAACCATCGGTATGGGCGTATGGCAGGGCAGGCGTGGATGAAGAGGAGAAGATGACCGTGGCCGCACTTCATTGTTGCTGGTGTAGAGCTGGCGTCATGCTGGAGGCGACAGTTCAACTGG…
DN25228_c0_g2_i1	Dinucleotide	(CA)6	12	676	687	AACTTTCCCGTCACTGTTCG	AGAACGTCGGAATCTAGCGA	646	20	728	20	60.149	59.978	83	DN25228_c0_g2_i1 len=1207 path=[1:0-95 74:96-162 141:163-166 2269:167-278 207:279-1206] [-1, 1, 74, 141, 2269, 207, -2]	GGGAATTAATAAACTATCCACACGGCGCGAGAGCAGTAATACAGTAGTGCGTTCTGGTGAGTTTGGCCCGGCGTTGCCGGCTCCGAAACGCGACAGAGAGTACAGAGGTGCATTTTAGGCAGAGACAGCCACGGGACGATAGCGAAGCTCTCTAGACTTGTCAACCAGTCTAGAGTTGTTCACTGCACCCGCATGCATGTGCGCCGGCCGGCCGTCGGCGATCCACCCCATTGCCGGCCAAATTTTAACGCCAGCGGCCTGCCTGCCTGCCTGCCGGACCCATACAGATACAGATACAGATACAGAGCGCGACGGGTTTGTGGCGCGGCAAGCCAGCCAGCAACCACCTGACCCTTTTTGCAACCCGCAGACGCAATCCCGACCTGACCCGGCCGGGAC…
DN25231_c0_g1_i1	Dinucleotide	(TC)12	24	64	87	TCCTCCTCATCATGTCCTCC	TGGGAAGATTCCATTTCGAG	12	20	208	20	60.008	60.006	197	DN25231_c0_g1_i1 len=541 path=[1:0-85 64:86-86 66:87-162 142:163-253 1165:254-293 272:294-356 1037:357-400 379:401-416 1381:417-447 426:448-540] [-1, 1, 64, 66, 142, 1165, 272, 1037, 379, 1381, 426, -2]	CGATCTGGAGAATCCTCCTCATCATGTCCTCCCAGGTGCTGGTGCTGCCATCCATGGCCTCCATCTCTCTCTCTCTCTCTCTCTCTCGTTGCCAACCAACCCTCCAGGCTGCTTGTCAACCTTTTCCACCTCTTTACTCCACCATGTCCTTGTTCATCACCGCAAAGAGTTTGACTCCTTCCTGATCAACTCGAAATGGAATCTTCCCACGAACTACACTAGACAGTGGTGGGATCGAAACCCCAGCCTTTGCAGAACTGCGAAAGGGAGCGGATCTTTACCACAAACCGTGGCTTCAATTGCACTCAAATCCGCAGGAGGTGAAACCAAAATCCAATCCTTCCACCACAAAACTGACCTTTCCGAGCTCGGCAGGAGGAGATCTTGGCCACATCCCAA…
DN25262_c0_g1_i1	Trinucleotide	(CTC)6	18	247	264	CCTCCTCCACCTCGCTCT	GAGGCGGCAGAGGAAGAC	215	18	387	18	60.503	61.074	173	DN25262_c0_g1_i1 len=813 path=[1731:0-53 36:54-347 1842:348-371 354:372-395 1841:396-419 402:420-474 457:475-521 504:522-812] [-1, 1731, 36, 1842, 354, 1841, 402, 457, 504, -2]	AATGGATCCCGCCGCCGCACACGACCCCAACGCGCCCTGCTCCCCGCTCTCCACCACGAACACCGACCTCCTCTCCCCTCACTTCCCTCCCTCCCTCGCCGACGGCGCCGCCGCGCTGGACCTCTCCTTCACCTCGACCGCCTCCGCCTCCACCTCCTCCTTCACGACGGCCACCACCTTCAGCGCGCGCAGCTCGCTGTCCCTCCCGTCCTTCTCCTCCTCCACCTCGCTCTCCCCGCGCCCACACTCCTCCTCCTCCTCCTCGCACTGGACCCACCTCGCCGCCGCCCGCGCCGCCACCCCCGACGGCGTCCTCCGCCTGGGCCACCTCCACCTGGTCCGCGAGCTGGGCCACGGCCACCTGGCCCGCGTCTTCCTCTGCCGCCTCAAGAGCGCCCC…
DN25313_c0_g1_i1	Trinucleotide	(CGG)5	15	506	520	AACAAGAGCGCTTTGGTCAG	GTAGAAGGAGTTGGACCGCA	462	20	560	20	60.571	60.255	99	DN25313_c0_g1_i1 len=973 path=[945:0-394 1317:395-479 1402:480-494 1417:495-550 1473:551-571 2501:572-595 1518:596-622 1545:623-707 1630:708-747 2409:748-777 1697:778-784 2470:785-815 1732:816-972] [-1, 945, 1317, 1402, 1417, 1473, 2501, 1518, 1545, 1630, 2409, 1697, 2470, 1732, -2]	TGGAAACCTGCCGTCACCCTCCATTGCTCTCTCGTCAATGCCACCACCACACCAACCTTCCTGCCGTCTTCTTCCTCCTCCTCTTCCTCCCTTATAAATCGCTCGTCCGAGCCACTTGACTCAGCGACCACACAACACACAGTTGAGCACACAGATAGAGGTGCTAATCATAGCAGGTTTAGCTTAGATTGTGACAGGTAGTGTTAGCTGCAAATCATTAGTGTCAGGGCGTGCAAGAGGGAGAAAGAGAAGCAAAGGCGCTCATCAATCATCATCATGGGGGAACAGAAGTATTCATCCTACGCGAGGCTGGCCCTGCGGCGGCCGGCGAGGGGCTTCCGGCTGAACCCAACCCGCATCTCCGTCCGACGGCTGCGTGCCAAGCTGTGGACGCTACTG…
DN25316_c0_g1_i1	Trinucleotide	(TTC)5	15	867	881	CTGGTGATCGTGTACGGCTT	TATATAAGCGCGACGGACCT	799	20	980	20	61.116	59.726	182	DN25316_c0_g1_i1 len=1208 path=[1:0-581 560:582-612 591:613-615 594:616-659 638:660-678 657:679-718 697:719-762 741:763-819 798:820-1207] [-1, 1, 560, 591, 594, 638, 657, 697, 741, 798, -2]	GAACGTTCCATTTGCATCGTGTTTTATTTGCCGTGAATAATTGCTGAACATCTGAGTACTATGGAAAGATGTTTAAATCCTGCATTTTAACTGCATATACATTACTGTACTTCAACCTATTTTTCTGTTCGATGCTATCTAAAAAGTAAAAAACAGTGAACAAAACCATACTAGCACTCTTGAATCCTAGACAAATAGGTTGACTTGAAGGTTTCTCAGCGCGAGCAAGATCGCCTCCACGACAACAGGATCCATGCTCTGCAGTCTCTGCAGCTGCGCCTCGTCCAGCAGCAGCGCGTCTGATCCAAAAACATCGCCGATAAATCTGTACACCTGAGCGAAATGGAGATCGTCGGGAGACAACGGGAGGTGAATCATCGTCTCATCCAGCAACGAGGA…
DN25343_c0_g2_i2	Dinucleotide	(AG)18	36	69	104	AACAACTCCACCCCACACTG	CGATCAAACTTCGCTCCTTC	47	20	199	20	60.872	59.955	153	DN25343_c0_g2_i2 len=616 path=[583:0-90 651:91-91 652:92-92 651:93-93 652:94-94 651:95-95 652:96-96 651:97-97 652:98-98 651:99-99 652:100-100 651:101-101 652:102-102 651:103-103 653:104-128 678:129-161 711:162-269 819:270-298 1357:299-322 872:323-615] [-1, 583, 651, 652, 651, 652, 651, 652, 651, 652, 651, 652, 651, 652, 651, 653, 678, 711, 819, 1357, 872, -2]	GAAAAAAATAGCCGTCCCGTTCCCGTGCTCCAGCCTCCAGGCCCCTCAACAACTCCACCCCACACTGCAGAGAGAGAGAGAGAGAGAGAGAGAGAGAGAGAGAGGAGAGCGGCTCGAGATGGTCCGCGCAGGGGACCTCGTCGAGAAGGGGAAGGTCTGCGCCGGCGGCGAGGCGATGGAGAAGGAGCGAAGTTTGATCGAGGCTTCGATGGCGGAGCGCTACACCATCCCGGCGAGGCGATGGAGAAGGATTGCGTTCGGGTATGGAGCCTGGAGGGCTTCAACCTCGCCGTCGACAAGGACTGCGCGTCTTTGTATCTGATGCCTTACCTTCCTCTGCTGGAAGCCGCGAAAATCCAGCAGGAGGTAGAAGCCGGGCGCCTTTGGCTAATGGTGCTC…
DN25343_c0_g2_i2	Trinucleotide	(GAG)7	21	538	558	CTCCAAGGTTTCCATCCTCA	AGGAGGCTGTTCTGTTGGTG	416	20	610	20	60.042	60.298	195	DN25343_c0_g2_i2 len=616 path=[583:0-90 651:91-91 652:92-92 651:93-93 652:94-94 651:95-95 652:96-96 651:97-97 652:98-98 651:99-99 652:100-100 651:101-101 652:102-102 651:103-103 653:104-128 678:129-161 711:162-269 819:270-298 1357:299-322 872:323-615] [-1, 583, 651, 652, 651, 652, 651, 652, 651, 652, 651, 652, 651, 652, 651, 653, 678, 711, 819, 1357, 872, -2]	GAAAAAAATAGCCGTCCCGTTCCCGTGCTCCAGCCTCCAGGCCCCTCAACAACTCCACCCCACACTGCAGAGAGAGAGAGAGAGAGAGAGAGAGAGAGAGAGAGGAGAGCGGCTCGAGATGGTCCGCGCAGGGGACCTCGTCGAGAAGGGGAAGGTCTGCGCCGGCGGCGAGGCGATGGAGAAGGAGCGAAGTTTGATCGAGGCTTCGATGGCGGAGCGCTACACCATCCCGGCGAGGCGATGGAGAAGGATTGCGTTCGGGTATGGAGCCTGGAGGGCTTCAACCTCGCCGTCGACAAGGACTGCGCGTCTTTGTATCTGATGCCTTACCTTCCTCTGCTGGAAGCCGCGAAAATCCAGCAGGAGGTAGAAGCCGGGCGCCTTTGGCTAATGGTGCTC…
DN25379_c0_g3_i1	Trinucleotide	(CGG)5	15	351	365	CGGATCTGGTATGGATAAGCA	ACCGCGATCCAAGTATTTTC	246	21	441	20	59.93	59.046	196	DN25379_c0_g3_i1 len=570 path=[2367:0-46 1220:47-60 2057:61-100 1278:101-101 1279:102-199 1377:200-234 1412:235-569] [-1, 2367, 1220, 2057, 1278, 1279, 1377, 1412, -2]	ATTTATGTTGAACTGACAGCAGCGCCACCAAGCTATGTATGTATCCAGCCTAGTCCCGAGAATATGCAGTTATCCTCCAAATTGTCTGTCATCAAGGATGGAACTGATGCCGTCTGTAAGCTTGGATGCCTCGTTCTACTCTCTCATCCACAGGTTGGAAGACGATGACGCCATTGCTGGAACAGCGAGGCGCGGGTCACCGTCATGCCGCCCGCCGCCGCGTCCATCTTTCCTCTCATTCGAGTACGGATCTGGTATGGATAAGCAGAGCTCCTGGGCGGCGGGGTATGAAGAGGAGGCCGCCTGAGCACCACCGAGGCGGCCGGATTCGCACCATGGCGGATGGCAGCCGGCGGCGGCGGCGGAGAACAAAACGTTTCGTAGAAAGCTCCTAAACTG…
DN25407_c0_g2_i1	Trinucleotide	(AGC)5	15	57	71	TCTTTCTTCGCATGTCAACG	CTCAGCTCGGGAAGTTCTTG	25	20	155	20	59.988	60.126	131	DN25407_c0_g2_i1 len=2576 path=[5227:0-68 5273:69-121 6920:122-145 5350:146-206 5411:207-220 5425:221-275 5480:276-296 5501:297-337 2989:338-732 6919:733-756 3408:757-2575] [-1, 5227, 5273, 6920, 5350, 5411, 5425, 5480, 5501, 2989, 6919, 3408, -2]	CCGAGCTCTCTTCTTCCCTTTATTTTCTTTCTTCGCATGTCAACGCAGACAAAAAGAGCAGCAGCAGCAGCCTCCTCCTCCTCTCGACGAAGCTTCATCTTCAGCGGAGCTCGCTAGGGTATCATAGAAAACCGAGCAAGAACTTCCCGAGCTGAGATCTTTGTGTTGCCCGGAAGATAAAGAGATTATGGACCTCAACAGCATGGCCAACAACAACGGCAATAAGCGCAAGTGCCCGCCCTCAGCTAGCCTGGGCAGCCTCCACGACGACATGCTGGAGCGCGTCCTGGCCCGCCTGCCGCCGGCGAGCTTGTTCCGCCTCCGCGCCGTCTGCCGCCGGTGGCGCGCCGCCACCACCGACTCGGTCTTCGTCAGGGAGCACGCGGCACGCCACGGGGT…
DN25511_c0_g1_i2	Trinucleotide	(GGC)6	18	623	640	AATGGAAGCAGGACGAGATG	CTCGACAACACTCCCTGGAT	583	20	768	20	60.218	60.112	186	DN25511_c0_g1_i2 len=840 path=[1:0-54 2865:55-78 57:79-115 94:116-179 158:180-210 2866:211-234 213:235-334 313:335-719 698:720-720 699:721-740 719:741-742 721:743-839] [-1, 1, 2865, 57, 94, 158, 2866, 213, 313, 698, 699, 719, 721, -2]	GAATAACGCTAGCTAGCGTGGCCCCTTTCCTGCGTTCTCCCTTCCAAAATCCTGCTTGCCTTCATGTCGCAGAGGAGGATGAATGCTGGAAAGGCGGGATCCAGCGGCAGCAGCCATGCCCACAGTCGCATTGCGCTGTCATAATCGACTGTCCCGGGAACCTGCGCGCACTGTCGACGGCCTCTCCCCTTCGCCCCCTGCGCCTGCGCGACGGCCGCGCACGACTGCCACCCCTGCGCGTGTGCGATGGCCACTGCCTCAGCAACCCGCCGCCGTCATCCTCAATCGCCTCTTCTCCCCGATTCGATCTGGTTCAGGGTATGCGATTCAATAGGTACAGACTGGGGGCATTTTGGTCCATACGAAATGTTTGTATAGGAGTACAGTACACAATCTGGT…
DN25534_c0_g1_i1	Dinucleotide	(GT)6	12	696	707	GAACTTCATGCGCCAGGTAT	GCAACGTCGTCATCATCATC	640	20	730	20	60.103	60.088	91	DN25534_c0_g1_i1 len=831 path=[1:0-656 635:657-752 731:753-830] [-1, 1, 635, 731, -2]	GGGCTCCTGTGGTGCTACTATTATTACGTAAGGAAATGCCTAGTTAACCAATCATGTTTCAGGGGATGTTCATTGCAAGCGGATGTTCAGGCGACCACGGGTACTCCACTGGAGGCGCATTGGCGTTCGACGTGGAGTACGCGCGTTGGCTCGACGAGCACCAGCGGCACATGAACGACCTCCGGATGGCGCTGGCGGCGCAGATGGCCGACGGCGACCTGCGCGTGCTGGTGGACGGTGCGATGTCGCACTACGACCAGGTGTTCCGTCTCAAGTCGCTGGCGTCGCGCGGGGACGTGTTCCACGTGATGTCGGGCATGTGGCTCACACCCGCGGAGCGCTTCTTCATGTGGCTGGGAGGGTTCCGGCCGTCGGAGGTGCTCCGCGCGGTGGCCGGGC…
DN25572_c0_g1_i1	Dinucleotide	(TC)9	18	284	301	CCTCATCATCATCCCTCACC	TGTTTTGAATATGCGAGCGA	238	20	400	20	60.288	60.356	163	DN25572_c0_g1_i1 len=1578 path=[1556:0-90 3665:91-114 1648:115-144 3668:145-168 1702:169-201 1735:202-296 1830:297-301 1835:302-326 1860:327-330 3387:331-370 1904:371-1344 2878:1345-1381 2915:1382-1407 3667:1408-1431 2965:1432-1432 3666:1433-1456 2990:1457-1577] [-1, 1556, 3665, 1648, 3668, 1702, 1735, 1830, 1835, 1860, 3387, 1904, 2878, 2915, 3667, 2965, 3666, 2990, -2]	GCCGCACCAGGCCAGTGTGAGTAGTCCACCGCAACTACTGTAGCTCATGGCTACAGTCTTCTCCCCCTCCTCCTCCTCCAGCTAAAAATTCCTTTAACTCTCCATCATATGCATGCATGTGTATACCTGCTACGACCTACAGCTACCGGCCATACTAGTAGTACTACCGTGTGCATGCATGCCCTTCGCATGCACAATTCCCTAGGTTAGCTGCCATCGGTGCATGCCGTCTGCAGGTCCTCATCATCATCCCTCACCGTATCTAGGCGCCCTGATGCGCGCATCTCTCTCTCTCTCTCTCTGTAACGGCCGACTGGGTCAACAAGAGAAAGTAAACCTAAATGTTGGCATTTCTCTCTTCTCAGAACCCACATGGCATCCTCGCTCGCATATTCAAAA…
DN25586_c0_g1_i1	Trinucleotide	(CAG)5	15	56	70	AAGCTAGTGAAGCAAAGCGG	CCTAGTCGGGCTCGTTGTC	15	20	89	19	59.791	60.807	75	DN25586_c0_g1_i1 len=515 path=[493:0-126 597:127-147 618:148-163 634:164-192 663:193-196 1353:197-220 691:221-268 739:269-320 791:321-342 813:343-378 849:379-400 871:401-514] [-1, 493, 597, 618, 634, 663, 1353, 691, 739, 791, 813, 849, 871, -2]	GTTCCGAGCAAGACAAAGCTAGTGAAGCAAAGCGGAAGCGCTCACCTCACCGGCCCAGCAGCAGCAGCAGCGACAACGAGCCCGACTAGGGTTTCCCCCCGACCAGGCATTGCGGAGGCCGCAAGCCGCGCGGAGGGTTCCGTGCCCCGGCGGCGAGCTCCGGGGCGGCCTCGGCTGATTTGGACGGCGTGTCGCGGCGCAGATCTGAGATGGCCGACGGCGGCGGCGAGGAGGGGAATGCTTCGGCGCACAAGGGCTCCGCGCGGCGCTGGGCGCCGGTGCAGGCAGGCCTGGATGGCGACGAGCTCCTCACGCTCATGCACGGCTCGGATCCCGTCAAGGTTGAGCTCAACCGGCTCGAGAATGAAGTCAGGGATAAGGACAGGGAGCTGGGCGAGG…
DN25621_c0_g1_i2	Trinucleotide	(CCG)5	15	65	79	AACCAATTGAGCCCAACAAC	TTAAAAGAACCGCCTGATGC	8	20	169	20	59.836	60.209	162	DN25621_c0_g1_i2 len=862 path=[1:0-115 94:116-262 241:263-451 430:452-527 506:528-566 545:567-590 569:591-593 572:594-621 600:622-650 629:651-681 660:682-861] [-1, 1, 94, 241, 430, 506, 545, 569, 572, 600, 629, 660, -2]	GGCCTGCAAACCAATTGAGCCCAACAACACAGTTTCTTCCACTGTCTCTGCTGAACTGCAACCACCGCCGCCGCCGCCGGCGGCAACTACGACGACGGCGCAGGCTTCCTCCTTCATTGAGGCAAGCCATGGTCCCCTGAGAGAGGCGCCGCATCAGGCGGTTCTTTTAAGGTCTGACTCGGTCGGTTCGTGTCCCTGCCTGCCGCATGCATCCGACTGCCCTCCGCCGCCGGTCAGCGCCTCGGCTTCGGCTCTCGCGGCAACAGGATTTCTTTCGCGCCAAGTTCGTGCTGCCTCTCCGAATCGACTGGGGATTAATCGGTTCTCCATCCACCGCAGGTACCTATTCGGATTTCAGTCCCCAGTCCAGTTCGGATCGAGGCGTCAGTTGATTGGTTA…
DN25629_c0_g1_i1	Trinucleotide	(GCA)6	18	238	255	ATGTCTTCGACAACTGCGG	CCATCAGCTTGTTCGGTTG	157	19	313	19	59.846	60.247	157	DN25629_c0_g1_i1 len=721 path=[570:0-212 2185:213-236 784:237-245 793:246-294 842:295-296 1354:297-425 973:426-449 1569:450-614 1734:615-720] [-1, 570, 2185, 784, 793, 842, 1354, 973, 1569, 1734, -2]	TGCAGATCACACACAGGGCACTTGCATTCTCATCTCATCCATCTTAATTAGTTCACACGGGTCATCAACTGAATTCAGCTCCAGTTTTGCGCGTCTGACCAAGCTCGATCCATCCGTCCAAGAACTCACCGCCAGTCCGATCAATCGAGCTCTCGCCATGTCTTCGACAACTGCGGCGGCGCCCGGCATGGCCGGCGCGTGGTTCGGCGAGCTCGCGGCGGCGCTGCAGGGGAGGTGGCAGCAGCAGCAGCAGCAGGCGGCTGTGACCAGCGGCGAGCATCAGCGACCGCGCCAGCAACCGAACAAGCTGATGGGCGCCGGCGGTCTCGCTCTCGCCGAGAGGACCAACAAGGCGGCGGCGGCGAAGGTGCAGGAGCGGACGGAAGACGTCGGACTGTG…
DN25649_c0_g1_i1	Trinucleotide	(GGA)5	15	450	464	GTGGAGGTGGGTAGCAGGT	CCTACCTCCTCGGCGTCT	369	19	561	18	59.977	60.363	193	DN25649_c0_g1_i1 len=818 path=[796:0-127 901:128-129 2053:130-153 927:154-187 961:188-327 1101:328-352 1126:353-369 1143:370-423 1197:424-490 1264:491-817] [-1, 796, 901, 2053, 927, 961, 1101, 1126, 1143, 1197, 1264, -2]	TACGCATCTGCGCCGTGCGGGAACATGGTCCCGCCGCCGGGGAACCTGAGCTTGTCCCCGTCGACGCGGATCCAGTTCTGCACGGCCTTCTCGACGGTGAGCTCCCTGTGCGGCACGTTGGCGAACCACGCGACGTCGCGGCTCCGCGGCCACGGGAACGGGCTGCGGTACCCCGCCGGCGCGGGCACCAGGCACCGCAGCCGCTCCCGCTCCGACGCCGACGGGCAGTGCCGCTCCCGGTACACCAGCCGGTCCCGCGGGTACCGCAGCGACCGCGCCACGTCCTCGCACGGCGTGTACTCCGAGTACTTGACGGGGCACGCGGGGAACGTCTTCCGCTGCGCCGACGACGACGAGGAGGAGCCGGAGGTGGAGGTGGGTAGCAGGTCGTCGGCGGCG…
DN25661_c0_g2_i1	Dinucleotide	(TC)12	24	643	666	GTGTTCGGTGTTCCTTGTCC	GAAGGTCGTCGATTAGCTCG	516	20	688	20	60.408	59.978	173	DN25661_c0_g2_i1 len=803 path=[769:0-301 1048:302-354 1101:355-375 1122:376-475 1222:476-503 1250:504-602 1349:603-613 1961:614-719 1454:720-729 1464:730-802] [-1, 769, 1048, 1101, 1122, 1222, 1250, 1349, 1961, 1454, 1464, -2]	GGCCGATAGACCTTGCGGGGCGGCCGGAAGTTGCGGCGGCGGCGGGAGCGGGATGGATGCGGCGAGGGAAGGGGAAAGCCATGACCCATGAACAGACAATTTTGCAAAATGCTCCCTCGATTCGGATATTTTACAAATTGCCTCCTAATTCGGATCGCGGATATTAATCGCGATTTAAAGTAGGGGATTTTATGTAAAATACCGGATCGCGGATAATAACTACAATTCAAAATAGGATGCTTTATGTAAAATATCGGATCGCGGACAATAACCGCGATCCAAAAATAGGGGGCTATCTGTAAAAGATGCAATCTTCGGCCGGTCGACCAACAACGACGACGCGCTGCAGCCGGCGACCAAGTTGAACCCCGCCGCCATTCGTGCAACGCTACTCCTCGG…
DN25678_c0_g3_i1	Trinucleotide	(CGC)5	15	1383	1397	CGACAAGCTCCTTCTCCTTG	CCCTTTCCCTAATCCCCTTT	1324	20	1459	20	60.126	60.476	136	DN25678_c0_g3_i1 len=1479 path=[1457:0-303 1738:304-422 1857:423-493 1928:494-658 3430:659-682 2117:683-1288 3429:1289-1312 2747:1313-1318 2753:1319-1478] [-1, 1457, 1738, 1857, 1928, 3430, 2117, 3429, 2747, 2753, -2]	ATCAAACAACATTGCAGAATGATTTGAACATTACATAAATCAATGGGCACAAAATGAGTAGCATTGTTGATTACAGAAGGCTGGTCACGGACCAGATAAAGATTCACAACTGACGGGATGCAGTTTGCAAAGCCCAACTACTAGCTAGTACAAAACTTGGCGATGCAAGCTAAAGCTTTTCTGCTACTTGCTACAGCTTTTCTGCAACTCGCAGTTCATGTTCCAAGAGTATCTCCAAGCTATCAGAAGCACAAGTCTGCAAAAAATCCACCGTCCATCGGTCCGGCGGCCATGCCCAGCATGCCGCAGAGCCGCGGGTACTCATACACGTTCTGGGCAACGATGGGTTCTTGGACAGCCGACGACGACTGCGTCATGACGATCTGCTGCTCACTCGTC…
DN25682_c0_g1_i2	Trinucleotide	(TGG)5	15	356	370	CCAGAAGCTGTGACAGGGAC	TCTGGGATTAATGGAGGACG	322	20	497	20	60.861	59.887	176	DN25682_c0_g1_i2 len=768 path=[1956:0-91 779:92-94 2049:95-118 806:119-123 811:124-165 853:166-208 896:209-250 938:251-528 1216:529-599 1287:600-621 1309:622-682 1370:683-767] [-1, 1956, 779, 2049, 806, 811, 853, 896, 938, 1216, 1287, 1309, 1370, -2]	TTGAGGTGGTCCAGGTCGCGGAGGCATTCCGTGACGGCGCCCACGGACTGGAGCAGGTCGGCGCGTGCACGCAGCGCCGGGATGAACGCCGGGTCCAGGGCCAGGGCGCGGTTGCAGTCGGCGATGGCGTCGGCGGGCCGGCCCGCGGCGCGGAACGCGGCGGCGCGGCCCACGAGGCACGCCGTCGCGAACGGGTGCGGGAGCACGCCGCCGCGGCGCGCGTCGAGGACCTTGGTGAAGTGGCGGACGGACTCCGCGGGGAGGCCGGCGTCCAGGGCCGCCGTGGCCGCGGCGCGACGGCGGAGGAGGAGCTTCACGTGCGCCAGAAGCTGTGACAGGGACTCCGCCCTTGTGTTGGTGGTGGTGGTGGTGCAAGGTGGTGGTGGGGAGAAGCTGAAG…
DN25710_c0_g2_i1	Trinucleotide	(TCC)8	24	210	233	GGACGGGGTAGTAGCAGTGA	ATCGCATCCACTGATGATGA	61	20	255	20	60.134	60.039	195	DN25710_c0_g2_i1 len=1389 path=[1364:0-71 2923:72-138 1477:139-169 2847:170-207 1549:208-216 3057:217-285 1624:286-366 3219:367-390 1729:391-606 1945:607-666 2005:667-1388] [-1, 1364, 2923, 1477, 2847, 1549, 3057, 1624, 3219, 1729, 1945, 2005, -2]	TAACCACACAAGAACAACAACAAGAAGAAGAAGAAGAAGAAAGAGGCGATTGATTGATGGAGGACGGGGTAGTAGCAGTGAAGGCACCACCTCGGAACCTAGGCGGGTCGCTGCCGGTCCCCAACGTGCAGGACCTCGCCGCGCGCATCATCGACGATGATGATCAACTCGCCGTCCTGGACCGGTACCTGCGCCCCGACGTCGTCGTGTCCTCCTCCTCCTCCTCCTCCTCCTCATCATCATCAGTGGATGCGATAACTGATGATGATTCGTCGTGGTCGGTGCCCGTGGTGGATCTCGGCAGGCTCCTGCTGGACCCTGACGAGCTAGTACGGAAGGAGGAGGCCGGCAAGCTGAGGTCGGCGTGCGAGGACTGGGGCTTCTTCCAGGTGGTCAACC…
DN25720_c0_g1_i1	Dinucleotide	(AT)7	14	955	968	ACTGCGCTCCTGTCTCTTGT	TCCTCCTCTTCTGCGAAACT	837	20	1004	20	60.205	59.162	168	DN25720_c0_g1_i1 len=1915 path=[1:0-182 161:183-183 162:184-210 189:211-381 360:382-1208 4071:1209-1232 1211:1233-1413 1392:1414-1648 1627:1649-1664 1643:1665-1914] [-1, 1, 161, 162, 189, 360, 4071, 1211, 1392, 1627, 1643, -2]	AGTACGACCAGTCAGTTAAGTCTGTCTATGTCTTTTTTTTTCTCAAACACGCATAAGGGTTGTGCATCATAACAAGAGAGTACAACACACACCCACACACGCCATGAATTTTGAGTTACATTTGCGTCTTTTAAAATCAAAGAAACAACCTGACCACTGACTAACTAAATGGTGATTCAGTCACCACTCTCTCTATCAAAGCCGGTCACCAAGGAAAGGCCACTGGCTCCAGCCATGTTCCGGAGCCGAGTTTCATTGCCGGCCATGATCAGTGGCATGGCAATTCGACCGGAACAGCTCCATTAAACATGCAGTCGTTTCAGTGTCGCCACAGCGTCCATGTGCCCAGGATTATGAAAGAGTTCAGTCCTGTTTGTACCGAGTTGTTTACTGAAGCAG…
DN25737_c0_g1_i1	Trinucleotide	(CAA)6	18	246	263	GGATCAATCGTGGAGGAAGA	GCCGAGTAGTCGATGGTGTT	216	20	403	20	60.011	60.142	188	DN25737_c0_g1_i1 len=1112 path=[1:0-43 3187:44-67 46:68-79 58:80-121 100:122-128 107:129-186 2143:187-261 2218:262-331 292:332-358 319:359-369 330:370-373 334:374-1111] [-1, 1, 3187, 46, 58, 100, 107, 2143, 2218, 292, 319, 330, 334, -2]	GTCAAGAAGGCCCTTGTGTTCTACAGAGGCAAGCCTCCCAAGGGTGTCAAGACGGACTGGATCATGCACGAGTACCGCCTAGTCAATATGGTGGGTAACAACAAGACCACCAAGCGCAGAGGATCCTCCTCCATGAGGTTGGACGATTGGGTGCTCTGCAAAATCTACAAGAAGAGCAACAATTTCCTGGTCTCCTCTGATCAGGAGCAGGAGGAAGGATCAATCGTGGAGGAAGACTCCTCCCTCAACAACAACAACAACAACATGAATCGTAGTACTGCAGCCTCGCCGAAGTCTGAAGAATCTGCTCATGCTACTGACAACCATCAGTTCCATCATCCCCACCTGAGCATGACCAAGTCCTGCTCGCTCACGGATCTCCTCAACACCATCGACTAC…
DN25737_c0_g1_i1	Dinucleotide	(AC)7	14	812	825	ATCCGTTCCTGAACAACCAC	TTCCGTCTCTACGAGTTCGC	775	20	851	20	59.827	60.538	77	DN25737_c0_g1_i1 len=1112 path=[1:0-43 3187:44-67 46:68-79 58:80-121 100:122-128 107:129-186 2143:187-261 2218:262-331 292:332-358 319:359-369 330:370-373 334:374-1111] [-1, 1, 3187, 46, 58, 100, 107, 2143, 2218, 292, 319, 330, 334, -2]	GTCAAGAAGGCCCTTGTGTTCTACAGAGGCAAGCCTCCCAAGGGTGTCAAGACGGACTGGATCATGCACGAGTACCGCCTAGTCAATATGGTGGGTAACAACAAGACCACCAAGCGCAGAGGATCCTCCTCCATGAGGTTGGACGATTGGGTGCTCTGCAAAATCTACAAGAAGAGCAACAATTTCCTGGTCTCCTCTGATCAGGAGCAGGAGGAAGGATCAATCGTGGAGGAAGACTCCTCCCTCAACAACAACAACAACAACATGAATCGTAGTACTGCAGCCTCGCCGAAGTCTGAAGAATCTGCTCATGCTACTGACAACCATCAGTTCCATCATCCCCACCTGAGCATGACCAAGTCCTGCTCGCTCACGGATCTCCTCAACACCATCGACTAC…
DN25753_c0_g1_i2	Trinucleotide	(TCT)5	15	906	920	GCTTTGACCTCCTTGCAGTC	TTCATTTGGGAGTCTCTGCC	809	20	965	20	59.997	60.195	157	DN25753_c0_g1_i2 len=1845 path=[1:0-760 739:761-784 763:785-832 811:833-943 3855:944-967 946:968-988 3857:989-1012 991:1013-1024 1003:1025-1148 3856:1149-1172 1151:1173-1844] [-1, 1, 739, 763, 811, 3855, 946, 3857, 991, 1003, 3856, 1151, -2]	CAAATTCTGAGCTTTCAACAAAACAAATGCAGGTCGACACCAAGTGCTGCTTACTTCAGTTCAAACAAGTATTGAGCATAAATTTTCTGTTTTTGCAAGCAGAGAAACAACTACAGCACTAATTCATAGACAATACAAGCTAAGCTGCAGGCAAACTTAAAAGCACCACATTTGTTGTCCAGCAACAATTACATAAGCAATAAGCACAAATATCCAGCAGCCATTGCAACCATATCATCATGTCACAAGCTGTAAAGAGAGACAATGACACCAGATCGGCAGTGTGACGACCCCAATTGGATTATTACAGATAGCATCACAAACTTTTCTAGGTAGCAATTGTCGCATCATCCAGACTAAGCTCCTCCAAAGTAGGGCCATATAGACGCCGCATGATCC…
DN25783_c0_g2_i1	Dinucleotide	(AG)7	14	1362	1375	TTGCCTGACACCCGTATGTA	CGGTGAGTTCCTAACACCGT	1282	20	1474	20	59.988	60.028	193	DN25783_c0_g2_i1 len=1602 path=[1:0-195 174:196-211 3687:212-401 379:402-408 386:409-578 556:579-581 3989:582-693 671:694-1601] [-1, 1, 174, 3687, 379, 386, 556, 3989, 671, -2]	TGACATGAACCTTCAACCGTTCATCTACATGGAAATCACCGAGCGTAATCACAAGAGTTTCGGGGTCGGAGCGACCTTGAGCCAGACCGGTGTCACGGACGCAGGGCCAAACTAGACGACCAGGGCTTAAGTGTCCATCCTAACTTTGACAAAAACCCTTGCAACTGTACGATGGTATTTCCCATGTTTATGATCAGGCAGATGTTATACATAAAATGACCACGACCCGTAGAAGCGAGCTCGTGTGTGTGCATCGTGCAGTTCTGCGGCCATCAGCCATTAACTTCCTTTATTGGTTGCCAAATCTAACCATAATAGTCTGTCCTAGTCGCGATGCCGGACCGCTTTTGGTGACATTCAGGTTTATGATTTTAGCCATCGGACTTCAACCCTAGTAGT…
DN25804_c0_g1_i1	Dinucleotide	(AG)11	22	58	79	CCACTCTAGAGAGAGCGGGG	GTTGGAGGAGGAGGACGTG	18	20	173	19	61.442	60.662	156	DN25804_c0_g1_i1 len=3560 path=[1:0-558 8079:559-582 561:583-1036 8081:1037-1060 1039:1061-1496 8056:1497-1519 7775:1520-1533 1498:1534-2166 2131:2167-3366 3331:3367-3378 3343:3379-3379 8080:3380-3403 3368:3404-3559] [-1, 1, 8079, 561, 8081, 1039, 8056, 7775, 1498, 2131, 3331, 3343, 8080, 3368, -2]	CTTTCTCTCTCCTGTCTCCCACTCTAGAGAGAGCGGGGCCGGGCCAGCGAGCGACCTAGAGAGAGAGAGAGAGAGAGAGGAAAGGGGCAAGCTCGCGAGCTCGCCGCCGCCGTCGCGATGGCGCGCCTGTTCCGCGAGTCCCGCCGCGACTCGGCCACGTCCTCCTCCTCCAACGGCTTCCTGCCCTCCGCTGCTGCAGCTGCCGTCTCCTCCTCCTTGGCGCTCCCCACGCCGTTCCCGGAGCTCGGGGTATCGCTCTCGGCTGCGGACCTCCGGGAGGCTGCCTACGAGGTGCTCGTGGCGGCCTCCCGCACCACGGGCGGCAAGCCCCTCACCTACATCCCGCAGGCCTCGTCGGCGGCGCCTGCCTCCCCGGCGTCCTCCGCTTCGTCCGCGTCC…
DN25824_c0_g1_i1	Trinucleotide	(TTC)6	18	399	416	TGAACGGTAAAGTCAAAGTGG	AGAGGACGGTGTTGCAGAGT	352	21	549	20	57.801	59.907	198	DN25824_c0_g1_i1 len=2909 path=[2887:0-517 3382:518-542 3407:543-1250 6033:1251-1274 4139:1275-1909 4774:1910-1951 4816:1952-2164 5029:2165-2638 6032:2639-2662 5527:2663-2908] [-1, 2887, 3382, 3407, 6033, 4139, 4774, 4816, 5029, 6032, 5527, -2]	TGAAACTTTACACCGAAGAATTAAATGATTTGTTAATTTGTGTTTTAATTTTTCTTTTGTAGAATTATTTATATAATAATTATAAATCTTTAGATGTAGATTTGATGGTTCAAAGTGATGATTAGTTAGCTGAAAATTAACAATTCTTTAAGTGTATGCGTGTGGAACAAATGTTTACACCTGGCACGCTTCGATTTGGTTCATCTATTTGTCTACAGGTTTTGTCAACGCCTCCACCATTTTCCGCGAAGGATATGCATAAGCATGGCATCTAGTAGTAGAAAAATGCGGCATTTCAAAATACTAGCTGACAACTTTGACTATAATATTTCAACGAATGTTAGTCAAAATGTGAACGGTAAAGTCAAAGTGGAAGTATTTTGAAATGGAGGTTGGTAT…
DN25843_c0_g1_i1	Trinucleotide	(TCG)5	15	269	283	GACGATCAGTGCTGGTGCT	CTCACCTTCGTCACCAACCT	145	19	329	20	60.004	60.151	185	DN25843_c0_g1_i1 len=875 path=[1:0-229 208:230-239 218:240-332 311:333-333 312:334-344 2002:345-395 374:396-464 2329:465-488 467:489-874] [-1, 1, 208, 218, 311, 312, 2002, 374, 2329, 467, -2]	CGGCTCTCGGCTGTGACGACTGTTGATACTAACCAGACAGTGAACGAACGAGTGAAACGAACAGAAAAGCGCTAAGTTACATAAGCCTTATTAGCTAATAAATTCGCTGATCCTGCTCGGAGTCAATAATAATGCGTCGATCGACGACGATCAGTGCTGGTGCTGTTCTACCTTGACGTATGTGCCAATGGCGTCGAGGTACCGGCCAGATCGCGCGTGGAACCCGAGGATCCTGCCGCCGGCGGCGGGCAGCGCGAAGGGCACCCCCTCGTCGTCGTCGTCGCGCGCGCCGTAGGGCCCGTACGCGCGAAGGTTGGTGACGAAGGTGAGCGAGCGCACGACGAATCCGCCGTTGAGGAACTCGCCGCACCGGCCCTCGACGCCGGTGAAGTGCTCCCC…
DN25851_c0_g1_i2	Dinucleotide	(AT)6	12	66	77	GGCCTTGCTTCAATACTCCTT	CCCTGGGCCTATTCTTCTTC	35	21	208	20	59.739	60.032	174	DN25851_c0_g1_i2 len=925 path=[1:0-58 1899:59-126 106:127-151 131:152-196 176:197-314 2145:315-424 408:425-452 2441:453-476 460:477-815 799:816-924] [-1, 1, 1899, 106, 131, 176, 2145, 408, 2441, 460, 799, -2]	GTGGGAAAAAAAAATCATGTACTTGAGTGAAGAAAGGCCTTGCTTCAATACTCCTTTTTGTAAAAATATATATATATCAACACATAAAGGGCAAACTGGCACCTCTTAGGTTCACAGAAGCAATTCGTCCAAAGCAAGTAACTAAACCACGTGTTATGTGGGGCAGTGGGGCTGCAACTACTCCAGGAAGAAGAAGAATAGGCCCAGGGCTTGAACCATGAGCACATTGCTTGCCATTTGGTTAGATCAAGATTGTTTCAATTAGCATTGATAAGATTCAGTTGCTATTCAGTTAGTCAGATAAACATTGGTTTGTTAGTCGACTGTGTGTTAGGCTCCTCTATATATAAGGGAGATGGATTGAAGAATAAAGGCAAGTTATATCCCCAAAACTAATCT…
DN25875_c0_g1_i1	Trinucleotide	(TCA)5	15	192	206	CAGAAACCAGCAGCCAGACT	GTTGTGTGGTGATTGACGGT	48	20	246	20	60.589	59.288	199	DN25875_c0_g1_i1 len=927 path=[1:0-94 2309:95-118 95:119-135 1567:136-359 307:360-369 2070:370-400 346:401-415 2125:416-460 406:461-504 2215:505-539 482:540-573 2357:574-597 537:598-762 702:763-844 702:845-926] [-1, 1, 2309, 95, 1567, 307, 2070, 346, 2125, 406, 2215, 482, 2357, 537, 702, 702, -2]	GACGAGACGAGACAGAGACGAGACGGGAGAAGCAATTCAATCCGGCGGCAGAAACCAGCAGCCAGACTGACCATCCAGGCGGCTATTCATGGCGCACCTCCCCGTCGAAAACCACGCGCCGCCCACCGTGCTGCTGCTGATCTTGCTGGCTTGCTGCTGTACATAAATCTCCCGCCTCCCTCTCCCACTCTTCATCATCATCATCATCCGATTCACCACCAGGCACCACCGTCAATCACCACACAACAATTCAAATTCAAAAGCTGCTGTTGACTTTCCAATCCTCAGCACAAGCACACCACAGAAAACATCATCAGGTTCGTTCTTGGTCAGTCTGCTGCGAGCGAAAGCGAGTCGGCCAGTGCAGAGGGTTAGTAGTCATGGCATCGATCGTGCTGC…
DN25887_c0_g1_i1	Dinucleotide	(TC)12	24	885	908	CACTCGATGTCTTCAATCGC	GTTGCCCGGCTTACCTTG	735	20	927	18	59.399	61.574	193	DN25887_c0_g1_i1 len=948 path=[1:0-219 198:220-239 218:240-305 284:306-374 353:375-393 2529:394-417 396:418-420 2530:421-444 423:445-607 2435:608-639 619:640-640 2467:641-664 645:665-738 1961:739-947] [-1, 1, 198, 218, 284, 353, 2529, 396, 2530, 423, 2435, 619, 2467, 645, 1961, -2]	GCAACACCTCCTACCACATATATGCACTATAAATACATGATCATTGACGAAAACCATCACCAGTTCACCACACACAAATCATACTCTTTATCTACTCATTTTAGCTCAAACACAAGAGACCATTTATTTGAAAGAAAAGCAAGCAGCCATGATCAGTTCCAAGAAGCTATCTCAACTGTCCAAGAAGTGGCAGGAAATAGGCGCAATTGCACGAAGAAAAATCACAACGGTCGACAAGGAGATCAATCCATCTTGCAATATAGTTACAGGCAAGGGTAACTGCACTGTTTACTCATCGGATGGGAACCGGTTTGAGATCCCCCTCGCGTACCTCCGGACGACAGCCTTCGATGAGCTCCTGAAGCTGTCATGTGAGGAGTTTGGGTTCACAAGTCATGG…
DN25922_c0_g1_i1	Dinucleotide	(CA)6	12	339	350	GCGTCTGGATGGAAATATGG	CATAAACTCGCGGGAAAGAG	267	20	405	20	60.296	59.839	139	DN25922_c0_g1_i1 len=552 path=[1:0-53 1661:54-77 56:78-117 96:118-144 123:145-159 1662:160-183 162:184-196 175:197-219 198:220-270 249:271-551] [-1, 1, 1661, 56, 96, 123, 1662, 162, 175, 198, 249, -2]	CGCCCTTGGTCCAGTATCGCCGGCACGACTTGCAGAAGTGGCGCGGCTGCGACGTGTTGTAGTTGTTGTAGTAGCAGAACTTGGTGTCCCTTGACTCGCACCGCGGGCACGGGTCGCCGGCCGCCTGCTCCTCCGCCTTCGTCGGCGCCGGCGCGGGGTACCCCCTGGGGCGGCGGAGGTCCACGCCCGCGAACGGCCGGCGCCCGGCGGGCTCCTGCATGCGCGGCGCCGCTCTGGCCTTGGCTTAGCTACCTACTAGCTGGTGGCGCGTCTGGATGGAAATATGGAATGGAACAGAAGTAGGAGAAGGGGCGGTGCAGTAAGCGGTTGTGTTGTGCCACACACACACAGCTCCGCTTCTCGTGGTCAGTCGCGCCGTTCTCTCTCTCTTTCCCGCGA…
DN25925_c0_g2_i1	Dinucleotide	(AG)11	22	682	703	GTTCACACACTCCAGCTTCG	TCCATGCATGCAAGTGAGTT	611	20	742	20	59.467	60.272	132	DN25925_c0_g2_i1 len=760 path=[1:0-127 106:128-189 168:190-207 186:208-253 232:254-279 258:280-498 477:499-759] [-1, 1, 106, 168, 186, 232, 258, 477, -2]	GTAAGGCCTGCCGCTGACACCCTTCCCCAGACCCCGCACAATGCGGGAGCTCTCAGCACTGGGTACGGCCTTTTTAGTGGGCTTAAGTTTCCCGCCACAGATAAAATGGACAGCGTGGAAGAAGGCCAGCCAAGTCATATACAGCAAGTGAGCTACTAGGCTGCCCAATGTATTTATAAGATCCTAGTATTTGCAAGTAATATATTTTCTGTTGATATTCGTCAAACTTCCAAATAGTAAGAAAACCAAATCCACCCTGGAACGTTGCATTACTTTGTCACCAAGAGGTTACTGGATGAATATTTCGCATTTCCGTAGCTAGCTTACAATGCTCTCAAACTTCGACAAAGTAAGTCACTTGACTTGCAAACAACAGCTGAAAGTGGATTCCCCAAAGAA…
DN25958_c0_g1_i1	Trinucleotide	(TCC)5	15	348	362	AGGAAAACATGCTCGATGCT	CTACGCTTCTCGTGCATTTG	295	20	446	20	59.843	59.632	152	DN25958_c0_g1_i1 len=513 path=[1:0-193 4985:194-217 196:218-288 267:289-300 4451:301-384 363:385-385 4535:386-512] [-1, 1, 4985, 196, 267, 4451, 363, 4535, -2]	GTCAAGACATACTAACACGACAAGTTCGATGACGGCCAAGTCTAAAATAGATAACACTATATAGGCTGAGCAAATTGGGACTCCAGTGCTAGCTGTCACAAATAGAAGATTTCAAAGGTCAGTACAAGATCATAGACCATACAAACTTCAGAAATTCCGATAAACTAATTGGAGACTGCCTCAGTTAGAAGAGGTAGAACCATGAAACTGCAGCAGTCAGACATCAGAATCCCAAGTTATCAAACAGGCTGCAACCAGATAGTTGTACTTCTGGTAACTCTTGCTTTGGCTTGGCAGGAAAACATGCTCGATGCTTTCGCCACTTCTCTGCCGGATCCTCGCGTTCTTCCTCCTCCTCCTCCTCTACTACAGATAAGCTATAGATTCTCAAATCTTCCT…
DN25969_c0_g1_i1	Trinucleotide	(CCA)5	15	125	139	CATTCATGGTGTCCAAGCAC	CTGTGCCTGTTGATGCTGGT	39	20	160	20	59.967	62.309	122	DN25969_c0_g1_i1 len=683 path=[1:0-39 18:40-67 46:68-134 1673:135-210 201:211-226 2172:227-250 241:251-363 1401:364-449 444:450-456 451:457-526 521:527-562 557:563-641 636:642-642 637:643-682] [-1, 1, 18, 46, 1673, 201, 2172, 241, 1401, 444, 451, 521, 557, 636, 637, -2]	GCCGGCTCGTGCCGGAGTACCGGCCCGCGGCGAGCCCGACATTCATGGTGTCCAAGCACTCCAACTCCCACCGCAAGGTGCTCGAGCTGCGCCGCCAGAAGGAGGTGGTGCACCATGGCCTGCCCCACCACCACCACCAGCACCAGCATCAACAGGCACAGCAGCCGCAGCTTGCGCATGGAGGTGGCCTCATCCACGTGCCGAGCCCGCTGCTGTTCGACGGGCCGTCGGCGCCGCCGCTCCTCGGCGACGACTTCTTGATCCACAACCGCATAGGGCCGGACTTCCGTCAGCTCATCTAGGGACGACGACGTGTTAGCCTTCTCTAGAAATGATCCAATCAGTTAGCCCAGGAATAATTCAGTGCGAAAACACAAGCTAAACCTTTTTTAGGAGTTT…
DN25992_c0_g5_i1	Trinucleotide	(ATG)5	15	88	102	GGCGCAGTGATAGTAGGAGG	ACACTGCTCAGCATCCACAC	42	20	122	20	59.859	59.905	81	DN25992_c0_g5_i1 len=843 path=[806:0-50 1718:51-109 878:110-111 880:112-135 904:136-145 914:146-178 947:179-842] [-1, 806, 1718, 878, 880, 904, 914, 947, -2]	GAAAAAGGTAGGTAGTAAGAAAAAGAAGCTGAAACCATGAGAGGCGCAGTGATAGTAGGAGGAGTAGTAGTGGCCATGTTGATGGGCATGATGATGATGATGAGTGTGGATGCTGAGCAGTGTGGGTCTCAGGCGGGCGGTGCGACGTGCCCGGGTTGCATGTGCTGCAGCCGTTTTGGGTGGTGCGGCACCACCTCCGACTACTGCGGTCAGGGATGCCAGAGCAACTGCAACAACGCATGCTCAACTCCTAGCACTCCTACTCCTAGTACCCCTGGTAGTGGAGGAGGAGGAGGATCCGTTGGTTCGATAGTTTCTCGTTCCATGTTCGAGCAGATGCTTCTTCACCGCAACGACGGCGCTTGCCCGGCGCGGGGATTCTACACCTACGACGCCTTC…
DN25992_c0_g5_i1	Trinucleotide	(GGA)5	15	283	297	CAACGCATGCTCAACTCCTA	TCGTAGGTGTAGAATCCCCG	233	20	391	20	60.011	59.948	159	DN25992_c0_g5_i1 len=843 path=[806:0-50 1718:51-109 878:110-111 880:112-135 904:136-145 914:146-178 947:179-842] [-1, 806, 1718, 878, 880, 904, 914, 947, -2]	GAAAAAGGTAGGTAGTAAGAAAAAGAAGCTGAAACCATGAGAGGCGCAGTGATAGTAGGAGGAGTAGTAGTGGCCATGTTGATGGGCATGATGATGATGATGAGTGTGGATGCTGAGCAGTGTGGGTCTCAGGCGGGCGGTGCGACGTGCCCGGGTTGCATGTGCTGCAGCCGTTTTGGGTGGTGCGGCACCACCTCCGACTACTGCGGTCAGGGATGCCAGAGCAACTGCAACAACGCATGCTCAACTCCTAGCACTCCTACTCCTAGTACCCCTGGTAGTGGAGGAGGAGGAGGATCCGTTGGTTCGATAGTTTCTCGTTCCATGTTCGAGCAGATGCTTCTTCACCGCAACGACGGCGCTTGCCCGGCGCGGGGATTCTACACCTACGACGCCTTC…
DN25995_c0_g1_i1	Trinucleotide	(GAG)5	15	1374	1388	GGGATGGAGGACGATTTGAG	TCTCTAAAAGCCAAAGCCCC	1287	20	1483	20	61.765	60.683	197	DN25995_c0_g1_i1 len=1531 path=[1509:0-914 2401:915-932 2419:933-938 2425:939-971 2458:972-997 2484:998-1009 2496:1010-1048 2535:1049-1419 2906:1420-1449 2936:1450-1465 2952:1466-1530] [-1, 1509, 2401, 2419, 2425, 2458, 2484, 2496, 2535, 2906, 2936, 2952, -2]	AAACGATGACGCGATCGTGCATTTTTATTCATGATAAAAATCCGAAGCAGACAAATTAAAGAACACAGAGTATTTACAGTCGTCAAAGGACTCTACGGCATTTCCAGCAGCAAATCCTCGTGCTCGCGGACATGGCGTATGGCGGCGCCATCGCACTTGGTCGGGCACGCGGCCTGGTTCTTCTGCGGCGCGCCCTGGCAGAAGAAGAACTTGCGCGGGCACCTCGGCAGGCAGTTGTCCGCGACGCTGACCTTGGCGCCGTCCTCCTCCCTGAGCTGCGTCCACCGGCCCGGCAGCGCCCCGCAGAGGAAGTTCCCCTGCAGCATGAGCCTGGCGAACGGGACCCACTCGTCGGTGGCCTCCTGCGCCGCGACCCGCGCGGCGTACGCGTGGGGGACC…
DN26036_c0_g1_i1	Trinucleotide	(TTA)5	15	448	462	ACCTACCCATTTCACCTCCC	TAGAGGATCGGCTAACGCTG	370	20	497	20	60.052	60.502	128	DN26036_c0_g1_i1 len=545 path=[1:0-127 106:128-140 119:141-193 172:194-219 1443:220-243 222:244-255 1444:256-279 258:280-302 281:303-374 353:375-544] [-1, 1, 106, 119, 172, 1443, 222, 1444, 258, 281, 353, -2]	CGGCGCGTCCGTCAGCTCCCGGTCTCTCCGGCTCCCCCGTGCCGGGGCCCGCTCGCCGGCGACTAGGAAGCCGCGCTCCAAGGTCCACCCTTTTCTTTCTACTGTTCCATCAGTTTTGATTTCGCGGTACAGGGAGTTGCTAATTTCCTCGTCTTACTGGTGATTCGTTTCGCCCACTCTCAGTAGCTACGAAGTTAGAAAGTATTGCTCTTCTGCCGCTTTGAGTTCCCTTTTGTATAGAAAATTGAAATGCCAGTTTGAGCAAAATTGTTCCTACTAATTTAATTTACTTCGGTAGTTTTTCAGTTTAAATATCAATGTATCAGCCTTCAGCCGACCACCTGCTCTCTACCAGAGCAGATCTCGACAAACCTACCCATTTCACCTCCCTAAAGCTTG…
DN26089_c0_g1_i2	Trinucleotide	(CTG)6	18	828	845	TGAAGCTGAACCTTCTCCCA	TCCACCTCTAGCTCTACCGC	706	20	894	20	60.913	59.598	189	DN26089_c0_g1_i2 len=901 path=[1:0-182 161:183-184 1864:185-241 206:242-243 208:244-282 247:283-690 655:691-741 706:742-900] [-1, 1, 161, 1864, 206, 208, 247, 655, 706, -2]	TCCGATCTTTTTTAACACAACAATATGTAATAATTTACAGAGTATAAACAGACTAAATTATTGTTTAGCAGTCACCAGGCTGATGCCTTTTTAGTTACACAAATGCTGGACGGAAACAAATACCGTTCGGAGTTCAGAGCAGAAGAGTTTCAGTCGTGAATGTTGTAGTGCGAAAGCATAAAGAACGCGTCATCGCTCACCACAGTCGAGAGTTCAGGCTTCAGAGTAGTAATAACCGTTTGATCCTCATCAGGCCCCTTCGTTGAGCCGCCAGAGGTGCTGCTTACCGGCGTAGTGCTGCTCGACGTTGAGCGCGCCAGAGAGGTGGACGTTGCACAGCTGGCACCGCACGTTCATCTGCCCGGCGAGGCACGCCACCTTGTTCCGGTGCTTCCTCCC…
DN26133_c0_g1_i1	Trinucleotide	(GCC)5	15	410	424	ACAGCAGAGACACGACGATG	CTTGTGGTGGTGACGCAG	333	20	528	18	60.055	59.851	196	DN26133_c0_g1_i1 len=1449 path=[1:0-231 210:232-284 263:285-328 2857:329-360 341:361-384 3422:385-408 389:409-873 854:874-894 875:895-957 938:958-958 939:959-1002 983:1003-1448] [-1, 1, 210, 263, 2857, 341, 3422, 389, 854, 875, 938, 939, 983, -2]	GATACGTCAATCTAAAAACCTGTCAATCAGATAAGGACTCTGTTTTTCGTCCTACTTGTTAATCTTAAGCATCAGGTACGTCTAGAGCAAGAAAAGAAAATGTCAGCTCGCACTAAACTCCATCGGTCCAATAATAGGTGAGACCCCATACCTAGAAGCGCCACTGCCTCGCTTGTCCTATAAACGCCTGACAGCGGTCACACACCACCTTCTCACGCCACAGTCCATTCACTTGAGCCACGACTCCTGTTCTGTTGTTGCTCAGTGCTCACGCCTACTCGTACTAAACAAAGCCAAATCACTCGCACTACGCCACTAGCTCGAGGACAGCTTACAGCAGAGACACGACGATGCTTGGTTGCTTCTCCCGGCTGCGTCGGCCGACGGGTTCGCCGGCGC…
DN26134_c0_g1_i2	Dinucleotide	(AT)10	20	84	103	CATTGGCCAACACATCTCTC	GAGGTAGTGCTCGAACTCGC	5	20	201	20	59.09	60.164	197	DN26134_c0_g1_i2 len=865 path=[2643:0-158 168:159-182 2552:183-273 286:274-303 2981:304-321 688:322-547 2999:548-571 938:572-864] [-1, 2643, 168, 2552, 286, 2981, 688, 2999, 938, -2]	TATTCCATTGGCCAACACATCTCTCGAGTCCACATAGCTGATGAGATACACTAATTGCTGATATGCAAAGGAACATGTATTTCATATATATATATATATATATACACACACATGTTGCCGGACAACTAATTTGCTGTAGATAATTTTCCATGTTTCATTTTCCTTAACACCACAGAAGTGCTGCGAGTTCGAGCACTACCTCAGCTAAAGAATGTAAAACTACTGCATTTTATTTATATTAACAGAAGAAGATAAAAATGATTCCCAAATCTCTATTATATTAAACTCGAATTTTTACTCCACCACTTGTTGCGATGGATATTTGGTAGGAGCATATGTGTGATACTAGTTTCTCAAGTTATGTCTCCCCCCCTTGCTCAATGAATTATGCAGGATTTT…
DN26146_c0_g1_i4	Trinucleotide	(CCG)5	15	374	388	GTGGTGGTAGCTCCCGTAGA	GCATCATCACCACCATTACG	258	20	429	20	60.134	59.805	172	DN26146_c0_g1_i4 len=547 path=[743:0-346 1067:347-355 1619:356-410 1128:411-427 2005:428-451 1169:452-481 1818:482-530 1218:531-546] [-1, 743, 1067, 1619, 1128, 2005, 1169, 1818, 1218, -2]	GTTTCAATCTGCAAGCATCTCAGTGAAATATAAACTTGCAGTTTCATATGCCAGTCTCAAAACGCAATCTTTTTTAGGCAAAGAAACTTGAAGTTGCAACAACACTGCGCACGCATGTATATATACAAGAGATACACGGCGAGTGCTACAGTTCCTAGATCAATCAGAGGCTGACGATCACATGATGGAGCAGGCACTCGGGTTCTCGTCGCTGAAGTAGCTCCGCACGGCGACCGGCACCACGTCGGGATGCTGCTCGTGGTGGTAGCTCCCGTAGAGGTCGGAGTCGAAGTAGCCGTGCACGTGGTAGTTGTACGAGCTCGCCTTGTGGTAGTTCTGCGCCGGCGGCCTCCGACCCACCGCCGAGACGCCACCGCCGCCGCCGCCGTTCTTGCTGCG…
DN26147_c0_g1_i2	Dinucleotide	(CT)19	38	30	67	TTCTTGTTCGTGTTTGATTGC	CTGCTCAAGTGGACCGAAAT	9	21	180	20	58.81	60.255	172	DN26147_c0_g1_i2 len=964 path=[1:0-51 30:52-52 31:53-53 30:54-54 31:55-55 30:56-56 31:57-57 30:58-58 31:59-59 30:60-60 31:61-61 30:62-62 31:63-63 30:64-64 31:65-65 30:66-66 32:67-112 2097:113-136 102:137-224 2098:225-248 214:249-336 2100:337-360 326:361-361 2099:362-385 351:386-719 2101:720-743 709:744-963] [-1, 1, 30, 31, 30, 31, 30, 31, 30, 31, 30, 31, 30, 31, 30, 31, 30, 32, 2097, 102, 2098, 2…	AAAAATAACTTCTTGTTCGTGTTTGATTGCTCTCTCTCTCTCTCTCTCTCTCTCTCTCTCTCTCTCTTCTGGCTTATGCCTCCTTGCATCACTCCACCAGGACGGGTTAGTGCCACATTGTAGAACACATAAGTGGTGTTTGAGAGGACAATAATAACTTAATTTCGGTCCACTTGAGCAGATTAGAAATACATATAAATTAAATGTGTATAATAATCTATTTTAACGAACAATGATTGTAAACCAAACCAAACGATAGTTTATAGAGTTATCCAGACTCGTGCACATTTTAAACAACCCTCCTTTGCTTTTGGCATATTTGGCAAAATGTCCTCAGACGTGGCAATAGTGTGCCATACTACGTAGTCATGTTCACTAGGACAATGGATGACTCCTCGT…
DN26164_c0_g1_i1	Dinucleotide	(CA)11	22	98	119	CCTCTATAGCCCGCGTCAT	GAAGCCATGCCAAACAAGAT	19	19	157	20	60.207	60.081	139	DN26164_c0_g1_i1 len=1077 path=[1055:0-416 1449:417-509 1542:510-571 1604:572-601 1634:602-609 1642:610-651 1684:652-691 1724:692-1076] [-1, 1055, 1449, 1542, 1604, 1634, 1642, 1684, 1724, -2]	ATTGAGAGGAGAGGCCATGCCTCTATAGCCCGCGTCATGCTCCTACAGGAGTTACTCTCCTTTCACTAACTACCACCTACTAACTAGCAAAAGGGTTCACACACACACACACACACACAGGATTACCACTAACAGTGGATCTTGTTTGGCATGGCTTCTGCTTTTTGATAAAACAGCTTTACTGATAAGACAGTGAAAAGAAGCTTGTCCTAATTTCTACCTGTTAGTTCATTCCAAGGATCTGCTTAACTAATAAGGTGTTGCAGAATCCTTGTGTTTGGAACAACGTGAATAAGCTGCGAAAGATGTTGTGCCAAAGAGGGCCATAGACACTAATTGTCACAGCACGCACAGTTCACCAAATAAATACTTAAAAATCATTTTTGCTCTTTTCCCACA…
DN26165_c0_g1_i1	Trinucleotide	(GGT)5	15	674	688	GGTCTCCTGCTCCTGATCC	GTCCTCTCGTCACCGCTC	580	19	717	18	59.739	59.481	138	DN26165_c0_g1_i1 len=748 path=[726:0-224 928:225-276 2073:277-300 1004:301-405 1109:406-450 1154:451-492 1196:493-513 1217:514-537 1241:538-722 1426:723-747] [-1, 726, 928, 2073, 1004, 1109, 1154, 1196, 1217, 1241, 1426, -2]	TGTTGTCGAGAGCTTAATGAAAGCATGAATCTGATAAAATTCACACAGCAGGCATTTGGTTGGTTCAACAAAACCATTACTGGTCCACTCTGATCTCAATAAATCAGCTTCAGAAGTAGCCAACAGCCTTGACTTCACCTAGCTTGGGAGCATTGGCATCGTTGCCAAGAAACAAGAGACGACCATTTGCACGCACGGCTATTTCTCTTATGCGTCTGACCAGTCCAGTAATAGGATCAGAGAACACTTTTGTCTCAAGGTTTCCTTCCAAATAGAGTGTAGTGCCGGCCTTGACGTGCTTGAGAGCGAGGGAGCCAAGTCGATCCGGGTAGATGCAAACGCGGTGCCACTGCACAGCGGACCGGTCGGCGTACTGGTGAGGCTCCTCGCGGTCATGCG…
DN26171_c0_g2_i1	Trinucleotide	(CCG)5	15	221	235	GCCGAAATCATCCTCAAAGT	ATGCAGAGGAGGATGAGGC	119	20	255	19	59.129	60.328	137	DN26171_c0_g2_i1 len=521 path=[559:0-124 661:125-196 733:197-232 769:233-277 814:278-304 1627:305-328 865:329-367 1626:368-391 928:392-416 953:417-424 1628:425-448 985:449-494 1031:495-520] [-1, 559, 661, 733, 769, 814, 1627, 865, 1626, 928, 953, 1628, 985, 1031, -2]	TCCAGAGTGGGGTCGAGGCCGATGGAAACCCTAACCCCTTCCTCCTCGTCCTCCTCCGCCGTCTTCTTCCTCCTCTCCTCCTCATCCTCCTCGTCATCATCGTCGTCCTCCCCAAGCTCGCCGAAATCATCCTCAAAGTCCTGCTTGCGCCGGCGCCTCCGGTCGCGAAGGCAGCCGTTGGCGTCGTAGAACGCGGAGGCGCAGGGCGTGTCCCCGCGGTCCGCCGCCGCCGCCGCGGCCTCATCCTCCTCTGCATCGCGCGCCTCGGAGGGGCGCGCCCAGCGGTGGCGCTCGACGTCCCCCGAGGCGACGGACCAGGTCGCGTCGGGGAAGGACGAGCCCGGGACGGCGTCGAGCAGGCCCGATCCGAAGAGGCGCTTCACCCGCGCCTCGAACGAC…
DN26196_c0_g1_i2	Dinucleotide	(CG)6	12	32	43	CACTCCTCTGCCACACCC	ATTGGGGGTTCTTTTTCCTG	0	18	152	20	60.252	60.159	153	DN26196_c0_g1_i2 len=912 path=[1685:0-117 49:118-368 300:369-413 2708:414-437 369:438-577 2709:578-601 533:602-625 557:626-693 625:694-725 657:726-746 678:747-822 754:823-911] [-1, 1685, 49, 300, 2708, 369, 2709, 533, 557, 625, 657, 678, 754, -2]	CACTCCTCTGCCACACCCGCCCGCCAATCCCCGCGCGCGCGCGCTTTTCTCTCTCCCTCTCTCTTCCTCGTCCCGCCACGCCGCCCGCCCGCCCCCCGCAAACGCTTTCGAATTCCGAACCCCCCAAAAATGGCAGGAAAAAGAACCCCCAATCTTTCCCTCCCTCCCTCCACGGCTCGCCCAAATCTGAAAACGAATTTCCAAATCCCCCCGGCGGCGCAGAATGGCACCCGAGGCGCAGAGCAGCGCTTCCCTCCAACCCCCGAATCCTTTGAATCCCAAATTAATGGCGGCCTCATCTCCCTCCCATTCCGATTCGTCCCCTGCTACATAATTCAGCCTTCCCCGCCCCTGGTTTCTCGCATCCTCCTCCGGCACTCCGCCTCCACCGCGCCTACC…
DN26213_c0_g1_i1	Trinucleotide	(CGC)5	15	727	741	GGTGCAGCAGTTCCATCAC	GCGTTGTCGTCGTTGAAGTA	631	19	828	20	60.272	59.911	198	DN26213_c0_g1_i1 len=1046 path=[1024:0-246 2795:247-270 1272:271-296 1298:297-368 1370:369-376 1378:377-459 1461:460-489 1491:490-678 1680:679-1045] [-1, 1024, 2795, 1272, 1298, 1370, 1378, 1461, 1491, 1680, -2]	GCTCTCGCAAGCTGCAGCCAGCTCAAAAACTTGAGGCAGTCAGTCTCTCTCCGGGCTCCTGCGCCATAGTCATCATCGCCATGGCTAAGGAAGAAGAGCTCAAGAGGATTGATCTGAAGGTGAACGTGAGCTGCTGCGAGGGGTGCAGGAGGAAGGTGATGAAGGCCATGAGCTTGAAAGGCGTGCTGAGGACGGAGCTGAAGCCGTCGCACGACAGGGTGACCGTGGTCGGCGACGTGGACGCCAAGCTCCTCGTCAAGAAGCTGTCCAAGGTCGGCAAGATCGCCGAGGTGCTGCTGACGCCGTCCACTTGTGAAGACGGCGCCAAGAAGCGCGACGACGGTGGCAAAAACCAGGACGCCGGCGACAAGCTTGCCTCAGCGCTGGCGGAGGAGAAGA…
DN26213_c0_g2_i1	Trinucleotide	(CGC)5	15	733	747	GTGCAGCAGTTCCACCACTA	GTCGTTGAAGTAGTCGGCGT	638	20	826	20	59.905	60.321	189	DN26213_c0_g2_i1 len=1052 path=[1024:0-246 2795:247-270 1272:271-296 2720:297-371 1370:372-379 2541:380-435 1461:436-465 2047:466-684 1680:685-1051] [-1, 1024, 2795, 1272, 2720, 1370, 2541, 1461, 2047, 1680, -2]	GCTCTCGCAAGCTGCAGCCAGCTCAAAAACTTGAGGCAGTCAGTCTCTCTCCGGGCTCCTGCGCCATAGTCATCATCGCCATGGCTAAGGAAGAAGAGCTCAAGAGGATTGATCTGAAGGTGAACGTGAGCTGCTGCGAGGGGTGCAGGAGGAAGGTGATGAAGGCCATGAGCTTGAAAGGCGTGCTGAGGACGGAGCTGAAGCCGTCGCACGACAGGGTGACCGTGGTCGGCGACGTGGACGCCAAGCTCCTCGTCAAGAAGCTGTCCAAGGTCGGCAAGATCGCCGAGGTGCTGCCGCCGCCGTCCTCCGGTGAAGACGGCGCCAAGAAACACGACGACGACGGTGACAAAAACCAGGACGCCGGCGACAAGCTTGCCCCAGCGCCGGCGGAGGAGA…
DN26251_c0_g1_i1	Trinucleotide	(TCT)5	15	1095	1109	GAACCCTCATGAGACACGGT	GCCAAAGTCCAACAGAGCA	949	20	1128	19	59.969	59.976	180	DN26251_c0_g1_i1 len=1693 path=[3098:0-271 4:272-322 3659:323-346 79:347-425 158:426-486 219:487-1001 734:1002-1063 796:1064-1299 3660:1300-1323 1056:1324-1692] [-1, 3098, 4, 3659, 79, 158, 219, 734, 796, 3660, 1056, -2]	GTTTATCACTCCTGACCTTGACCGATCCAGAAGTTCGGTCACTTCCCTTTGGACACTAAGGGGGCAGACACCGCCGTCTGCTTACCAAAGCTGAGTTTTCTCCCTGATCATGTTTGAAATGGGTTGCCAACCCACTAACCATGGCTTCCTACTTGTGGGGACTGCAAAATTGAGCTCAAACATCTCCTTGCTGATGTTACCACCCTCGCAGAAACCGACCAGACGGGCCACTAGATCAGCGCTCTCCTTGATATGGGCTTGGTCATTTGGGTCTGTCCAGAGCTTGTTCACAAGCTGCAGCTTCCTCTGCTTCGCGTCCAGGGGAACTTGCCATTTGATGAAGAGGCGCTCTCGCTCTTCATCGGTTAGCCTTGAGCCCATCCTTCTCGCAAGAAATTC…
DN26253_c0_g1_i3	Dinucleotide	(AG)6	12	298	309	TTTGAAGAAAGGGAGGGTGA	CGTACCAGTACGAGGAGGGA	266	20	416	20	59.641	60.126	151	DN26253_c0_g1_i3 len=743 path=[2125:0-221 3009:222-388 2347:389-742] [2125, 3009, 2347, -2]	CCGTGCTGAGCCCTCTGTTCCCAACGACCAGCCACTGCAGGGGGATCTTCTGCACCGCCTCCGTCAGCTTCTTCCCCGGGTCGCCCCAGAGAACCTTGGCAAAAACTTCGACACCTTTCTTGTTTGCTGCTCGTGTGAGGATGTCGAGCGTCTCCCTGTCTGGCGTCAGGCCGTAGATCTTGCTCACCCGGGGGTCCGAGAACTCCACCAGAGGGATTAACGCTGAATGAACACAACAGAATCGCTTCATTTTTATGTCGTAATATTTTGAAGAAAGGGAGGGTGATCTGAACAGAAAGAGAGAGAGAGAAGTCCGTTTTATTATGGACTTGTAAAGTAATTGAGATATACAGTGGTTTTACATACGCGAGCCATCGTGTCCCCAGAGGTGCACAACTC…
DN26262_c0_g1_i1	Dinucleotide	(AG)9	18	52	69	GGAAGAGCCACTCACACACA	ACCAGGAGGAGGAAGAGGAG	0	20	107	20	59.872	59.801	108	DN26262_c0_g1_i1 len=1026 path=[993:0-316 1287:317-371 1342:372-546 1985:547-588 1553:589-589 2027:590-644 1609:645-667 2220:668-708 1668:709-1025] [-1, 993, 1287, 1342, 1985, 1553, 2027, 1609, 2220, 1668, -2]	GGAAGAGCCACTCACACACACCTTGAGACTTGAGAGAGAAAGAGAGCAAGCAGAGAGAGAGAGAGAGAGCAAGATGAGGCTTGTGGCGCTCCTCTTCCTCCTCCTGGTCCTGGGCGGATCTCAGGCGAAGCCCAAGCCCACCGAGGGTTCCGCCGTGAGCCCGTTGGTCGCGGCCGACTTCGTGCGTCGCTGCTGCCGGTGGACGAGGTACCCGCGCGTGTGCGTGAGCACCCTGCTCCCCTGCGCGCCCGCTGTGGGCCGCAGCCCGCGTCGGCTGGCCCGCGCCGCGCTGGTGGTGGGCGCCGACCGCGCGGGCAACTGCTCGTCCTACCTCCGCGTGAGCGGCGCGGCGGTCTCCTTGGGCGGCGGCGCGATCAAGGACTGCAAGGAGATGGTCCG…
DN26280_c0_g1_i2	Trinucleotide	(GCG)5	15	462	476	ACTCAGCAGGATGATGGACC	CCACCGACAGGAAGTCCTTA	424	20	509	20	60.08	60.103	86	DN26280_c0_g1_i2 len=1477 path=[1341:0-536 1855:537-603 1922:604-627 3557:628-651 1970:652-667 1986:668-709 2028:710-964 2283:965-1025 2344:1026-1041 3558:1042-1065 2384:1066-1230 2549:1231-1258 2577:1259-1263 2681:1264-1476] [-1, 1341, 1855, 1922, 3557, 1970, 1986, 2028, 2283, 2344, 3558, 2384, 2549, 2577, 2681, -2]	GAAACATCATCATCTCCATCTACCAGCCATCCCACCTGGCGGGATTAATCCCGACCATGGAGTCGTACATCGAGCGCGCGGCGACGAACCTCGACGAAGGCGAGGAGGTCGCCTTCTCCGAGCTGGCGGTGAGCCTCGCCACCGACGTCATCGGGCAGGCGGCGTTCGGTGCGGACTTCGGCCTGTCGATGAAAGGCGGCGGCAATGTCGTCGAAGACGACGGAGCTGCGGCGGCGAAGAAGGCGTCAGCGTCAGAGTTCATCAAGATGCACATCTACTCAACCACATCCCTCAAGATGGACCTGTCGGGTTCGCTCTCCGTCATCGTGGGCACGCTCGTGCCGTTCCTGCTGAATCCGTTCCGGCAGCTGCTCTTGAGGGTCCCTGGCTCAGCCGACC…
DN26285_c0_g1_i2	Dinucleotide	(AC)11	22	703	724	AAACAAAAGGGCGAATCAGA	CAGCATAATCTCCTGCTTGCT	654	20	788	21	59.685	59.629	135	DN26285_c0_g1_i2 len=971 path=[807:0-72 2435:73-103 888:104-135 2469:136-159 944:160-227 1944:228-270 1055:271-299 2399:300-335 1120:336-337 1987:338-501 1146:502-602 1685:603-674 1317:675-678 2468:679-702 1345:703-743 2466:744-767 1410:768-768 2467:769-792 1435:793-970] [-1, 807, 2435, 888, 2469, 944, 1944, 1055, 2399, 1120, 1987, 1146, 1685, 1317, 2468, 1345, 2466, 1410, 2467, 1435, -2]	GTCCAACGGGACCACCGCCACGACCAGTAGCCGCCTACACAAACCGGTAGGCACAAAGGTCAGAAAGTACAGAGAGCAAACTGCACGGATGAACGAAAAGAATAGGATTCAAACATGTTGACGACTTCATTGCTGACGGTTGGTTATATACATTTTAAAGTTTATATTAAGCATGGACACTCAAAAACAGAGGATCCCCCATATATACATTGATGACAATAAACAGGGGAGGGAAAAACCAAATACCATACTAGCAAATGTGATTGATGACTTTCTAGGTTTATATTTTCTTCATATTCCTGAACCGGAAGTCAAAATTTAGAAACTATACATGATGTTTATTCAAGAGAGAGAAGATAACTAACTCTTCCTCAAGAGGCAGGCTCTAAGAAAAATGAG…
DN26294_c0_g1_i1	Dinucleotide	(AG)9	18	88	105	AAAAATGACTCGTGGGTTCA	TAGAACTGGCCTGCTTTGCT	43	20	166	20	58.048	60.154	124	DN26294_c0_g1_i1 len=616 path=[595:0-293 866:294-306 879:307-342 915:343-353 926:354-421 994:422-436 1246:437-493 1067:494-529 1591:530-553 1127:554-615] [-1, 595, 866, 879, 915, 926, 994, 1246, 1067, 1591, 1127, -2]	AGATCAAAAACCGTTTTAGACTTCTCGTTAACTAATCCAAATAAAAAATGACTCGTGGGTTCATAATAAGGAACCATAAATTTGTACAGAGAGAGAGAGAGAGAGGGAAGCGCCAAATGGACGTCAATTCCCTCACTCTCACTCTGAAGCAAAGCAGGCCAGTTCTACTCTGCTCAGATCACATGCAAGACGTAACCAAACGACGCCACGCGAGCAGTTTCCATTTCCGGCCCTGCAATCCTGCACCAGCTCGAAAGCCCCCTCACCTCCGCTCCATCCATGGCGGCCTCTCCTTTACTCCTCACACCGTCACACGCCGTTCACTACCTTCCCGCGACCGTGACATCGACTGCCCATCCCCACGGGCTATACAGCCACAGTAAAAGTCCCTCACTACTT…
DN26309_c0_g1_i1	Trinucleotide	(GCA)5	15	588	602	ATGTTCCTCGGCCCTACAAG	ATCGGCCATGAACCATGA	527	20	700	18	61.389	60.881	174	DN26309_c0_g1_i1 len=1144 path=[1:0-471 2389:472-495 474:496-782 761:783-899 2237:900-930 906:931-1143] [-1, 1, 2389, 474, 761, 2237, 906, -2]	GTCACTTCTGCAAGACGTGCCGCCGCTACTGGACCAAGGGCGGCGCGCTCCGCAACGTCCCCGTCGGCGGCGGCTGCCGCAAGAACAAGCGCTCACGCTCCACGGCCTCCGCCGCGGCAGTGGCAGCCGCCGCAGCGTCCTCGCGCCTCTCTCTCAACCTGCCTGTCGACGCCGCCGCCGACCAGCAGGCGAGGCTGGGGTTTCTCGGCGGCGGAGGAGGCGCGCCGGTGGTGGTGTCGTCGTCGCCGATCGGCGGCGCCACCGCGGCCGACTACCACCACCACCAGGGCGGCGCGGCCGTCGGCATGATGACCGCGCTGCCGAGGCTCCACGCGCCGCCGGCCGTCGGCCATTACGTGCCGTTCGGGGAGTGGCCGGCGTCAGGGCCGGGAGCGGTCG…
DN26327_c0_g1_i1	Trinucleotide	(GGA)8	24	66	89	ACATCCAGATCCTGGTCCC	GACATCGACACGCACAAGG	4	19	172	19	59.714	61.342	169	DN26327_c0_g1_i1 len=596 path=[571:0-98 1515:99-118 664:119-198 744:199-259 1621:260-283 829:284-316 1324:317-391 937:392-418 964:419-451 997:452-595] [-1, 571, 1515, 664, 744, 1621, 829, 1324, 937, 964, 997, -2]	GCCCACATCCAGATCCTGGTCCCGCCGACGGCGGCCGGCACGAGGCCCAGCACGAGGCCGTCTCGGGAGGAGGAGGAGGAGGAGGAGGAATTAGCGGCGGCGTGGTGGAGGAGGACGCGGTGCGCGAAGGGCATGGCGGGGCCGAGGCCGCACGCCTTGTGCGTGTCGATGTCGGCGTGGAGCGGCGGCGCGGCGGTGACCCAGCGGCGGGACGCGGCGAGGCGGAGGACGCGCGGGTGCGGGCGGAACGGGGGCGGGAGCGGGGTCGGCGCGGCGCCGCGGCCGGCCATGTTGGACTGGCCGGCCAGGAGGAAGAGGAGCTTGGGGCGGCCGGCGTAGGGGGAGACGGGAAAAGGGAGCAGGAGGAGGGAGAGGCGGCCCGTGGTGAAGGACGGCGTT…
DN26332_c0_g1_i1	Trinucleotide	(ACG)5	15	663	677	CGTCGACATGTGGCTCTTC	GAAATCTGACTAGACCGGCG	571	19	757	20	60.419	59.836	187	DN26332_c0_g1_i1 len=948 path=[1:0-327 2235:328-351 330:352-363 2236:364-387 366:388-441 2237:442-465 444:466-710 689:711-723 702:724-758 737:759-814 793:815-885 864:886-947] [-1, 1, 2235, 330, 2236, 366, 2237, 444, 689, 702, 737, 793, 864, -2]	ACCACTGCCCGTTCCGAAGCTCAGCTCTATCCCCCCGCCTAGATATTTCTCGCCATGACAAACCAAATCATGTCATTAGCGTGCTGCTAGGATCAAGGAGACAAAACAGCCTCTCGGGACACTCCCTACTCATGAGCAGTGCAACAAGCATGGTCACGCCCTCCGCCGTCGCGAGCTCGTCCGGCGGCGGCGACGACGACGTCGGGTGCCGCGCCTGCTACGGCTTGGTGGTCGCCTGCCTGTCGCTGCTCCTGTTCTGCGTCCTCGCCGGCACCGTCGGCGTCGTGAAGGCCTGCGCCGCGACCGGCCTCGCCGTGGCGTTCTTCGGTTTCGTCGGCTGGCTGGCGCACCCCGTCGGCGGGCGACGCGCCACGGTCCCTACGCCACGGGCGCTGCGGC…
DN26360_c0_g2_i2	Trinucleotide	(CAG)6	18	343	360	ACCTCCTCGCGCTCCTCT	GTCGTCGTAAAACATCCGGT	286	18	446	20	62.623	59.859	161	DN26360_c0_g2_i2 len=674 path=[2461:0-71 56:72-100 85:101-238 3201:239-262 247:263-319 304:320-510 495:511-528 513:529-673] [-1, 2461, 56, 85, 3201, 247, 304, 495, 513, -2]	GGGTGCGTGCTGGCTCCCTACTTCCCGCCCACCGAGCCGGCCAAGTTCACCACCGCGCACCGCGTCTTCGGCGCCAGCAACATCATCAAGCTCCTCCAGGATTTGCCTGAGAGCTCGCGGGCGGACGCGGTGAGCAGCATGGTGTACGAGGCGGAGGCGCGGCTGCGTGACCCGGTGTACGGGTGCGCGGGGGCGGTGTGCCGGCTGCAGAGGCAGGCCAACGAGCTCAAGGTGCAGCTGGCGCGCGCGCAGGCCGACCTGCTCAACGCGCAGGCGCAGCACGCCAACCTCCTCGCGCTCCTCTGCGTCGACGTGGCCAACCGCCGGGTCGACCGCCCGGACCAGCAGCAGCAGCAGCAGGAGACGTCGCCGCCGATGATGGACAGCGGCAGCGGCAGC…
DN26391_c0_g1_i1	Trinucleotide	(CAC)5	15	733	747	AATCCCCATCTCCTCCATTG	GTGATGGTGCTGCTGCTG	692	20	794	18	61.047	60.15	103	DN26391_c0_g1_i1 len=863 path=[1:0-266 245:267-307 2084:308-331 310:332-407 2085:408-431 410:432-622 601:623-676 655:677-724 703:725-754 733:755-765 744:766-802 781:803-817 2083:818-841 820:842-862] [-1, 1, 245, 2084, 310, 2085, 410, 601, 655, 703, 733, 744, 781, 2083, 820, -2]	GGAATACCATCCCCCCGCGCCTCCATGGCCGGGCCGCCGCGGCCGCCGTCCAATGCGCCGCGCCGATCGCCGCCCGCCGCGGGTCGCCCGCATTAATCCCCGGCGCGTAGGAATTCCGCGCCGCCACCGCCAGATTGGATTGGCGGTTTGGTGAGCGGAAAGGCGCTTCCTATTTTTCCTCATCCCGCCGCGATCGGCGGGTCGTTGCGCCGATCGTTGTTGGGTTCGTTGCCTGGTTGGTTGGTTCTTCCCGTCTCGGGCGGCGCGGCGATCGGCATGTCGACGGCGGCCGCCAAGGAGGAGCAGCCCCCGCCACCGCCGCCGGCGTCGGCGGCGACGGGACCAATGGGCGGCGAGGAGGCGGCGGCGCGCGCGGCCCAGAAGCGGTACGAGGGCCTC…
DN26393_c0_g1_i1	Trinucleotide	(GCG)5	15	308	322	TCCTGCCTGGTGTATGACAA	GGATTGGGAAATACGCAAGA	250	20	364	20	60.112	59.901	115	DN26393_c0_g1_i1 len=716 path=[1:0-379 1727:380-403 382:404-454 433:455-510 489:511-582 561:583-602 581:603-680 659:681-715] [-1, 1, 1727, 382, 433, 489, 561, 581, 659, -2]	ATCAGCACAACGACACTTCATAATCAGCAGTCAGTGAAACTGGTCCAAAGATACTCACCAGTTATTCAATTTTACAGCGTGCAAAACAAAATACACCGTCTATATCCTAACATAGATTCAAGTGCCCTGCCACAACAGAGTGCTACAAAGATTCATCGCGACTCCAGTTCGGATGATACAATCGAGTTAAACTTCCTTAGCACCAAAATAACAACAGCAAAAAAAATCACAAAGCTCAGGACATCAAATATCCTGCCTGGTGTATGACAATCAATGTAGAGCTGCTGCTGCAGCAGCAGATGAAGCAGCGGCGGCGGCGGCGGCTTCCTGCTTCTTTAGCTGTGCTCTTGCGTATTTCCCAATCCCTTGCGTTGGTTGGGTGGAAGCCGATGATGCTGT…
DN26418_c0_g2_i1	Dinucleotide	(GA)7	14	495	508	GAGACAAAAGCTGAGCCCTG	GTTTTGGTTGATTGCTCGCT	417	20	609	20	60.134	60.257	193	DN26418_c0_g2_i1 len=635 path=[555:0-79 612:80-92 1651:93-634] [-1, 555, 612, 1651, -2]	GTCAGCGCGGGTGAGGAAGATCTCGCGCACCAGCTCCGGCTCCGCCACCGTCAGACGCGGCGTCGGGCCGAACCATATCAAGAACCTCGAGCCTGCAAATTATTTACATGTTCAGCCAACCGATCGATCGAGCCTCGATCGCCGAAAACACAGAAAACAGACAAAAAAAAAAAACTAGTTCGAATTTTCCTCCCATGTGATCCGCTCATGATCCAAGCCCAGCCCCATTGAATGCAAGAGCCAAGAGCCTGCCAGAGGGGCAAGCCGAACAGGGGAAGTGCAGCAGTTGCAACGGCTGCAAGTCTGCTCCCGAGGTGAAATTACCCGAGGTGGAAGAAACACCATACTGTATGTGTGCAAACGGATAGAGATACTACTAGAAGAGAGAGAAGCTGCGCT…
DN26460_c0_g1_i1	Dinucleotide	(GA)7	14	68	81	CAGGGGAACCGATAGAGTGA	GAAGACATCGCAACTGGGAG	41	20	202	20	60.065	60.801	162	DN26460_c0_g1_i1 len=1084 path=[795:0-628 1401:629-707 1613:708-731 1504:732-816 1401:817-895 1613:896-919 1504:920-1004 1401:1005-1083] [-1, 795, 1401, 1613, 1504, 1401, 1613, 1504, 1401, -2]	TTTCTCCCTCCCCATCTCTCTCCTCAGTTGTGCGGCGGCGACAGGGGAACCGATAGAGTGAGTGAGTGAGAGAGAGAGAGATAGGCGGTGCCGACAAGTGCCTTTCGCCAGAGCACGCGTGCGGCTTAGCCTGCGCGCGCCTCCGTCGAGCGGTGCTTGTCGGTGCCCTTTGCCGCCGACGAGCTCCCAGTTGCGATGTCTTCGCCCGGGGCAGGACAACAGCGACGACGGCCACAAGGCGCACAATGGTGTCCCCGACCACGAGCTGAAGGCCACGCGCACGGGCTACGGTCGCGGGCAGGCCGAGAATGAGCGCAGCTACCATCTGCGTGGCAACGGCAGCAGCGACATCGATCTCCATTAGATAATATTCCAACAGTCTATCTCCATGGACGCCAA…
DN26470_c0_g1_i1	Dinucleotide	(TG)10	20	768	787	CGTCGTGAAGGCCTAAACTC	GACAGAACACAACAAAAACGC	709	20	864	21	59.875	58.323	156	DN26470_c0_g1_i1 len=939 path=[917:0-147 2075:148-171 1066:172-225 2073:226-249 1144:250-338 2076:339-362 1257:363-459 1354:460-495 1390:496-678 2074:679-702 1597:703-938] [-1, 917, 2075, 1066, 2073, 1144, 2076, 1257, 1354, 1390, 2074, 1597, -2]	GCCGAGAGAACCTCTGCGTAGCCGCACGGCAGTCTCCTTAGCAGCCAACCTCCCAACAACACAAACCAGCCAAGATGCCCGTCGACTTCTACATGATGCCCGGCTCCGCTCCCTGCCGCGGCGTGGCCCTGACGGCCAAGGCCCTGGGCGTGCCCCTCGTCGAGCACCAGACCGACCTCATGAAGGGCGAGCACATGACCCCCGCGTACCTCAAGATGAACCCCCAGCACACAATTCCCACCATCAACGACAACGGCTTCAGCCTGTGGGAGAGCCGCGCCATCCAGCAGTACCTGGCCGACAAGTACGGCAAGAACGACGACCTGTACCCCAAGGACGCAGCCAAGCGCGCCGTGGTGCACCAGAGGCTGTACTTCGACATGGGCACCCTGTACCTGC…
DN26472_c0_g1_i1	Trinucleotide	(TCG)5	15	348	362	AGTAGTAGCGGCGGTGGTC	GTGGCTCGTCCAAGGTACAG	307	19	474	20	60.292	60.711	168	DN26472_c0_g1_i1 len=599 path=[613:0-109 700:110-271 862:272-313 904:314-370 961:371-441 1032:442-499 1090:500-542 1133:543-562 1152:563-598] [-1, 613, 700, 862, 904, 961, 1032, 1090, 1133, 1152, -2]	GCAGCCTCCTCGGGCGTGGCGAACGTGCCGAGCCATACGCGCGCCGCCTTCGCAGGGTCGCGTATCTCCGCCGCCCACCGGCCCCACGGCCGCCGCCTCACTCCCCTGTACCGCGCCCGGAAATCCTCCCCTCCTGTTCCGCGAGCAGGCGGACAGTCGACTTGTTCCACTGATGGCCATGCATCACCTAGTTGGTGCTGCTGCTGCACCGGCAGGGCCGCCGCTGCCGGCTGTGGCTCGGTGGCGCAGACGACGTGCGTGAGCGCCGCCGTGACGACCGCGACGTCGTGCTCGGCGCGGGCGGCGGAGTAGTAGCGGCGGTGGTCGAAGACGAAGACGTCTCCTCCTCGTCGTCGTCGTCGTTGTTGCTCCTCCGCTTCATCGACCGGTTCCTCACCG…
DN26472_c0_g2_i1	Trinucleotide	(TCG)5	15	336	350	GGAGTAGTATCGGCGGTGG	GCCTATGGGATTGGGGTTAT	299	19	484	20	60.489	59.873	186	DN26472_c0_g2_i1 len=517 path=[613:0-109 1379:110-191 1461:192-265 862:266-307 1535:308-451 1090:452-494 2133:495-516] [-1, 613, 1379, 1461, 862, 1535, 1090, 2133, -2]	GCAGCCTCCTCGGGCGTGGCGAACGTGCCGAGCCATACGCGCGCCGCCTTCGCAGGGTCGCGTATCTCCGCCGCCCACCGGCCCCACGGCCGCCGCCTCACTCCCCTGTAACGCACCCGGAAACCCTCTCCTTCACCTCCTGTTCCACGAGGCGGGCAGTCGACTTGTTCAACTGATGGCCCTGCATCACCTAGTAGCTGCCGCGGCACCGGCAGGGCCGCTGCTTGTGGCTCGGTGCCGCAAACGACGTGCGTGAGCGCCGCCGTGACGACCGCGACGTCGTGCTCGGCGCGGGCGGCGGAGTAGTATCGGCGGTGGCCGAGCAAGCCGTCTCCTCGTCGTCGTCGTCGCTGCTCCTCCGCTTCATCGGCCGGTTCTGCTCTCTTGCCGGCCATGCCA…
DN26488_c0_g1_i1	Dinucleotide	(TC)7	14	147	160	GAATGGACCCGAAGTTTTCA	AGGAGAGGACGTCGAAGGAT	61	20	207	20	59.91	60.216	147	DN26488_c0_g1_i1 len=1845 path=[1769:0-1301 3658:1302-1325 3072:1326-1386 3657:1387-1410 3157:1411-1736 3483:1737-1790 3483:1791-1844] [-1, 1769, 3658, 3072, 3657, 3157, 3483, 3483, -2]	CCCTATCAGGCCAGATTAGCAGGTGACGCTGTTCAATAAAACACGTCATCTATGTCCTCAGGAATGGACCCGAAGTTTTCATTAAAACATGTTGAGAGCCGCAGCTTACGATTCGCTTGCTCCTCTGCCTTCTCTCTCCGCCGTTATCTCTCTCTCTCTCAAATCCAACCACGCCTTCTCTCCTCCCTATCCTTCGACGTCCTCTCCTCCCTCTCCCTCCCGCCAACTCGAGCTCCTCCATGGCGGGCATGGACCTCCGCCAACATGGCCACACCGCATCTACTCTCCCCCGATGCCCGCGGACCCGAGCCCCCTGCACAGCAGCCCCGCTGCTCCCCCGACGTTGTGGCACCAGATCTGCCGCTCCATCGACGCGGTGGCGTCGGATCCGCCCCTCCC…
DN26512_c0_g1_i1	Trinucleotide	(CTT)5	15	434	448	CATCGTCGTCATCACCCAC	TGTACCAGGTCAGCAAGGTG	387	19	530	20	61	59.745	144	DN26512_c0_g1_i1 len=1207 path=[1185:0-151 1314:152-244 1407:245-251 1414:252-314 1477:315-345 1508:346-403 1566:404-458 1621:459-459 1622:460-504 1667:505-506 1669:507-603 1766:604-608 1771:609-627 1790:628-892 2055:893-1206] [-1, 1185, 1314, 1407, 1414, 1477, 1508, 1566, 1621, 1622, 1667, 1669, 1766, 1771, 1790, 2055, -2]	TTTGACTCTTATAACATTTTTTTTTTTTTGCGAATGACTCTTATAACAGTTGATGAGACAACAACACAATGCGTTCATTATACCATCATGTACAACTTGCTTTGAAAGCATAATAACGACATCACAACCCTACCAAATACGTCAATGCCACACACAAAAAAAACACCAAATACATGCAAGACCCGTAACAAAAACTGAATTTGGGAAACTCCGGGGGGAAAAAAAAAGAAAGAACTGTCTCACGGCAACACCAGGGCGGCGCTCAACATTTGTCGCCGTCTCATCACATGCGCCACCACCATATCGCTGCGGCCACGGCGGCAGCCCCCACGCCGAACCCACCTCGTCCTCCCCGCGCACCCACCGCCGCCGACGTCGTCCCCGCCGCATCGTCGTCAT…
DN26521_c0_g1_i1	Trinucleotide	(GCC)6	18	384	401	ACGCGTATCTTCTTCGTGCT	CACTCCTGGCTCCTCTTGAC	341	20	490	20	60.044	59.986	150	DN26521_c0_g1_i1 len=561 path=[1:0-103 82:104-184 163:185-197 176:198-282 261:283-310 289:311-330 309:331-343 322:344-372 351:373-440 419:441-449 1667:450-469 459:470-560] [-1, 1, 82, 163, 176, 261, 289, 309, 322, 351, 419, 1667, 459, -2]	GAGCGTGCGGCAACGACGGCGCCGGAGATATCGGCTCGGGCGAGCCTTCGTCCCCGTCGTCGTCATCCTCCTCCTCCTCCTCCTCCATGGACTCCTCGTCACCATCGGATTCAGATTCCTCACCGTCGCCCTGACTTTCCTCATCCTCACCATCAGATTCCGAATGCTCGCCGGCGCTCAGGCTATCTTCGTCCTCTACCAACTCCTCGCCAACCGCCACATAACCATCGTGCTCACCATTGCCTTCATTATCCTCCTCGGCCGTCGCCTCTGTCGTCGCTGCCGCGGCGGCGGCGGCATCTCCCCCACGGCCAGCAAAAAGAGGATGTGACAGCGGTGCGACGCGTATCTTCTTCGTGCTGGACGAGGCATCGCTGTAACCTGCCGCCGCCGCCGCCG…
DN26533_c0_g1_i1	Trinucleotide	(GTC)5	15	413	427	AGCACCAGAGACAACCTCGT	CCTTCCTCGACGTCCTCTG	293	20	467	19	59.907	60.949	175	DN26533_c0_g1_i1 len=1103 path=[1:0-298 277:299-375 354:376-495 2767:496-519 498:520-582 561:583-588 567:589-612 591:613-624 2161:625-669 648:670-790 2768:791-814 793:815-935 914:936-1000 979:1001-1102] [-1, 1, 277, 354, 2767, 498, 561, 567, 591, 2161, 648, 2768, 793, 914, 979, -2]	TTAATGATGAACTGATCCTGCATATGATTCTCTTTGTATAGTATAATACATGGTAGTTACGAAAAACAGAGACTCCAAAACTACTTCAAACGACTGAGCTTGATATGGTCGCCGCGTCTCTCTATCTTCCATGTTTGGATGGATAAGTCACCACTTAGTGTCTTGCTTAATAACTAGCTTCACAAGCTTAGCCTATGGGTTTAGTGTGTGGTCGAGTCGATTGAGTGCACGTCATCATGCTTCATCGATAATACAGTATCTTTCTTGTCATGGATCAGCCACTCCTCCGACCAAGCACCAGAGACAACCTCGTCGGGCTGACCATCCGGTACCCGGCGGCGGCGCGGCCTTTAAAGCTGCCGCTGCGCAGGCCGCATATCGGCGACGCCGCCGCCGCAC…
DN26544_c0_g1_i1	Trinucleotide	(TGG)8	24	116	139	GTGATGAGTTCCTCGTCGGT	AAAGCCAAGGTCCAAGACG	49	20	204	19	60.12	60.239	156	DN26544_c0_g1_i1 len=530 path=[248:0-56 282:57-80 306:81-83 309:84-163 389:164-220 446:221-236 462:237-238 776:239-276 814:277-327 1625:328-351 889:352-431 969:432-447 985:448-448 986:449-454 992:455-472 1010:473-491 1029:492-505 1043:506-519 485:520-529] [-1, 248, 282, 306, 309, 389, 446, 462, 776, 814, 1625, 889, 969, 985, 986, 992, 1010, 1029, 1043, 485, -2]	GGCGCGCGCGACAAAGCGAGGGTCGGCGGCCTTCATGGCGAGGTAGTGCGTGATGAGTTCCTCGTCGGTGGGGTGGAACCGGAAGCCCGGAGGCAGCTCCATCTCCATGGCCTGCTGGTGGTGGTGGTGGTGGTGGTGGTGCACGTCGTGCTCCATCTCCTGCCTGGCCAGCTGAGCCAGGGTGCTCGTCTTGGACCTTGGCTTTGCGATCGATCACACAGTTTGTACCAACCTCCTCTGAAATACATAAACATCTTATTAGTACTCTCGTCAGCATAAACAAGGACTAGAAAAATATTAGTGATCGTACAACGCATCAGCAAAGACAAAATCAGTTGAACCAAATAAACAAGCAACGAAAGGGTGCAAGAGACTCGATGCTACATGGACAACACATAA…
DN26546_c0_g1_i2	Trinucleotide	(GCT)5	15	93	107	TTGACATGTCCCGTCTTCAA	GATCACGCATGAGATGGAGA	23	20	138	20	60.088	59.75	116	DN26546_c0_g1_i2 len=2162 path=[3775:0-703 430:704-827 554:828-1137 5311:1138-1161 888:1162-1593 1320:1594-1705 1432:1706-1720 1447:1721-2161] [-1, 3775, 430, 554, 5311, 888, 1320, 1432, 1447, -2]	GGGCTGGGTACTTTTGTACTAATTTGACATGTCCCGTCTTCAAGGCGCGCCCATGCCTCTGCTGCGGCTCGCTCGTTTCCATGGAGGAGGACGCTGCTGCTGCTGCTGCCTTTTTCTGCTCTCCATCTCATGCGTGATCGCTGACCTCTGCCTTCCTTCTCTGTAGTATTACAGAGAGTCACGCGCGCGCCGTCCAGACGGCTCGTTGGGCACTGTTGGGAGAGTGACCGGATAATGAATAATAATGATGCACCTCCGGCTTGCAATTGCAAGCATGTCGTCTCTAATCCTCATCATCATAATGCACACTAGCTTTGCTTTTTGTTCTTTACCCGGCAGGCACTCATCGATGATGAATGAGTTTCGGTGGTCAAACGCGCACAGTCTGAGTACTCTCCC…
DN26572_c0_g1_i1	Trinucleotide	(TTC)6	18	410	427	CGATGGTTGCACACGTAGAG	GAGGACGACACCAACAACAA	373	20	449	20	60.324	59.571	77	DN26572_c0_g1_i1 len=701 path=[679:0-179 1961:180-203 860:204-217 874:218-242 899:243-275 1959:276-299 956:300-362 1019:363-474 1131:475-484 1141:485-496 1607:497-498 1609:499-520 1177:521-539 1703:540-563 1220:564-569 1960:570-593 1250:594-700] [-1, 679, 1961, 860, 874, 899, 1959, 956, 1019, 1131, 1141, 1607, 1609, 1177, 1703, 1220, 1960, 1250, -2]	GCGGTACTCGGGCCGCGAGTTCATCATGAAGTAGAAGGGGTCCATCCACTTGGCCCCCGGCTTGGTGGACGTGCCGTAGAACATGTCGACGCGTGTCTCCAGCGCGACGGGGTTCACCTCGCCCGTGAGCTCCGCGAACAGCGGGCTGAAGCGCAGCAGGTAGGGCTCGCGGCAGGTGGTTCCCTCGGGGCAGACCACCAGGTCGCCGCGCGAGAGCAATTCCTCCATGCGCCTCCGGTCCTCGTTCCGGTCCCGGGTCAGCCGCGCCGTGCGGATCGGCGCGATCAGCTCCGAGACCGGGCTCACGCTGTAGGTGACGGCGGTGACCGGCTTGTTCAGCCCGGCAGCGACGGTGATCGGGTCGAGGAGAGTGCGATGGTTGCACACGTAGAGGCGCCC…
DN26605_c0_g1_i1	Dinucleotide	(CT)8	16	160	175	AGAAATTGCAGCATCGTGTG	CACCGGATATGTCTGGAACC	108	20	277	20	59.871	60.195	170	DN26605_c0_g1_i1 len=615 path=[593:0-80 651:81-121 692:122-148 719:149-220 791:221-257 828:258-290 861:291-344 915:345-347 1759:348-371 942:372-424 1393:425-455 1424:456-472 1441:473-476 1047:477-614] [-1, 593, 651, 692, 719, 791, 828, 861, 915, 1759, 942, 1393, 1424, 1441, 1047, -2]	CTCCGTATGTGTGACCTAAGAGCGTCAAGGATGCAAATACCACATTGCGCATATTCCTTATCTCAATTTTACAATAATTTACTGAAAGCTGCAACCAAAATACAGGAAAGAAATTGCAGCATCGTGTGCTATTGCAAATAGCTATAGCTCAAACTCGAGCTCTCTCTCTCTCTCTAAACAAAAGCAGAAACATCACCATCTCGCGAACAAGACGACATTCGTATACAAAACATATGAAGAAACATCTTAAACCAGCCGGGTTCCAGACATATCCGGTGTAAAAACTCAGCTCTTCTGGCTGCTATCGCTTCCCCCGCCGCTAGCACTCTCCACGGGCGGAATGGTCATGTCAGGCTTGTAGATGTTGTGGACCACGGAGGCGCCGGCGAGGAGGGAGAC…
DN26628_c0_g1_i1	Trinucleotide	(ACA)6	18	480	497	CACCGAAGAGTGCAAAATCA	AGTGCTGGGATAAAAAGGCT	402	20	517	20	59.84	57.956	116	DN26628_c0_g1_i1 len=569 path=[1:0-113 1503:114-157 136:158-222 1225:223-275 253:276-304 1547:305-328 306:329-378 356:379-421 399:422-439 417:440-503 481:504-568] [-1, 1, 1503, 136, 1225, 253, 1547, 306, 356, 399, 417, 481, -2]	TATAGACTGAAAAGGTTACCTGCAGACACAAAATAACGAAGGTTTACTTGTTTTTAATAATATATATAGAATTGTGAATTAACGAACAATAATGAATGAATTAGAGTGTATAGATGAAAGATCAGTCACTATCTATGTACTTAAAAGATCCACAGGCAACAGCTCAATGCACACCATAAGAGTTTTCAATTATTACAAAGTCCTATGTGGTCCAAACTGGAAAACAGAACCAGAATTAAAAAACAAGAAGAAAAGGGTAAATCACTTTCCCGCACCAATGTTTTTATCTACTTCTAAAATACATGATTACGGGCAGCATTCCTAATCAGGACTTTCTCTCTGTTACATCTGGAACACATGTTTAGTAGATATTCAAACTGCATTAGCTGACATAGCCAT…
DN26633_c1_g1_i1	Trinucleotide	(GGC)5	15	328	342	ACGCTTACACAGGTGGCAAT	ATTCCTTCCACGCCGACT	275	20	424	18	60.581	60.622	150	DN26633_c1_g1_i1 len=884 path=[862:0-883] [-1, 862, -2]	TAGTATTTGACTTCTCAATCAAAACATGGGGACAGCTCAGCATGGGAGCCGTAACGTAGGAGCACACACGTACTATACGTAGCTCCTGGGAGCTACTACTCCTACGCGAGTTGACGTCACCGCCGCAAATGTACAACGAGTGACTAGTAGTATACTACGCAACAACAAGGAAATGAACCAATTAATAAATCTCCGTGATTAAGACAAATCCTCTCTATACGCATCAATTTATCCTAGTAGTGTACTGCCACTATAGCTATCCTCCACGGGCGCCCACGCTTACACAGGTGGCAATGGCGGCGCATCGGCGACCGGCGGTGTCTTGGTGGCGGCGGCGGCGGCGGGTTGGCCGACGGGTGCGCGACACATGGGGCAGGTGGTGTGCGCGCGGAGCCATGC…
DN26657_c0_g1_i1	Trinucleotide	(CGC)7	21	688	708	CTTCTCGCCGCTGTAGAGAT	CACCACGCGAACTAGTCGTA	609	20	735	20	59.74	59.928	127	DN26657_c0_g1_i1 len=768 path=[1:0-266 245:267-298 1668:299-361 343:362-362 1832:363-386 368:387-420 1831:421-444 426:445-557 1497:558-599 581:600-767] [-1, 1, 245, 1668, 343, 1832, 368, 1831, 426, 1497, 581, -2]	GGAAGTGCCAAATCCAAATCTAGCACTTCGTTTAAGTGTCATATTACGATCATTCTCCAACGTTTTCATCATAAATTGCAAGATAAGGAATGGAAATCGTTTTGCTGGGAGGTTACGCGCCAAACACGAACTCTCTAGGCCACCCTGCTTAGCGTCACCAAAATGGCAATTTCATCCATGAAATGTTTATCTCGCAACTATAAAAAGGGCAGGCAGAGCATAATGCAGAACTCGAGTTTATCAGTTATCATGTCCTTGCTGATCTCTACTGATCTACAGTACACACCACAACAGAACTTGTAACGCAGGGAACAATACCTGATTTTTATAGCTGATAAAACAAGAAAGGTAATCTGCTTATTCGAAAACAGATCAAATCCCCAGTGTACATATAAAAAA…
DN26658_c0_g1_i1	Dinucleotide	(AG)8	16	933	948	GCTGCCTTTCCAATTTCAAG	CGCATGACCTTGACCTCC	809	20	978	18	59.823	60.205	170	DN26658_c0_g1_i1 len=1049 path=[1:0-210 189:211-211 2487:212-274 250:275-309 2709:310-343 316:344-677 2374:678-728 689:729-744 705:745-1048] [-1, 1, 189, 2487, 250, 2709, 316, 2374, 689, 705, -2]	GCGACGCGCCACACCTTGACGGTCCGGTCCCACGACCCGGAGTAGAGCAGCCCGGCGCTGTCGTCGAGGCTGAGGCACGACACGGCGTCGGCGTGCCGCAGCCACAGACCCTTCTTCCTACTCCTCCCTCCCCGTCCCCGCACGCGCGACGACGGGTTGACGACCGAGCTGCTGGCCAGCAGCAGGTAGTCCCACCCGAGCGCGGGCAGCGACCCGACCCGGCGGTGCACAGTGCCGTCGGATGATGAGTCGGCGCGCCACACGCGGACCTTGCCGTCCTGGTGGCCCGTGAACACGCGCCCGTCGTCGTCGTTTCCCACAACGACGATGGCCTTGACGAGGCCGCTGCCCGTGCGGAACCCGGCCAGCGCGCGCCGGTCGCGCCACACGCGGACCGTC…
DN26674_c0_g1_i1	Dinucleotide	(CA)6	12	326	337	TCTTTTGCCACATCTGGTTG	CACCTCTCACTCAGCTGCAC	277	20	428	20	59.691	59.764	152	DN26674_c0_g1_i1 len=941 path=[1:0-78 57:79-97 2447:98-121 100:122-161 140:162-241 220:242-580 559:581-649 628:650-787 766:788-820 2448:821-844 823:845-940] [-1, 1, 57, 2447, 100, 140, 220, 559, 628, 766, 2448, 823, -2]	CCTGCACTTAGTCCTTCTCAGCCATCTCCTGTTATTTTAAGCAGCTCGCTCTCCCCCCTCCCCATGTCTTCTGGTGGTGCAGAGAGACAGCTTCCACCACCCTAAAAAGAAGAAACCAAACCCCAGAGAGGCAAAGGCTAGGGGCGCAAAGGCAGAAGATAGCAGCAGCGAAGCACCAAAGAAGGGGGAATCCTCTCGTGGCTCATTGGTTTTTCTCTTCTTCTCTGCCTTTGCTTGCTTGCTTCATATGGAGTAGTAGTTTCCTTTTTCTCTCGTATCTTTTGCCACATCTGGTTGTTCTTCCTCCTACCTACTCTTCCCCAACCACACACACACAGCCTGAGATCTTTTCTTTCTCTCTCTAGATTACCAGTACTTAACTGGCATTGGTAAACAAAG…
DN26700_c0_g1_i1	Trinucleotide	(CAA)5	15	230	244	GCGCAATCAACTACGTCAAG	GTACTGCGGGAAGGTGAAGA	153	20	313	20	59.493	60.255	161	DN26700_c0_g1_i1 len=999 path=[977:0-189 2369:190-213 1168:214-221 1176:222-305 1260:306-329 1284:330-402 1357:403-423 1378:424-450 1405:451-477 2370:478-501 1456:502-998] [-1, 977, 2369, 1168, 1176, 1260, 1284, 1357, 1378, 1405, 2370, 1456, -2]	TGAAGAACAGCGAGGAGGTGGAGAGCCAGCGGATGACCCACATCGCCGTCGAGCGCAACCGCCGCAAGCAGATGAACGAGTACCTCGCCGTGCTCCGTTCCGTCATGCCGCCGTCCTACGTGCAGAGGGGCGACCAGGCGTCCATAATCGGCGGCGCAATCAACTACGTCAAGGAGCTGGAGCAGCTGGTCCTGGCCCTGGAGGCCCGGAAACACGCCGGCACTAGCAGCAACAACAACAACAACCTGTCCTCTTCCTCCGACGCCGTGGCAACAATAATGCCGTTTCCGGGATTCTTCACCTTCCCGCAGTACTCGATGAGCGCCGGCGGCGGCGGCTCACAGCCGGCCGCCACGAACACGGCATCCGTCGACGGCAACAACGACACCGCTGCGGCGG…
DN26724_c0_g2_i1	Trinucleotide	(TCT)8	24	359	382	CGTTGATGATGGCTGAAGAA	CTACGACGACGATGATGCTG	251	20	405	20	59.799	60.436	155	DN26724_c0_g2_i1 len=730 path=[1:0-89 68:90-122 101:123-173 152:174-202 181:203-248 227:249-314 293:315-347 326:348-374 353:375-380 359:381-383 1167:384-387 1171:388-449 1233:450-482 1266:483-491 1275:492-691 1475:692-693 2545:694-729] [-1, 1, 68, 101, 152, 181, 227, 293, 326, 353, 359, 1167, 1171, 1233, 1266, 1275, 1475, 2545, -2]	GGGGATGTGTGCGAGGCGCGGCTCCGCGTAGTGGCCGTTGCAGACGACGACAGCATCGAACTCTTCCTCATATTCTTCTTCTTCTTCTTCATTCCTGCACCTGACGATCCACTGCTGCTTGTGCTTGTTGAGGTGGTTGAGGAGGAGCACCTTGGTGCGGAACCTGATGAGGCCGTAGAGGTCGAAGCGTCGGGCAAATTCCTGGATGTAACGGAGCACCTCCTCATGGCACGGGAACCTCCGGGGATCGCCGTTGATGATGGCTGAAGAATAAAAGGGAAAGTCGAGGAATCCCATCACCTCACGGGGCAGGTTGGTGCGCAGCGATGCGTACATGCTCGAGTGGTGGTGGTGCCCCTCTTCTTCTTCTTCTTCTTCTTCTTCATCAGCATCATCGTC…
DN26725_c0_g4_i1	Dinucleotide	(GA)11	22	47	68	GTGACGAACGGAAGTGGG	GTGGATCTGAGGGGTCTGAA	12	18	169	20	60.088	60.048	158	DN26725_c0_g4_i1 len=1010 path=[1423:0-952 1366:953-1009] [-1, 1423, 1366, -2]	GGCGGTCAGGCGGTGACGAACGGAAGTGGGGCGAAGCGATCGGGATGAGAGAGAGAGAGAGAGAGAGACATTGAGATACCTGCAGCTGAGCATATAGCAGTTTCTCCCCTTGTTTCAAACTCCAATTGCCTCAGATCAGGGAGTGCCTTTTTCAGACCCCTCAGATCCACATAACTTTCAAATCCCATCAGCAGGCAAGCTGGTCATTTCCATCTTTTCCACTGCATTGCCTCCACACTTGTCAGACAACACAACCGCTGCTATGGTAATCCCGAAACCAAATAATTTTATCCAATGCTGCTTCCTGAAACCCATAATACCAAGCTTTTCGATTTTGAGATTCCCACAGTCAACCTCTGTGGCTGCTTCTTGTAGATCAACTTCAGTAGATGCCGCTTC…
DN26744_c0_g1_i1	Trinucleotide	(CTT)5	15	440	454	TCCAGTGAATATGCAGCCAA	TTTCCTGCCTGGTCAAGTTT	407	20	605	20	60.22	59.711	199	DN26744_c0_g1_i1 len=754 path=[733:0-273 984:274-320 1031:321-338 1049:339-369 1080:370-479 1190:480-569 1280:570-580 1851:581-602 1314:603-603 1897:604-627 1339:628-753] [-1, 733, 984, 1031, 1049, 1080, 1190, 1280, 1851, 1314, 1897, 1339, -2]	TGGTGGTCAGCCCAAGCACTCGGACGCCCGGTGACTGGAATGCCATCATGATCGCGACGCTGTCATCTGGGACCGGGATCATCAAATAAGCACACAAAGCAATATGAATAGAGAGAAGGCAGAATCCGTCGTAGCTAAAGCAGTTTTAATAATCAATATATATGCGCATAGTGCAAATTTCACTTTCATGAAAAAAAAATAGAAGAAATGCAAATGTCGCTGCCACCTATCCCATTCGTGGAAAAGTAATCAGTGTCGGAAACGATTCAACTTTTCTCGGCAGTGGTTTGAAAGTTTGTTTTTCCAATGAGAATCCTTGAAAAAACAAAATCGAGGATAAGATTGTGCATTGACCCGTATCTTCTTTCTTCTATCACAAAAGCAAGAGAGGTTATCCGG…
DN26764_c0_g1_i2	Dinucleotide	(GA)12	24	406	429	ACTTGCACATGTTCTTGCCA	TATCCCAATTCCCAAATCCA	317	20	489	20	60.31	59.95	173	DN26764_c0_g1_i2 len=1462 path=[1440:0-152 1570:153-200 1618:201-209 3604:210-233 1651:234-284 1702:285-326 1744:327-375 1793:376-543 1961:544-756 3603:757-780 2198:781-813 2231:814-849 2267:850-867 2951:868-939 2357:940-1461] [-1, 1440, 1570, 1618, 3604, 1651, 1702, 1744, 1793, 1961, 3603, 2198, 2231, 2267, 2951, 2357, -2]	ACAAATTTTAAAAAAAAAAAAAAAAAAAAAAAACCCGACAAGCCCAAGGTATCATGGCAAGCCACGGCAGCACAGCTTCAAGTTGAGGACATATACGAGACATCTATTACCAATTAGCAGTGGACCGAGGCAACAGTTTTTCTCCTTTTGAAATATCCGAGGGACAAAATTGTGACTTATTACTGATCACACACATTGGATAGTAACCGGAAAACTTTTGTAGCAATTGAAAGTAGCATGATGTACAAAGTGTATTCTTTATAACTCATTGTATCATACATCATACACTGATCAAATGCTTGAAAAAAGATTGTTATACTTGCACATGTTCTTGCCAAAAAGAAATTAATTAAACATATGGATGACTAATTCCTTCCGATTACTCAATCCATTGAACCA…
DN26780_c0_g1_i1	Trinucleotide	(GCG)5	15	166	180	AATCCCTCATCATGTCTGGC	TACGAGACCACCACCTCACC	91	20	235	20	59.893	60.987	145	DN26780_c0_g1_i1 len=832 path=[1:0-119 98:120-181 160:182-186 165:187-205 184:206-282 2041:283-306 285:307-349 328:350-425 404:426-831] [-1, 1, 98, 160, 165, 184, 2041, 285, 328, 404, -2]	GTGCTCTTCCGATCTCCCAGACCGAAACGATCGAGAAGGTTGCTAGCAGGAGAGAGTTACTAGCTAGATTCCAAGCAAATTTAAAGGCAAAAATCCCTCATCATGTCTGGCGTGTGGGTGTTCCGCAACGGCGTGGTCCGGCTGGTGGAGAACCCGACGTCCGGCGCGGCGGCGGCGGCGTCCGGGAAGCGCAAGGCGCTGCTGCACACGCCGTCGGGTGAGGTGGTGGTCTCGTACGCGTCGCTGGAGCGCAAGCTGGCGGCGCTCGGCTGGGAGCGCTACTACGGCGGCGGCGCCGCCGCCGACGGGATGCTGCAGTACCACAAGCGCTCCTCCGTCGACCTCATCTCGCTGCCCAAGGACTTTACGCTCTTCAGCTCCGTCAACATGTACGACATC…
DN26780_c0_g1_i1	Trinucleotide	(GCT)7	21	457	477	TTTACGCTCTTCAGCTCCGT	AGTTAACGACGGTCGAGACG	363	20	514	20	60.154	60.312	152	DN26780_c0_g1_i1 len=832 path=[1:0-119 98:120-181 160:182-186 165:187-205 184:206-282 2041:283-306 285:307-349 328:350-425 404:426-831] [-1, 1, 98, 160, 165, 184, 2041, 285, 328, 404, -2]	GTGCTCTTCCGATCTCCCAGACCGAAACGATCGAGAAGGTTGCTAGCAGGAGAGAGTTACTAGCTAGATTCCAAGCAAATTTAAAGGCAAAAATCCCTCATCATGTCTGGCGTGTGGGTGTTCCGCAACGGCGTGGTCCGGCTGGTGGAGAACCCGACGTCCGGCGCGGCGGCGGCGGCGTCCGGGAAGCGCAAGGCGCTGCTGCACACGCCGTCGGGTGAGGTGGTGGTCTCGTACGCGTCGCTGGAGCGCAAGCTGGCGGCGCTCGGCTGGGAGCGCTACTACGGCGGCGGCGCCGCCGCCGACGGGATGCTGCAGTACCACAAGCGCTCCTCCGTCGACCTCATCTCGCTGCCCAAGGACTTTACGCTCTTCAGCTCCGTCAACATGTACGACATC…
DN26792_c0_g1_i1	Dinucleotide	(GA)10	20	80	99	CATTTCATCGCCTCCTCTTC	CCTTCCCTTCCCTTTTCAAG	5	20	191	20	59.773	60.04	187	DN26792_c0_g1_i1 len=518 path=[496:0-64 538:65-113 587:114-149 623:150-167 641:168-185 659:186-234 708:235-244 718:245-284 758:285-308 782:309-381 855:382-411 1606:412-435 909:436-474 1605:475-498 972:499-517] [-1, 496, 538, 587, 623, 641, 659, 708, 718, 758, 782, 855, 1606, 909, 1605, 972, -2]	TCGCGCATTTCATCGCCTCCTCTTCTCCCCTCGCTCGCTCGCCGAGGCGCCAGCCAGACCAGAGCTAGCGCCAGCGAGCGAGAGAGAGAGAGAGAGAGATTCCTTCGCCGATTTCAAATCCGAATCAAATCGCGCTGATAATCTTCGCCTGACCGCGATCGCGGCGCCGTTCCTTGAAAAGGGAAGGGAAGGCGCAGCTCGGCTCCGCACTGCCGGCGGTGGATCCGTGAGTGCGTCTGCGCAGTCCTTGATCCGGCTCGCGGATGATGGGGGCGGAGAAGTTCGGGCTGGGGATGGAAGCAGAGGAGGAGGTGGAGCTGGCCACGCCGACCGCGAGCTCGCCGCTCCCGCCGCGGAAAATGCAGTCGCTGGACTTCGAGCACATCGGCTCGCTGGCGG…
DN26795_c0_g7_i1	Dinucleotide	(AG)7	14	250	263	ATGGAAAGTTCCAGGCTTCA	GGAATGCTGTAATGCAAAGGA	222	20	370	21	59.67	60.089	149	DN26795_c0_g7_i1 len=1938 path=[1965:0-193 2135:194-988 2930:989-1028 2970:1029-1376 3318:1377-1378 4486:1379-1937] [-1, 1965, 2135, 2930, 2970, 3318, 4486, -2]	GACACAGGTTAATCAAACACATAAAGCAATTTCAGCCCTGATAATATTCATTCTGATTCCACTAGATAACCTTGATGACATACATAAGTCTAGATTCTATAATACATCAGAATAAATAATGGCTTCTCAAATGTGCCACATTCTTCTAAGAATACTTCTCTATGACACTAAGACACAGGTTAATCAAACACATAGTGTGCCACAAAGCTTTTAAATGAAAGGATGGAAAGTTCCAGGCTTCAAGATAGCAGAGAGAGAGAGAGAAAGAAGTATCTAGTACTCTGAATCTTCAAATGTCATAGCATTCCGATGAAAATAGATGCACTAATACTTGATAAACATGAATATTGTCCTTTGCATTACAGCATTCCTCAATCATGTTCCTGAGACCTAGAAATT…
DN26799_c0_g1_i1	Trinucleotide	(CGG)6	18	363	380	GGTACTGCTGGAGGACCTTCT	GCTGAAGGAGGAGGTGGTG	340	21	515	19	59.754	60.812	176	DN26799_c0_g1_i1 len=837 path=[815:0-49 2511:50-73 866:74-103 2510:104-127 920:128-145 2509:146-169 962:170-185 2507:186-209 1002:210-241 1034:242-262 2508:263-286 1079:287-355 1148:356-367 1160:368-383 1176:384-391 1184:392-400 1193:401-408 1201:409-472 1265:473-518 1311:519-525 1318:526-542 1335:543-549 1342:550-606 2512:607-630 1423:631-836] [-1, 815, 2511, 866, 2510, 920, 2509, 962, 2507, 100…	ATGGGGGGTCCCTTGAGGGAGTGGAGGGGCAGCGGCTCGGCGGGCCTGGAAGGGATGGGGGCGAGCGGCGCGCCCATGACGCCGAGGAGGAGGCGGAGGTCGGAGCGGCGGAACGACGAGCCGGCGCCGGAAGAGCCTGATGCGGCGGCCATGGACGGCGTGCGGGTGAGGTGGCCGCGGACCCAGTTCCCGAACCCCTCCCCTCCGCGGCGGCCGTGGTCCTCGGCGTCGGGGTCGCCGGCGGCGAGCCGCTCGGCGTCGGGGCCCTCGATGAGCGGCGCCAGGGCCTCCCCGCCGACGGGGCGCAGGCTGCCGGACCGCGCGACGAGCTGCTCGCCCAGGTACTGCTGGAGGACCTTCTCCGGCGGCGGCGGCGGCGGGGTCTTGCGCCGCCGCGGG…
DN26816_c0_g2_i1	Trinucleotide	(CCG)6	18	57	74	GTACAAGCTCACCGTGTCGG	GCTCCCCGTCCTTCATCT	0	20	196	18	61.712	60.16	197	DN26816_c0_g2_i1 len=604 path=[579:0-54 611:55-92 649:93-95 652:96-164 721:165-183 2398:184-207 764:208-239 1469:240-365 919:366-382 936:383-603] [-1, 579, 611, 649, 652, 721, 2398, 764, 1469, 919, 936, -2]	GTACAAGCTCACCGTGTCGGCGCGGCCGCAGGACATGATCCCCGTCGTGGACCCCTCCGCCGCCGCCGCCGCCGGCGACGCGAAGCTGCGGCAGCGTGACGTGGCGGCACTTCCCGTGTTCGTGCACGGCGGCGGCGAAGACGACGCTGCGGTGGTGGAGTGCGCGGTGTGCCTCGCGGAGATGAAGGACGGGGAGCGGGGGCGGCTGCTGCCCGGGTGCGGCCACCGGTTCCACGTGGACTGCATCGACCGCTGGTTCAGGGCTAACTCCACGTGCCCGCTCTGCCGCGCGGCCGCCGTCGGCCGGACGGCTCCGGCGGAGGAGGCGCACAAGGGTGGCGCGGCGCCGCCGCAGGTGGTCGTGGTTGTCCAAAGTTGAGCGCATATACTATAGTGAAT…
DN26838_c0_g2_i1	Dinucleotide	(CT)8	16	660	675	TGTCTCGATGGTGCTTTGAC	GTCCCGGGATCTGAGAAAAT	640	20	720	20	59.837	60.272	81	DN26838_c0_g2_i1 len=1179 path=[1096:0-400 2539:401-424 1498:425-593 1667:594-637 1711:638-649 2191:650-732 1745:733-733 1746:734-1178] [-1, 1096, 2539, 1498, 1667, 1711, 2191, 1745, 1746, -2]	ATTATCTTTTAAAATAATATTATTTTATAAAAGAAGATGAGAGACGGCGTGGAACGGGGCAGTCTCCTTAGGGGCTCCTTTAGAAACTTTAATCCCGGTGGAGATCCTGGCCCATTCCCGGGGAAGGTCGCCCGAGGGAATGCAGCCCGGGGAAATTCATCGCGCTCTTTGGAAGCCCATCATCACGGGATGGTCTACCCTGGATTCGGCCCATTTCCCGAGAAGGAAATAATCTCCTCCGGAGGCAGGGAAACGAAGCTCTCGTCGCTCGCCTCCTCTCCCCGACCTCGCATCGCCGCCGCCGCCTCTCCTCTCTCTCGGCCGAGCGTCGCCGCCGTGCCTCGTATCCACTCGCCGAGCGCCTCGAGGTGCCATACGGCGACTCCTCTCCACTCTTCG…
DN26879_c1_g1_i2	Trinucleotide	(GAG)6	18	748	765	CTCAGCGAGGAAGAGGAGAG	CCTCCTCCTCCCAAAACCTA	687	20	873	20	59.425	60.426	187	DN26879_c1_g1_i2 len=944 path=[1:0-106 85:107-339 2147:340-363 342:364-534 2148:535-558 537:559-697 2149:698-721 700:722-943] [-1, 1, 85, 2147, 342, 2148, 537, 2149, 700, -2]	TCTGCCCTTTAGGTACTATAATAACAAATAATAATCACTCTTCAGTCAGAGAACTCATTACTGTCAAATATTCTTTGGCATCAGACCTGACAGATCATCAAAGAAACTCTTTTAGTTTGATTGGCTTTAGATATAAAATCTCTGATCGAACTGCACATTTAGTATGGCTGGTTCGAAGCATATGAACAACAAAAGCCATTGGATCGAGTTATCCAGGGGATACCTCAATGCAATACCAAATTAGTGGCTGGCAGCCGCTTACCCAATTCATATGATATTGGGGTGGCAGGCGGAGTGGGAACACGCGTGTGGCGTTGCGACCCAACGTCGAACATATGGCGAGTGCCACCAGATGCAGCTTGATGGCGGCAATGAAGATTCCCGGGATGTATTCCCGGG…
DN26895_c0_g1_i1	Trinucleotide	(GGA)7	21	840	860	TTCTTGAATTGGACGAGGCT	GAGAAAGAGAGGGAAACCGC	744	20	942	20	59.813	60.328	199	DN26895_c0_g1_i1 len=964 path=[2047:0-192 944:193-200 952:201-257 1009:258-297 2309:298-325 1077:326-615 1367:616-661 1413:662-718 2337:719-742 1494:743-963] [-1, 2047, 944, 952, 1009, 2309, 1077, 1367, 1413, 2337, 1494, -2]	TTGAAGAGTACCAATACAAGAAACAAACTAACATTGCAACACATGGATAATTAATGGGTAAAGCTACGGCAGGGGAGACGAAATTCTCCCCAGAAACTCCTGAGTCCTGAAATCCTCCCACCACACCCACATCTGACGAAACAACAGCAACACACGATAGGCAAGAAATTAACTGCAGCTAAGATAGCAACAATTGATTGATTCCAGGCAGAATTAATAAGGAAGCTGAAGAAACGGACGGAGGAGGCAAGCAGTGTCTAGAGGAGACGCTGGACCAGAGACCTCTGCCTCTGCAGCCTCATTTCCTCGTAGAACCGCTGGATGAACCGCTCCGCCCGGCCGTCCACCTCCTCATCCCCATCCTCCTCCTCTGCCGCGTCGTAATAATACTCCTCGTCA…
DN26939_c0_g2_i3	Dinucleotide	(GA)20	40	728	767	GAACTTGCACGAAGGTGACA	CCAACCCCCTTCTCTCTCTC	686	20	868	20	59.88	60.186	183	DN26939_c0_g2_i3 len=898 path=[265:0-158 401:159-330 573:331-424 2319:425-448 691:449-477 2317:478-501 744:502-553 796:554-715 2318:716-739 982:740-749 134:750-751 134:752-753 134:754-755 134:756-757 134:758-759 134:760-761 134:762-763 134:764-765 134:766-767 135:768-897] [-1, 265, 401, 573, 2319, 691, 2317, 744, 796, 2318, 982, 134, 134, 134, 134, 134, 134, 134, 134, 134, 135, -2]	AGGGGTGGCCTACACTACAACAAAAGTGACCTGTAGCAGCGAGGCAAAAACCACTGTAGCGGCAGGTGGGCCACCCTTCTGCTATGCAAACACCGCTAAAAAAAAGCTCTAGCGGCGGTTGATCCCATCTTCAGGACAACTTCACCCGCCGCTACCCATGAACCCAAAAACAAAAAAAAAAAAGCCCGCTGACTCGAACAGCCCATGCCCAGATCCACGGGCTCAGGCCTGCCCGAATCTCAGAGAAGCCCATCTCGCGCGCGTTAGGAGCCGCCGCCGCTGGGGAGCCCGCGCGCGCCGCCTGCCACCAGATCCGGTCGCCGCCGCCGCCAGGAGCTCGCGCGCGCCACCTGCCGCCGGATCCGGTCGTCCCCGCCGCCGGGGAGCCCCCGCGTGCCA…
DN26955_c0_g1_i1	Tetranucleotide	(CCCG)5	20	308	327	TCAACACCTCTGCTCCTCCT	CTGAGGTCGCCCTCCTCT	232	20	424	18	59.986	60.503	193	DN26955_c0_g1_i1 len=958 path=[936:0-533 1447:534-545 1459:546-557 1471:558-569 1483:570-737 2045:738-761 1675:762-827 1741:828-957] [-1, 936, 1447, 1459, 1471, 1483, 2045, 1675, 1741, -2]	AAAAATTATGCCAATTACCATAAGTATATTATTACTTGTTGTAATATGTATCAAAGCATCTCCAGCCGAGCCTGCAAATTTGGATCCTGCAAACTCCATTTATAGGCCGGCCTGTAAAAATTTGGACCCCAAAATATGATCCCAACTCCAGTGGCAAATAGAGTCCAAGCCCCTATTTTTCTTTCCGACAGGTGTTGGCAACCTGTCAAAGACTCATTCCATTTTCAATTCTTCAACACCTCTGCTCCTCCTGCTCCCGTCTCCGACGCCGCCGTGCCGTGCAGCCTGCTACGGCGCCGCTATGCCACCCGCCCGCCCGCCCGCCCGCGCTGAGCTGGATCCGGCGCCGCCGTGTCCCGCCCGTCCCCGTCTTGTGGGCCCCCATCGCCCGGACCTGGC…
DN26961_c0_g1_i1	Dinucleotide	(GA)7	14	477	490	GTCGGCGGGTTAATCTTGTA	CGACCCAAAACTCCACGTAT	369	20	541	20	59.96	59.853	173	DN26961_c0_g1_i1 len=612 path=[1183:0-64 45:65-125 106:126-207 188:208-229 210:230-231 212:232-253 234:254-282 263:283-318 299:319-418 399:419-482 463:483-611] [-1, 1183, 45, 106, 188, 210, 212, 234, 263, 299, 399, 463, -2]	TGCGCCTCCTCAGGCGGGCTCCTCGCCTCCGCGCCGCGGACTGCGCTTCCCGCCGCGGCCGTCTTCTCCCCGCCGCCGCCGCGCGGCCACAGGCGCAGCAGCGGCGCGCGCGGCGGCTGCCTCCGCTGCTGCGCCGTCGGCGGCGGCGGCACCGATGCCGATGCGACCGGAGGCTGGGGCGGCGCCGCGCCGCCGCGCATGAACCTCAAGGCGTCCATGGCCCCCCGGCGTGCGCCTCCCCACGTGACGTGGCTTCCTCTGCTCCCGTGCTGCCGCCTCCGGGTCCTTGGGCGGTCGAGCCTCGCGGATTAGGCGCTGATTAATAATAGCGCGGTCAAGTTTAGCAGGACGGCACGACTGATGATGGCAGTCGGCGGGTTAATCTTGTAGCTCACGCGA…
DN26989_c0_g3_i1	Trinucleotide	(CCG)5	15	717	731	ATGTCCTTCCCTGGACACTG	CTGTTCGGGTACCAGCCTT	685	20	884	19	59.962	60.119	200	DN26989_c0_g3_i1 len=1069 path=[2240:0-251 1194:252-312 1255:313-443 1386:444-506 1449:507-603 1546:604-616 1559:617-747 1690:748-773 3285:774-797 1740:798-994 1937:995-1068] [-1, 2240, 1194, 1255, 1386, 1449, 1546, 1559, 1690, 3285, 1740, 1937, -2]	ACACCCGGAAATACAATCTTTCCATACACGACGCTATTCCGATCTGTAGTTTTATGATAATTTTGACACACATTCTATAATTTTGTGAAATTTACTCAACTATAAATCACAAGAGGCTACAACGAGCGCACACACAAGTTACCAACCACATCGTGAGACACACATAACCCACACCGATAAATTTTGGACTCGTGTTTCCCAAGCGAGTCCAAAATGGGTGGAGACCACCTCGTACTACCTCGGTCGGTCACATGGCCGTGCCTGAATCACAAGCTATAGCACGCCTACCCAGGACAGTGTGCCAGGTCAGGCGCCAGACATGCGACCTGAAGCTCGCCCACACGGACCACAGAAATAAGTGGCCGACAACACAAAAAAAAAAAAAACACAGAACACAGG…
DN27018_c0_g1_i1	Trinucleotide	(GAA)7	21	54	74	CTTCCTCCACCACCTTGTTG	GAGAGGCCAATCGAAGAAGA	21	20	112	20	60.536	59.508	92	DN27018_c0_g1_i1 len=601 path=[579:0-137 694:138-170 727:171-352 1344:353-376 933:377-439 1343:440-463 1020:464-496 1345:497-520 1077:521-600] [-1, 579, 694, 727, 1344, 933, 1343, 1020, 1345, 1077, -2]	GGCGGCGCGGCGACATCTTTGCTTCCTCCACCACCTTGTTGCGTTGTGTGGCGGAAGAAGAAGAAGAAGAAGAATCCCAGGAGGAGGAGGCGCTCTTCTTCGATTGGCCTCTCGTGCACGGCAGGCACGACGGCGTCCCTGAAGATGAGGGTGCTGGAGGACGAGCTCTTCCCCTCCACCCCCGGCAAGGTGAAGATCGAGCGCGCGGGCGGGGCCATGAACCGTCAGCTCCACCGCTGCTTCGCGTCCACGAGCACCATGTTCCTCTGGGCGCTCTTCCTCGTCGCCATGACGGCCTCCTACCTCAGCTTCCAGTCCTTCGTCGACACCTCCCACAAGTACTTCGCCGCCTCCTGGGGCGGCCTCCACTGGGAGCGGCAGATCCGCGCGTCCGCCGCC…
DN27033_c0_g1_i2	Dinucleotide	(GA)7	14	156	169	GAATCCAGAACCGAAGGACA	GCCACGATTGCTTTTAGGAA	125	20	233	20	60.05	60.209	109	DN27033_c0_g1_i2 len=1293 path=[1:0-483 462:484-510 3641:511-628 589:629-784 745:785-831 792:832-845 3901:846-869 830:870-881 3902:882-905 866:906-906 3900:907-930 891:931-933 894:934-980 941:981-1292] [-1, 1, 462, 3641, 589, 745, 792, 3901, 830, 3902, 866, 3900, 891, 894, 941, -2]	AATTGATCTATGACGTATCGCCTAGCCCCGCATCGCCGGCGAGAACCAGTTCCTGTTGATCCCGTAGACTCAGCGCGACTGTGCGAGGCACGATCGATGAGTCGCCGGAGTAGCCGATCGAACCAGAATCCAGAACCGAAGGACACCGACCGTACGAGAGAGAGAGAGAGCAAGAGGAGGAATATCGAATATGCGATGGACAATTCTGTTTTTTTTCCTAAAAGCAATCGTGGCCCTCCAATCTAACCGTAACGACTAGGATTCGAGCTAATGCTGTGAAGGTGTTCTCTGCATTAACAACAACTAATGCAGAGGATCTGGATCCGAAATTTAGACATTATTGCCCAGAAGATCCATCAGATGCTGGTGCATCGGTATACTCAGGAGTTGGATTTTCGG…
DN27037_c0_g1_i1	Trinucleotide	(GAT)6	18	1630	1647	TGTATTTAGGAGATGGCGGG	ATCACGGGATACAGGCTGAC	1479	20	1669	20	59.916	59.957	191	DN27037_c0_g1_i1 len=1857 path=[1:0-312 291:313-1026 1005:1027-1033 4245:1034-1057 1036:1058-1086 1065:1087-1102 1081:1103-1224 4001:1225-1286 1264:1287-1293 3715:1294-1335 1313:1336-1375 4244:1376-1399 1377:1400-1856] [-1, 1, 291, 1005, 4245, 1036, 1065, 1081, 4001, 1264, 3715, 1313, 4244, 1377, -2]	TTTCTTATGTTTTGATATTTAATTTACAACAATCGATCAATGACAAAGAAAAGAGATTGATGACATTTTTGTGACAGCTGAAGATTTAGATTGTTAAGCTTTACAATGACCAAGCTAAAACACAGCCAATGGAAATTGTTACCAATCATTCAATTCAGATTGTGTATATAAGTATAACAAACTAGTTTGCATAATTTATGGAAAACAATTCTTAAAAAGAACTTAAGGGAACCTCGTTATGTGGTGATTACCAACAGGGTACGATCACTCCGGGGCCCCTCCTACACGCGCACAGGTGGCGCAAACAGTAAACCACCAAATTTAGATTCAATTCAAATAGTTAAACACTCCCGCCTCGAAGCCGTCCTACAAATGGCGGCCTCCGATATGCATTAACAC…
DN27040_c0_g1_i1	Trinucleotide	(TCT)8	24	741	764	CATCTGCACCATGCTCTCAC	AGAAGAAGATGACGACGACGA	633	20	787	21	60.436	60.005	155	DN27040_c0_g1_i1 len=811 path=[792:0-121 891:122-179 949:180-296 1066:297-485 1255:486-545 1315:546-593 1363:594-692 2285:693-749 1522:750-810] [-1, 792, 891, 949, 1066, 1255, 1315, 1363, 2285, 1522, -2]	TATTGATCTCGCATACGTGTACAGATAACACCTACACAGACACTGGTCATATTGGACTCGAGGACTCACTTTCACCTCCACATCCTACCGTGGATCAACGATGACCTTGGTGCAAAACAAAACAAGGGCCACACAAACACATAGTACTCTGTACACTGAATATATTCTTAATTCTAGATAAAAAAAAACAAAAATAATAAACACTGAAAAAAGAACTAGGAAACGACGAAACGAGGAACACGACAAGGTGGTCTATACTATGCACGGGTCTACCTCAACAATATAATTGTGTGATTAACAGAGATCATAATCTTCTGCACCAGTAGCATCTTCTGCCCCTCCTCCTTGGAGATCGATCCTGCCACCACCACACAGCGACGCTTGCCGGCCGCTTGGTCG…
DN27052_c1_g1_i1	Trinucleotide	(AGA)5	15	77	91	AGAAGCCTGCTGTGGACACT	ACATCCTCGCTTCCCTTCTT	46	20	112	20	60.057	60.212	67	DN27052_c1_g1_i1 len=632 path=[610:0-73 661:74-133 1753:134-157 745:158-232 1755:233-256 844:257-319 907:320-338 926:339-367 955:368-391 1756:392-415 1003:416-461 1049:462-525 1754:526-549 1137:550-631] [-1, 610, 661, 1753, 745, 1755, 844, 907, 926, 955, 1756, 1003, 1049, 1754, 1137, -2]	GTTGACGCTGATGGTGACAAGAAAAAGAAAAAGTCCAAGGAGAGCGAGAAGCCTGCTGTGGACACTGCAGAAGGTGAGAAGAAGAAGAAGAAAAAGAAGGGAAGCGAGGATGTTGCCATGCAAACTGAAGAGTCCGGTAAAAAGGACAAAAAGAAAAAGAAGAAGCATGCTCATGAGCTCATCAATCATCATGAGCCGATCTTGTCTAGGCTGTCGGCGACGGCCTTCATCCTGGGCCGCATCTCGGGGTCCACCTCCGTGCACGCCAGCGCGACGTGGAACGCGGCCACCACCTCCTTCTTGGGCAGTGGCGGCGGCGGCGGCGCGCCGCCGGGCCCGGCCCGTAGCAGCGCCGGGTCCACCATCTCCGCGACGGGCCGCGCGTCCTCCTCAAACCCG…
DN27052_c1_g1_i1	Trinucleotide	(GGC)5	15	310	324	AGCCGATCTTGTCTAGGCTG	GTCGCGGAGATGGTGGAC	193	20	373	18	59.598	62.749	181	DN27052_c1_g1_i1 len=632 path=[610:0-73 661:74-133 1753:134-157 745:158-232 1755:233-256 844:257-319 907:320-338 926:339-367 955:368-391 1756:392-415 1003:416-461 1049:462-525 1754:526-549 1137:550-631] [-1, 610, 661, 1753, 745, 1755, 844, 907, 926, 955, 1756, 1003, 1049, 1754, 1137, -2]	GTTGACGCTGATGGTGACAAGAAAAAGAAAAAGTCCAAGGAGAGCGAGAAGCCTGCTGTGGACACTGCAGAAGGTGAGAAGAAGAAGAAGAAAAAGAAGGGAAGCGAGGATGTTGCCATGCAAACTGAAGAGTCCGGTAAAAAGGACAAAAAGAAAAAGAAGAAGCATGCTCATGAGCTCATCAATCATCATGAGCCGATCTTGTCTAGGCTGTCGGCGACGGCCTTCATCCTGGGCCGCATCTCGGGGTCCACCTCCGTGCACGCCAGCGCGACGTGGAACGCGGCCACCACCTCCTTCTTGGGCAGTGGCGGCGGCGGCGGCGCGCCGCCGGGCCCGGCCCGTAGCAGCGCCGGGTCCACCATCTCCGCGACGGGCCGCGCGTCCTCCTCAAACCCG…
DN27067_c0_g1_i1	Trinucleotide	(TGG)6	18	737	754	ATCCTCCTTTTTCAAACCCG	GACCACCGACGACGACTC	656	20	775	18	60.291	60.262	120	DN27067_c0_g1_i1 len=777 path=[1:0-308 287:309-314 1551:315-356 335:357-367 1662:368-436 415:437-776] [-1, 1, 287, 1551, 335, 1662, 415, -2]	ACCAGCGTGCCCGTGGACAGCGCGATCCCCATCTGCAGCAGCTGGTTCTGCTTGTCGTCCAGCATGATATTGATGTAGTCCTCCGTGTCGTCCACGTACTCTCGCAGAGTTGAGAGCTTGTTGAGGGTGCCGTCGATCTGCACAAAGTAGGCCTCCAGGAGGATCTCCAGGTCGTCGATTCTGGGTGCGAAGCCGACGGAGGTCTCGCTGCCATTGCCGCCCTCGGACGATCCGTCGGCTTGTTTGACTTCGTCGTCGTCGCTCTCTTTGTAGAATTTGATCGGTCGTTGGCTTTTGTTGTGGTACCTCGATGAGCGGTCAGCTGCCTGGTAAACAAGCTTCTCCGTGAGGTGCATGGCGGCCATGTCTTTGTCGTCATCAAGCAAGTGTTCTAGTTCG…
DN27091_c0_g1_i3	Trinucleotide	(GCT)5	15	258	272	ACTATTTTACTCACCGCCGC	TCCTACATGTCTACGCACGG	181	20	347	20	59.252	59.74	167	DN27091_c0_g1_i3 len=509 path=[470:0-77 525:78-110 558:111-137 967:138-165 613:166-175 1441:176-199 647:200-241 995:242-284 1038:285-319 752:320-351 1356:352-406 837:407-508] [-1, 470, 525, 558, 967, 613, 1441, 647, 995, 1038, 752, 1356, 837, -2]	GCCTCCATGCTGGACGAGGCCATCCACTACGTCAAGTTCCTCAAGTCGCAGGTGCAGTCGCTCGAGCGCGCCGCCGCGGCCACCCACCGCGCCGCGTACCCGGCCTTCCACGCGCCGTGGCAGTTCGCGCTCCCGCACACCGGCGGCGACATGCTGATGTAACACGAAACGTCGTCTCGTGACTATTTTACTCACCGCCGCGCGCGCGTCGTCGGTCGCCTCGCCGTTGTCTTCTTCCATCGCGGTTGGTCGTCTCCGCTGCTGCTGCTGCTACTGTCGTCGTCGTCGTACTAGTGTTTGTGTATGTGCACCAGTGCACGATCACGTGCCGTGCGTAGACATGTAGGAACCTCTGTTCGATACATTTATTGCTGTAGTCGCATACGACGTGGTTGCTCC…
DN27102_c0_g1_i1	Trinucleotide	(ATG)5	15	53	67	ATGACGCGGGTGTGGTATAG	GTGCTTGTGTGTCTGCTGCT	22	20	127	20	60.796	60.26	106	DN27102_c0_g1_i1 len=747 path=[1:0-421 1645:422-445 424:446-487 466:488-517 496:518-538 517:539-693 672:694-694 673:695-696 672:697-697 673:698-699 672:700-700 675:701-746] [-1, 1, 1645, 424, 466, 496, 517, 672, 673, 672, 673, 672, 675, -2]	GTTGCATCGCATGCATGTCATAATGACGCGGGTGTGGTATAGTACGTACAACATGATGATGATGATGACATATATTGACGGTGATATGTAGTAGGTGCATGATCAAAGAGCAGCAGACACACAAGCACACAGAGTAGCAAGGTAGTAGGTACACATGTACTTGTACTACATAGAGAACGAAAATCTACTAGAGTACGTATATAGGTGTGGATCTTGTCCCCTGTGGATGGATGGACACGTACACCGTGCTATACGAGAGAACGAAGCAGGGAAGAGAAGGATCATCATGCACACACACAAGATTACATGATCTTCCTCCACCGCCACCAACAAGAGCTAGGAAGGAGAGATGCATGTGATCTTCCTTGTAATTATTGAGGGAACAAGCAGGGGGATAAT…
DN27102_c0_g1_i1	Trinucleotide	(TCC)10	30	672	701	CAACGACGACCACTAGCTGA	GGAGGAGGCAGCGGTAGT	651	20	721	18	60.049	60.372	71	DN27102_c0_g1_i1 len=747 path=[1:0-421 1645:422-445 424:446-487 466:488-517 496:518-538 517:539-693 672:694-694 673:695-696 672:697-697 673:698-699 672:700-700 675:701-746] [-1, 1, 1645, 424, 466, 496, 517, 672, 673, 672, 673, 672, 675, -2]	GTTGCATCGCATGCATGTCATAATGACGCGGGTGTGGTATAGTACGTACAACATGATGATGATGATGACATATATTGACGGTGATATGTAGTAGGTGCATGATCAAAGAGCAGCAGACACACAAGCACACAGAGTAGCAAGGTAGTAGGTACACATGTACTTGTACTACATAGAGAACGAAAATCTACTAGAGTACGTATATAGGTGTGGATCTTGTCCCCTGTGGATGGATGGACACGTACACCGTGCTATACGAGAGAACGAAGCAGGGAAGAGAAGGATCATCATGCACACACACAAGATTACATGATCTTCCTCCACCGCCACCAACAAGAGCTAGGAAGGAGAGATGCATGTGATCTTCCTTGTAATTATTGAGGGAACAAGCAGGGGGATAAT…
DN27126_c0_g4_i2	Tetranucleotide	(AGAT)13	52	69	120	GAGCGAGGGTCATCAGGTAG	CGAGATGAGCATCTTGGACA	7	20	205	20	59.827	59.942	199	DN27126_c0_g4_i2 len=849 path=[2452:0-90 763:91-92 761:93-94 763:95-96 761:97-98 763:99-100 761:101-102 763:103-104 761:105-106 763:107-108 761:109-110 763:111-112 761:113-114 763:115-116 761:117-118 763:119-120 764:121-136 780:137-164 808:165-168 3154:169-192 836:193-236 2209:237-241 2214:242-260 898:261-285 2281:286-346 1002:347-602 2637:603-691 1362:692-792 3153:793-816 1487:817-848] [-1, 2452…	GATTGAGGAGCGAGGGTCATCAGGTAGCAAATTCATCATCTGGTATCTCAATTTCAGAAGCACAAGTAAGATAGATAGATAGATAGATAGATAGATAGATAGATAGATAGATAGATAGATACTAGAGGAGGATGCGGTCGAGCTTGATCGCCCTGTACATCACCATCTGCTCCGTGCTGTTCATCGTGTCCAAGATGCTCATCTCGTTCCTGCTGTACAAGAAATGGGCGCGCAAGACCAAGAAGAGGATCATCGAGAACAGCCTGGAAGGAGGCAAGATGGTGATGTTCCGGGCGGCGGCGACGACGAACAAGTCGTTGTTCTTGAGCATGATCATGGGGCTGAGCAGCAAGGACATGATCGGCTCCGGCGGGTACGGCACCGTGTACAGGCTTCGGG…
DN27132_c0_g1_i1	Dinucleotide	(CT)6	12	849	860	CAGTTAACGCCTCAACGCTC	AAGGATACGCTTGACGGAGA	806	20	945	20	60.964	59.836	140	DN27132_c0_g1_i1 len=1305 path=[1283:0-591 1852:592-665 1926:666-703 2724:704-772 2033:773-778 2565:779-823 2084:824-830 2091:831-876 2137:877-885 2146:886-947 2208:948-971 2232:972-1021 2282:1022-1175 3169:1176-1201 2462:1202-1211 3220:1212-1236 2497:1237-1304] [-1, 1283, 1852, 1926, 2724, 2033, 2565, 2084, 2091, 2137, 2146, 2208, 2232, 2282, 3169, 2462, 3220, 2497, -2]	TAGCACACTAGCAGCTATTCTTAAGACCCCTGTATACTATAATGCACCCATACAATGCTATTCTGTCTCTCATAAAAACAAATTTGTTGGTACCCTATGGAGTGTGGACATTAGATGGCAATTGTTCAGATCATTCTAGCATGACAAACACCACAATGCACAATACACTAGTGCGCATAACTTCAAGCACAAGTCTAGAAACAATTCATAAGGTAACCATCAATATTAGTTAAACAGCGTCAGCATCTTTCCTTGTCCTTCACTATGGTTCATCTCAGAAGCCTATGCTGTACACCTCAGCGTCCTCAAAAATTCACGTCTCTGACTCAGACTTGATTGGCCAAATCCCCCTCTGACAATGCATTCTGATTATTCTAAGAACTAGCAACAAAACAGAAA…
DN27140_c0_g1_i1	Dinucleotide	(TA)6	12	379	390	GCTCAGTGAGGGATTTCCAA	GACCCTGAACGAAACCAAAA	333	20	455	20	60.195	59.948	123	DN27140_c0_g1_i1 len=746 path=[724:0-196 898:197-199 901:200-223 925:224-247 949:248-280 982:281-307 1009:308-317 1529:318-367 1069:368-368 1070:369-402 1104:403-745] [-1, 724, 898, 901, 925, 949, 982, 1009, 1529, 1069, 1070, 1104, -2]	AAAATTTACAACCTGTTTGTGGCAATCAAAACACAACATTTAGCAAAATTCTCTAGGCACACAATAATTCAAAGGGGAAAAGAAGACAATTAAGTTATATGACAAATATCAGATAACTCCAACTGGTAATCATGCTATTTTATGCCACCCACTTACTATAAAATACCCATGATGTATTCAGTACCATCCACCTTGCCTTTTAACAGTATCTATGAATGATTGGATATTGTTTAGTTGAGAATAACTTTTGGAATATAAAGAAGCCATTTGTCAATATCAGGATCAGTATCTCAGATCTGTTCATGGGCCTCTTGGCCCAGTTAGATTTTCTAGGCTCAGTGAGGGATTTCCAACAAAAATATGGATAATATTTTTTATTATATATATATATGTGCACTA…
DN27160_c0_g1_i1	Trinucleotide	(GCG)6	18	215	232	CAAGCCAAGGAAGCAGACTC	GTCACGAACGTCAGGCAGT	131	20	326	19	60.134	59.888	196	DN27160_c0_g1_i1 len=541 path=[1:0-440 2247:441-464 443:465-540] [-1, 1, 2247, 443, -2]	CGCAAGTGCAGCTCCAGCTCGGTACAACGCCTCTCGCTAGGTATACACGAACCGTATATAAGCACAAACGCAGCAGCACCAGGAGAGGAGAGGAGAAGAGGAATACTTGCCCTTGCCCGCGAGCACCAGCACAAGCCAAGGAAGCAGACTCTAGCTTATGGGTATGGCGACGCTGCGGTTGTTCGCGGTGGCCGTCGCTCTCGCGCTTGGGATAGCGGCGGCGGCGGCGGCGCAGGGCCCCGCCGCCGCGCCGGGTCCGGCGCCCGGGATCAGCGATGAGTGCATGAACGCGGTGCTCAACATGTCGGACTGCCTGACGTTCGTGACGGCGGGGAGCAAGTCGAAACAGCCCGACAAGCCGTGCTGCCCGGAGCTTGCCGGGCTGCTCGAGTCCCACCC…
DN27169_c0_g1_i1	Trinucleotide	(CTC)6	18	974	991	AGTATTCTTCCTCCGGCGAT	CAGCTGTCGATCGAACCAA	897	20	1016	19	60.06	60.975	120	DN27169_c0_g1_i1 len=1028 path=[1:0-325 304:326-326 305:327-339 318:340-340 319:341-869 848:870-893 872:894-903 2199:904-927 906:928-1027] [-1, 1, 304, 305, 318, 319, 848, 872, 2199, 906, -2]	CAAAAATTGTCCGGAGAGAGTATGCTTTTGAGTTTTTGACCCCAAATACAACAACGGAAGACAATAATAACACCACGCTGAAATTTGAAAATAACGACTTAATTACATTTTCCTACTCCAAACTCTCTGAGATTGTTCTCTGTATTTCTTCAAAATGAAAAGAAAAAAAAGAACTAACTGGAAAATTATTTTGTTGCAAAAATTGGAAGAAGAAATTTGACTGCACTCCTGATCTCATTCTGCACCTCCTGCCAGTGATTCAATTGCTCATTGGCGGCTTCAAACGCCTCATCCCTACTATTACATGGTACCATAGAAAAAAAAAAAAGCGAGCTTCGCGCAAAAAGATCATAAGCGTCCCATTTCACGACGTACGGAATACACGAGCACGCCGGCGCT…
DN27188_c0_g1_i1	Trinucleotide	(GTG)6	18	482	499	GCGAGGCGAGTCTATGGTAG	ACTTGCAGGAAGAAGCTGGA	462	20	611	20	60	60.134	150	DN27188_c0_g1_i1 len=1458 path=[1436:0-326 1740:327-381 1795:382-382 1796:383-408 1822:409-467 1881:468-497 1911:498-527 1941:528-602 2016:603-852 2266:853-923 2337:924-936 2350:937-968 2382:969-1161 2575:1162-1214 2628:1215-1457] [-1, 1436, 1740, 1795, 1796, 1822, 1881, 1911, 1941, 2016, 2266, 2337, 2350, 2382, 2575, 2628, -2]	AGCAGCTCAATGTCATTATCTCAGAGGCAGAGTAAAATGTGCAGACACAGTCACTGCTGCTAAGAGTAGCAAAGAAAAAAAGCGAAAAAAAAAGGATGGGGGCACACTGGCCAGCAGCCTTAGGATCAAAACTACAGTGCTAAAGGCAGGCAAGGCGACCTCACTCTTTCTAAAAAGCCCAGATCTCTGCAGGTTTCCAGGACTAGCGACAATGACCCACCATGAGCTGAGCACCGTTTCTTCTTCAGTCGCTGAATCAAAACACAACAGACTGATGACGACGGCGACGTACGGGCACCGGTGATCGATCGTCCAGGATCAACTATCTATCCCCTTTTGTGGTGGAAGGAGGAAAAATCCGGCGCGTTATTTGTCGCAAGAAACGGTGCAGGAACCGTA…
DN27203_c0_g1_i1	Trinucleotide	(AAT)5	15	181	195	AGCTGAGGGTTCTGGACTCA	GGGTCATGTTTGTGGAATGA	123	20	322	20	59.986	59.193	200	DN27203_c0_g1_i1 len=3965 path=[3943:0-440 4361:441-605 8807:606-629 4550:630-1176 5097:1177-1814 5735:1815-1831 5752:1832-2345 6266:2346-2533 6454:2534-2553 6474:2554-2956 8808:2957-2980 6901:2981-3851 7772:3852-3964] [-1, 3943, 4361, 8807, 4550, 5097, 5735, 5752, 6266, 6454, 6474, 8808, 6901, 7772, -2]	CCATTATTGGGGAACGGGTAGGCTATGGTAGCATATAATAATTATTGTGTTATATTTAAGCTGGTCTACTGTTGTTCTGTTCTCCTTAGGCTCAAAAGTTCCTAAATATATTGAAATGATTGAAGCTGAGGGTTCTGGACTCAAAATAGTATGCATTTGAGATTGACCCAAAATCTACAAAATAATAATAATAATTAAAAGCTCTATAGCACTGAGTTTAAATATAAAAGCATTATGCATCAAAGCTGAATTTCATTCCAGAATCAGATTGTATTAAACAGCCAGCCAAAATAAATATGAATGTCATTCCACAAACATGACCCTTACAACACAACATAAAAAAGTTGGAGCAATTTCACTACAGTTTATTCATCATTGCTGTCAACCTCAAGCGTGGCA…
DN27252_c0_g1_i1	Trinucleotide	(CCA)5	15	729	743	CTCACATGCACACAACCACA	CGTTGTTGACGAGGGATTTT	688	20	824	20	60.209	59.971	137	DN27252_c0_g1_i1 len=1150 path=[1:0-208 187:209-557 2641:558-581 560:582-618 2640:619-642 621:643-775 2639:776-799 778:800-884 2289:885-905 2310:906-918 897:919-1039 1018:1040-1046 1025:1047-1063 1042:1064-1149] [-1, 1, 187, 2641, 560, 2640, 621, 2639, 778, 2289, 2310, 897, 1018, 1025, 1042, -2]	CGAGCCTCTTCATCGATCTTCATCTTCGAATTTCCCCATCCTATCTCGACTCCCGCGCCTGCTTCTCTTCTCTGACGACGATGGTGCAAGCAGTAGGGCGGCGCGGGCTGGCGCGCGCGAGCAGGACGCAGCAAACGCGAGTGCAACCAGGTTTGCGAGCGGCTGGAGCAGCGACGCGTTGCAGGCAGCAAACGGGTGGCCATTGCCTAGTACAAAATCAAATTTATTTGACAAGTTCAATGTAATTTTATTTGGATATTTCATTTCAGTTAGTACAAAATTAGTTCCAAAGTTACATTTCAAAACAATGGTAAAAATACAATATATCACATTAATATTGTTGTAGAATCATAGTAAAGGGCAATTGTATCTTTTCCAATCAAAGTTGACACTGTTATG…
DN27268_c0_g1_i1	Dinucleotide	(TG)7	14	697	710	AATGCCTGTTAACGACGACC	ACGAACAATAACCTCGCTCG	541	20	737	20	60	60.27	197	DN27268_c0_g1_i1 len=784 path=[1771:0-188 832:189-196 2127:197-220 864:221-379 2128:380-403 1047:404-425 1069:426-449 1093:450-484 1439:485-529 1185:530-543 1199:544-609 1265:610-783] [-1, 1771, 832, 2127, 864, 2128, 1047, 1069, 1093, 1439, 1185, 1199, 1265, -2]	GGTAAGAACCCGCGCCGCACGTCGGCGTCGTCGCCGCGCTCCACCAACAGCGGCAGCACCAGCCCCACGGCCGCCACGACGACGACTACGACTACGAGCACGCACGGCACCACGTCTTCATCTTCGTCGAACAACAACATCGCCATCAACAACAACGGCTGCGTGGCGATCCCCTTCTCGACGGTCGACGTGGCGCCACCGGCCCCGATATTCGCGGACCAGGCGGCGGCGCTGGCCTCCCTCTTCGCGCCGCCCCCGCCGCTCCCGGTCTTCAGCTTCACCACGCAGCAGCAGCCGCAGCCAAAGGACGAGCTGCTGCTGGCGGCGGCGCGGCCAGTTGACGATGCCACCACGACCTCGGCCGACATGGCGCCGTTCACGTCGCTGGACGCTGGGATC…
DN27283_c0_g1_i1	Trinucleotide	(GAG)5	15	173	187	TACGGCGAGGATAGGCTG	GGCTGGAAGTAACCTCCCTT	136	18	335	20	59.924	59.576	200	DN27283_c0_g1_i1 len=789 path=[767:0-121 866:122-156 901:157-157 902:158-197 942:198-224 2796:225-248 993:249-251 996:252-347 1092:348-392 1137:393-474 1219:475-592 1337:593-761 1506:762-788] [-1, 767, 866, 901, 902, 942, 2796, 993, 996, 1092, 1137, 1219, 1337, 1506, -2]	TGTTTGCGTGCGCTGTGTGCTCTCTTCGCCTTCGCTTGCTTCGGTAGTCTCTGTACTCGCTGCGAGCGAGTGAGTGAGAGAGACACTGTTTTCAAAAACCTTCACCTAGAAGTCTCCGACGATGGAGGCGTTCGAGTACGGCGAGGATAGGCTGGCGACGACGATGATGGCAGAGGAGGAGGAGGAGGGGTGGCAGACGCCGAGGCGCGAGGACTGCCGCATCCCGGTGGTGCCGCCGTGCCCGGCGGCGCCGCCGAGGAAGAAGCCGGTGGCGATGCCGGAGCTCATCGGCGGCGGCAAGCGGCGGGACCCGCCCAAGGGAGGTTACTTCCAGCCGCCGGACCTCGAGTCCCTCTTCGTGCTCGTGCCGCCGCGGAGGCATCAGGCGGCCTCCACCTG…
DN27328_c0_g1_i1	Trinucleotide	(TAA)5	15	745	759	CGGATTGGTGAACTCAGGAT	TACGGTCGTAATCCCAAACC	688	20	849	20	59.927	59.685	162	DN27328_c0_g1_i1 len=1080 path=[1:0-416 2412:417-440 419:441-510 1475:511-847 506:848-850 509:851-1079] [-1, 1, 2412, 419, 1475, 506, 509, -2]	AGTTGGGGTAAGCTAGAGATTAAACTCGAAAGAACCCAAGCACAAGAGCAAAATAAACAAACACAAGAAACAAGGCAAAGAAGAAGATGGGTGCGAAAAGAGCAACAAAAAATAAGCAAACAAAAGAATAGAGGAAGGCAACGATGTGTGGCCGTAATTCACTTTGAAAATTGTCTCGTCGTCTTTTGGGGGCAACGCTGTACTTTATTTGAAGAAACAAGGAGATGTATACTATGATGGTATCTTTGTCTATGGTAGCTTGGTTTGAATTCTCAAAGGCTAGAAGTCTGCCACACCTTATGCAAACTCGTCAAAGAGAGGGATAGTGAACCTACTTCTGTTGTGGACTAACTTGGCCCCGTGCTTGCATCTTATTATGGATTTAATTATCATGGAACA…
DN27330_c0_g6_i1	Dinucleotide	(TA)9	18	903	920	GCCTGACTACTGGTGCGAAG	TTGAGCCCAATTTCATGTGT	859	20	970	20	60.996	58.976	112	DN27330_c0_g6_i1 len=1209 path=[1:0-506 2845:507-1138 504:1139-1140 506:1141-1208] [-1, 1, 2845, 504, 506, -2]	TGGATGTCTTGTGGGTAAAAAATCCCCATGAGAATCAAGCCCCATCCACGTCGATTCCCAAAGGAAAAAAGAATATCACCTCTAGACTCCGGGCGATATTTCCCATCCATCGTTCGCTCGATCTTGTCCCGTCGTCGCCACCCCGGTCACCGCCTCTGCCAGTCTGCCGCTGCTCGGTCGCCGCCCCATCCTCGGTCGCCGCCTCCGCCGTCCCGGCCGCCACCTCCGTTGCGGCCCCGGCCACCTCTGCCACCGCTCCGCTCCGCGCCGCCGCTCCGGTCGCTGCCTCTCCTCAGTCGCCACCTGCATTGCTGCCCCGGCCGCCACACCCATCGTTGTCTCAGTCTGCCCCGATCGTTGCCCCGCCTCGGTTGGTCGCCGGCTCCATCGCTACCCCAC…
DN27368_c0_g1_i1	Dinucleotide	(TG)10	20	102	121	TGATGTTTGCAAATGTCCGT	CAGAATTTCGCCAATGTTGA	31	20	217	20	59.972	59.664	187	DN27368_c0_g1_i1 len=1082 path=[1:0-92 2465:93-213 249:214-226 262:227-278 314:279-283 319:284-295 331:296-317 353:318-384 420:385-399 435:400-432 468:433-438 2239:439-501 3173:502-525 2326:526-551 590:552-1081] [-1, 1, 2465, 249, 262, 314, 319, 331, 353, 420, 435, 468, 2239, 3173, 2326, 590, -2]	AGTATCCTTACCATCGAGAGTTGATTTACTTTGATGTTTGCAAATGTCCGTTACCCCAGAATCAAGTTGTCTATTATCTGTGGGATTACCTGTGCAGTTTTTGTGTGTGTGTGTGTGTGTGAGAATTTTGTAATGTCTTTTACATTGTGCATATTCAACCGTTAAAATGATTTAAAGCTCACTCTCCAGATTTGTTATTCAACATTGGCGAAATTCTGAAAGTATGCTTGAAGCTTTTGGGGTTTTATAGTTAGCTAAAGATACCATACATAAGTGAATTAAGCACCTAACTGGACTAGCATTCCTGCCAGGTTTCATTAATTATCTGACATAGAAATATTACCTGTAACAAGAAGTAGAGATGTCCTTGTTTATCTCTCTTGTTCTGATGGAAATGTT…
DN27371_c0_g2_i2	Trinucleotide	(AGC)5	15	209	223	CAGGAGAGGCGCATAACACT	CAGGGTCTTCCAACTCAAGG	179	20	256	20	60.419	59.691	78	DN27371_c0_g2_i2 len=642 path=[1:0-175 154:176-196 175:197-290 269:291-333 312:334-381 360:382-481 460:482-537 2545:538-561 540:562-641] [-1, 1, 154, 175, 269, 312, 360, 460, 2545, 540, -2]	GGCGTGGGTACCTCTCGCCAGCGCCGGGGGTGCTGGATCTGGCTCCGGAGTACCGGCCTCCCGGGACAATAAGGTGGTTCTGTTCAAGTGGACCCCGGCGAACGGCGGCTCAGGTGGGGGCAGGGCTAGCGGCGGCGGCGTGGAGCCGGCGGCCACCAGGCGGCGCTACGTCCCGGCTGCAGGAGAGGCGCATAACACTAGCAAGAAGAGCAGCAGCAGCAGCGAGCTGAACTTGAACCTTGAGTTGGAAGACCCTGATGATGATACTGATGCTGATTTGAGCACCGAGGAACAACGCGAAGTGGATAACAATCCTCGTCCGGAAACCCGACTGAAGAGGAAAGCCTTTTAAGCTCTAATTAACCTCATCTTCCGCCTGACTGTCATGCAGCCTATTGT…
DN27387_c0_g1_i1	Trinucleotide	(TGT)6	18	608	625	GAGCTTCGTCTTATCCGTCG	CTTCCTTATTCCCCTCCCTG	506	20	663	20	59.978	59.89	158	DN27387_c0_g1_i1 len=1361 path=[1:0-245 3643:246-263 245:264-273 3062:274-322 310:323-362 3728:363-386 374:387-438 3159:439-522 507:523-526 511:527-718 703:719-796 3547:797-844 829:845-858 843:859-983 968:984-1036 3727:1037-1060 1045:1061-1351 1336:1352-1354 1336:1355-1357 1336:1358-1360] [-1, 1, 3643, 245, 3062, 310, 3728, 374, 3159, 507, 511, 703, 3547, 829, 843, 968, 3727, 1045, 1336, 1336, 13…	GACATGAGCACCATGCGCACCTCGGAATCATATTCAGAAACCTGCGTTGTGCGCACCACAAGCTGATACAGTAATAATAAGAAGGAAAAAGAAGAGAGATAGATCAACTAAGAATACACATGTATAGAAGTATATTATAAAACTGATCGATGAGGCAATAATTTGCCTTGATTTTGACTTTTTTTTTTTTGGGTTGATTGACTTGTTTATACACGGAAATCATCACCTAATACTGACTCCTCCACCGGGGCGACGTGGACACCTTCTTCTTCCTCCTGCTGCTGCTGCTTATTGGTGCGGCCGGCGAAGCGACGCACCGTGCGGTGTGCGATGGGCAGCCACCGGCGGTTGTCGTCCTCCCTGCTGGCAGCTGATGATGATGGGGTGAGCAGCCTTGGC…
DN27395_c0_g2_i2	Dinucleotide	(TA)11	22	1640	1661	GTGTTTGTTTGTCACTTCGCT	GACCTCAAAGTTCAGGAATGC	1489	21	1682	21	57.926	58.78	194	DN27395_c0_g2_i2 len=2510 path=[2594:0-294 8030:295-318 2890:319-361 2933:362-445 4552:446-720 4827:721-760 4867:761-780 4887:781-928 5035:929-972 5079:973-1876 1434:1877-1988 1546:1989-2394 1952:2395-2509] [-1, 2594, 8030, 2890, 2933, 4552, 4827, 4867, 4887, 5035, 5079, 1434, 1546, 1952, -2]	AGAAATAGGATTGCTATACATATAGCTAAGCTGCTGAATCACTTTCTTAATATTTACCATGTTGGTTGTCACCAGCATTGTTCTATTCCACTGCAATGACGTTGCACGGGAAAAGCAAGGGCGAAATCAATCAGCAACGATGCTAGGATTGAGACCGGACAAGCCTTATCTTTTCCACGGCTGTCATGCTTGTCCCGTTCGTTCCTCACTCTCACGTGGTCCCAGAATGAACAACTTCGTCACCGCGTTCTTTTTTTCTTCTCAGGAACTTCGTCGCCGCGTTGCATCATGTCCCCGGCAGTCGAGAAGAGGAGGACAATCACAAGCGTACATATTCAGCTTAAGCATTCCTCTCTACTCCTGATCGCAAGTCACTGTAGGATGGTGTGTCCTGGGCAA…
DN27406_c0_g1_i1	Trinucleotide	(CGC)5	15	55	69	ATCAGCACCATGATCACCAG	GAGCCGAAGAAGAAAGAAGGA	15	20	211	21	59.505	60.082	197	DN27406_c0_g1_i1 len=738 path=[716:0-109 803:110-232 926:233-266 960:267-276 970:277-304 998:305-320 1014:321-328 1022:329-331 1025:332-344 1038:345-355 1049:356-485 1179:486-737] [-1, 716, 803, 926, 960, 970, 998, 1014, 1022, 1025, 1038, 1049, 1179, -2]	GGACGCCACAGCATCATCAGCACCATGATCACCAGCATCACCACCACTACCCGGCGCCGCCGCCGCCGCAGCAGCAGCAGCACCACCATCAGCAGCAGCACAATGCATGAGTGAGTAGTAGCCAATGCAGGATCGGAGGATGCATCATCATCGATCATCTCTTAGATTATTTAGCTTCTGTCTTTTCTTTATCCTTCTTTCTTCTTCGGCTCTTGTAATTTCGTCAGTGACATTCTGGGTGTTAACTCATGCAGCGGTTAGGAGGCAGTAATGTGATGATCTCATCGATTTCAACCATAGAGCTCCACCCCTCATTGTGTTATTGGATAACCTTCATTAAGTTGGCCCTGCATTCATCTTTCTCTCTTAATGTCAACTGCATGTTACCAAACGTTAGGG…
DN27423_c2_g1_i1	Tetranucleotide	(AGAC)6	24	1478	1501	GCGGTGGTTTACACAAGTGA	CTCTCTGCTCTCTGTCACGC	1375	20	1553	20	59.615	59.023	179	DN27423_c2_g1_i1 len=1563 path=[1541:0-43 3544:44-67 1586:68-92 1611:93-167 1686:168-184 3546:185-208 1727:209-226 3548:227-250 1769:251-271 3545:272-295 1814:296-349 3547:350-373 1892:374-484 3543:485-508 2027:509-1562] [-1, 1541, 3544, 1586, 1611, 1686, 3546, 1727, 3548, 1769, 3545, 1814, 3547, 1892, 3543, 2027, -2]	AGCTGCCTGACGAGCATTGCCATCCGTCGTCCATAGGAGTTGGCATCAGACCACCTGACGGTGTCGCTCTCCCCCTGGAACCAGAGCAGCGCCCCGATGCGTCCGCCTGTCTCGACGGCGACGCGCGCCCGTCGCAGCATGTCGTCGTAGAGCTGGGTGCCTTTTCCCCACTCGGCCATCCGCGTCCCCCCGACGGCGCAGGGCACGAGGCCCAGGACTGGCGCGCCGGCGCGGCCGGATCGGAGGAGCGCGTTGGCGAAGGACATCCCGGGTCCGACCCCGACGGCGTGGTTGGCGGCGTCGATGCCGGCGTGGAGCGGCTCGTGCGCCTGCTCCCATCGGAGGTCCGGCGTGAGGCGGAGGATGGCGGAGGAAGGGGCGCAGTCGGGAGGGACGATG…
DN27441_c0_g1_i1	Trinucleotide	(GGT)5	15	687	701	AGGTACGCTGCTGACTTGCT	TGAAAATTTTGAGGCCAAGG	619	20	817	20	60.223	60.046	199	DN27441_c0_g1_i1 len=1166 path=[1261:0-909 2995:910-933 2172:934-936 2996:937-960 2199:961-961 2200:962-1034 2273:1035-1057 2296:1058-1108 2347:1109-1126 2817:1127-1165] [-1, 1261, 2995, 2172, 2996, 2199, 2200, 2273, 2296, 2347, 2817, -2]	GAATACACATAACACATAAGGTTTCCGTGCAACTAATTCTGGTCACAGTCATCTGCTGATTTAATAAATACTCAAGTCAAGGTTGAAGGTTCAGCAGGCCGGTGCCTAAAGTTATGAGAACATGTAGTTGCCATGTACTACTTTGAAAATTACAAAGAAGCATGATTGTACAACACATTAAGCATGTAGAGGGAGTTATGAGAATACAGTGGATTTTGATGGTCTAGGACCTTAATATTTATACTCTTAAATTATATTTCTATGTAGCTAAAGCATTTATCTCAAAAAAAAAAAGGGGACACGCTGAAGGAGTTCTCATTGATTCAAATGCAAGCAGACTTAGTAAATGTAGGACCGTGAAATTGAAATCACAACATCTGAGTTTTTGAGGATGAGTCA…
DN27454_c0_g1_i1	Trinucleotide	(CCG)5	15	83	97	TGGAGGAAATGAAGAGGGTG	GATACCAGCGCTTGCAGAC	50	20	202	19	60.042	59.568	153	DN27454_c0_g1_i1 len=1025 path=[979:0-145 2223:146-338 1271:339-339 1272:340-351 1284:352-375 1308:376-397 2746:398-421 1354:422-425 2745:426-449 1382:450-465 1398:466-567 1500:568-704 2747:705-728 1661:729-1024] [-1, 979, 2223, 1271, 1272, 1284, 1308, 2746, 1354, 2745, 1382, 1398, 1500, 2747, 1661, -2]	GGATGATCCCGTCTCATCTTACTTCATCCATCCAACCAAACATTACAGGATGGAGGAAATGAAGAGGGTGAGCCATTCCACACCGCCGCCGCCGCCGCAGTTCACGGTGCTCGGCAACGACGACCTCCTGCGCGAGATCCTCCTCCGCCTCGGCCTCCCCACCAGCCTCCTCCGCGCCGCCCTCGTCTGCAAGCGCTGGTATCGGCACGCCTCCGATCCGGACTTCCTTCGCCGGTTCCGCGACCGCAACCCGCCCCGTATCCTGGGCGTCTACCTTAACGCCTTGGGCGGGGGGTGCCCTCGGTTCTTCCCGATTCGCCCGCTCCCGGAGCTCGCCGCCACCGCACACCGCCCCGGCTCCTTCTTCGACGCCGTTGCGGGATCCACCGCGTTCATCGT…
DN27456_c0_g1_i1	Trinucleotide	(CGC)6	18	30	47	ATCGGCCGGCGTGTAGTA	AGAAGTCAAGCAGCACAGCA	9	18	180	20	62.567	59.929	172	DN27456_c0_g1_i1 len=872 path=[1:0-264 243:265-344 323:345-369 348:370-410 389:411-437 416:438-470 449:471-570 2194:571-594 573:595-599 578:600-674 653:675-871] [-1, 1, 243, 323, 348, 389, 416, 449, 2194, 573, 578, 653, -2]	GGGGTACCGATCGGCCGGCGTGTAGTAGGCGCCGCCGCCGCCGCCGCCGTAGCCAGACATGTCGTAGTCGTAGCCGCCCGCGCCGGCGCCGTAACCATAGCCGTAGCCGTAGCCGTAGCCGCCGTACCCGTACCCGGGGTCTCCCTGCATCTCGCCGCTAGTGCTGTGCTGCTTGACTTCTGGTTGTGTTTGTTGGAGAGTGGGACAACGCTAGGAAGATTTTGGCTTTTGATTTGGAAGGAAATTGAACAAGAATTTGAGGGCGCTTTGTCAACTAGAGCTGTGGGCTTTTTGTGGTTCGAATTCAAAATTGTGTTTGGTCAGTGTACTGGGATTGAGAGAGAGAGGGAGAGAATGAGGAGAGGAGTGTGATGGCCGAATCTACGTCACGGGCTTCAG…
DN27462_c0_g1_i2	Trinucleotide	(TGC)5	15	365	379	CTGCTGCTGCTGATGGTG	GAGCTCTCAAGACTCGGTCG	294	18	429	20	60.306	60.284	136	DN27462_c0_g1_i2 len=686 path=[1:0-134 1347:135-178 157:179-200 179:201-242 221:243-281 1189:282-315 303:316-421 1080:422-446 438:447-468 1391:469-514 1437:515-531 1454:532-600 1523:601-685] [-1, 1, 1347, 157, 179, 221, 1189, 303, 1080, 438, 1391, 1437, 1454, 1523, -2]	GAGGTCGCCCGCGAGCAGGAGGTCATCCTCCATGTCCTCGTAGGCGACGACGTGGCCCGGCACGGCATTGGAGAGGTTGAGCCCGGCTTCTTCCTCCTCCTCCTCCTCGGCGTCCGTGTCGACGAACATGCGGCGGAGCGCGCCGGCGAGACTGCGGTACCCGGTGTGGCGGCTGAGGTGGACGCGGTGGCAGATGCAGCGGCCGTCCAGGACCACGGTGACCGGCGGCACCACGCCCGCCGCCACGTCATCGTCAGCATCCTGATGCTGCACCGACAGCCGCAGCATCTTCCGCTGCTGCTGCTGATGGTGGTCGGACGACGACGACGGGCCCGACGGCAACGGCGGCCGCCGCTTCGCGTGTTGCTGCTGCTGCTGCTCGAAGCTGGCGCTGGTGCC…
DN27478_c0_g1_i1	Trinucleotide	(AGC)5	15	173	187	CCTCGATAAGTCCACCAACC	CTTCACGTCACGGTGTAGCA	128	20	290	20	59.405	60.928	163	DN27478_c0_g1_i1 len=613 path=[579:0-82 639:83-117 674:118-144 1157:145-169 1182:170-223 768:224-340 1395:341-388 933:389-403 1509:404-469 1014:470-612] [-1, 579, 639, 674, 1157, 1182, 768, 1395, 933, 1509, 1014, -2]	GAGATCGCATCTATTGGAAGGCTCCGCCACCGCAACCTCGTCCAGCTCCAGGGCTGGTGCCGCCGCCGCGCCGACCTCCTCCTGGTCTACGACTTCATGCCCAACGGCAGCCTCGACGCCCACCTCTTCCTCGATAAGTCCACCAACCACTCCGACGCCGACGAGAAGCACAAGCAGCAGCAGCAGCTGCTGACGTGGGCAGTGCGGTGGCAGGTGCTCCGCGACGTGGCCTCCGCGCTGCTGTACCTGCACGAGGGGTGGGACCGGGTGGTGCTACACCGTGACGTGAAGGCGTCCAACGTGCTGCTAGACGCCGGGATGCGGGCCCGGCTGGGCGACTTTGGGCTGGCGAAGCTCCACGAGCGTGGGGCCAACCCGAGCACGACGCGGGTGGTGGGG…
DN27487_c1_g1_i1	Trinucleotide	(CGG)5	15	540	554	TTACCATTGGAGATGACGGC	AACCACTGCCTCTGCGAC	447	20	643	18	60.864	59.988	197	DN27487_c1_g1_i1 len=957 path=[1:0-78 57:79-140 119:141-403 2074:404-484 451:485-560 1839:561-613 577:614-630 594:631-649 2339:650-673 637:674-956] [-1, 1, 57, 119, 2074, 451, 1839, 577, 594, 2339, 637, -2]	GGCCGCGCGCCGCGTCGCTCCTCGAGCAGGTCCACCATGGACCGCACGTACTCGTCGTCCACGCACTCCTTGGCCTCCTGCACCAGGCGCACCCCGTGTCGCAACGCCGAGGACGCCATGAGCTGCGCCGCCGTGGACTCGGCGCACCCGAGCACGAACCCGTTGCCGTAGAATCCGCGCGGCAGCTCGGGCTTCACGCGGCGCCGCGCGTTCACGGAGAAGAGCAGCTTCACGCGGAGCGACGCGGGCGGGTCCAGCGCACGCACCCACGCGCGCCACACGTGCGCCGCCAGCGCCTCGAAGGAGGTGCACCACTTGAGCGACGACGGCGCGCACTGGCGCTTCAGACGGAGGAGGTGCGGCGCCGTGAAGGTCAGCGACACGGGGCACAGCGGCTGG…
DN27505_c0_g1_i1	Trinucleotide	(GAA)5	15	270	284	CACCTCCAGCAACTTTGTGA	ATATGCTGCCCGTACACACA	162	20	320	20	59.873	60.019	159	DN27505_c0_g1_i1 len=1005 path=[983:0-414 1375:415-457 1418:458-475 1436:476-494 1455:495-522 1483:523-558 2541:559-582 1543:583-630 1591:631-657 2542:658-681 1642:682-753 2539:754-777 1738:778-848 2540:849-872 1833:873-1004] [-1, 983, 1375, 1418, 1436, 1455, 1483, 2541, 1543, 1591, 2542, 1642, 2539, 1738, 2540, 1833, -2]	TTGGTGCAACATTTTATAGCAATTTGAATGTATATTTTCCTTTTCTGGCCTTCTTCCTCCACAAGAATATGTATTTACATATGACATATGTACAAGACGAGTATTTACAGATCCAGCGTACCTAATGTTTCGCCGGGGACCTAATGTAATCAACTATTTCTTCACCTCCAGCAACTTTGTGAACCTTACCTACCTACATATTTACACACTGACTAGTGACTATACATATGTCGTCGTCATCCAGATACCATATTTACAGCGAAATACATGAAGAAGAAGAAGAAGTAACCAAGAAGTATGTTGTGTGTACGGGCAGCATATGCAGTAGGTCCGGGCCGATCGGTCAGGAGGAGAGCTTGACGAGTCCGAGGCTCTGGAACGGGCGGTAGAACTTGAACA…
DN27510_c0_g1_i1	Trinucleotide	(CGG)5	15	58	72	AAGAGCGCGGAGGAGAAG	CTCCATCTGCAGCCTCATCT	2	18	181	20	60.78	60.52	180	DN27510_c0_g1_i1 len=809 path=[1:0-120 1745:121-144 123:145-175 1746:176-199 178:200-219 198:220-236 215:237-595 1532:596-808] [-1, 1, 1745, 123, 1746, 178, 198, 215, 1532, -2]	ACAAGAGCGCGGAGGAGAAGCAGCTCCGCCGAACGGCCACGGAGGGGCGGCGGCCGTCGGCGGCGGCGGCGGAGGAGGAGAAGGATATGAGCGAGTACTCGAGGCTGTCGGACGAGGAGCTCAACCGGCGGGTGGAGGAGTTCATCACCAAGTTCAACATGGAGATGAGGCTGCAGATGGAGAGGGAGCAGCAGCTAGCCTTGGCAGCAGCTTGATGCTCTGCCATGCAAGCAAAGATCTTCAGTCCAGGAGGCTTCATGTCATGTCGATGAACTGTAGATGCTGGTAGTTGTTATAGGAAGATCTTGGCGGTGTTCCTCTTTTATTAGTTTTGTTTTTTTATATTTGTGTGTGTGTTTTGGTAGTAGCTTCTGCTGCTGCTTTTCTTGGCTCCTCCTC…
DN27525_c0_g1_i1	Trinucleotide	(GCG)5	15	504	518	TCGTCCTCGTCGTCTTCTTC	CTGCGCAGGCTCAGACTC	425	20	537	18	60.533	61.051	113	DN27525_c0_g1_i1 len=591 path=[1:0-100 1604:101-124 103:125-146 1328:147-180 1362:181-215 1397:216-220 1519:221-270 1454:271-285 145:286-292 1605:293-316 176:317-321 1606:322-345 205:346-366 226:367-408 268:409-429 289:430-456 316:457-590] [-1, 1, 1604, 103, 1328, 1362, 1397, 1519, 1454, 145, 1605, 176, 1606, 205, 226, 268, 289, 316, -2]	TCCTCGGAGGAGAACTCGTCGTTGTACATCTCCTCGATCATGGGCTTCCACAGCCTGACCCGCGCGTTGATGAACCAGTTGGATATCTGGCCCCTGCTGAGCCCGGTGCTCACCGCCAGCCTCAGCTTCTCGCTGTCGCTGGGGTACCTGTCGCACGCACGAACCCGCCATTAATCTCCTCGCCTCGCAGTACACAGTTGTTGTTATTACTGTTTTATCAATGAGTTATTATTACTGTAGACGACGGTAACTTTGCTTGCACTTACGGGTGGAGGAAATGGTCGAAGAGCCACACCCGGAGCACGGCGACCGAGCCCTCCGGCAGGCCCCTGAGCGGCCGCCACGCCTGCTCGGCCCGCGCCGCCGCCGCCAGCTTCATCCGCCGGGCCACCCTGTCCA…
DN27527_c0_g1_i1	Trinucleotide	(GCC)6	18	355	372	CTGTACAACATGGCGGTGTC	GACGGCCTGAACCTGCTC	222	20	418	18	60.032	61.981	197	DN27527_c0_g1_i1 len=998 path=[1:0-73 2515:74-97 76:98-143 122:144-177 156:178-231 2516:232-255 234:256-433 412:434-481 460:482-535 514:536-545 524:546-559 538:560-569 548:570-761 2517:762-785 764:786-911 2518:912-935 914:936-997] [-1, 1, 2515, 76, 122, 156, 2516, 234, 412, 460, 514, 524, 538, 548, 2517, 764, 2518, 914, -2]	CTGCCATCCCCATCTCTCGCACCGCACCCACCTCCTCAGAAAACTCCCAAATTGCAATCCAGTCCAACGTCCAAGGGAACCCCCAAATCCGCGACCCAAATCCGGGAAGAGTTCGGAAATTCGCTCAAGCCCTCCACGGATCGGCCGCCGCCCCCACCGTCTCCGGCGAAGATGGGCCTCTCCAGCATGCCGGCGCCCAAGGACAGCCTGCTGGCCTACGTCCTGTACAACATGGCGGTGTCGATCGCCATCGTGGCGGGCCTGGTGCGCTCGGCGCTGGTGTTCCTGGGCCTGGCCGTGCCGCACCCGTGGGACGAGGGCGAGGAGCACCAGCTCGCGGCGATCGCGGCCGCGGCCGCCGCCGCCGCCGCCGCGGGGCCCAGCCTCGCCGACCGGTTC…
DN27539_c1_g1_i1	Trinucleotide	(GCG)7	21	514	534	ATATGATGGAGGGATCGCAG	AGGTTACTACCAGCAGGGGC	426	20	601	20	59.877	60.517	176	DN27539_c1_g1_i1 len=1204 path=[1:0-296 2620:297-329 308:330-342 321:343-369 348:370-386 365:387-423 402:424-453 2697:454-477 456:478-1203] [-1, 1, 2620, 308, 321, 348, 365, 402, 2697, 456, -2]	ATGCTAGCTTTTTTTTTTCGAAACTAGAGGTTTTATTAACCCCGATTTCTGAAGAAGCCTGATTGTCAAATTTACAGGAAAGTAAACAAACTAAAAAGTAACCAAAAGAAAACACATACAAAAATCTACAAAAACACGAGCGAGGAGTCGCTAACTATAGTTTCCCCAGTTTCGGAAATCACTGGAAGACCATATCGAGGAGTCGCTAAGTATAGGATCCAAGCCTCTACTATCACTTGAACAAATACACGAGCGAGCATCAGTTAGGCAACAGCAAGAGCAACATTAATTAATTTTTTTCTTACATTTACGAGAGAGAATAATCCGGCACGAGCCAATCACACGGTTTTGTACGATAATCATGATGTAACACCAAGATGCAAGAGCAGGTAATAACCG…
DN27557_c0_g1_i1	Trinucleotide	(GCA)6	18	405	422	CCTTCTCCATGGACTGCTTC	GAGCCCGAACGACGAGAG	299	20	492	18	59.803	62.11	194	DN27557_c0_g1_i1 len=695 path=[673:0-128 779:129-188 839:189-220 1683:221-244 895:245-418 1069:419-453 1104:454-543 1194:544-561 1212:562-576 1227:577-633 1284:634-694] [-1, 673, 779, 839, 1683, 895, 1069, 1104, 1194, 1212, 1227, 1284, -2]	GGAGTTCGCCCCCGACGAGCGGCTCAAGCAGCTGCCCACCTGCGGCCACGCGTTCCACATCGACTGCATCGACACGTGGCTCCACCACAACGTCAGCTGCCCGCTCTGCCGCACCGTCGTCACCGAGGGCGGCGCGGTCCCGGTGGCGCGCGACGACCACGACGCATTCCACGTCGTCGGGGACAGCAGGCGGATCATCAGCGCCGCCGCGGCGAGGATGGGGTTCGGGAGATCCTGCAGGTTCCCGGCGACGACGGCCAAGAGCGGCGGCGCGGCGCAACAGGGGCCCATCACGCGGTCCTTCTCCATGGACTGCTTCGTCGGCGACATGGGCCGGAAGCCGCCGCGGAAGGAGCCCACCGGCAGCTCGGAGGCCGGGCCCAGCCGCGCCGACCTCGC…
DN27565_c0_g1_i1	Dinucleotide	(CT)9	18	179	196	CCCTCCCCTCTCTCTCTACC	ATGGATCCGCTGAGTCTACC	136	20	331	20	59.247	59.119	196	DN27565_c0_g1_i1 len=1230 path=[1:0-120 99:121-445 424:446-460 439:461-861 840:862-876 855:877-878 857:879-897 876:898-1229] [-1, 1, 99, 424, 439, 840, 855, 857, 876, -2]	GCCCATTCGCGGCCCAGCCTTATCCCCTGGCGCCCTCCTCCCCACCGACGCCAACCCCACTCGCCCCGCCCCTCCTCTCTCTCTCGGGCAGATCTCGAGGTCGGCGCCCAGCGCTCCTACCTCGGTCAACGCCCCTCCCTCCCCTCTCTCTCTACCTGGAGGCCGGCGTCCCTCCCTCCTCTCTCTCTCTCTCTCTACCTGGAGGCCAGCGCACCTCCTCTCTCTCCCTGGCGGCCGACGCCCTCAACTCCGGCAGCTTCGGCGAAGGCGGCTCCGGTGTGCTGAATTCGGAAGAAGGGGTTGCTCCGGTGGGGTAGACTCAGCGGATCCATGGTGGCGGTGAGTTCCCCTCTCTCCCTCGGAGCCGGAGGTGGGATGCTACGAGTCTCCCGCTGGGAC…
DN27568_c0_g1_i1	Trinucleotide	(GCT)7	21	680	700	AGTCCAGCGAGAACGTCG	ATCCTTCGAATTCGTACCCC	633	18	752	20	60.138	60.152	120	DN27568_c0_g1_i1 len=760 path=[738:0-105 1907:106-129 845:130-179 1908:180-203 919:204-225 941:226-252 968:253-417 1133:418-531 1247:532-585 1301:586-633 1349:634-759] [-1, 738, 1907, 845, 1908, 919, 941, 968, 1133, 1247, 1301, 1349, -2]	AGAGGGACGGCGACGACGTGGCCTCGAGGGAGAGGTCGAAGTCGGTGAGCATGATGTGTCCGTCGGCGCGGATGAGCACGTTCTCGGGCTTGAGGTCGCGGTACACGATGCCCATCATGTGGAGGTACTCCAGCGCCAGGAGCACCTCCGCGGCGTAGAACCGCGCGGAGGCCAGCGGGAACCTGCGGCCCGGCAGCGCGGCGCGGTGGCGGAGGGAGTGGAGGTCGCCGCCCGGGCAGAACTCCATCACCACGCACGAGTAGTCGGGACCCGCGTCGAAGTCGGCGAACATGGTGGGGAGGAACGGGTGGTCAAGGCGCCGGAGCACGCGCTTCTCCGCCGCCGCGCGGCACAGCTTGCCCTTCCGCGCCAGCGCGCGGCGGTCCACCACCTTCATCG…
DN27574_c0_g1_i1	Trinucleotide	(ATC)6	18	1600	1617	TCAACATTCTCGTCACCAAGA	GCCATTTGATTTCCCAGAAG	1567	21	1764	20	59.278	59.505	198	DN27574_c0_g1_i1 len=4061 path=[4039:0-2581 8149:2582-2605 6622:2606-3470 8150:3471-3494 7511:3495-4060] [-1, 4039, 8149, 6622, 8150, 7511, -2]	GAAATAAATGTATATGATCAATGTATATAATGTTGCGACAAAAAGTAAATTAGTTCACAAAGTTTATACCATTTACATAAATACTTTTAGACGTCTCATTTGATCATTGTCCATGCTTCATGTGAGTAACCTTAAAGAGTTTCATAGGGCCTGGCTTAGCACCAATTTCTATATCTCTCTATAAATGCAAGCGTACACATCAGTAATATATCAGATTAATATGTTACAAGCAGAGAACAATCATGACAATGTTTACCATTTCCCAACTACACTGAGAAAAAGGCTTCGAACCTATCACATGCATATTTTTCATTTTATTACGATTCATAGAGTTGTGGCTGCTGATCTTCCGTAGAAAGTTAACAATTACAGTTAGGAAACTCAGACTACCACTGCAAA…
DN27574_c0_g1_i1	Trinucleotide	(CCT)5	15	3496	3510	CTCTTCCTCCTCTGACACCG	ATTCTTTCATGGCTGGAGCA	3469	20	3635	20	59.978	60.744	167	DN27574_c0_g1_i1 len=4061 path=[4039:0-2581 8149:2582-2605 6622:2606-3470 8150:3471-3494 7511:3495-4060] [-1, 4039, 8149, 6622, 8150, 7511, -2]	GAAATAAATGTATATGATCAATGTATATAATGTTGCGACAAAAAGTAAATTAGTTCACAAAGTTTATACCATTTACATAAATACTTTTAGACGTCTCATTTGATCATTGTCCATGCTTCATGTGAGTAACCTTAAAGAGTTTCATAGGGCCTGGCTTAGCACCAATTTCTATATCTCTCTATAAATGCAAGCGTACACATCAGTAATATATCAGATTAATATGTTACAAGCAGAGAACAATCATGACAATGTTTACCATTTCCCAACTACACTGAGAAAAAGGCTTCGAACCTATCACATGCATATTTTTCATTTTATTACGATTCATAGAGTTGTGGCTGCTGATCTTCCGTAGAAAGTTAACAATTACAGTTAGGAAACTCAGACTACCACTGCAAA…
DN27610_c0_g1_i2	Dinucleotide	(CT)6	12	614	625	TTTGCTTTGCTTTGCCTTTT	ACAAATACAACCCAACCCCA	555	20	702	20	60	59.948	148	DN27610_c0_g1_i2 len=1071 path=[1033:0-85 2113:86-129 1140:130-160 2201:161-201 1212:202-223 2556:224-247 1258:248-266 2555:267-290 1301:291-764 2519:765-798 1809:799-832 2377:833-878 1873:879-911 2554:912-935 1930:936-937 2553:938-961 1956:962-1070] [-1, 1033, 2113, 1140, 2201, 1212, 2556, 1258, 2555, 1301, 2519, 1809, 2377, 1873, 2554, 1930, 2553, 1956, -2]	GTGCACTGTTCTGCCTCGTGATAGATTGTGTGAGCTGAAATGTTTGACTCTTGTGTCATTTCTTTGGCCCTCCTCTCTTTGCGTGCCTAATTTGGCCTCCACGGCTGTGAGCTTGTTTTGCTGCAGTCCTCTTTTTCTATGGGTAGGTAAGGCAGGCATGGATTCCTGGCTTGGAATTATTCTCTCTGGAGCATCTTCTTCATATGCATTGGGACTTGTACTATGCTGGAGTCCATTGTGTAATGCATGTGATGAGATAATCCTTGCCCTTATTATAAACCATCTCATTCGCATGCATGTTACTCCTATGTTAGCCTGACCGGCGATGCCGATGCTTCTTTTGACACGTCCGTAGGAGAGGGGGCAGGATCAATTTTTCTGTACAACCCCCCACATTTA…
DN27624_c0_g1_i1	Trinucleotide	(CCG)5	15	711	725	TCACTCTCATCACCACTGCC	CAAGAGTTGCAAGCAATGGA	686	20	813	20	59.827	59.988	128	DN27624_c0_g1_i1 len=863 path=[1:0-40 19:41-246 225:247-272 251:273-313 292:314-465 444:466-515 494:516-549 2338:550-573 552:574-600 579:601-633 612:634-862] [-1, 1, 19, 225, 251, 292, 444, 494, 2338, 552, 579, 612, -2]	GCGTGATGCATGCTAGTTAATTGTTACTTGCACATCATGTTGTATATGGTCACAAATTCACAATTCTGTTGTCCAACATCTATGTATGTTTGCCTACTGCCATATCACCAAAAAAAAAAAGAGAAAGAAAACGAAGCAAATTGAACCACAACCCAGCCGAAAGTTAACCAATGCAACTATACTATGCGTCGATCAAAAAAAGAAAAAACAAATATATATCAGGCCCTGAAGATCTAGCAACCTACGACAAAGGTCAGTGTCTCGTCGCCTGCGCCTGCCGGCCGCCGCCGCCGGCGTAGGGCGGCGCGACGGCGGCGGCCCTCCTCGCCTCCCGCTTCTGCAGGAACTGCTGCAGCGACCGCTTCATCGACAGACCCGCTAGGCCCGTCGCCATCGTAG…
DN27642_c1_g1_i1	Trinucleotide	(CGG)5	15	505	519	ACGGATACTTCAGCGACCTG	TCGCGTTAACGAAGTCATTG	443	20	589	20	60.277	59.872	147	DN27642_c1_g1_i1 len=866 path=[1:0-130 109:131-188 2056:189-212 191:213-367 346:368-657 2055:658-681 660:682-865] [-1, 1, 109, 2056, 191, 346, 2055, 660, -2]	CGGCTACGAGGTCATCGACGCCGTCAAGGCGCTCGTCGAGGCCGCATGCCCCGGCATCGTCTCCTGCGCCGACATCCTCGCCCTCGCCGCCCGCGACGCCGTCAAACTGCTCGGTGGTCCGAGCTGGAAAGTGGCGCTGGGCCGGCACGACGCGCGCACGGCGAGCCAAGACGCGGTGACCACCTTCCTACCGAGCCCGGGCTCGGACGTGGCCACCCTCCTCTCCAAGTTCGGCACCAAGGGCCTCGACGCCCGCGACCTGACGGCGCTCTCCGGCGCGCACACGGTGGGCCAGGCCCGGTGCGTCAACTTCCGGGACCACATCTACGACGACCCCACCGCGGACGCCGCCTTCGCCGCCGGGCTGCGCGGCGTCTGCCCGCGCGCCGGCGGCGACGG…
DN27645_c0_g1_i1	Dinucleotide	(GT)6	12	4726	4737	CAAGGCGGTCCACTGTTAGT	CAAGGCTTGGAGAGGAAGAG	4702	20	4870	20	60.171	59.158	169	DN27645_c0_g1_i1 len=5180 path=[2462:0-2158 4598:2159-3999 11143:4000-4023 1461:4024-4635 2073:4636-4661 11140:4662-4685 2123:4686-4713 2151:4714-4788 2226:4789-4873 2311:4874-4905 2343:4906-4915 10527:4916-4948 11141:4949-4972 10584:4973-5179] [-1, 2462, 4598, 11143, 1461, 2073, 11140, 2123, 2151, 2226, 2311, 2343, 10527, 11141, 10584, -2]	CCGTAAAATCCCAGTAGGAAAGGTCGGTAGTAACTGGATGAAGCGATTGAATCGTGGAGTCTGGTTCCCGTAAATCCTTTCGTGGTTGGCGGGATTTGAGGAGTGACCACCATGGCGCCACCTAAACAGCCCACTCCTTCCATCCAGACCAAATTCATCCTCTCCGCGATGGAGGACGCCAAGAAGGAAGAGAAAGAGCAATGGAACCAAATGATGGACAATATGGATCTGTTGTTCTCTCGAGTCGTAGGAATGGAGAAGACGCAGCAGCAAATGTTGACTAATTTGGAACTCAACTCCAGAGTGATTCAGCAGACGGCTCAAGACCAACTGCTCTTGGCCAAGCAAATTGAGGCCACGGGTGCAGCAGTGGCGTACATCACTCTCGACTCCAAGAAG…
DN27659_c0_g1_i1	Trinucleotide	(TGA)5	15	523	537	AAACACGGGGTGAGATGAAC	CCTGTTTGGTCGAGAGGTGT	433	20	566	20	59.827	60.151	134	DN27659_c0_g1_i1 len=1710 path=[1:0-286 265:287-464 443:465-524 4162:525-548 527:549-621 4161:622-645 624:646-741 720:742-786 765:787-798 4163:799-822 801:823-863 842:864-912 891:913-1709] [-1, 1, 265, 443, 4162, 527, 4161, 624, 720, 765, 4163, 801, 842, 891, -2]	GTTCAAACAAAATTTCTTTGGTCTTGCCTCACTAGAGTATTTTCAAATACATTAGCAGCAACAACCGTGATTGGTTTCTTTGCAATAAGAAGGGCCTAGAACTAGCAGGACAATACCAGTCTCCTGTGATCATCTCGCAATGATCTCATACCAGCATGTAAAAGATGATCATGCAACACCAAATGGGCAATACCAAATTCACAGGGCTGCTATAATATTGAATCAAGTTTCTTTCCTTGCTCAACTACAAGGATCACCATTGGTTTGCCAAATGCACCAATATCAACGCACACGACTAAGAAGGAAACGAAATTGAGCAGCAGCATAAGTAAACAAGCAGCAAACAACGCGACAAGCAAACATGGTATGGGAAGGTAGATTGATTCAAGAGCTGACAGG…
DN27659_c0_g1_i1	Dinucleotide	(TC)9	18	1647	1664	TGTACGTTCCAAACGAGGCT	CCAAACTTACGTTCGCAAGAA	1614	20	1688	21	60.689	60.284	75	DN27659_c0_g1_i1 len=1710 path=[1:0-286 265:287-464 443:465-524 4162:525-548 527:549-621 4161:622-645 624:646-741 720:742-786 765:787-798 4163:799-822 801:823-863 842:864-912 891:913-1709] [-1, 1, 265, 443, 4162, 527, 4161, 624, 720, 765, 4163, 801, 842, 891, -2]	GTTCAAACAAAATTTCTTTGGTCTTGCCTCACTAGAGTATTTTCAAATACATTAGCAGCAACAACCGTGATTGGTTTCTTTGCAATAAGAAGGGCCTAGAACTAGCAGGACAATACCAGTCTCCTGTGATCATCTCGCAATGATCTCATACCAGCATGTAAAAGATGATCATGCAACACCAAATGGGCAATACCAAATTCACAGGGCTGCTATAATATTGAATCAAGTTTCTTTCCTTGCTCAACTACAAGGATCACCATTGGTTTGCCAAATGCACCAATATCAACGCACACGACTAAGAAGGAAACGAAATTGAGCAGCAGCATAAGTAAACAAGCAGCAAACAACGCGACAAGCAAACATGGTATGGGAAGGTAGATTGATTCAAGAGCTGACAGG…
DN27664_c0_g1_i1	Trinucleotide	(GAG)6	18	976	993	AGAGGCGGAGGAACGAAC	TAAAGACGGCAGAGAGTGGG	942	18	1117	20	60.349	60.388	176	DN27664_c0_g1_i1 len=1180 path=[1:0-504 2411:505-528 507:529-687 666:688-1179] [-1, 1, 2411, 507, 666, -2]	TTTTGTTTCTCCATGCTGCGCTTTACTTTTTATTATTTTGATTGTGTACATGAGTTACAATGCCGAAACGAAATCCATTTGTTCTGTTCGTCCGTTGTTAAGGCTTCTGACATTCCTTGCAGTGCGTGTAGACGTCGTGAGTGAATCGAATCAAAATCCCAGTGCAGCTCTTTTTCTGGGGGTGTAACCGGGTTTGAAGAAGAACCTATCGTGTTTCACTGTCACATTTGAAACACAAAGATTCCTATTTGAACAGACTCTATGAACCACATCTCTTTCCGCCAATGTCCCTCCCATGGGTCAGCTCGCTCTGAGACTCCGGCCGGTTACCGACCACCACGACGACACGAAGCGCTGCTACGGCGCCTGCCTTTGTCCTTCACAAAAACATGGGGCAAG…
DN27668_c0_g2_i1	Trinucleotide	(TTG)5	15	184	198	GCAACGACGACTTGTGTGAT	GTCGCAACAAGGAGAAGGAG	139	20	270	20	59.758	59.989	132	DN27668_c0_g2_i1 len=1411 path=[1389:0-776 2143:777-839 2206:840-843 2210:844-1410] [-1, 1389, 2143, 2206, 2210, -2]	TTCTGCTTGATCCGCGTCGCGAAGCGCTCGCAGCCGTCGGGTTTCCTCCTGGGTCGCGGCGGAGGCGGAGGCGGAGGCGGAGGCGGGTGCTTCTGTTGTGTCATCGGCGGCTGCCTCTGTTCCCTCTGCTTCTGCTGCAGCAACGACGACTTGTGTGATTTGCGGACTGGTTTATTATTCTCCTTGTTGTTGTTGTTGGTATTGTGAGCAGCAGAGCAGCAACAGGAAGAGGTCCTCTGTTTCTGTTCCCTCTCCTTCTCCTTGTTGCGACTCACCACCGCCTCCTTGGCCTGCCTCACGATCTTCTTCTTCTTCTTTCCGCCGGATGATGAGGTTGTTGGCGACATGATGATGTACTCCTCCGCCGCCACCATGTTGCAGCTCAGGTTGCGCAGCGGC…
DN27668_c0_g2_i1	Trinucleotide	(TCT)5	15	302	316	AGAGCAGCAACAGGAAGAGG	ATCATCATGTCGCCAACAAC	212	20	352	20	59.745	59.379	141	DN27668_c0_g2_i1 len=1411 path=[1389:0-776 2143:777-839 2206:840-843 2210:844-1410] [-1, 1389, 2143, 2206, 2210, -2]	TTCTGCTTGATCCGCGTCGCGAAGCGCTCGCAGCCGTCGGGTTTCCTCCTGGGTCGCGGCGGAGGCGGAGGCGGAGGCGGAGGCGGGTGCTTCTGTTGTGTCATCGGCGGCTGCCTCTGTTCCCTCTGCTTCTGCTGCAGCAACGACGACTTGTGTGATTTGCGGACTGGTTTATTATTCTCCTTGTTGTTGTTGTTGGTATTGTGAGCAGCAGAGCAGCAACAGGAAGAGGTCCTCTGTTTCTGTTCCCTCTCCTTCTCCTTGTTGCGACTCACCACCGCCTCCTTGGCCTGCCTCACGATCTTCTTCTTCTTCTTTCCGCCGGATGATGAGGTTGTTGGCGACATGATGATGTACTCCTCCGCCGCCACCATGTTGCAGCTCAGGTTGCGCAGCGGC…
DN27668_c0_g2_i1	Trinucleotide	(GGT)5	15	1174	1188	AGTTAAGCTCGGGAAGGGAG	CTCCTCCTGTCGTTGTGGTT	1125	20	1239	20	59.842	60.151	115	DN27668_c0_g2_i1 len=1411 path=[1389:0-776 2143:777-839 2206:840-843 2210:844-1410] [-1, 1389, 2143, 2206, 2210, -2]	TTCTGCTTGATCCGCGTCGCGAAGCGCTCGCAGCCGTCGGGTTTCCTCCTGGGTCGCGGCGGAGGCGGAGGCGGAGGCGGAGGCGGGTGCTTCTGTTGTGTCATCGGCGGCTGCCTCTGTTCCCTCTGCTTCTGCTGCAGCAACGACGACTTGTGTGATTTGCGGACTGGTTTATTATTCTCCTTGTTGTTGTTGTTGGTATTGTGAGCAGCAGAGCAGCAACAGGAAGAGGTCCTCTGTTTCTGTTCCCTCTCCTTCTCCTTGTTGCGACTCACCACCGCCTCCTTGGCCTGCCTCACGATCTTCTTCTTCTTCTTTCCGCCGGATGATGAGGTTGTTGGCGACATGATGATGTACTCCTCCGCCGCCACCATGTTGCAGCTCAGGTTGCGCAGCGGC…
DN27700_c0_g1_i3	Trinucleotide	(GCC)5	15	414	428	AGAAGCTGCTGCTACCGC	TCAAGCGCTCCTACTCCTTC	394	18	528	20	59.45	59.717	135	DN27700_c0_g1_i3 len=1725 path=[1:0-254 3931:255-278 257:279-319 298:320-655 634:656-674 653:675-718 697:719-827 806:828-850 829:851-936 915:937-947 3932:948-971 950:972-1063 3933:1064-1087 1066:1088-1724] [-1, 1, 3931, 257, 298, 634, 653, 697, 806, 829, 915, 3932, 950, 3933, 1066, -2]	ATTAACTGCCCGCCCCCTTCTCCACGCAGCCCCGCAGGCCCACCACCACCACCAGATCCACTCACCGCGCGCGGTGGTCTCACCACCGGTCAGCGGCCGCCGAGGCGGTCCGGCGACAGCAGCGCCTCGGGGTCCCCGCACCGGAGCCGGCTCGTCGACGGCGCGCGGGCCCGCCGCGCCGCCGCCAGGATCGACGGCGGCTCCGATGCCAGCGACATGAAGAAGAACCCGCTCCCTGCTCCTCCACTCGCGCCATTGCCGCCGCGGCGGCGGGAGAAGGGGGACGATTTGGCAGCAGCCGCGGCGGAGCGGTAGGACCGGAATGAGAACACGCGCGCGGCGGCGGACCCGCCTCCCCCTCCGCCGCCGAACGGGGACGGCCACCGCTTGCTCCAGAAG…
DN27700_c0_g1_i3	Trinucleotide	(CGC)5	15	1172	1186	CGTACAGGACCACCAGCAG	TCGCCACCTGCTCCCTAC	1102	19	1294	18	60.317	62.379	193	DN27700_c0_g1_i3 len=1725 path=[1:0-254 3931:255-278 257:279-319 298:320-655 634:656-674 653:675-718 697:719-827 806:828-850 829:851-936 915:937-947 3932:948-971 950:972-1063 3933:1064-1087 1066:1088-1724] [-1, 1, 3931, 257, 298, 634, 653, 697, 806, 829, 915, 3932, 950, 3933, 1066, -2]	ATTAACTGCCCGCCCCCTTCTCCACGCAGCCCCGCAGGCCCACCACCACCACCAGATCCACTCACCGCGCGCGGTGGTCTCACCACCGGTCAGCGGCCGCCGAGGCGGTCCGGCGACAGCAGCGCCTCGGGGTCCCCGCACCGGAGCCGGCTCGTCGACGGCGCGCGGGCCCGCCGCGCCGCCGCCAGGATCGACGGCGGCTCCGATGCCAGCGACATGAAGAAGAACCCGCTCCCTGCTCCTCCACTCGCGCCATTGCCGCCGCGGCGGCGGGAGAAGGGGGACGATTTGGCAGCAGCCGCGGCGGAGCGGTAGGACCGGAATGAGAACACGCGCGCGGCGGCGGACCCGCCTCCCCCTCCGCCGCCGAACGGGGACGGCCACCGCTTGCTCCAGAAG…
DN27704_c0_g1_i1	Trinucleotide	(ATG)5	15	546	560	TGAGGCGACGAGTTATGATG	AGATGGAGGAAAGAGCCGTT	484	20	675	20	59.823	60.212	192	DN27704_c0_g1_i1 len=763 path=[741:0-156 875:157-225 944:226-264 983:265-280 999:281-303 1022:304-321 1040:322-350 1069:351-377 1096:378-405 1124:406-523 1242:524-527 1246:528-618 1337:619-623 1342:624-624 1343:625-664 1383:665-762] [-1, 741, 875, 944, 983, 999, 1022, 1040, 1069, 1096, 1124, 1242, 1246, 1337, 1342, 1343, 1383, -2]	CGCATTGTCCCAATTATCTGTAAGTTCAAACTCACCGGCGGCCACCACACGAATCAAGCTAACCGTGCGTGCGTTTGTGCGTTCCATAATTCGGAGCGGGACAAGGTCGATCGAGAAGCTCGATCTCGAGAGCGGGAGCCAGCCATGCTTGGGAGGACGACGCGAGGAGGCACGTCGTCGCTGTCGAAGGCACGCGCGGAAGGCGCCGGCGTCACCAACGTCGTCGTCGCGGGCAGAACCACCACCATCGTCACGGACGGCGGGCAGCAGGAGGTCACCGTCTCCCAGTTCGTCACGCAGCTAGATGAGGCGGCGCGGCGGAGGCTGGACAGCATGAACCAGAGGCTGAGGTTGATGGAGCAGCAGATGGAGACGCTGGAGGCCGAGGTCGGCAAAGCC…
DN27754_c0_g1_i3	Trinucleotide	(CCG)5	15	414	428	TCTTGTCGTCCTCGAACCA	CTCCTGGCACGTGATGAGTA	373	19	524	20	60.385	59.855	152	DN27754_c0_g1_i3 len=827 path=[1:0-234 213:235-338 317:339-372 2407:373-396 375:397-414 393:415-431 410:432-449 428:450-455 434:456-472 1631:473-554 524:555-568 2405:569-592 562:593-615 2406:616-639 609:640-684 2049:685-826] [-1, 1, 213, 317, 2407, 375, 393, 410, 428, 434, 1631, 524, 2405, 562, 2406, 609, 2049, -2]	ATTACACGCAAACAACACTAATTTCACTCAAGTTTATTCACATGTATGGAACAAACAACAATTCAAGTGTCCAATTGGTATGTACACGCAGGGCGCCACAAGAATGAAGTAGAATGTGTTTGTACTCCCCCTCCGGTCTAGTAATGTTGACGTTTCGGACCGCAAAAATTAACTAGATACAGGCCAGTTTGGTTCCCCGAATCATCATCATTTCCAGAACGGAGGTATAGTATCAAGCTAGAAATTAATCACGGCTCACTGAGATCGTATAGGCGTTACCGGAAACACGAGCTGAGAAGCGACGACGACATCCTCAGCCGCGCCGGTCACCGTCGCAAGTTGTGCAGCGGGTTGGCCCCCGTCGGCGCCAGCCTCTTGTCGTCCTCGAACCAGCCGGCG…
DN27840_c0_g1_i1	Dinucleotide	(CT)11	22	497	518	TGTAGTGGCATCGGATTGAA	TTTGAACTAGCTGTCGGCAA	399	20	544	20	60.073	59.609	146	DN27840_c0_g1_i1 len=580 path=[1:0-60 39:61-83 62:84-135 114:136-192 171:193-217 1427:218-241 220:242-264 1428:265-288 267:289-356 1323:357-390 369:391-467 446:468-487 466:488-579] [-1, 1, 39, 62, 114, 171, 1427, 220, 1428, 267, 1323, 369, 446, 466, -2]	GTTTATCTATGTTTTCTGTGGGCGGTATTTTTCGCTAAAAATGAAAGGCTTGCCACTTGCTTACCCCCATTGTTTATGTTGTTGTGAAAGTCATACCAGTTCTTGAAGTTTTGGAATTTTGCAATTATGTGCCAGCCTATTCTCTTTTAGTTAAAAATGTCGCTTAGTACGCTTGAAGTGATTACCGATCAGTTGTTTTGCTCACTGGTTTGTCTTTTGAACCACAGTTGTGTTAATTTATCTTGTCTTTTAGTAGATTTTAATTACCATTGAGCTTATGCACTAATTTTACCTTTGGATATATAAATTAGGACCTCAATTAATACAACGGCAAACCCAGTTGTGGAGTTCTTGTGTTTACATGAAAGCAAAGCCAGCAGGTTGGCTGTTTGAATCCTG…
DN27872_c0_g1_i1	Trinucleotide	(CGC)5	15	349	363	CACGGGCTCTTCTGATTGAT	CCTCCAGGCAGATGAGGATA	313	20	406	20	60.218	60.173	94	DN27872_c0_g1_i1 len=1639 path=[1617:0-244 3814:245-268 1863:269-269 1864:270-327 1922:328-329 1924:330-376 1971:377-400 1995:401-453 2048:454-620 3812:621-644 2239:645-902 2497:903-1179 3813:1180-1203 2798:1204-1249 2844:1250-1298 2893:1299-1638] [-1, 1617, 3814, 1863, 1864, 1922, 1924, 1971, 1995, 2048, 3812, 2239, 2497, 3813, 2798, 2844, 2893, -2]	CTGAACCCTTCTTCTCCCTCACGCCGACCCACGCACGCAGCCAGCCCCACGCGCAGTGGGCACGCCACCACCACTCCTCCTCTCGCCCGCCCCCACAGCTCAACTTCCCATTCCCCTTTCTCTCGCCGCGCGTTTCTCTCCCCTTCCGCCGCGCGCGGGCTGGGTGTGGTGGGAGGAAGGAAGGAGGGAATCCCTTTCTGCTCTTGGCACCCAACTCACCCGCACACCACGCACGCCGCCTTTTCCTCCGCCCTGCTCCCGCTGGATCTTTTTTTTTCCTTCCCTTTCCTTCCCCCTTTCCTCTTCGCGCATGCACGGGCTCTTCTGATTGATTGACACCATGGCGGACGCCGCCGCCGCCGCCTCATCTCCCGCCACGCCCACCTCTATCCTCATCTG…
DN27873_c0_g1_i1	Trinucleotide	(CCT)5	15	554	568	ATCGCCTCCTTCTTCTCCTC	ACAAGTTCTGCATGGTGGTG	528	20	615	20	59.919	59.597	88	DN27873_c0_g1_i1 len=619 path=[1:0-46 1529:47-69 49:70-75 55:76-142 122:143-300 1553:301-324 304:325-332 312:333-361 341:362-382 1552:383-406 386:407-462 442:463-493 473:494-618] [-1, 1, 1529, 49, 55, 122, 1553, 304, 312, 341, 1552, 386, 442, 473, -2]	TTTTATTTGAACCATATAGAAGAGAGATTTGTTTTTGCAAAATGCAAACATCGATCTTCCTCCTTACAAAGTACTACTAACACGAACAGGGGAAAGAGCTCCATGGTGACATAAAGTAGTGTGCGGCCACAGATTAACCTTCGTTGATTATCACAATATATAGTATAATCAACATAGATCGATTAGCGGCGGCGCGAGGTTTGTCGGGCGGGAAACAAATAATAATTAGGGCGAACACGAATAATGGAGAGCGTGGCACGCAGCTGCGGATTAAGTACTGTAGTAGATTTGGGGGTTCAGATGGACTGGCGGTAGCGATGCTTGTTGCCGATGATGGCGTCGTGCTTGGCGTCCATGACGGTCTCGAATGCGCCGACGAGCGCCCTGACCCTGCTCCCC…
DN27875_c0_g2_i1	Dinucleotide	(AC)12	24	83	106	TTTACCGTCACTTTGTCCCC	GGGTTGGGTTGACATGGTAG	24	20	164	20	59.83	60.088	141	DN27875_c0_g2_i1 len=907 path=[885:0-227 1090:228-538 1401:539-906] [-1, 885, 1090, 1401, -2]	GCGCATGGTCTTTCTATAACACACTTTACCGTCACTTTGTCCCCTTATTTCCATTACCGAGTCACCATTTTTTGGGGACATTACACACACACACACACACACACACCACGCACCATGCACACACGCAGAGCAGCAGCCAAAAGAACTACCATGTCAACCCAACCCTAAGGCAGTCAAGGAGGAGAGCCTTGAGCCCCAGTCACACATCACCCATTTCTTCATGAGCCAACTGCAGCGCTGCAGCTACACCAGGGGCTGCACCATCAGACACACATCTATTACGGTGCTTCTAGAAGGACCGAGCTCTCATACGAGGGATTTTACACATTATTGTCGCATTTGTCCACCAACCCTCTCACTCTCATTATACCACCAATCTACAAAGGAAAAATTCCCGGG…
DN27877_c0_g1_i1	Trinucleotide	(CGG)5	15	546	560	GAGGAGTGATGGTGGAGGTG	CACGACCTCAAGTCCGTGAT	505	20	656	20	60.527	61.134	152	DN27877_c0_g1_i1 len=703 path=[654:0-202 1685:203-254 886:255-255 1737:256-339 956:340-368 1473:369-474 1088:475-478 1433:479-498 1121:499-512 1370:513-575 1180:576-602 1957:603-626 1231:627-702] [-1, 654, 1685, 886, 1737, 956, 1473, 1088, 1433, 1121, 1370, 1180, 1957, 1231, -2]	TTTTTGGAAGCAGGAAAAAAAAATATTGAAGGGTGTTCGTTTCCACGGTATACTTATCATCAACTAATAACTCATTCTACTACGACTGCTAATAAACTGTTAATTTCCATGCGCATTCACTAATCCTCGTCTTATTATCTATATCTACATCTGGTGGCCCAGCTGCAGCCTGCGCTGCATCAGCTGCTGGTACAAGGCCGCGGTATCGGCAGCGCCGGCACCCGGCGTTCCGGCCGCCTCGCGCTTCACCTCCGGCCCCGCCTTGGGCGGCACGAGCCCGGCGGCGGTCTCCATCGCCTGGCGGTGCCGGAGCAGCAGGTGGTGGTGCATCGACGGCGCCAGCATCGGCAGCTTCAGCCCCTCCACTCCGCCGCCGGCGCGGAGCCCCGCCGGCAACGG…
DN27879_c0_g1_i1	Trinucleotide	(GCC)5	15	291	305	ACGGTGTAGAATCCAGTGCC	GTACGATGTTGGGGTCAAGG	219	20	374	20	59.997	60.232	156	DN27879_c0_g1_i1 len=1489 path=[1464:0-302 3143:303-341 1780:342-354 3347:355-378 1817:379-387 1826:388-388 3308:389-427 1866:428-445 2927:446-553 1992:554-695 3443:696-719 2158:720-1488] [-1, 1464, 3143, 1780, 3347, 1817, 1826, 3308, 1866, 2927, 1992, 3443, 2158, -2]	GAATCAGTCGCTCAAATCTCTTCCTCTACAGAGCTACAAGTATGCGTTACAAATTAATCGCTCAAAAGAAAAGAAAAGAAAAAGAATAACAGTGCATTGATCTGATTCTCTCCAAGTCACGAACAGAGCCCTGATACTATGGAGAAGACGAAAGCCATGAGCAACGTTTCCAACAGACAGCGCTGCCGTCTCTTCACCTTGTTCACTGCTGCTGCCGACACGGTGTAGAATCCAGTGCCCTGCGCTGCTCCATCTTCTCCACCAGGCCCTTGCGCTACCACCAGCCCGGTGCCGCCGCCGCCGCCACTCGTCCCATTAGCATTAGTACTACTCCCACTCCCCTTGATCGCCGGCGCCTTGACCCCAACATCGTACGCCGGCGTGCCATCAGGCTTGAAC…
DN27909_c1_g1_i1	Trinucleotide	(TCC)5	15	671	685	CCTCTTCTTCCTCCTACCCG	AGACTCGGTATCAACCACCG	581	20	718	20	60.196	59.989	138	DN27909_c1_g1_i1 len=1021 path=[1:0-454 3061:455-478 457:479-637 1991:638-692 668:693-717 3062:718-741 717:742-800 776:801-819 795:820-843 819:844-865 3063:866-889 865:890-890 866:891-914 890:915-924 900:925-1020] [-1, 1, 3061, 457, 1991, 668, 3062, 717, 776, 795, 819, 3063, 865, 866, 890, 900, -2]	GTAGCACACCCCAAAATGTGAAATGCGTAGCCTTGCGGGATGAAGAGACTGTCTGTCTGTACATGATTTTCTACTAAAATTAAGATTTGGACCAGCAAATGACACGGTTAACAAGCCGCGTCTGGCCTAATCTGGTAGCTCCTTCTGGCACTAATCTCGACGTAGCGCGGAGCGTACGATCTGCAAACTGCAGTGCAGACCAGGGGGAAATCCATAAATCCCGAGAAGAGAGAGTGTGGTGTGGGGTAAAGCAGAGCAGAGGGAGAAGCACAGAGAGAGAGAGAGACCGAAAGGAAGAAAGCAGCAGGCAACCGGAACTGTGCGAGGGGAGCGTGCAGGAGCAGAACCCTTCTCTTCTCTCTCCCCTCCCCCTTGCTTGCCATCCACACCACACCACAC…
DN27910_c0_g1_i1	Trinucleotide	(CGG)5	15	349	363	TCGTCATCTTGGTCTGCTTG	CAAGACTCCCACTCCCACTC	250	20	414	20	59.984	59.682	165	DN27910_c0_g1_i1 len=504 path=[1:0-83 62:84-124 103:125-163 142:164-247 226:248-248 227:249-270 249:271-271 250:272-297 276:298-318 297:319-359 338:360-373 352:374-503] [-1, 1, 62, 103, 142, 226, 227, 249, 250, 276, 297, 338, 352, -2]	TTACTAATAGGCTTGCATTGCATTTCCGAAGTTATTATGGTTTCAGAGTAACACCACAGTAGTACAATACCCATTTTCCCCACACAATAGGACTGTTAATTAAGAACGACAGAAGACAAACACAAAGCAGGCAAACGGGGTAACGAAAACAGAGGGAGCAGCGCTCTGCATTATTCTCCTCTAGGTAGGATAAGGTTGGCCCTTGGCAGCAGCAAACAGAAGAGGGAGTTGACGAAGGCCTCAGCTCAGCTCGTCATCTTGGTCTGCTTGCTCTGGCGCACAACTCTTGGATCACCTTCTATAAGCTCCGAGAGCTGCTCGACAGCAGAGAACGGCTCAGTAGTAGTACGGCGGCGGCGGCGGGCTGGGAGTGTAGGACGACGATGGCGGAGTGGGAGT…
DN27918_c0_g1_i1	Trinucleotide	(CGC)5	15	243	257	AACTTCTGGAACACGCACCT	GCTACTGGCTGCTGCATCT	111	20	298	19	59.769	59.312	188	DN27918_c0_g1_i1 len=957 path=[1:0-67 2877:68-91 70:92-178 157:179-218 197:219-250 229:251-331 310:332-395 2880:396-419 398:420-492 471:493-531 510:532-532 511:533-685 664:686-745 2879:746-769 748:770-770 1962:771-809 791:810-826 808:827-956] [-1, 1, 2877, 70, 157, 197, 229, 310, 2880, 398, 471, 510, 511, 664, 2879, 748, 1962, 791, 808, -2]	AAGGTCTCGCAGGAGGAAGAACAGACGATCCTGCACCTCCACTCCATCCTGGGCAACAAGTGGTCGGCCATCGCGACGCACCTGCCCGGCCGCACCGACAACGAGATCAAGAACTTCTGGAACACGCACCTCAAGAAGCGGCTCATCCAGATGGGCTTCGACCCCATGACCCACCGCCCGCGCACCGACTTCTTCACCGCCCTGCCGCAGCTCATCGCGCTCGCCACGCTCCGCGACCACCTCGCCGCCGCCGCCGCCGACCCAACGGCGGCAGCGGCGCAGATGCAGCAGCCAGTAGCCTCCGGCGCCGGCGTCGACGTGGCCGTCCAGGCGGCGAAGCTCCAGTACCTGCAGTGCCTCCTCCAGTCCGCGGCGACCACCATCGCCACGACGACCGCC…
DN27954_c0_g2_i2	Trinucleotide	(AGG)5	15	274	288	TCCATCCACCACGAGTCATA	TGTTGTTGTCTGCGTTGTCA	194	20	331	20	59.918	59.912	138	DN27954_c0_g2_i2 len=652 path=[624:0-203 805:204-234 836:235-236 1463:237-341 937:342-360 1897:361-384 980:385-389 1898:390-413 1009:414-422 1247:423-481 1306:482-482 1078:483-527 1123:528-587 1183:588-651] [-1, 624, 805, 836, 1463, 937, 1897, 980, 1898, 1009, 1247, 1306, 1078, 1123, 1183, -2]	GCCAAATTGCCCGAAAATGAAACCCCACTTAAAGAAAAGGCAGTTAATTAAAGGGCAAGCGGTATTAAAGTGAGCACACAACTAGATACATGGGCAACAGCGCAAGCCAGGACAAGTTGGCGCGCCGCGAATATATAAACAGCCCTCTACCCCATCAACCTCTTCACCGTCCCCCACCGCCGCCGCAAAGAAATTCCATCCACCACGAGTCATACTCACGAGAAGAGGAAGGAGAAGGAGGTGGAGAAGAGGACAGTAGCAGCAACAACAGCTAGGAGGAGGAGGAGGAGAAAGGAGATTGTGGACCATTATTGACAACGCAGACAACAACATGCCGTGCATCCAGACGTCCAGCCCCGGCGCCATGCCGCACCAGCACCACGGCCGCGTCCTCTCCGG…
DN28_c0_g1_i1	Dinucleotide	(AG)7	14	375	388	ACTGGCCTTGCTCACTCACT	AGCTGTACGCGTCGCTTAAT	329	20	436	20	60.057	60.067	108	DN28_c0_g1_i1 len=541 path=[1:0-540] [-1, 1, -2]	GATTTTGTTGCCAACAGGTACGGTACTTGGCCATTAATTTGTCGCCTTATGTTACATGTAAGGACAGTAGTTTGACTGGTCACGACGAGTTTAATGTATTCCTACTGGTAATTCACACTGTTGTCGCGTCCCCGGCCAGCATCTTGTCTCGACGATAAATATTCAGAGGCTGGCTGATGAAGAAGCCGTAGAATTAAACGCACAGCTTCACTGTTGTAGTCAGGCGAGTCTCGGTGAGATGGTCGCAAACAAATGCATATACGAGCATCGCTTTAGCTTACGTGCAACACTTTGACCGGTTGCATCAAAGCATTCCCACTAATTTTAAAACTGGCCTTGCTCACTCACTAGCTACCAGTTGATTCGTTGAATTCAGAGAGAGAGAGAGGATGGGCTGGC…
DN28006_c0_g1_i1	Trinucleotide	(AAG)5	15	103	117	CAGGTTTGCGTTCAACAATG	CCTACTTCGACTGCGTGACA	42	20	230	20	60.149	60.049	189	DN28006_c0_g1_i1 len=935 path=[1:0-245 224:246-269 248:270-311 290:312-318 297:319-381 360:382-388 2194:389-461 441:462-503 2331:504-670 653:671-803 1811:804-858 830:859-864 1959:865-902 874:903-934] [-1, 1, 224, 248, 290, 297, 360, 2194, 441, 2331, 653, 1811, 830, 1959, 874, -2]	GTTTTTTCAGATCAGCGGACGTCACCGCGGAAAAAAAACTTCCAGGTTTGCGTTCAACAATGGAAGCCGAGAAGGCTAGAAGAAACAGAGTGACACTAACCCAAGAAGAAGAAGAAGTCAAAACTCGAAACAATGGGAGGAAGGAAGACGAAGAACTAGCTAGACTATACTCTTGCTACATACAAATCTCTAGTAGTTATTACTCTGTTATTGTCACGCAGTCGAAGTAGGCATCGATCGGTCCTCCATTGTAAGTCCTTTCCAATCCAGGGCGTCGAGGGCGCGTACCGGCCGGAAAGCAGGTACAAGAGAGGCCGACGTGCGCGCTGCGCTGCGCTCGATCGATCACGCGATCCGAGGTCCAAGTCCAAGAAAGCAAGAAACCGACCACCGCGCCGC…
DN28019_c0_g1_i1	Trinucleotide	(AAC)5	15	942	956	CTATGGCCAAATCGGTCACT	AATTGACTCGGCCATTCTTG	856	20	1037	20	59.955	60.074	182	DN28019_c0_g1_i1 len=2006 path=[2009:0-555 4819:556-579 2566:580-1123 3110:1124-1147 3134:1148-1152 3139:1153-1677 3664:1678-1690 3677:1691-1841 3828:1842-1842 3829:1843-1905 4445:1906-2005] [-1, 2009, 4819, 2566, 3110, 3134, 3139, 3664, 3677, 3828, 3829, 4445, -2]	GTAAATTCAGGTGATGCACATGAACTTTCATCTTAGTTGAAAGAGTGTTATGTGTATCCATGGGTGTGATGTACTCATCATCCTCCTACAGCGACTTTTGGGTAACTCATCCGTCCACCTTCGGAGAAGCCGGCGATCCGCTGGAAGCGGGTAATTTCATTCGCACTTTGGAATCGAAGTTTGCTCTTCTCCACTGCACCGACCATCAGAAGCCCCTCTTCGCCGTGCACCAACTCCGTGGTTCCGCAAGTGCTTGGTGGGCGAGCTACACCATCGCTCTCGCCACTGGCCACCAAGACACTTGGACGGAATTCTGCACCGTATTCCGTGCACACCACATCCCCGCTGGTCTTATGAAGCGCAAGCTGCAAGAGTTCCTCAACCTGAAGCAAGGCTCGG…
DN28022_c0_g1_i1	Trinucleotide	(CTG)5	15	577	591	GTTCCGGCTCTTCTTCTCG	ATCTCCATAAAACCAGGCCC	534	19	692	20	60.081	60.152	159	DN28022_c0_g1_i1 len=853 path=[831:0-329 1138:330-371 1180:372-386 1195:387-407 1216:408-461 2221:462-485 1294:486-520 2222:521-544 1353:545-565 1374:566-601 1410:602-852] [-1, 831, 1138, 1180, 1195, 1216, 2221, 1294, 2222, 1353, 1374, 1410, -2]	TTTTTTTCAGAGCATAAACCAGTCATAGCACGATCAGGAATTTTCGACTCAGATAACTAGATCAGTCCATCCAAGAACCGAATTTAGAACACAACAACATCAGCAAGTCAAGAACAGACAATACGATATCTGCACACCCTGCCCCCCGCCACGGATCGCCCACCCCGTGGTAGCACCGTCTGCGAACTCAATTATTCAGACACAAGAGCACGAAACTAACAACCAACACAGCACTGGACTCAATCGAACTACTAGAAGAACAACTGCTGGCTGCTGCTGAGAGCGACAGGGACTTTGCTGCCGGCGACCGATCGGCAGGGGGCGGGCGGGCCTCGACGAGGCCTACTCGTCGTCGCGGGTCTTCTTGGCGTCGCGGCCGCCGTTCTTCTTGGAGACGAG…
DN28048_c0_g1_i1	Dinucleotide	(GC)6	12	148	159	GAGACGCTGTTCCACTCCC	GGTTGACAAGGAAGGTGGTG	103	19	226	20	60.823	60.399	124	DN28048_c0_g1_i1 len=868 path=[1:0-105 84:106-139 118:140-189 2121:190-213 192:214-341 1754:342-404 383:405-442 1909:443-472 451:473-488 467:489-519 498:520-664 643:665-697 676:698-867] [-1, 1, 84, 118, 2121, 192, 1754, 383, 1909, 451, 467, 498, 643, 676, -2]	GCCGCCTCAACCTGCTGCGGAATGAAACGCCGCGCCCCATGCCCCCATGTCGTCGTCGCGTCTGAGCTTCCAAACGCTCGAGCCGGCGCTCGCCGCGGCGGCGGAGACGCTGTTCCACTCCCGCTCCCCGCCGCGCGCGGTCCTCCGGCGCGCGCGCGCCCTTCACGCGCTCCTCGTCGTCTCCTCCCTGCCCTCCGCGCCCACGCGCACCACCTTCCTTGTCAACCAGCTGCTCGCGCTCTACTCCCGCCTCGCCGCCGTCCCCGACGCCCTCGCGCTCCTCCGATCCACGCCGCACCCCTCCGTCGTCTCCTACAACACCGTGCTCTCCGCTCTCTCCCGCTCCGCGAGGCACGCGCCGCAGGCGTTTCCGCTCTTCCGGGACCTGCACGCGTCGGG…
DN2805_c0_g1_i1	Trinucleotide	(GAT)5	15	70	84	CAGGGATGAGGATGAGGATG	CGTGCTGATGGGTTAAGGTT	47	20	212	20	60.429	59.993	166	DN2805_c0_g1_i1 len=620 path=[489:0-173 977:174-302 660:303-619] [-1, 489, 977, 660, -2]	TGGGTGAGCGCCATGTCAAGGCTGGCAGCCATCTACAACCTCATCGCCAGGGATGAGGATGAGGATGAGGATGATGATGATGATGGTGACTCCTCCGGTGTTCGAGGGGTGCACCAGGGTTCTGGACCCCGACGACCAGAAGGCCGCCAGGGACCTCTACTGGGAGGCCATCTGCAGCGACGACAACCCAAACAACCTTAACCCATCAGCACGCATGAAGAAGGTGGAGTCGCTGCTGCGTGAGAGCATCGTCAAGAACCCCTTCGTCGGGGAGCCTCACCTGGTCCTGGCGCAGGTGCTGCTCAACCTCAACGCCGGCAGCAGCAGATACTACGACGAGGCTGCAAAGGAGGCGGAGCAAGGCCTGCGCCTGCTCCTGCAGTGGGGGTCCAGCTGGGA…
DN2805_c0_g2_i1	Trinucleotide	(GAT)5	15	70	84	CATCTACAACCTCATCGCCA	CAGATGGCCTCCCAGTAGAG	29	20	173	20	59.673	59.82	145	DN2805_c0_g2_i1 len=511 path=[489:0-173 640:174-193 660:194-510] [-1, 489, 640, 660, -2]	TGGGTGAGCGCCATGTCAAGGCTGGCAGCCATCTACAACCTCATCGCCAGGGATGAGGATGAGGATGAGGATGATGATGATGATGGTGACTCCTCCGGTGTTCGAGGGGTGCACCAGGGTTCTGGACCCCGACGACCAGAAGGCCGCCAGGGACCTCTACTGGGAGGCCATCTGGTCCTGGCGCAGGTGCTGCTCAACCTCAACGCCGGCAGCAGCAGATACTACGACGAGGCTGCAAAGGAGGCGGAGCAAGGCCTGCGCCTGCTCCTGCAGTGGGGGTCCAGCTGGGACAAGCGCATGTCCTGGGAAGGCTGGGTCTCGTGGGGAAGGGTCATGAGAGACAAGGCCAAACAGCAAAACTGGCCAACATCAACCTCGGCCTCGTCCAAGGCGTCCTCA…
DN28054_c0_g1_i1	Dinucleotide	(GT)8	16	584	599	CAGCTAGCTCTAGCCAGGGA	CGAGTGCAAGACTGCAGAAC	472	20	619	20	59.875	59.776	148	DN28054_c0_g1_i1 len=695 path=[673:0-189 840:190-231 882:232-237 1733:238-261 912:262-310 1425:311-366 1017:367-367 1736:368-391 1042:392-405 1734:406-429 1080:430-618 1735:619-642 1293:643-694] [-1, 673, 840, 882, 1733, 912, 1425, 1017, 1736, 1042, 1734, 1080, 1735, 1293, -2]	GCACCATCGGCGTGTCCAAGGACTCGCAGCTCCGCGCCACCAAGATCCTCGGTGTCGTCTCCGACGCCTACGAGCTCCCGCACGCCGCCGGCGCGCCGCCGCGCCTCTTCGACTTCGCGCGGCGGCGCCTGGCGGAGCGCTGGCGAGCCCTGCGCGCCGCCGTGGCCGCGTCGTCCGGCGCGTTCAGCCTGCAGGAGGAGACATCCGGGTACTGCAACTTCGCCAAGCAGACCGTCGCGGCTTGCCCCGCGTTCGCGTGGCTGCGGTGCGACAAGGACGGCATCGAGGACTGCGCCGCGTTCCTCGCCGGGCTCAACATCGTGGCGCGGGGCGGCGAGCAGTTCGGGGGAGACGCGCGCTGCGTCAGGATCAACATGATGGACAGGGACCAGGTGTTCG…
DN28063_c0_g1_i1	Trinucleotide	(CGA)5	15	386	400	CTCTTCTCCAAGGGCAGGAT	AGGCCGAGCATCTCCTTC	296	20	447	18	60.725	60.462	152	DN28063_c0_g1_i1 len=1110 path=[1:0-83 62:84-114 93:115-186 165:187-240 219:241-241 220:242-312 291:313-378 357:379-403 2798:404-427 406:428-562 541:563-601 580:602-631 2797:632-655 634:656-656 635:657-694 673:695-1109] [-1, 1, 62, 93, 165, 219, 220, 291, 357, 2798, 406, 541, 580, 2797, 634, 635, 673, -2]	ATCGTTCAGCTCAAGGTGGAGAGAAGGAGATATCACACGAGAGGGAGCAGCAGCAGCGGACGAGGAGACGCGACGCGATGGCGTGCATCAATATGTACAACCCGGACGGCGCCGCGGGGTTCGGCGGCGGGCCGCAGCCGCCTGCGGCCCTGGGCCCGCGCATCTCCTTCTCCAGCGACTTCGCCGTGGAGCCGCCGCCGCCGGTACAGAACCGGGCGATGAGCCTGCGGTGCCAGGAGGAGGACATCAACTTCGAGTTCTCGGTGGGCAGCCGCCCCATGATGGCCGCCGACCAGCTCTTCTCCAAGGGCAGGATCCTGCCCCTCAAGGATGGCGCCGCCTTCGCCGCCCGCCCGCCCACCACGCTCCGCGACGAGCTCCGCGGCGACGACGACGACG…
DN28066_c0_g1_i1	Trinucleotide	(GCC)6	18	774	791	GACTGCAGCCTCTGCTCG	GTCAAGATCGTCGTCAGCAA	726	18	916	20	61.051	59.992	191	DN28066_c0_g1_i1 len=1227 path=[1:0-452 431:453-456 435:457-514 493:515-557 536:558-580 559:581-751 2619:752-823 796:824-844 2927:845-898 871:899-922 2421:923-967 940:968-1000 2577:1001-1042 1015:1043-1226] [-1, 1, 431, 435, 493, 536, 559, 2619, 796, 2927, 871, 2421, 940, 2577, 1015, -2]	CTTGAAACTGCACAGAAGCACAACACCGAAAGCAACGGTGCTTGGTTGTAAAATCGTCACATAAAATAGGTTTTTGATTTTACAAACCCAGAATAATGCGGGGACAAGGAGGGCCCGTACAGCGGCAACAGCCACCACAACATGGCAAGCTAGCGGTAGCCAACTAGTGGATAACAGAAACAACAAAGAGACCATCGTTTCTTTAATACGGAGGCCACCTGGCCATGTGCAATGGGAATCTTGGCACCGGTTCTCATTTGCTCGGTTCCTAACCACTGCTAATACTTTTGATTATGCTCCATGCTCAACCAAAAGGCATGGTTAACAAAAAGGTAACAGCAGTGAAAAGTACACACACGGACTGAGTTCACGATTCACCATGCATCCTCGTTCCTCCTT…
DN28080_c0_g1_i2	Trinucleotide	(TTC)5	15	656	670	AGGCTTCATGGTCCGAGATA	CTGCAAGCCATTACCTAGCC	546	20	728	20	59.653	59.867	183	DN28080_c0_g1_i2 len=940 path=[918:0-237 1133:238-292 1188:293-309 1205:310-343 1239:344-361 1257:362-411 1307:412-438 2342:439-462 1358:463-606 1502:607-683 1579:684-710 2235:711-762 1658:763-939] [-1, 918, 1133, 1188, 1205, 1239, 1257, 1307, 2342, 1358, 1502, 1579, 2235, 1658, -2]	AACAAAAAAAAAAAAAGTTAAATAACAACACGCTCCATCCAGTTTCAGTTTATTCTCTTGTTTACCGCCCCCAACATGCCTTGAAAGCCGCGCAAGTGCGTTTTGCGTTCCCTACAAACATGCTTCCCATTCTCTATGCTCCCATTGTTAAACCACTCGCTTTATCCTCCTCTATCCTTGCAGCCATGTGAGTGGCTTTGTATATAAGCACCACTCCTTCCGTGTCTTGCTTCCTCTGCCATCCCTCTCTTTCACTTGCAAGCTTCCCTCACGCTAGGCTCACTCTTTGAAACTGAAGAGAGGCAGCTAGACTTCTTGCTGTCCTCACTCTCTGTGTCTCCTTGTCCGAATGGAGTTCAGGATGAGCTCGAGAAGTAGCGCCTTGCCATTGAGCTGTGA…
DN281_c0_g1_i1	Dinucleotide	(CT)10	20	51	70	CACACGCCCTGGCTACTAGA	CAGGAAAAGTGAGATGGGGA	8	20	91	20	61.381	60.042	84	DN281_c0_g1_i1 len=3227 path=[3205:0-3226] [-1, 3205, -2]	GCGGCAGGCACACGCCCTGGCTACTAGAAGTCAACACACGGGTGTTGACACTCTCTCTCTCTCTCTCTCTATTCCCCATCTCACTTTTCCTGGGAACCCTAACCCCAGTACTAGGCGAATCTGGCGTTCGACGGCGGCGTGGAGGCTGGGTGTCTGAGAGCGACGGCGGCGTGGAGGCTTGGTGCCTCAGTCCGACGACGGCGTGGTCCAGTGAAGAAACTTTGTGCGGAATATGGATCCTCTGAATGTCTTATCGGTTAGGTTCCATTTCAATGGGGAATTTGTGCGTAATGGTCATGAACTGCACTACGTTTCTGGAACCGAGGCTATGTCCTACATAGAACGAGATAAAATCAGTTACCCAGAGATTATTGGACATTTGAGAGACCATTACAGTGT…
DN28102_c0_g1_i1	Dinucleotide	(TC)6	12	418	429	CTGGGACTCTTGGCTAGTGG	TCTGTGCGTAGCACGAAGAC	372	20	559	20	59.861	60.207	188	DN28102_c0_g1_i1 len=739 path=[717:0-200 1649:201-224 919:225-234 929:235-255 950:256-460 1650:461-484 1179:485-539 1234:540-561 1256:562-680 1375:681-738] [-1, 717, 1649, 919, 929, 950, 1650, 1179, 1234, 1256, 1375, -2]	GTTCCTTTGCTTAGTCCGTAAGGATGTGTGAGACGCATTGTGTACAGCTGCTAGAGAATGGGAGGTCATGAGAGGATGAAGGGGGGGTTTTATGCATGAGGAACCCTAGCTAGCTAGGTACAGGTCGGTGGTGATGTGGCTGCTGTTGTACTCCAGCAATTTGGAACAAAAGCTTTGCTCTTGTAGCCAAGGCAGCAGCTGGCTTGCTGATGTGTTTTTGCTTGTTGATTAGCTAGCTACAGGAGGGGTTGAACAGTACATGTGGAGAGCTAGCAGCTAGGAGGTCATTCTAGTGTATGTGCAGGTGCAACTTTATGTCCATATTCATGAAAGAGATCAATCAGTAAAGTTGGTCCTGCTAAGGTAGTCGATCTGGGACTCTTGGCTAGTGGTTGTGTA…
DN28130_c0_g1_i2	Dinucleotide	(TC)9	18	143	160	CCCAGATGCACGCACTTAT	AAAACGGCAACCAGCTAATG	124	19	296	20	59.688	60.131	173	DN28130_c0_g1_i2 len=1152 path=[1:0-259 238:260-386 3006:387-410 389:411-420 399:421-458 437:459-471 3007:472-495 474:496-503 482:504-555 534:556-578 557:579-630 609:631-771 3005:772-795 774:796-859 838:860-885 864:886-1151] [-1, 1, 238, 3006, 389, 399, 437, 3007, 474, 482, 534, 557, 609, 3005, 774, 838, 864, -2]	GAGAAAACGAAAACGGCCTCCAACACTGCTCCGTCGTCGCGACTCCATCAGTGACTGCTCAGCCCCCGGCATCCGCCTCCCGGCCTGCCGCGCCGGCGTGTATAAATACGCGGCCGCGCCGCCTCCCAGATGCACGCACTTATCTCTCTCTCTCTCTCTCCCGCATTGTTTTGCAGCCAGTGGAGAAGGAGCATCCACCGCTTTTCCACATCCACTCTTTCTTTTGTTGGGCAAGACAGAGGGAGCGACAACTAACCACGCCGTCGCTGGCCGCGGCCATTAGCTGGTTGCCGTTTTGTTCCGGTAAATGCCTGGAGGCCTGTCCTGCGCCGTAGTTCTTTTGCTGGAGGAAGAGCTCCTGGCTCCGGTGGTCGTCTTGTTGCTCAACTGCTTGCTGTG…
DN28140_c0_g1_i1	Trinucleotide	(CCG)5	15	615	629	GTTCGTGTTCACGGTCCC	ACATGACGTGCCTCTTCTCC	564	18	679	20	59.936	60.269	116	DN28140_c0_g1_i1 len=1318 path=[1298:0-80 1356:81-112 1388:113-113 1389:114-152 1428:153-200 5833:201-224 1500:225-362 5838:363-386 1662:387-438 5839:439-462 1738:463-536 5836:537-560 1836:561-586 1862:587-671 1947:672-749 2025:750-779 2055:780-804 3939:805-870 2146:871-875 4005:876-952 2230:953-967 5835:968-991 2269:992-1317] [-1, 1298, 1356, 1388, 1389, 1428, 5833, 1500, 5838, 1662, 5839, 1738,…	GACGCGGCTCAAGATCGCCGTGGGCGCGGCGAAGGGGCTGGCGTTCCTGCACGAGGCCGAGACGCCGGTGATCTACCGCGACTTCAAGGCGTCGAATATTCTTCTCGACTCTGACTACACTGCCAAGCTGTCCGACTTCGGTCTGGCCAAGGAAGGCCCCTCGGGCGACAAGACCCACGTGACGACGCGCGTGATGGGCACGCACGGCTACGCGGCGCCGGAGTACATCCTGACGGGCCACCTGACGGCGCGGAGCGACGTCTACAGCTTCGGCGTCGTCCTCCTCGAGCTGCTCTCCGGCCGCCGCAGCGTCGACAAGCGCCGCCGCGGCCGCGAGCAGAACCTCGTGGACTGGGCCCGCCCGTACCTCCGCCGCGCCGACAAGCTGCACCGCGTCAT…
DN28152_c0_g2_i1	Trinucleotide	(GAG)5	15	604	618	GTTGAATCGGTGCAGCTTCT	CTCCTGAAGACGCGGATATG	554	20	745	20	60.406	60.755	192	DN28152_c0_g2_i1 len=916 path=[1:0-142 121:143-155 4145:156-179 158:180-222 201:223-350 4142:351-374 353:375-433 412:434-476 455:477-477 456:478-528 507:529-551 4146:552-575 554:576-580 559:581-604 583:605-623 602:624-655 4144:656-679 658:680-691 4139:692-715 694:716-765 744:766-781 760:782-829 808:830-840 4141:841-864 843:865-915] [-1, 1, 121, 4145, 158, 201, 4142, 353, 412, 455, 456, 507, 4146,…	ATTTCCTGCAAGTTTATTTTAAAAGACACGATTTCTTTTCTTCTTATGCTCGCAGCCGCAGCCTTGCACACATAACAAAAGTGCACACAGACATGAAATCTGGGGATATAGTCAAAAGACGCTAGCGCTACGTACTAGAGTATCTACTATACACGCGTACCAGTGAAGAACTCGTACAAAATCAGAGCAGTACGTAGTTCTTTCACGTCTCTCACGGTCTGCAGGGGTACGCGGTGCAGACGAAAACACACGGCAGCAGCTGCGGTGGTTGATCATTGAGGAGGCAGAGACAGAGGGGAGGGGATCCAATTCCAATCGGCGGCAGGAGCATGAATGAGCTCCTACTAGTAGCAAATCTCCATGGAGAAGTTGGAGTCGAGCAGCTCCTCGATCATCTGC…
DN28176_c0_g1_i2	Dinucleotide	(TC)6	12	766	777	TTATCCAAACGGGAGTGAGC	CAGATCTGGGCGAAAGAGAG	714	20	879	20	60.074	60.088	166	DN28176_c0_g1_i2 len=2113 path=[1:0-253 232:254-254 233:255-283 2087:284-994 5246:995-1018 2822:1019-1411 340:1412-1429 358:1430-1550 479:1551-1566 495:1567-1615 544:1616-1646 4343:1647-1735 667:1736-1773 705:1774-1859 791:1860-1900 5245:1901-1924 856:1925-2112] [-1, 1, 232, 233, 2087, 5246, 2822, 340, 358, 479, 495, 544, 4343, 667, 705, 791, 5245, 856, -2]	GCCCATCCCCAGCTGCATTGCACACGATCGAGTCCGCTCATCAATATTCATCCTTGAAAGGCGTATCAGCATATAGTAGGATTATTATTGTGACACATTTTACTGTGATTATTATTGGAGGTTGCAACAGAATCTCAAGCTGGTACTCTGGAGAATGCACAAGTCACATGGTATATAGGTCCATCATGATTTGGTCAGCGTGAGTCTCGAGAAATAAATACTGCACAAGGACAGACCTGTCGCTCATCACCGCACGTTGGACGAGTCGACAACGTCCATATCAACTAGGTCGTGAGATGCGACCCGCCGCGCCCATAATTAAAACAAATTTAATGATATAAATAAACATTAGTTCAAGATAACGATGTTGTTTTGTTCAAAATAGAAATAAGATCAGGA…
DN28176_c0_g1_i2	Dinucleotide	(CA)6	12	1557	1568	CTCTCCTCTGTTCCGTTTGG	CCCGAGATTCAAACGTGATT	1439	20	1627	20	59.837	59.933	189	DN28176_c0_g1_i2 len=2113 path=[1:0-253 232:254-254 233:255-283 2087:284-994 5246:995-1018 2822:1019-1411 340:1412-1429 358:1430-1550 479:1551-1566 495:1567-1615 544:1616-1646 4343:1647-1735 667:1736-1773 705:1774-1859 791:1860-1900 5245:1901-1924 856:1925-2112] [-1, 1, 232, 233, 2087, 5246, 2822, 340, 358, 479, 495, 544, 4343, 667, 705, 791, 5245, 856, -2]	GCCCATCCCCAGCTGCATTGCACACGATCGAGTCCGCTCATCAATATTCATCCTTGAAAGGCGTATCAGCATATAGTAGGATTATTATTGTGACACATTTTACTGTGATTATTATTGGAGGTTGCAACAGAATCTCAAGCTGGTACTCTGGAGAATGCACAAGTCACATGGTATATAGGTCCATCATGATTTGGTCAGCGTGAGTCTCGAGAAATAAATACTGCACAAGGACAGACCTGTCGCTCATCACCGCACGTTGGACGAGTCGACAACGTCCATATCAACTAGGTCGTGAGATGCGACCCGCCGCGCCCATAATTAAAACAAATTTAATGATATAAATAAACATTAGTTCAAGATAACGATGTTGTTTTGTTCAAAATAGAAATAAGATCAGGA…
DN28179_c0_g1_i1	Trinucleotide	(CCA)6	18	397	414	CTCCATCCAAAACGAGAAGC	GTCCTTGTCGAAGGGAGGA	297	20	438	19	59.813	60.183	142	DN28179_c0_g1_i1 len=1143 path=[1121:0-277 1376:278-320 1419:321-342 2901:343-366 1465:367-383 1482:384-452 1551:453-475 1574:476-493 1592:494-494 2904:495-518 1617:519-573 2902:574-597 1696:598-654 1753:655-671 1770:672-731 1830:732-803 1902:804-833 2903:834-857 1956:858-1142] [-1, 1121, 1376, 1419, 2901, 1465, 1482, 1551, 1574, 1592, 2904, 1617, 2902, 1696, 1753, 1770, 1830, 1902, 2903, 1956, -…	AAAAGCCGGTCGAGTTGCATCGGCATCGAGAACATCCATCCTGGCGCGGGAGGCATATCTCGGTGGCCGTGCCTGGGTCACTGCGCCGCTGTCGGTGATCCGGTCTCTCTGACCACAGACCAGCAAAATTAAAAGTGTTTCTTCCTCTTCTTCTCTGCGCGTGCAGGAGCAGCAGGGCCTGGGCGACGGCAAGGGGGGCGGGTGGGACAGCAGCATCTTCTCAAAGGAAGAGATGAGCGCCATGATGAGGAGCAGGGAGGAGGCCGCCTTGAAGCGCGAGCGCGCGCTGCAGTACGCCTCCATCCAAAACGAGAAGCTGGGCATCCGGCGGCCGCCGATGACGAGCGACGAGATGATGGACCAGCGGTGGAGCTGGCTGGAGGAGTGGGTGGGCTCCCA…
DN28185_c0_g1_i1	Trinucleotide	(GAT)8	24	86	109	ATGACGACGATGATGACCCT	GGTCCTCCTCCTCATCTTCC	8	20	142	20	60.358	60.012	135	DN28185_c0_g1_i1 len=601 path=[1:0-177 1523:178-201 180:202-237 1525:238-261 240:262-306 1524:307-330 309:331-342 321:343-394 373:395-425 404:426-451 430:452-486 465:487-513 492:514-540 519:541-600] [-1, 1, 1523, 180, 1525, 240, 1524, 309, 321, 373, 404, 430, 465, 492, 519, -2]	TGGTGACGATGACGACGATGATGACCCTGAGGCAAATGGTGATGGAGGGAGCGACGATGACGATGACGATGATAACGATGATGACGATGATGATGATGATGATGATGATGACGACGACGATGAGGAAGATGAGGAGGAGGACCAACCGCCTTCCAAGAAGAAGAAGTGATCTGGTTGCGTCTATCTCAGATTGTTTCAGGCTAAGTTGTATTGTTTAGATGATGAGACAGGTTTGGACCTTTGTAGCTTGTGGCTGGTCGTGTCTCAATAGAGTAGGAAAACTTTGACATCTGATGTTAAGTTGTTACCTTGTGTTTCCTCCTTTGTGCATGTAGTGGTAAAAATGATATCTTCTGGTAGGGTCATTTTACAATTTGGAGCTGTGATTCTGTGCCGTGC…
DN28188_c0_g1_i1	Tetranucleotide	(GATC)5	20	104	123	GGACACTTGATACTCCCCGA	CCAAGCTCCAGCTCCATATC	32	20	147	20	59.927	59.797	116	DN28188_c0_g1_i1 len=658 path=[745:0-67 1489:68-146 861:147-156 1925:157-231 946:232-255 2125:256-305 1029:306-435 1159:436-549 1273:550-632 1356:633-657] [-1, 745, 1489, 861, 1925, 946, 2125, 1029, 1159, 1273, 1356, -2]	GAGCTATTCTCTCCAGTCTGTTTTGTTCAGCAGGACACTTGATACTCCCCGACATCGCATCACAGCTTACAACCAACGGGACAACAGCAGCTAGCTGCAAGAGGATCGATCGATCGATCGATCAATTCGATATGGAGCTGGAGCTTGGGCTGGCGCCGCCGACCGCGCACCTCCGTCTCGACGAGCTCAGCTGCTCCTCGGATTCTTCCAGCGGGAGCGGGAAGAGATCGTTCCAGGAGACGTTGCCGCTCTTCGATGATGGCAGCAGCAGCAAGAAGAAGCTGCAGCTGGTCGGGTGGCCGCCGGTGAGCTCCGCGCGGACCAGGGCGTGCGGCGGCGCCAACTACGTCAAGGTGAAGAAGGAAGGGGAGGCCATCGGCAGGAAAGTGGACTTGTCGC…
DN28199_c0_g1_i1	Trinucleotide	(GCC)5	15	806	820	CACCGGAACTCGCACATC	CCTCCTCCTGCTCATCCTC	662	18	859	19	61.295	59.887	198	DN28199_c0_g1_i1 len=1262 path=[1240:0-211 1429:212-347 1565:348-386 1604:387-447 1665:448-474 3119:475-498 1716:499-513 3120:514-537 1755:538-546 3121:547-570 1788:571-762 1980:763-794 3122:795-818 2036:819-1112 2330:1113-1261] [-1, 1240, 1429, 1565, 1604, 1665, 3119, 1716, 3120, 1755, 3121, 1788, 1980, 3122, 2036, 2330, -2]	GGCGAACAAACAAAAAGCACCCTTTCGATGAGCAACTGTTGGTGCGCCACTGATTCCTGAACCAATATCTCTTGTTGCGATCACTTTTCCCCCTCTCGGTCATCACCATCATGTCCCTCCTTTCATGGCAGAGACACTAGTAGTAGTAAAGAAACAAGGAGGAGAAAGGAACATCATCATGGCCGAAACGCCTGCGATTCTCCTCCGTCCCTCCCTGTGGTGTAGAGACAGGGACACCATGCTAAGGGGACACTAGTACGTACTGCTGCTACGTTGGTTATGGAGTAGCGGCATTACTTTACTTTTGTACTACTAGTTCCATGCAAGAGGAAGCAAGCAAGCAACAAGCATCATTCGTTCATTCATTCATGTGAATTTGCGGTCGATGGATGATGTTTT…
DN28202_c0_g2_i1	Trinucleotide	(GTC)5	15	410	424	CTCGCCGGAGGAGATTACTA	GGCTTAGCCAAATCGAATCA	379	20	559	20	59.429	60.175	181	DN28202_c0_g2_i1 len=639 path=[603:0-62 643:63-86 667:87-105 686:106-108 689:109-133 3132:134-157 738:158-191 3131:192-215 796:216-227 2105:228-270 851:271-284 1944:285-321 902:322-371 2043:372-374 2046:375-433 1011:434-462 2431:463-549 1116:550-638] [-1, 603, 643, 667, 686, 689, 3132, 738, 3131, 796, 2105, 851, 1944, 902, 2043, 2046, 1011, 2431, 1116, -2]	GGGCGTAGGCGTGGTGGTGGAGTGGTGCGACCAGGTGCGCGTGCTGTCGCACCGCGCGGTGGGCTGCTTCGTGACGCACTGCGGGTGGAACTCCACGCTGGAGAGCGTGGCGTGCGGCGTGCCCGTCGTGTGCGTGCCGCAGTGGACGGACCAGGGCACCAACGCGTGGATCGTGGCGGAGCGGCTCGGCACAGGGGTCAGGGCCGCCGTCAGCGAAAAGGACGGCGTCCTGGAGGCCGACGAGCTGCGGAGGTGCGTCGACTTCGCCACGTCGGAGATGGTGCGAGCCAAGGCGGCCGTGTGGAGGAACAAGGCGCGCGCCGCCGCGGCGGAGGGCGGCTCGTCGGAGCGGAACCTCAGGGCGTTCGTCGGGAACCTGCTCGCCGGAGGAGATTACTA…
DN28223_c0_g1_i1	Trinucleotide	(GCG)5	15	82	96	TTTTGAAGGAGTCGGGAATG	GACGTAGATGGAGTAGGCGG	52	20	179	20	60.044	59.717	128	DN28223_c0_g1_i1 len=1398 path=[1376:0-241 3235:242-265 1619:266-589 3079:590-631 1985:632-767 2959:768-803 2157:804-827 2181:828-831 2751:832-892 2246:893-1236 2590:1237-1279 2633:1280-1351 3236:1352-1375 2729:1376-1397] [-1, 1376, 3235, 1619, 3079, 1985, 2959, 2157, 2181, 2751, 2246, 2590, 2633, 3236, 2729, -2]	GGCGGCGGCTCTTTTGACGGCTGCGGGCGCCGCCAACGAGGAGGAGGAGGACTTTTGAAGGAGTCGGGAATGGAAGGGGACGCGGCGGCGGCGGCGGAGGCGGCTGCGCGGATTCGGGTGGTGCGGTGCCCCAAGTGCGACAAGTTCTTGCCGGAGCTGCCCGCCTACTCCATCTACGTCTGCGGCGGCTGTGGCGCCACTCTGCAAGCAAAGAAGAAAAATTCAGACCATTCTTCACATGAATCTGACAATAGAAATGTGAAGTACCTTGAAGTATTGGAGTGCGTTTCAGAGGTTTCTGAAACTATGCCTGGAGCCAGCACTGCCGGCAGATTAGAAAACAAGAATTTGTCAGGTGTTCATAGTAAATCAGTCTACAGCCATCATGACAATATGAAG…
DN28235_c0_g1_i3	Trinucleotide	(CTC)5	15	89	103	CTACTGGACACGTGGCGG	GAGGACGACGACTTCTTGGA	19	18	123	20	61.332	60.386	105	DN28235_c0_g1_i3 len=1070 path=[1029:0-66 1073:67-98 1105:99-99 1106:100-113 1120:114-130 1137:131-181 1188:182-343 1350:344-398 1405:399-474 1481:475-621 2057:622-644 3095:645-668 2104:669-809 1800:810-881 2659:882-1011 1999:1012-1069] [-1, 1029, 1073, 1105, 1106, 1120, 1137, 1188, 1350, 1405, 1481, 2057, 3095, 2104, 1800, 2659, 1999, -2]	TCTGCAAGGCCTGCCGCCGCTACTGGACACGTGGCGGCGCGCTGCGCAACGTGCCCGTCGGCGGCGGATGCCGCCGCAACACCAAGCGCTCCTCCTCCTCCTCTTCCAAGAAGTCGTCGTCCTCACGCCAGCAGGGCGGCGGCGGCGCCGCGTCGTCCACCACGTCATCCACCACGTCCACGTCGACGACCACGGCCACCACGACGACGACGACCGCGGCGGAGGTGCTCGCCGGGATGCAGGCGGCGCAGCAGCTGTCGTCCCACCTCGCCGGCGGCGGCGGCCTCCCGCACGGCGCCGCAGCGGCGGCGCTGGAGGCGTCGCTGGAGGGGTACCACCACTACCTGCAGATGCAGCAGCACCACCAGTTCCTGCAGCAGGCGGCGGTGCACGGGTACC…
DN28248_c0_g1_i1	Dinucleotide	(CA)7	14	241	254	TCTGAGTCACTGCTGCTGCT	GGTGAAGATGATCCACGACA	215	20	390	20	60.08	59.478	176	DN28248_c0_g1_i1 len=1015 path=[1:0-156 2889:157-180 159:181-188 167:189-306 285:307-410 2083:411-482 461:483-497 2890:498-521 500:522-529 2891:530-553 532:554-565 544:566-668 647:669-691 2507:692-730 709:731-731 2546:732-794 774:795-1014] [-1, 1, 2889, 159, 167, 285, 2083, 461, 2890, 500, 2891, 532, 544, 647, 2507, 709, 2546, 774, -2]	CGATGATGAGGCAACCAAACAAACTCCTCGGCGCTAAGCAAAGCAACGCAAAAGCGCCGCGCGTTTCCGCCCGTGACGGCACCGCAGTTTTTCCGCCGTGCGCACGCGACCCCCGGGCACGCGCGGCGACGTGGACGTCTGCGCCCCCAGCCGCCCATCGTCGAGCCAAACCCAGCCGCTATAAAACCAGCGGCGCCCATGATCCATCCACACACTCTGAGTCACTGCTGCTGCTAGGCGCACACACACACACACTTGCATTCCATTGCATCCAAAGAAAGAAAAGATGGGCGCGGAGTTCCTGAGCGTGGCGGAGGGCGGGCTGTGCGGGGAGGCGCTCTACTGCGCGGTCATCCTGTGGCTGTCCGTCATGTCGTGGATCATCTTCACCTTCGTCGA…
DN28327_c0_g1_i2	Trinucleotide	(CTT)7	21	420	440	ACACCCAGATGTTGAGGAGC	AGTAGTGGCAGCAGCAGTGA	305	20	494	20	60.12	59.801	190	DN28327_c0_g1_i2 len=724 path=[1:0-65 2047:66-107 86:108-113 2431:114-137 116:138-152 2433:153-176 155:177-179 1499:180-251 230:252-281 260:282-303 282:304-305 284:306-329 2432:330-353 332:354-371 1845:372-410 389:411-415 1997:416-465 444:466-543 522:544-567 546:568-568 547:569-582 561:583-592 571:593-642 621:643-723] [-1, 1, 2047, 86, 2431, 116, 2433, 155, 1499, 230, 260, 282, 284, 2432, 332, 18…	CGCGGGCAAGTCCAAGTCGTTCACGAGCTTGGCCGAAGCCGCGGCGAAGGCGGCCGCCAAGGAGATCGCCAAGCCGGAGAACCCCTTCAACAAGCGCCGGCGCGTGCTGGCGGCATGGTCCCGGCGGCGTGCCTCGTGCAGCGCGCTGGCCACGACGTACCTGCCGCCGCTCCTGGCCCCCGACCACGCCGTGCTGGAGGAGGAGGACGAGGAGGGCGCGGACAACTCGGACGACGACGAGGACTGCGGCAAGAGCCGGAGGGAGCGGCGCCCGCCGACGTTCCCGTCGCCCAGGCTCAGCGTGCACACCCAGATGTTGAGGAGCCCGAATCCCAGCTCCTTTAGATCGCCTAGGTCCTTCTCCATGGTTGACCTCCAGAGCGCGGGTTATAATCTAGA…
DN28346_c0_g5_i1	Trinucleotide	(GCC)6	18	58	75	CTCTCCTCCTCCTCCCCC	GGGTCCTTCTTCCCTGACC	3	18	163	19	61.109	60.844	161	DN28346_c0_g5_i1 len=545 path=[523:0-109 1929:110-133 634:134-148 649:149-170 671:171-171 672:172-187 688:188-192 693:193-223 724:224-258 1930:259-282 783:283-308 809:309-338 839:339-355 856:356-362 863:363-383 884:384-483 984:484-544] [-1, 523, 1929, 634, 649, 671, 672, 688, 693, 724, 1930, 783, 809, 839, 856, 863, 884, 984, -2]	GCCCTCTCCTCCTCCTCCCCCGCCGACGCGCGCTGCGCCCGGTCCCCCTCCTCCCCGGCCGCCGCCGCCGCCGCCGTTGCGCCTAATGCTCGCCGCTGGCCGCCGAACGCTGACACGCCCATCAGCGTCCCCAGCGTGGTGCTCCGGTCAGGGAAGAAGGACCCCGTCGACTCGGTGTCGAGGTCGGAGGAGGACGGCGAGGAGTCGGCGGAGGGGGAGGTGGGGATCATGTCGGCGTCGAGGTCCATCGGCCCCGGGCCCCGGCGGATGTGGGCAAGGCGAGCGAGGGGCCGTGGACTCTCGTGGTGGTGGACTGGTGGAGCAAGAAGAGACAGCTGTGGTTTATAGGCAGTTGTAAGCGGGGCAGTTGGTTGTGGTGCCGTGGCGGCGATGTGTCGA…
DN28357_c0_g1_i1	Trinucleotide	(CGG)5	15	477	491	GTGTTGCCCATCACACCTC	GGCCTAGGTACATGCGAGAG	458	19	529	20	59.953	59.859	72	DN28357_c0_g1_i1 len=844 path=[820:0-90 2101:91-183 981:184-285 1083:286-324 1122:325-333 2389:334-357 1155:358-370 1168:371-411 1209:412-522 1724:523-583 1379:584-584 2390:585-608 1404:609-638 1434:639-683 1479:684-689 1485:690-745 1541:746-843] [-1, 820, 2101, 981, 1083, 1122, 2389, 1155, 1168, 1209, 1724, 1379, 2390, 1404, 1434, 1479, 1485, 1541, -2]	GGCCGGCGAGGTGGTGCATGATCTGGATCTCGCGGCGCACGTCCTCGACGTCCTCCCGCGAGATGAGCTTGCGCTTGGAGATGGACTTGCAGGCGTAGTCGACCCCCGTGGCAAGGTCGGTGCAGAGGTACGTGGTGCCGAACTGACCCTGCCCGAGCTTCCGCCCGACCGCGTAGTGCTCCCGGAGGCTCGGCGTCGGGTGGCCGAGCACGTTGGCCGTGAGCTCCGCGGGCGCGGGCGCCCCGCGCCGCATGCCGGGGGCGGGGGGCGGAGCGGCCGCGTCCGCGTCCGCCGCGGCGGCCGCCGCATCGGCCGTGCGGGGCGAGGCCCGCTTGCCTTTCCCGCGCGGCGCGGGGTCGTCGGAGGCGGCGACGGCGACGGGCGCGTATCCCGCGGTGT…
DN28389_c0_g1_i1	Dinucleotide	(GA)9	18	868	885	CGCCGATTTACCAACTCAAT	GCCGACGCACAGTAAGTGA	798	20	904	19	59.96	61.04	107	DN28389_c0_g1_i1 len=952 path=[1:0-76 1863:77-90 71:91-103 2369:104-127 108:128-156 2370:157-180 161:181-240 221:241-325 306:326-514 495:515-578 559:579-600 581:601-611 592:612-632 613:633-635 616:636-951] [-1, 1, 1863, 71, 2369, 108, 2370, 161, 221, 306, 495, 559, 581, 592, 613, 616, -2]	TCTCACTTAGTTAGTTGCACTATTAATATCACTGAACATATCAGTTCCAAATGATTAGAACCCAATAATTTTTTTTTCTGAATGAAGAACCCAATAAAAGCTATTTCTAACAAACTTACATAGTGAAAGCTACGACCTGATCCATGTCATAGTTCCAATCCCGAGAATAGTACACGTATGATGACAAACATAACAGTACAAGAATTTCTAATGTATGTAATTATTTATCCTCTAGTCCTTGTAGAAAAACAAATGATCATAACAGCCATCCAGAAAGATCAAACTAACCATTGATAGTGACATTGAGATGAACAAGCAAATAATCTAATTTCTATCATCCCTCATAATGGTAGAGATCCCAATTAACCCTTTCCTTACCCATCTGAGGGCGCCCGCACA…
DN28392_c1_g6_i2	Dinucleotide	(AG)7	14	548	561	CGCACGGTTAGAAGTAGGGA	GGACACCACTCCTCGCTCT	439	20	581	19	60.262	60.414	143	DN28392_c1_g6_i2 len=597 path=[575:0-136 689:137-144 697:145-145 698:146-242 795:243-300 853:301-323 876:324-324 877:325-435 988:436-450 1003:451-596] [-1, 575, 689, 697, 698, 795, 853, 876, 877, 988, 1003, -2]	CGGCTCGGTTCCAGGATCTTCCTCAGGTGGCGACACGCGCTATGACGCCCTGGGTTCTGCTCTAGATTAGCTGAAGCATCACTGGGTCCTTCTGGCTCCTGCTCCTGTCCCGTCTCTACGTGGTTCACCTCGGGATCAGCTTGCAAAAAGGCGAGGGGGGGGGGGGGGGGGGCTCATGCTGGGGTTGACGGCATCGGTTCCTTGGCGGCAACGGCTACAAGAAGAGATGCGAATCGAATCACTGCAGTTGAGTTTCCATAGCTGCTCAAGGTTGAAGAAAACAGCAGGCACCAGGGCTTCAATGGGTTGCACTGCTTGGGGAGGCGATGACCAAGCTCGGTGCAGAAACAGGAGGCGGTGCAGGCACGGCGGCTCGGTGGAGCTCCGGAGAACTTTGGT…
DN28415_c0_g1_i1	Dinucleotide	(CA)6	12	82	93	CACAACTCTCCTGCGTGTTC	CAGTCAATGTCAATCAATGCC	45	20	232	21	59.467	58.99	188	DN28415_c0_g1_i1 len=554 path=[1:0-272 1159:273-296 275:297-336 315:337-553] [-1, 1, 1159, 275, 315, -2]	GGGGGGTGTTGTGTTGTACTCTCTTCTTCTATTAATGCAATGATACACAACTCTCCTGCGTGTTCGAGAAAAAAAATAGATCACACACACACAGAGAACCTTTGCTTTAAAGAAAACAAGTTGCAATGTTCTCTCTGATCACTACCTTCCTAAAACTTCCACAGGTTACAGACACTTTAGTTGTCCCATGTACTACAAAAAGAGCATTCATAGGCATTGATTGACATTGACTGAAACTTCTAGCCATTTTTATCATATATTCAAATTTGATACACTTATGGATGTGCCAGATTGTATAATTTGTATTGTATTACTATAAGAACTGACGAGATGACACTTACAATTTCCTCGGTGTAAACACCAATAACAGCCTAAGGCATCCTCGCTGGATTGAAAGAT…
DN28415_c0_g1_i1	Dinucleotide	(CA)6	12	502	513	ACAATTTTCCTTGCTGGGTG	TGTTGCAAGGGTATTCAACG	451	20	533	20	59.971	59.585	83	DN28415_c0_g1_i1 len=554 path=[1:0-272 1159:273-296 275:297-336 315:337-553] [-1, 1, 1159, 275, 315, -2]	GGGGGGTGTTGTGTTGTACTCTCTTCTTCTATTAATGCAATGATACACAACTCTCCTGCGTGTTCGAGAAAAAAAATAGATCACACACACACAGAGAACCTTTGCTTTAAAGAAAACAAGTTGCAATGTTCTCTCTGATCACTACCTTCCTAAAACTTCCACAGGTTACAGACACTTTAGTTGTCCCATGTACTACAAAAAGAGCATTCATAGGCATTGATTGACATTGACTGAAACTTCTAGCCATTTTTATCATATATTCAAATTTGATACACTTATGGATGTGCCAGATTGTATAATTTGTATTGTATTACTATAAGAACTGACGAGATGACACTTACAATTTCCTCGGTGTAAACACCAATAACAGCCTAAGGCATCCTCGCTGGATTGAAAGAT…
DN28439_c0_g1_i1	Trinucleotide	(GCC)5	15	243	257	CCACTCCGCAGTCGGTAG	CGACACTCGTCACGCATC	202	18	310	18	60.416	59.981	109	DN28439_c0_g1_i1 len=645 path=[91:0-50 119:51-51 3729:52-75 144:76-115 2003:116-134 2022:135-268 2156:269-331 337:332-333 339:334-394 400:395-418 424:419-451 457:452-644] [-1, 91, 119, 3729, 144, 2003, 2022, 2156, 337, 339, 400, 424, 457]	TAATCTGACGATCACGGTTTCTGCATGCAGGCGCACGCGTGCCTGACGGACAAGGCGCGGCGGCGGGCCTTCGACGCGGACCGGCGCGCCAGCTTCTGCGCCGCCTGCCACGACCGTCACGTTCTGTCCGCCGCCAGTGCCAGGCAGACAGCGGCGGCGGCGACCGACAAGAGACCGGCGGCCACCGTCTCGGCGTGCAGGCCCACTCCGCAGTCGGTAGCGGCCAAGCCGCGGGTGAGGAAGCCGCCGCCGCCGCCTCCTCCGGCTCAGGCGTTGCGCGACGTGCAGAACCGGATGCGTGACGAGTGTCGCGTCATCGACAGCTGCCTGCGCGTCAACAACGCCTCGGCGTGCGCGCGCCGCCGCCAGTCGTTCCCGCTCTTCGACCCCTCCGACCGC…
DN28447_c0_g1_i1	Trinucleotide	(GGC)5	15	484	498	ACTCGACCACTTCCGACAAC	CCTTCTCTCTTTCTTCCCCG	442	20	565	20	60.159	60.311	124	DN28447_c0_g1_i1 len=792 path=[770:0-114 862:115-141 889:142-147 1972:148-171 919:172-324 1971:325-348 1096:349-357 1970:358-381 1129:382-400 1148:401-435 1183:436-440 1188:441-473 1221:474-538 1969:539-562 1310:563-791] [-1, 770, 862, 889, 1972, 919, 1971, 1096, 1970, 1129, 1148, 1183, 1188, 1221, 1969, 1310, -2]	TTTTAGGATCTATATTGCCTACAGCTATAGTGAACTGTGCAAAATGGCTCCATCCTGGGAGAAGTTTATCATGATTGGCAACACAAAGGAACAATGAAAGATGATTAGAGACATCACAACCTTGAGGATATACAAGAATATACCATTTGTAGCCACCAGCTTCAAATGGCTCACTTTTCATTTCTCTCTTCTTCTCCTTTGAGAAGTTTTCAATCCTCCAAGTGTAACGCCCAAATAAATCTGAAGGTCTGGGGCCAGGATCATCATCATCACCGTCAGTGTCCCAGAAGGGTGGCGATGTCGAAGGGCTATCACTGTCTACCCGATCGCAGGACCTCCACTCGGACAAGGAGTCACCAGACAGGCTGCGTTCGTCATCCCTCATGCCAGTTGTGCTTG…
DN28454_c0_g1_i1	Trinucleotide	(CTG)6	18	355	372	CTGTGGCTGTTGCAGTTGAT	AGAGCTTGGTGATTCGTGCT	315	20	450	20	59.905	60.02	136	DN28454_c0_g1_i1 len=1546 path=[1:0-202 181:203-227 206:228-266 245:267-1169 3323:1170-1193 1172:1194-1200 3322:1201-1224 1203:1225-1225 3321:1226-1249 1228:1250-1545] [-1, 1, 181, 206, 245, 3323, 1172, 3322, 1203, 3321, 1228, -2]	CGGCACAAGAAGCACGAAACACGAACAAATTGATTGGTATAACTAGTACAAAAGAATATTAATGAGCTACGGTTTCATCAGCTTTTTGTGACCCCAACAACTTTTATCATCCAAAGAATAGGTAAAACATAAGAAAAAAAGAAAGAAAGAACAAACAGGTCCATCAACTGAGAAACTACAAGGTGATTATTAACGACATTTAAAACCAATGAGTTAGGTGGTAACGAAATGAATTTTCAGTTCTTCTAAATCGATTGTTCTTCTGATGAGCAGAGATCATTCTTTGGACTCATGGTTCTTCGCTGCCCCGCTCTGCTGTGGCTGTTGCAGTTGATAAAACGGTATCGGTGTACCCTGCTGCTGCTGCTGCTGCAGTTGAAACATCTGGTCCTGAACATT…
DN28457_c0_g3_i1	Trinucleotide	(GTG)5	15	139	153	CTGCTGCTGACGCTGTACC	ACTTCGTCATCTCCCTGCAC	100	19	280	20	60.784	60.269	181	DN28457_c0_g3_i1 len=667 path=[645:0-218 1687:219-242 865:243-352 975:353-353 976:354-425 1048:426-441 1289:442-462 1310:463-465 1088:466-482 1105:483-486 1109:487-524 1147:525-666] [-1, 645, 1687, 865, 975, 976, 1048, 1289, 1310, 1088, 1105, 1109, 1147, -2]	GAAGCGCCTGGCACTGATGCTGGAGCTCCGGGAGAAGCTGACGCGGCCGCCGAAGCTGAGCGTGCGCAGCTGCACCTTGCTGCCGCTCCGGCTCGCGCCGCTGCTGCTGACGCTGTACCGGCGCGACGACGACGACGCGTGGTGGTGGTGGTGGCTGGGCTCGGACGCGCAGAACTTGAGCGGGAGCGGCGGCGGAGGCGGCGGCGCCACGCCGCGGAAGAAGAGGCGCTCCTCGTACGACGGCGACGCGGAGCGGCTGCGGTGCAGGGAGATGACGAAGTCGAGATCGCCTGCTGCGCCTGCGCGGAAGAAGCAGGAGGAAGAGTCGGCCTCGGACTCGGATCCCGACTCGGCGGCCTGGCTGCCGGCGGTGGACGCCGGCGCCGAGCAGCAAGAGAG…
[truncated: 2,990 more rows]
