# Supplementary material for: Finger millet RNA-seq reveals differential gene expression associated with tolerance to aluminum toxicity and provides novel genomic resources
Source: Front Plant Sci. 2022 Dec 9;13:1068383. doi: 10.3389/fpls.2022.1068383 (PMC9780683; doi:10.3389/fpls.2022.1068383)
Supplement: Supplementary Table 7 — List of 417 SNP loci in 113 significantly differentially expressed genes (significant DEGs) among the Al-tolerant and Al-susceptible genotypes and their corresponding reference and alternate alleles, position in the unigene, minor allele frequency (MAF), polymorphism information content (PIC), and unigene sequence, as well as genotypes of the six samples. The genotypes of Al-tolerant and Al-susceptible genotypes differ at the green highlighted loci. [file Table_7.xlsx]

## Sheet: Poly_bi&triallelic
Table S7: List of 119073 polymorphic bi and triallelic SNP loci and their corresponding reference and alternate alleles, position in the unigene, minor allele frequency (MAF), polymorphism information content (PIC), and unigene sequence, as well as genotypes of the six samples
POS = position of the SNP in the unigene; REF = Reference allele; ALT = Alternative allele; Freq = Frequency of the corresponding allele; MAF = Minor allele frequency; PIC = Polymorphism information content; Ref seq =Sequence of the corresponding unigene
#CHROM	POS	REF	ALT	Freq A	Freq C	Freq G	Freq T	MAF	PIC	S212462 (AS1)	S215804 (AS2)	S215836 (AT1)	S215845 (AT2)	S229722 (AT3)	S238323 (AS3)	Unigene (Ref seq)
DN11170_c0_g1_i1	386	T	C	0	0.5	0	0.5	0.5	0.375	TC	TC	TC	TC	TC	TC	AAGGAAAAAAATAAAAAAAATATATACGCGGCATCGAGAAGGGAGCTTGCAAGTTGCAGAGGAAGGCGAGGGAGGAAAGCGGGCACCGGATCGGCGAGGGATCCGGGGGGATCCGTGTTTTTGGGTCGTCGGCGGAGGAGCAGGGGAAGCGGGCGATGGATAGGACGGCGGCGACGACGGGGCCGCTGGGGATGGAGATGCCGATAATGCACGACGGGGACCGGTACGAGCACGTCAAGGACATCGGGTCCGGCAACTTCGGCGTCGCGCGCCTCATGCGCAACCGCGCCTCCGGCGAGCTCGTCGCCGTCAAGTACATCGACCGCGGCGAGAAGATCGACGAGAACGTGCAGCGGGAGATCATCAACCACAGGTCGCTGCGGCATCCCAACATCATCC…
DN11190_c0_g1_i1	106	G	A	0.583333	0	0.416667	0	0.416667	0.367959	GA	AA	GA	GA	GA	GA	CTTCCCCCACGAACAAAACCGCTTGCGCAAGTCCGCCCCGCCATCGTCATTCGCCTCTCCCCTGCTGCTGCTCCCGGTTTTCTCGCTCCTCCACCACACCACACCGCCACACGCAACCAGGAAACAAAAATTTCTATACTAAACTTTTCTTGTCCTGTCCTCTCGATCCGATCGAGAACCCCGCCGGGCCCCAGCCCTAGCCCGGAATGGCGGCGGCTGAGTCGTCGGCGGTGGCCGGCATGCGGAAGGCACCGTCGCTGGAGTGGCGGTGGGTGTCCACGGAGGAGGACGACGACGACGGCGAGGAGGGGGGCGGGGGCGCTGCCGCCGTCGGCGCGGTGGGCAGGGGCGGGAGCTTCGAGTCGGAGGACGAG
DN11247_c0_g1_i1	300	A	C	0.416667	0.583333	0	0	0.416667	0.367959	AC	AC	CC	AC	AC	AC	AGGGAATAAGTCCTTCGAAGTTATGCTAATTGTATCATGACAGGGCAATGTACAAAATAAAGAGAGAATGCACAGAAAACTTCAGATTCACCGGAAGCCTCAAACCCAGATAATACGAACAGCATCAAAGTAATACAGTAGCAGTCTCATAGCATATGGAAATTTCAAGCATGGACAGAGAAGGGCAGTGACACCTGACACGCTAGCAGTACTGCGGGAACAAACAAAGGAAACACACAACTCATCGAAGTCCGCCCTAGTAGAACCACGAAGTTCAGTCACAGGCCACCTTACATGTCATCTTCTTCCTGTCCATCCAACTCGTCCTCATACTCACCATCATCATCGGCAGTCGCGTCCTGGTACTGCTGGTACTCTGACACAAGGTCATTCATGTTG…
DN11256_c0_g1_i1	32	A	G	0.5	0	0.5	0	0.5	0.375	AG	AG	AG	AG	AG	AG	GGCGCTTGCCGGCCTCGTCCTCGGACACGTAACCCTTGGTGATGTACTTCTGGAAGGGCGGGAAGAGCAGGCGGAAGAGCGGGATGTGCTCCCGGAAGAGGCCCGTGGTGGCGATGCAGCCCGGGTAGAGCGACGCGAACGTGACGCCCGTCTCCTCGTGGAACCGCCGGTGGAACTCCTGCATCGTCAGCATGTTGCACACCTTGCTGTCCTTGTACGCCTTGGCGCCGTCGAACTCGCCGCCGTCGATCATCACCGAGCTGCCCACGCCGTTCAGCCCGCCGGCGAGC
DN11256_c0_g1_i1	145	C	T	0	0.5	0	0.5	0.5	0.375	CT	CT	CT	CT	CT	CT	GGCGCTTGCCGGCCTCGTCCTCGGACACGTAACCCTTGGTGATGTACTTCTGGAAGGGCGGGAAGAGCAGGCGGAAGAGCGGGATGTGCTCCCGGAAGAGGCCCGTGGTGGCGATGCAGCCCGGGTAGAGCGACGCGAACGTGACGCCCGTCTCCTCGTGGAACCGCCGGTGGAACTCCTGCATCGTCAGCATGTTGCACACCTTGCTGTCCTTGTACGCCTTGGCGCCGTCGAACTCGCCGCCGTCGATCATCACCGAGCTGCCCACGCCGTTCAGCCCGCCGGCGAGC
DN13307_c0_g1_i1	265	C	A	0.5	0.5	0	0	0.5	0.375	CA	CA	CA	CA	CA	CA	GAAGGCGTGCAATATCTGGGGTGTTCCATCTACTGATGTTCTTCGACCTACTGTTGATGCGATTGCTTCTCATATTGGTGTTGCTCCATCTGGGATTCCACGGAGTTCTCCTAGCCGAAAGGCTCAGCTCAGTGAGGATTACTTCCGACGAATTGAAGCTATTGATTTCACCATCAAACAAGATGATGGAGCTCAGCCAGAAAACCTGAATCGTGCTCACATTGTGCTGGTTGGTGTTTCACGCACCGGGAAGACACCGCTGTCCATTTATCTAGCTCAAAAGGGATACAAGGTAGCAAATGTCCCCATTGTCATG
DN13658_c0_g1_i1	175	G	C	0	0.5	0.5	0	0.5	0.375	GC	GC	GC	GC	GC	GC	GGTAGACTCCTTCTGGATGTTGTAGTCCGCAAGGGTGCGGCCGTCCTCCAGCTGCTTCCCAGCGAAGATCAGACGCTGCTGGTCCGGCGGGATTCCTTCCTTGTCCTGGATCTTGGCCTTGACATTGTCGATGGTGTCACTGCTCTCGACCTCGAGAGTGATGGTCTTCCCTGTGAGCGTCTTCACGAAGATCTGCATCTTGGCCGGCTTGGGTGTTCTTCCCCCGCCTGAGCTTGCTGCGGCAGCTTCACCTCGCGGGCGGCGGCGGCGGCGGATGGGATTTATACGTGGTCGCTC
DN13769_c0_g1_i1	118	G	A	0.5	0	0.5	0	0.5	0.375	GA	GA	GA	GA	GA	GA	GGAGTCAGAGAACCTCCTGCCAATGAGACGCTTGGCATCGAAGACCGTGTTGATGGGGTTCATGGCGACCTGGTTCTTGGCGGCATCTCCGATGAGACGCTCGGAGTCGGTGAAGGCGACGTAGGACGGGGTGGTGCGGTTTCCCTGGTCGTTGGCGATGATCTCGACACGGTCGTGCTGCCACACGCCGACGCACGAGTAGGTCGTGCCGAGGTCGATGCCGATCG
DN13769_c0_g1_i1	142	T	C	0	0.5	0	0.5	0.5	0.375	TC	TC	TC	TC	TC	TC	GGAGTCAGAGAACCTCCTGCCAATGAGACGCTTGGCATCGAAGACCGTGTTGATGGGGTTCATGGCGACCTGGTTCTTGGCGGCATCTCCGATGAGACGCTCGGAGTCGGTGAAGGCGACGTAGGACGGGGTGGTGCGGTTTCCCTGGTCGTTGGCGATGATCTCGACACGGTCGTGCTGCCACACGCCGACGCACGAGTAGGTCGTGCCGAGGTCGATGCCGATCG
DN14410_c0_g1_i1	365	C	T	0	0.5	0	0.5	0.5	0.375	CT	CT	CT	CT	CT	CT	CTTCTCTCTGTACTCGCTTCATCAGTCTTTCTCGAATACTTATATCTCCCACCCCTTGACTTCGTCCCCTTCTCCAACGCTTCTTCCTCCTCTACCTCCCCCCCCCGCTGTAGCCTGTACAGGGAGAGAGAGGGAGAGGGAGATAGAGAGGACTCAGAGAAGAGAAGAGAGAGGGAAAGAGAGAGATGGGGAACATCTGCGGCGGCGCCGGGAAGGCTCATGTGGCAGTGGATAGCCCAGGGGCAACGATGACCCCCAAGACAAGCGGCAGCATAACCACCAGTAACAACACCACGGGGAAGCTCTCTTCCGTGGACAGCAGCTTCATGGCGTCCACCGGCAGCCGCAGCACGAGCGGCGGATTCGATGAGGGGAGTAAGTCCCCGTTGGGCCAGATCC…
DN14410_c0_g1_i1	296	G	C	0	0.5	0.5	0	0.5	0.375	GC	GC	GC	GC	GC	GC	CTTCTCTCTGTACTCGCTTCATCAGTCTTTCTCGAATACTTATATCTCCCACCCCTTGACTTCGTCCCCTTCTCCAACGCTTCTTCCTCCTCTACCTCCCCCCCCCGCTGTAGCCTGTACAGGGAGAGAGAGGGAGAGGGAGATAGAGAGGACTCAGAGAAGAGAAGAGAGAGGGAAAGAGAGAGATGGGGAACATCTGCGGCGGCGCCGGGAAGGCTCATGTGGCAGTGGATAGCCCAGGGGCAACGATGACCCCCAAGACAAGCGGCAGCATAACCACCAGTAACAACACCACGGGGAAGCTCTCTTCCGTGGACAGCAGCTTCATGGCGTCCACCGGCAGCCGCAGCACGAGCGGCGGATTCGATGAGGGGAGTAAGTCCCCGTTGGGCCAGATCC…
DN14499_c0_g1_i1	443	C	T	0	0.5	0	0.5	0.5	0.375	CT	CT	CT	CT	CT	CT	GTTGCAGAGAACTTCCTATTCCTGAACACATGGACATATACCATCTTAGCCATGAGATTGAAGCTTCGGACATGTCTGCATTGCAAGCTGTTGTTAGTTGTGATGAAGAAAGAGTAAAGTTGGAAAAGGAAGCTGAAGTTTTATCTACACAGGATGATGGTGGTGGTGAAGCTTTGGATCGCATATATGAGCGTCTTGATGCTATGGATGCAGCAACTGCTGAAAAGCGTGCTGCTGAGATATTGTTTGGTTTAGGTTTTACCAAGGAAATGCAGGCAAAGAAAACTCGAGATTTTTCTGGTGGCTGGCGTATGAGGATTGCTCTGGCAAGAGCCCTGTTCATGAATCCAACCATTCTTTTGCTGGATGAGCCCACAAACCATCTTGATCTTGAGGCTT…
DN14499_c0_g1_i1	138	G	A	0.5	0	0.5	0	0.5	0.375	GA	GA	GA	GA	GA	GA	GTTGCAGAGAACTTCCTATTCCTGAACACATGGACATATACCATCTTAGCCATGAGATTGAAGCTTCGGACATGTCTGCATTGCAAGCTGTTGTTAGTTGTGATGAAGAAAGAGTAAAGTTGGAAAAGGAAGCTGAAGTTTTATCTACACAGGATGATGGTGGTGGTGAAGCTTTGGATCGCATATATGAGCGTCTTGATGCTATGGATGCAGCAACTGCTGAAAAGCGTGCTGCTGAGATATTGTTTGGTTTAGGTTTTACCAAGGAAATGCAGGCAAAGAAAACTCGAGATTTTTCTGGTGGCTGGCGTATGAGGATTGCTCTGGCAAGAGCCCTGTTCATGAATCCAACCATTCTTTTGCTGGATGAGCCCACAAACCATCTTGATCTTGAGGCTT…
DN15725_c0_g1_i1	239	G	A	0.5	0	0.5	0	0.5	0.375	GA	GA	GA	GA	GA	GA	AGAGAGAGAGAGAGAGAGAGAAGAAAACAGCGGCAGGTGTTGCGGTGGGGAACGAAGAGGATCGAACGATGCATTCCAGCAGCGCGCGCGACGTATAACACAACACTGGCGTCGTTCTTCTCACCGTTCCTCTCCCCTGCCTCCAGTCGCATCCCCCATCGCTACGTCGAATCGAAGAACCAAATTGATCTTCCGCAGCCAAATCGAGCACCTCATAGGCCCAATCGACTCCTCCCGCGGCAAAATCGATCCTCATCGCCTCGTCCTTGAGCTCTCCTAGTTAGATCCCCTTGTACTCACGAGGGATCTGGTGCGGCCAGCGCCGCCTCCTCCAGGTGAGAGCCGAG
DN16089_c0_g1_i1	263	G	A	0.5	0	0.5	0	0.5	0.375	GA	GA	GA	GA	GA	GA	CGGCGCCGATGAGGAAGGTGAGGCCGCCGCCGAACATGGACCACTTGCGGCCGAGGACGCGGGTGACGGTGGCGGCGAAGACGGAGGCCACAAGAGCGGCGAGGTAGAGCGACGACGTGAAGGTCTGCAGAAGCTGGTTGTCATACTTGCAGTACTGGTTGTTCTTGTCTGCCGTCTGCTTCTTCCGGAACACCTCAGGGAAGAACTTCTCAAGGAAAGGGTCCATGGAGGTCACACCACCCGAGATACCGATATCATATCCGAAGATGAGACCGCCGGTGGCGGCGACGACACATGTGAAGAAGACGAAGACGGTAAGCTTGCCGGGGTAATCCTTGGCCGCAGCCGCGTTCACGATGGCACCGCCGGCCATCCTCGACTGACCGGAGATGTTGTGCT…
DN16136_c0_g1_i1	183	G	A	0.5	0	0.5	0	0.5	0.375	GA	GA	GA	GA	GA	GA	GATCACTGGTAGAGCTGGACTGATTCATTGGAAGCATGGCATGCCAGAAGCAAGTAGTTCCGTGGTTGTACCATCCATGCAAACCTCATAAAGAGTCCTGAATACACACACATAGCTGCAGTCATATTGCCAGAAATCATTTCAGGAGGCTTGTTCATGTCAACCAAACCCGCAATGACGAAGCCCCAATTTGCAACAGGTCCCCAGAAGTGAGTAGTCTTGGGGCCGACAGGACTGTTGATGAAGGCCTTCAGTGCCGTCGACATGGCTTATTCCTCCAAAGATTCACTGCCTCGTTGCAGGTCGCCGTCGACGGCAGGCGGCGGCTGGAGGTGTTGACGGGAGGGAGGGTAGGGGGGAAGATGGGAAAACCGACCGGTGGGGAAGTAGTAGGTGGGA…
DN16136_c0_g1_i1	334	T	G	0	0	0.5	0.5	0.5	0.375	TG	TG	TG	TG	TG	TG	GATCACTGGTAGAGCTGGACTGATTCATTGGAAGCATGGCATGCCAGAAGCAAGTAGTTCCGTGGTTGTACCATCCATGCAAACCTCATAAAGAGTCCTGAATACACACACATAGCTGCAGTCATATTGCCAGAAATCATTTCAGGAGGCTTGTTCATGTCAACCAAACCCGCAATGACGAAGCCCCAATTTGCAACAGGTCCCCAGAAGTGAGTAGTCTTGGGGCCGACAGGACTGTTGATGAAGGCCTTCAGTGCCGTCGACATGGCTTATTCCTCCAAAGATTCACTGCCTCGTTGCAGGTCGCCGTCGACGGCAGGCGGCGGCTGGAGGTGTTGACGGGAGGGAGGGTAGGGGGGAAGATGGGAAAACCGACCGGTGGGGAAGTAGTAGGTGGGA…
DN16294_c0_g1_i1	106	T	C	0	0.5	0	0.5	0.5	0.375	TC	TC	TC	TC	TC	TC	GAAAGTTCCTGGGCTTCCTGTGCCTATTGAGAACATGATACTCCGTTACGTGAAGTCCAAGGCTGATTGGTGGACCAATGTTGCTCATTACAACCGTGAGCGCATTAGGCGTGGTGCTACTGTTGACAAGACCGTGTGCCGTAAAAATCTTGGACGGTTAACTCGCCTTTGGCTGAAGGCGGAGCAAGAGAGACAGCACAATTACTTGAAGGATGGGCCATATGTGACCCCTGAAGAAGCTGTTGCTATTTATACAACAACAGTTCACTGGCTAGAATCAAGAAAGTTTTCCCCAATTCCTTTCCCCCCACTGTCATACAAG
DN16324_c0_g1_i1	151	G	A	0.583333	0	0.416667	0	0.416667	0.367959	GA	GA	GA	AA	GA	GA	CAGACTTCTAGTTTACAGGCTGGTAGTACATGCTAGTGTTGAGGAGCGTATCTTGCAGCTTGCCAAGAAGAAATTGATGCTTGATCAGCTTTTTGTTAACAAATCTGAATCTCAGAAGGAAGTGGAAGATATCATTCGCTGGGGAACCGAGGAACTTTTCAGGAATAGCGATAATGTGAATGGTAAAGATAGCAATGAAGCTTCTGGGGCTATAGCTGATGTTGACTTCAAGCATAGAAGAAGAACCGGTGGCCTAGGTGATGTTTACGAGGACAAATGTGTTGGTAGTTCTACAAGGTTTGTTTGGGATG
DN16672_c0_g1_i1	223	C	A	0.5	0.5	0	0	0.5	0.375	CA	CA	CA	CA	CA	CA	GGCAACCTGGACCTTTTGTACTGAGCAGGCCTGAGGTGGGGAATCCCCTGGATCTTCTTCCCGGTCACTGGGCACTTGGGCCCGCTCGCCCTCTTGTCTGTGTACTGGTACACGAGCCTGCCACCTGGGGTCTTGACGACCCGCGTCTGGTTGGACTTGGTGGCATAGCTGTGCCGCTTCCGGTAGGTCAGACGCTGCACCATCTTGCCGCCGCCAGGCACGCGTGAATGGATAAACCCTGGTAAAGAGGAGGCTGGAGTGGAGGAG
DN17023_c0_g1_i1	7	A	C	0.5	0.5	0	0	0.5	0.375	AC	AC	AC	AC	AC	AC	GGCCGCAGTGCCGGGCCCCTGCATCGTGCACAAGCGCGGCAACGACATCCTCAACGACCCATGGTACAACAAGGACACGGCGTTCCCGCTGACGGAGCGCGACAGGCTCGGCCTCCGTGGCCTGCTCCCGCCAAGGGTCATGACCTTCAAGGAGCAGTACGAGCGTTTCATGAACTCGTTCAAGTCGCTGGAGAACAACACGCGGGGCGAGCCGGACTCCATCGTCTCGTTGGCCAAGTGGAGGATCCTCAACAGGCTGCACGACCGGAA
DN17023_c0_g1_i1	118	T	C	0	0.5	0	0.5	0.5	0.375	TC	TC	TC	TC	TC	TC	GGCCGCAGTGCCGGGCCCCTGCATCGTGCACAAGCGCGGCAACGACATCCTCAACGACCCATGGTACAACAAGGACACGGCGTTCCCGCTGACGGAGCGCGACAGGCTCGGCCTCCGTGGCCTGCTCCCGCCAAGGGTCATGACCTTCAAGGAGCAGTACGAGCGTTTCATGAACTCGTTCAAGTCGCTGGAGAACAACACGCGGGGCGAGCCGGACTCCATCGTCTCGTTGGCCAAGTGGAGGATCCTCAACAGGCTGCACGACCGGAA
DN17023_c0_g1_i1	230	T	C	0	0.5	0	0.5	0.5	0.375	TC	TC	TC	TC	TC	TC	GGCCGCAGTGCCGGGCCCCTGCATCGTGCACAAGCGCGGCAACGACATCCTCAACGACCCATGGTACAACAAGGACACGGCGTTCCCGCTGACGGAGCGCGACAGGCTCGGCCTCCGTGGCCTGCTCCCGCCAAGGGTCATGACCTTCAAGGAGCAGTACGAGCGTTTCATGAACTCGTTCAAGTCGCTGGAGAACAACACGCGGGGCGAGCCGGACTCCATCGTCTCGTTGGCCAAGTGGAGGATCCTCAACAGGCTGCACGACCGGAA
DN17282_c0_g1_i1	85	A	G	0.5	0	0.5	0	0.5	0.375	AG	AG	AG	AG	AG	AG	CTTAGCACGAACAACATCAAGAGTAGTCACACCAAACAGCCTCTTCTCGTCGTAAGTACCAGCCTTCTTGAAAACCTCAGCAGCAATTGGAACAGTTGAATTCACAGGATTGCTGATCATGTTCACGAGAGCATTGGGGCAGTACTTGGCTATAGCGGTCGCGAGGTTCTTAACGATGCCGGCGTTGATATTGAAGAGGTCGTCCCTGGTCATGCCGGGCTTCCGGGGCACGCCGGCCGGGATGATGACCACATCCGACCCCTCCAGCGCCTCCTTGAG
DN17653_c0_g1_i1	98	C	T	0	0.333333	0	0.666667	0.333333	0.345679	CT	TT	CT	CT	CT	TT	TGGAGGAGGACCTGAAGGTCTCCTTCTTAAAGAGCACGCCGATGGAGTATACGGCGACGGGCATAAGAGCCTTGAGCATCTGGATGAAGGAGACGGACAGGTAAATGTATGCCGAGTTGGAGAACCAGAGCGACATGGCGTAGAGCGCCCCGATGGGGATGACGGAGGAGGTGTAGAGCTGCGGCGTCATGGCCGGAGAGGAGGGCGGCTCGACGACGCGGAAGACGCGGACGAGCGCGACGGCAAGGGAGGAGCAGAAGGCCATGTGCACCATGGTGAGCGAGATGGGGAAGGGCCAGTTGTACATCTTAGGGTCGAGGATGTACTTGT
DN17653_c0_g1_i1	65	A	G	0.416667	0	0.583333	0	0.416667	0.367959	AG	GG	AG	AG	AG	AG	TGGAGGAGGACCTGAAGGTCTCCTTCTTAAAGAGCACGCCGATGGAGTATACGGCGACGGGCATAAGAGCCTTGAGCATCTGGATGAAGGAGACGGACAGGTAAATGTATGCCGAGTTGGAGAACCAGAGCGACATGGCGTAGAGCGCCCCGATGGGGATGACGGAGGAGGTGTAGAGCTGCGGCGTCATGGCCGGAGAGGAGGGCGGCTCGACGACGCGGAAGACGCGGACGAGCGCGACGGCAAGGGAGGAGCAGAAGGCCATGTGCACCATGGTGAGCGAGATGGGGAAGGGCCAGTTGTACATCTTAGGGTCGAGGATGTACTTGT
DN17847_c0_g1_i1	4	A	G	0.25	0	0.75	0	0.25	0.304688	GG	GG	AG	AG	AG	GG	CGGAGCCTTTGATGTAAATAAGTTACAGAAGCTGCGGAACAGCAAGAAGAAAACTGTTCCCGCTGAAATCGGAACCAAGAAGAACACTACTAAACCTGACACTAAGAAGAAGGTCAACAGGGTCTGGGATGACAAACCTACTGACAACAAGAAGCTGGATTTTACTGACCCAGCAGACAAGAGAGGGGATGATGAGGTGATCGACCATGTGCTCGTCAACCAGGGAGAGAGCATGATGGACAAGGATGAGAACGTCAGCAGCGACAGCGAGGATGAAGAAGAGGAAGAGGTGCAAGGTGTCCCTAAAAAG
DN17851_c0_g1_i1	129	A	G	0.5	0	0.5	0	0.5	0.375	AG	AG	AG	AG	AG	AG	ATTGGATTTATCAGAGGATCATAGTAGAATGCAGGCAAATCTGGATCCTCGGTCTTGATGTACATTATCATAGGAGTATGATAGATTCCAAGTCTCACTTTCCTTGGTCTGTTGTTGTACAGGTGGGGAAACGCTATTCTGTACTCCGTCCGAAGAGGTTGACGTATGATAAGTTTATTTATATCATTAAATTCGTTCCAGTCCTCATCACCCTTCTCCATATCACGGTACAATGGCTCAAACTTTGGACCTCCTGGAATACACATGTTTAGCGCTTTGGCAGTAAAGAACGACTCCATGTCAAACA
DN17851_c0_g1_i1	132	C	T	0	0.5	0	0.5	0.5	0.375	CT	CT	CT	CT	CT	CT	ATTGGATTTATCAGAGGATCATAGTAGAATGCAGGCAAATCTGGATCCTCGGTCTTGATGTACATTATCATAGGAGTATGATAGATTCCAAGTCTCACTTTCCTTGGTCTGTTGTTGTACAGGTGGGGAAACGCTATTCTGTACTCCGTCCGAAGAGGTTGACGTATGATAAGTTTATTTATATCATTAAATTCGTTCCAGTCCTCATCACCCTTCTCCATATCACGGTACAATGGCTCAAACTTTGGACCTCCTGGAATACACATGTTTAGCGCTTTGGCAGTAAAGAACGACTCCATGTCAAACA
DN18291_c0_g1_i1	108	C	T	0	0.5	0	0.5	0.5	0.375	CT	CT	CT	CT	CT	CT	TATAGAGTTACTATTCACAAAACATTTGAGGGTAACCTGACCACAAAACCAATCAATGGTGCTATTTTCATTTTCAATCCAAGAACAGGTCAACTTTTCCTCAAGGTCATCCACACAAGTGTATGGGCAGGGCAAAAGCGTCTTGGTCAGCTGGCCAAGTGGAAAACTGCTGAGGAGGTTGCCGCGTTAGTTCGATCACTTCCCGTAGAAGAGCAGCCAAAGCAGATTATTGTGACAAGGAAGGGCATGTTGGATCCCTTGGAAGTCCATCTGCTTGACTTTCCGAACATTGTTATCAAGGGTAGTGAGTTGCAGCTTCCTTTTCAG
DN18307_c0_g1_i1	135	C	A	0.5	0.5	0	0	0.5	0.375	CA	CA	CA	CA	CA	CA	GTTGAAATATATGAATTCAGCCGACTGAATATGGTTTACACACTTCTGAGCAAGCGGAAACTTCTCTGGTTTGTACAGAACAAGAAGGTTGAAGACTGGACTGACCCTCGTTTCCCCACTGTTCAAGGCATAGTCCGCCGTGGTTTGAAGGTTGAGGCATTGATACAATTTATACTCCAACAGGGTGCTTCCAAAAATTTGAATCTCATGGAGTGGGATAAGCTCTGGACAATCAACAAGAAGATAATTGATCCAGTGTGTGCAAGGCATACTGCTGTGCTAAAAGATCAGTGTGTGATTTTCACTCTCACTAATGGTCCAGAGAAACCCTTTGTTCGAATCTTACCAAGGCATAAGAAATATGAGGGTGCTGGAAAGAAGGCCACAACCTTCACTAAT…
DN18307_c0_g1_i1	292	T	C	0	0.5	0	0.5	0.5	0.375	TC	TC	TC	TC	TC	TC	GTTGAAATATATGAATTCAGCCGACTGAATATGGTTTACACACTTCTGAGCAAGCGGAAACTTCTCTGGTTTGTACAGAACAAGAAGGTTGAAGACTGGACTGACCCTCGTTTCCCCACTGTTCAAGGCATAGTCCGCCGTGGTTTGAAGGTTGAGGCATTGATACAATTTATACTCCAACAGGGTGCTTCCAAAAATTTGAATCTCATGGAGTGGGATAAGCTCTGGACAATCAACAAGAAGATAATTGATCCAGTGTGTGCAAGGCATACTGCTGTGCTAAAAGATCAGTGTGTGATTTTCACTCTCACTAATGGTCCAGAGAAACCCTTTGTTCGAATCTTACCAAGGCATAAGAAATATGAGGGTGCTGGAAAGAAGGCCACAACCTTCACTAAT…
DN18408_c0_g1_i1	33	G	C	0	0.583333	0.416667	0	0.416667	0.367959	GC	GC	GC	GC	GC	CC	CGCGCTTCCGCGTCAACGATTAGCCTATCGATGACATCCGGGTCCTCCACGCTCCGGTTCGCCTCAAACTTGTCCCTGAGATCCGACGCGTCCTGGTAGAAGAGGTGGCGGTGGACGGCCCAGTTGAGGGTGTCCTTGAGGGCGCGGCGGTAGAGCAGGCGCACCCGCTCCTTCTGCGCCGCCCGCCGCGCCAGGTAGCCCGCCGTCGTCGCCATGGACCTCGCCGCCGCTCTCTTTCTCTCTCCTCGGTGGTGAGGTGACTGCTGTTGAGCTTGGAAATGG
DN18408_c0_g1_i1	141	G	C	0	0.5	0.5	0	0.5	0.375	GC	GC	GC	GC	GC	GC	CGCGCTTCCGCGTCAACGATTAGCCTATCGATGACATCCGGGTCCTCCACGCTCCGGTTCGCCTCAAACTTGTCCCTGAGATCCGACGCGTCCTGGTAGAAGAGGTGGCGGTGGACGGCCCAGTTGAGGGTGTCCTTGAGGGCGCGGCGGTAGAGCAGGCGCACCCGCTCCTTCTGCGCCGCCCGCCGCGCCAGGTAGCCCGCCGTCGTCGCCATGGACCTCGCCGCCGCTCTCTTTCTCTCTCCTCGGTGGTGAGGTGACTGCTGTTGAGCTTGGAAATGG
DN18583_c0_g1_i2	55	C	A	0.5	0.5	0	0	0.5	0.375	CA	CA	CA	CA	CA	CA	AAGCCAACCTGGACGAATATTATGGTCCTCACCAAAGAGTTCAAGACGCCTCCTCCCAAGAGCAAAATGCTCAATGATCCTATACATATCTTCAGGTTTTTTTGATGAACCATCAGTAGTTTCTTCAGCTATTATTATATCAGTGTCAATATTTGCATGGATGATATGCCCGTCAGTGCTGCGTCGTACAGTTCCTTTTATGCCCATCAAACAATGCTCCTTTGAACGCTGGAACAATGTATTAGAATCATGGCGCAGACCAGGTGTTGCATTTTTCTTGTTGGTCTTCACCCAACATATATCCTCACACCTACGAAATCCCCACTTCTTCAAACATTGACGACCTTGTTCAAGACCAACGCCATCACCAACCCAAAGGAATAAGAACGAG
DN18603_c0_g1_i1	293	A	G	0.0833333	0	0.916667	0	0.0833333	0.141107	GG	GG	GG	GG	GG	AG	CGATTACTACAGCAAGAGGTGCTAGGGTTCAGCCACCACCTCTAGCAGACGATGGAGCTTTGCTGGGTGGAAGTGGAGGTGTCGCCGCGCGCGCGGTGAATCTGGAAGTCAATCTTGGCGGCGGCGGCGCAAGAGCCGGCCGGTGGTAGGGGAGATGAAGGGGGCCGACGGAGCATCATTATATGAGAGGAGGGAGGCGAAGAGGAGTGAAGCAAGGCGAAGAAGGGCGCGTTGCCGTTCGGGACAGTATCCTCCTCATGGCGCGCGCTCGCGCCCCTGTTCTGCTCTGCTCATCGCCCACCGCCGGCCTTCACTCAACGCCGCTTACGGCGTCTCCGCTGACCCAGCTCACCACGGAGGAGGCGGATCTGATGGCTGAGGCGTCGATCTGGAGGATTT…
DN19243_c0_g1_i1	108	A	G	0.5	0	0.5	0	0.5	0.375	AG	AG	AG	AG	AG	AG	GGCAAGTTTACTTCCCATGTTTCATTGGGAAGGCCATACAAACAGAGATTCTCTTTCTCTGGGTCACACTGCTGGTAGAACTTCTCCACATCGGTGGTGAGCGCCTTAATCATGCCGGCCCGCCGCGCGCGGAAATCCCGGAACACGTCCTCCGGCGTGCGATGCGTCCCGCCGCCGTCCATCTCCTGGAGCTGGGGGTTCGGCCGGAGCTCCGGCGGAAGCTAGGGTTAGGGTTTTGGGGCCGGAACTGTGGGGAGAGAAGGGGGGAGCTTGGGGACAGCGACTCAGCGAGAGCGACCAGTGGCAAGGAAGAACGGATATTTAGAATCAGGTGGAGGGAGCGGGCAGGGGACCAGAGCGAGCATTCTGAATCAAT
DN19243_c0_g1_i1	220	A	G	0.5	0	0.5	0	0.5	0.375	AG	AG	AG	AG	AG	AG	GGCAAGTTTACTTCCCATGTTTCATTGGGAAGGCCATACAAACAGAGATTCTCTTTCTCTGGGTCACACTGCTGGTAGAACTTCTCCACATCGGTGGTGAGCGCCTTAATCATGCCGGCCCGCCGCGCGCGGAAATCCCGGAACACGTCCTCCGGCGTGCGATGCGTCCCGCCGCCGTCCATCTCCTGGAGCTGGGGGTTCGGCCGGAGCTCCGGCGGAAGCTAGGGTTAGGGTTTTGGGGCCGGAACTGTGGGGAGAGAAGGGGGGAGCTTGGGGACAGCGACTCAGCGAGAGCGACCAGTGGCAAGGAAGAACGGATATTTAGAATCAGGTGGAGGGAGCGGGCAGGGGACCAGAGCGAGCATTCTGAATCAAT
DN19250_c0_g1_i1	301	A	G	0.5	0	0.5	0	0.5	0.375	AG	AG	AG	AG	AG	AG	GTTCATTGCCTGTATATCTGCGTGTGGGTTGAAATCCGAATCATATATGATAACAGTATCTGCAGTTGCCAAATTAATTCCAAGACCACATGACCGTGTGGAAAGCAAGAAAACAAAGCGTGTTTTATCCTGATTAAAACGAGCAATCGCTGCCTGGCGCTCTGCCACAGATACTGAACCATCAACTCTTTCAAATGTTTTAGGACCAAATTCCCAAGTCAGATAATCTTCAAGGATGTCAAGAAGTTTTGTCATCTGAGAAAAAATAAGGACACGGTGACCATCCTTATGTAAAATTTTAAGCATAGAGTGCAACAAAGTTAACTTCGCAGAAGCCTTTATGCGCATTTCATGCAGAAACTCTGGAGATCCAGATTCAGGTTCAGTTCCAGGAATAAG…
DN19250_c0_g1_i1	277	G	A	0.5	0	0.5	0	0.5	0.375	GA	GA	GA	GA	GA	GA	GTTCATTGCCTGTATATCTGCGTGTGGGTTGAAATCCGAATCATATATGATAACAGTATCTGCAGTTGCCAAATTAATTCCAAGACCACATGACCGTGTGGAAAGCAAGAAAACAAAGCGTGTTTTATCCTGATTAAAACGAGCAATCGCTGCCTGGCGCTCTGCCACAGATACTGAACCATCAACTCTTTCAAATGTTTTAGGACCAAATTCCCAAGTCAGATAATCTTCAAGGATGTCAAGAAGTTTTGTCATCTGAGAAAAAATAAGGACACGGTGACCATCCTTATGTAAAATTTTAAGCATAGAGTGCAACAAAGTTAACTTCGCAGAAGCCTTTATGCGCATTTCATGCAGAAACTCTGGAGATCCAGATTCAGGTTCAGTTCCAGGAATAAG…
DN19338_c0_g1_i1	386	A	G	0.5	0	0.5	0	0.5	0.375	AG	AG	AG	AG	AG	AG	GAAACATCGTACGAATCAAGATATTGCGTAACAAACCAGATCATGCCCTTGTTGAGATGGCTGATGGTTTGCAGGCTGAGCTAGCTGTGACTTATCTAAAGGGGGCTATACTGTTTGGGAAGAAACTGGAAGTTAACTACTCTAAGTACCCTAACATTACTTCTGCCCCTGATGCCCATGACTACTTAAATTCTAGCCTTAACCGGTTTAACAGCAATGTTGTTAAGAACTACCGACATTGCTGTGCTCCAACCAAGATGATCCACATTTCTGCTCTTCCACAAGAGATCTCTGAGGATGCAATCCTCAACCATGTATCTGAACATGGTTCAGTTGTCAACACTAAGCTGTTCGAGGTGAATGGCAAGAGGCAGGCTCTCGTCTTATTTGAGACTGAAG…
DN19338_c0_g1_i1	395	T	C	0	0.5	0	0.5	0.5	0.375	TC	TC	TC	TC	TC	TC	GAAACATCGTACGAATCAAGATATTGCGTAACAAACCAGATCATGCCCTTGTTGAGATGGCTGATGGTTTGCAGGCTGAGCTAGCTGTGACTTATCTAAAGGGGGCTATACTGTTTGGGAAGAAACTGGAAGTTAACTACTCTAAGTACCCTAACATTACTTCTGCCCCTGATGCCCATGACTACTTAAATTCTAGCCTTAACCGGTTTAACAGCAATGTTGTTAAGAACTACCGACATTGCTGTGCTCCAACCAAGATGATCCACATTTCTGCTCTTCCACAAGAGATCTCTGAGGATGCAATCCTCAACCATGTATCTGAACATGGTTCAGTTGTCAACACTAAGCTGTTCGAGGTGAATGGCAAGAGGCAGGCTCTCGTCTTATTTGAGACTGAAG…
DN20036_c0_g2_i1	353	A	G	0.25	0	0.75	0	0.25	0.304688	AG	AG	AG	GG	GG	GG	AAAAAAACCAAAAGCGGCGAGAAAAAACTCTACTAGTGAGAGAAGTTTTCGGAAAGAGAAAGTTTGGGGGGAGAGAGAGGGATAAGAAGGGAAGCGCGGCGGCTGGAGCTTGAGGCGAGGAAGGGGAGCAGACGGCGGCGGCTCGGGCAAACCCTAGTCGGCGGCGGTGCTGTTGAGGAGGGAGCTTCTGGCGGTGTCAGCTGGCGGCCGGATTCGGTCCGACGGCGCAGGCAGCTGCAGATCGGCTGTCGCGCCGCCGGAATCGGCGGAGATCCCTGTCGTGAGCTGGCTGTTGCTATAGGTTTGGACTCTGGGCTCGCACGCTAGGGTTTTGAGCTTGCCGTCGGTGGTTAGTGTAGTTTCTGAGGCCATTTGCGGGGGGTTTTGTGGGGATTTGGG…
DN20036_c0_g2_i1	344	T	G	0	0	0.75	0.25	0.25	0.304688	TG	TG	TG	GG	GG	GG	AAAAAAACCAAAAGCGGCGAGAAAAAACTCTACTAGTGAGAGAAGTTTTCGGAAAGAGAAAGTTTGGGGGGAGAGAGAGGGATAAGAAGGGAAGCGCGGCGGCTGGAGCTTGAGGCGAGGAAGGGGAGCAGACGGCGGCGGCTCGGGCAAACCCTAGTCGGCGGCGGTGCTGTTGAGGAGGGAGCTTCTGGCGGTGTCAGCTGGCGGCCGGATTCGGTCCGACGGCGCAGGCAGCTGCAGATCGGCTGTCGCGCCGCCGGAATCGGCGGAGATCCCTGTCGTGAGCTGGCTGTTGCTATAGGTTTGGACTCTGGGCTCGCACGCTAGGGTTTTGAGCTTGCCGTCGGTGGTTAGTGTAGTTTCTGAGGCCATTTGCGGGGGGTTTTGTGGGGATTTGGG…
DN20180_c0_g1_i2	264	C	T	0	0.5	0	0.5	0.5	0.375	CT	CT	CT	CT	CT	CT	CTGTCCCGGTCATTTCCTCCTCCTCCTCCTTCTCCTCGCGGCTGCCGGACCTACATCGACCTGCAGCAGCTGTTGCTGCTGCTGATTCTGCTCCGGCGGCGGCGGCGGTCCCGGGACATGCGTCACAGGGCGTCCGCGTGGTCGATGAGTCGGTGTCGATCGGGAGAAGACTATTTGATGGAGGATGTATCCGATTGCCTTTCCCCCTGAAAGGAGCAAACACACTGTTTCCTTCCCGGCCGTGCGCCTCTCGTCTTCCTTCTCCTCTGATACTAGCACCAATCTTCTGCTTGCCTCTCTTTCTCTTGCTCTGCCTTGCAATAAGAGCCCTGCTTCTTGCTCTTCCAGCAGCTCCAGGAAGGAGCTGGAGCAAATCTCACTTTGACCAAGGGAGGGGAA…
DN20198_c0_g1_i1	123	A	G	0.5	0	0.5	0	0.5	0.375	AG	AG	AG	AG	AG	AG	TCATGCCACGGAGCTTAGTAACCATGTTCCTCTCTATATGCCAGCTACATAATCGGTGGTCTGCTAATGGCATAACAATCTGAATAGCTCTTGCCATTGCAAAGTCTCCATCTGTAATTAATAAACATGGGTGCTTCTGCTGCATTGCCTCCAGAAATGCCTCCAGAAGCCATTCATATGAAGACACACTCTCATCTGAAATAATTCCACATCCAAACACCACGGTGCTACAATGATGGTTGACTCCGACGAAAGGTACAAATGGTAG
DN20198_c0_g1_i1	232	A	G	0.5	0	0.5	0	0.5	0.375	AG	AG	AG	AG	AG	AG	TCATGCCACGGAGCTTAGTAACCATGTTCCTCTCTATATGCCAGCTACATAATCGGTGGTCTGCTAATGGCATAACAATCTGAATAGCTCTTGCCATTGCAAAGTCTCCATCTGTAATTAATAAACATGGGTGCTTCTGCTGCATTGCCTCCAGAAATGCCTCCAGAAGCCATTCATATGAAGACACACTCTCATCTGAAATAATTCCACATCCAAACACCACGGTGCTACAATGATGGTTGACTCCGACGAAAGGTACAAATGGTAG
DN20198_c0_g1_i1	54	C	T	0	0.5	0	0.5	0.5	0.375	CT	CT	CT	CT	CT	CT	TCATGCCACGGAGCTTAGTAACCATGTTCCTCTCTATATGCCAGCTACATAATCGGTGGTCTGCTAATGGCATAACAATCTGAATAGCTCTTGCCATTGCAAAGTCTCCATCTGTAATTAATAAACATGGGTGCTTCTGCTGCATTGCCTCCAGAAATGCCTCCAGAAGCCATTCATATGAAGACACACTCTCATCTGAAATAATTCCACATCCAAACACCACGGTGCTACAATGATGGTTGACTCCGACGAAAGGTACAAATGGTAG
DN20198_c0_g1_i1	231	C	T	0	0.5	0	0.5	0.5	0.375	CT	CT	CT	CT	CT	CT	TCATGCCACGGAGCTTAGTAACCATGTTCCTCTCTATATGCCAGCTACATAATCGGTGGTCTGCTAATGGCATAACAATCTGAATAGCTCTTGCCATTGCAAAGTCTCCATCTGTAATTAATAAACATGGGTGCTTCTGCTGCATTGCCTCCAGAAATGCCTCCAGAAGCCATTCATATGAAGACACACTCTCATCTGAAATAATTCCACATCCAAACACCACGGTGCTACAATGATGGTTGACTCCGACGAAAGGTACAAATGGTAG
DN20637_c0_g1_i1	203	C	T	0	0.333333	0	0.666667	0.333333	0.345679	CT	CT	CT	TT	CT	TT	CTGGGAAGCAGCTCGAGGACGGCCGCACTCTTGCGGACTACAACATCCAGAAGGAGTCCACCCTCCACCTTGTCCTGAGGCTCAGGGGTGGCATGCAGATCTTCGTGAAGACCCTCACTGGCAAGACCATCACTCTGGAGGTCGAGTCATCTGACACGATTGACAACGTGAAGGCCAAGATCCAGGACAAGGAGGGCATCCCCCCGGACCAGCAGCGTCTCATCTTCGCTGGGAAGCAGCTCGAGGACGGCCGCACTCTTGCGGACTACAACATCCAGAAGGAGTCCACCCTCCACCTTGTCCTGAGGCTCAGGGGTGGCATGCAGATCTTCGTGAAGACCCTTACTGGCAAGACCATCACCCTTGAGGTCGAGTCATCTGACACGATTGACAACGTGA…
DN20637_c0_g1_i1	116	C	T	0	0.5	0	0.5	0.5	0.375	CT	CT	CT	CT	CT	CT	CTGGGAAGCAGCTCGAGGACGGCCGCACTCTTGCGGACTACAACATCCAGAAGGAGTCCACCCTCCACCTTGTCCTGAGGCTCAGGGGTGGCATGCAGATCTTCGTGAAGACCCTCACTGGCAAGACCATCACTCTGGAGGTCGAGTCATCTGACACGATTGACAACGTGAAGGCCAAGATCCAGGACAAGGAGGGCATCCCCCCGGACCAGCAGCGTCTCATCTTCGCTGGGAAGCAGCTCGAGGACGGCCGCACTCTTGCGGACTACAACATCCAGAAGGAGTCCACCCTCCACCTTGTCCTGAGGCTCAGGGGTGGCATGCAGATCTTCGTGAAGACCCTTACTGGCAAGACCATCACCCTTGAGGTCGAGTCATCTGACACGATTGACAACGTGA…
DN20637_c0_g1_i1	431	C	T	0	0.5	0	0.5	0.5	0.375	CT	CT	CT	CT	CT	CT	CTGGGAAGCAGCTCGAGGACGGCCGCACTCTTGCGGACTACAACATCCAGAAGGAGTCCACCCTCCACCTTGTCCTGAGGCTCAGGGGTGGCATGCAGATCTTCGTGAAGACCCTCACTGGCAAGACCATCACTCTGGAGGTCGAGTCATCTGACACGATTGACAACGTGAAGGCCAAGATCCAGGACAAGGAGGGCATCCCCCCGGACCAGCAGCGTCTCATCTTCGCTGGGAAGCAGCTCGAGGACGGCCGCACTCTTGCGGACTACAACATCCAGAAGGAGTCCACCCTCCACCTTGTCCTGAGGCTCAGGGGTGGCATGCAGATCTTCGTGAAGACCCTTACTGGCAAGACCATCACCCTTGAGGTCGAGTCATCTGACACGATTGACAACGTGA…
DN20637_c0_g1_i1	137	G	T	0	0	0.5	0.5	0.5	0.375	GT	GT	GT	GT	GT	GT	CTGGGAAGCAGCTCGAGGACGGCCGCACTCTTGCGGACTACAACATCCAGAAGGAGTCCACCCTCCACCTTGTCCTGAGGCTCAGGGGTGGCATGCAGATCTTCGTGAAGACCCTCACTGGCAAGACCATCACTCTGGAGGTCGAGTCATCTGACACGATTGACAACGTGAAGGCCAAGATCCAGGACAAGGAGGGCATCCCCCCGGACCAGCAGCGTCTCATCTTCGCTGGGAAGCAGCTCGAGGACGGCCGCACTCTTGCGGACTACAACATCCAGAAGGAGTCCACCCTCCACCTTGTCCTGAGGCTCAGGGGTGGCATGCAGATCTTCGTGAAGACCCTTACTGGCAAGACCATCACCCTTGAGGTCGAGTCATCTGACACGATTGACAACGTGA…
DN20637_c0_g1_i1	134	T	C	0	0.5	0	0.5	0.5	0.375	TC	TC	TC	TC	TC	TC	CTGGGAAGCAGCTCGAGGACGGCCGCACTCTTGCGGACTACAACATCCAGAAGGAGTCCACCCTCCACCTTGTCCTGAGGCTCAGGGGTGGCATGCAGATCTTCGTGAAGACCCTCACTGGCAAGACCATCACTCTGGAGGTCGAGTCATCTGACACGATTGACAACGTGAAGGCCAAGATCCAGGACAAGGAGGGCATCCCCCCGGACCAGCAGCGTCTCATCTTCGCTGGGAAGCAGCTCGAGGACGGCCGCACTCTTGCGGACTACAACATCCAGAAGGAGTCCACCCTCCACCTTGTCCTGAGGCTCAGGGGTGGCATGCAGATCTTCGTGAAGACCCTTACTGGCAAGACCATCACCCTTGAGGTCGAGTCATCTGACACGATTGACAACGTGA…
DN20658_c0_g2_i1	690	A	T	0.5	0	0	0.5	0.5	0.375	AT	AT	AT	AT	AT	AT	GAAGTCATAGGTATTTCAAGTCAAATTTTGCACAGGACAGAAATATCTCAATACTGTATATTTCTGACAAAATATACACAGTTACACACTACCTGAATTCACTATTCCATCTGAGAAGCTTGCTTATCGCTTGTTAGAATTCCAAAGGGCGATCACAGCATCCTAATATGGGATTGCAATAGCCAGTTTATAGCACCAAGTATAGCAATTTCACAATGCAGGTAGAAAACAAAAGCTCCATAAGAATATCACCAAAAAACATAGGCAACTCTCTGCACCCAACTTGCTTGCCGCTGTCCATGGCTCTTTGTTAGAAGAAAACAAGCATAACCATGTTTCAGTAATTTTTATCTGGTGTTTATATTCGGCAAATATCTATTACAGAGTTGACAGTTATTC…
DN20658_c0_g2_i1	680	T	C	0	0.5	0	0.5	0.5	0.375	TC	TC	TC	TC	TC	TC	GAAGTCATAGGTATTTCAAGTCAAATTTTGCACAGGACAGAAATATCTCAATACTGTATATTTCTGACAAAATATACACAGTTACACACTACCTGAATTCACTATTCCATCTGAGAAGCTTGCTTATCGCTTGTTAGAATTCCAAAGGGCGATCACAGCATCCTAATATGGGATTGCAATAGCCAGTTTATAGCACCAAGTATAGCAATTTCACAATGCAGGTAGAAAACAAAAGCTCCATAAGAATATCACCAAAAAACATAGGCAACTCTCTGCACCCAACTTGCTTGCCGCTGTCCATGGCTCTTTGTTAGAAGAAAACAAGCATAACCATGTTTCAGTAATTTTTATCTGGTGTTTATATTCGGCAAATATCTATTACAGAGTTGACAGTTATTC…
DN20753_c0_g1_i1	451	C	T	0	0.5	0	0.5	0.5	0.375	CT	CT	CT	CT	CT	CT	TGATGGGATTGATCGACATGACCGATATGCTAATAGGAATGTCGTGTTTTTTGATATCAACATGAAAGGTTTGGATGGTATTCAAGGCCCCATCTATGTCGGTACTGGATGTGTGTTCAGAAGGCAGGCATTGTATGGCTATGATGCCCCAAAATCAAAGAAGCCACCATCCAGGACATGCAACTGCTGGCCCAAGTGGTGCTTTTGCTGTTCCTGCTGTGGTGATAGGAAGCACAAGAAGAAGACTGCAAAACCTAAAGCAGAGAAGAAGAAGAAAAGATTGTTTTTCAAGAAAGAAGAAAATCAATCCCCTGCTTATGCCCTTGGTGAAATCGATGAAGGTGCTCCAGGGGCTGAAAATGAAAAGGCTGGTATTGTAAATCAACAAAAGCTAGAAAA…
DN21119_c0_g2_i1	294	A	G	0.5	0	0.5	0	0.5	0.375	AG	AG	AG	AG	AG	AG	GCAAATCACAGTACCATCTGAATAAGGCAACTCGCACAAACAATAGCTCTTCATCGTCTAGATCGAAGCGGTGGAAAGGTACAAACAAAAGTATCATTCTAGCACAAAGATACAAAAGTGATACAAGTAGACGCTGCCGGACCAGATATAACCATAATACCACGTTTTAGAAGCATGTAACATGAAACTGCAAACACATTATAGTGCGGAGCAAAGTAGAATAAGGCTCGGAACGGTCCAACTTTCACAATTAAAAACCAACATATCCATGCAAAATTGCACAATTACTTAGAAAAAGCTAAGTAGAGGGTCGACAGATCCACAACAGGTGCACGAGGGTTCTCAAGCTAAGCATAGGTGGTCCTTAAAACATCTCAAACACTCTTAAGCGGAGGTGGC…
DN21119_c0_g2_i1	316	A	T	0.5	0	0	0.5	0.5	0.375	AT	AT	AT	AT	AT	AT	GCAAATCACAGTACCATCTGAATAAGGCAACTCGCACAAACAATAGCTCTTCATCGTCTAGATCGAAGCGGTGGAAAGGTACAAACAAAAGTATCATTCTAGCACAAAGATACAAAAGTGATACAAGTAGACGCTGCCGGACCAGATATAACCATAATACCACGTTTTAGAAGCATGTAACATGAAACTGCAAACACATTATAGTGCGGAGCAAAGTAGAATAAGGCTCGGAACGGTCCAACTTTCACAATTAAAAACCAACATATCCATGCAAAATTGCACAATTACTTAGAAAAAGCTAAGTAGAGGGTCGACAGATCCACAACAGGTGCACGAGGGTTCTCAAGCTAAGCATAGGTGGTCCTTAAAACATCTCAAACACTCTTAAGCGGAGGTGGC…
DN21119_c0_g2_i1	382	C	T	0	0.5	0	0.5	0.5	0.375	CT	CT	CT	CT	CT	CT	GCAAATCACAGTACCATCTGAATAAGGCAACTCGCACAAACAATAGCTCTTCATCGTCTAGATCGAAGCGGTGGAAAGGTACAAACAAAAGTATCATTCTAGCACAAAGATACAAAAGTGATACAAGTAGACGCTGCCGGACCAGATATAACCATAATACCACGTTTTAGAAGCATGTAACATGAAACTGCAAACACATTATAGTGCGGAGCAAAGTAGAATAAGGCTCGGAACGGTCCAACTTTCACAATTAAAAACCAACATATCCATGCAAAATTGCACAATTACTTAGAAAAAGCTAAGTAGAGGGTCGACAGATCCACAACAGGTGCACGAGGGTTCTCAAGCTAAGCATAGGTGGTCCTTAAAACATCTCAAACACTCTTAAGCGGAGGTGGC…
DN21119_c0_g2_i1	415	G	A	0.5	0	0.5	0	0.5	0.375	GA	GA	GA	GA	GA	GA	GCAAATCACAGTACCATCTGAATAAGGCAACTCGCACAAACAATAGCTCTTCATCGTCTAGATCGAAGCGGTGGAAAGGTACAAACAAAAGTATCATTCTAGCACAAAGATACAAAAGTGATACAAGTAGACGCTGCCGGACCAGATATAACCATAATACCACGTTTTAGAAGCATGTAACATGAAACTGCAAACACATTATAGTGCGGAGCAAAGTAGAATAAGGCTCGGAACGGTCCAACTTTCACAATTAAAAACCAACATATCCATGCAAAATTGCACAATTACTTAGAAAAAGCTAAGTAGAGGGTCGACAGATCCACAACAGGTGCACGAGGGTTCTCAAGCTAAGCATAGGTGGTCCTTAAAACATCTCAAACACTCTTAAGCGGAGGTGGC…
DN21286_c0_g1_i1	84	T	G	0	0	0.666667	0.333333	0.333333	0.345679	GG	GG	TG	TG	TG	TG	GAGCCGATGAGCTTGCCGCCGATGAAGACGGCAGGGACGGGCGGCGAGCGGCCGAGGCGGCGGGCGAGCTCCCGCTCCATGTCTCGTCCCCAGGGATCCTTGTCGAGCTCGTGCACTGCGGTGCACACGCCGAGGTCGGAGAAGAGGCTCGCCACCGTGTGGCTCATCGAGCACTGGCTCATGGTGAAGATGACCACTGCCTTCTCCGTCGAAAGCTTCGCCAACATGTCTGCCATGGCCGTCTTCTTGGGTCTTGAAATGGATGGAACGTAGCGCGAGTTGGTGAGCTAGTCAGCTAGCTATAGTATTTCTTGATGACTTGAAGTGTTTTGTGGTTTGCAGACTGCCGGGTGTGAGGGCCCTTTTA
DN21332_c0_g1_i1	167	C	A	0.5	0.5	0	0	0.5	0.375	CA	CA	CA	CA	CA	CA	CCGAGCCAGAGGCGGGTGCGGTTGCGCGGGAGGCGGATCTCGGCAACCCACTTGCCCCAGTGGCGTTGACGCACGCCGCGGTACAGCTTCTGCGGCCGAGGCGGGCTGGAGGCCGCAGCGGAAGACGCCTTCATGGGCTGGGCCCGCGGGCCCAGGACGGACTGCGCCTGACGCTGCAGGTGGAGGCGGGCTTGGATGTACTGCATCTGGGCCGGGCTCAGCTGGCCCGCCCCCTCGGCACCGGAGTACGAGTACCCAGGGTAGGCGGCGGCGTGGTGGTGGAAGGCGAACGGCGTGGTGGGACCAGCTAGCTGGTGTTGGAGTAGAGTGGATCCGTGAGGAGCAGAGGCGTCCCGGATAAAAGGCTCGAGAGCTCTCATCAACTCCTCACCAGACAGA…
DN21332_c0_g1_i1	571	T	C	0	0.5	0	0.5	0.5	0.375	TC	TC	TC	TC	TC	TC	CCGAGCCAGAGGCGGGTGCGGTTGCGCGGGAGGCGGATCTCGGCAACCCACTTGCCCCAGTGGCGTTGACGCACGCCGCGGTACAGCTTCTGCGGCCGAGGCGGGCTGGAGGCCGCAGCGGAAGACGCCTTCATGGGCTGGGCCCGCGGGCCCAGGACGGACTGCGCCTGACGCTGCAGGTGGAGGCGGGCTTGGATGTACTGCATCTGGGCCGGGCTCAGCTGGCCCGCCCCCTCGGCACCGGAGTACGAGTACCCAGGGTAGGCGGCGGCGTGGTGGTGGAAGGCGAACGGCGTGGTGGGACCAGCTAGCTGGTGTTGGAGTAGAGTGGATCCGTGAGGAGCAGAGGCGTCCCGGATAAAAGGCTCGAGAGCTCTCATCAACTCCTCACCAGACAGA…
DN21384_c0_g1_i1	343	C	A	0.5	0.5	0	0	0.5	0.375	CA	CA	CA	CA	CA	CA	GAAGGGCATCGCGCCGCCGGAGAGTAGCACGTACATGAGCACCCCGGCGCTCCACACGTCGGCCTTAGCGCCGTACTCATCGCCGGCCACCACCTCGGGCGCCACGTAGTGCGGCGTCCCCACCAGCCCCTCCACCGTCCCCAACCCGCCGGCCCCGATCCACGCCGCCGACCCGAAGTCCGCGAGCCGGACGCGCGGGGCCTCCTCGTTCTCCTCGGCCTCGGCGGCGTCGTCGACGAGGACGTTGTCGGGCTTGACGTCGCGGTGGGCCACGCCGCGGCGGTGGCAGATGGCGAGGGCCTGGGCCAGCTGCGCGACGATCTCGGCCGCCACGGGCTCGGGCACGGGCGCGCCGCGGCGGAGGCGGAGCCAGTCCACCAGGTCGGCGCCGGAGCAGAG…
DN21384_c0_g1_i1	190	G	C	0	0.5	0.5	0	0.5	0.375	GC	GC	GC	GC	GC	GC	GAAGGGCATCGCGCCGCCGGAGAGTAGCACGTACATGAGCACCCCGGCGCTCCACACGTCGGCCTTAGCGCCGTACTCATCGCCGGCCACCACCTCGGGCGCCACGTAGTGCGGCGTCCCCACCAGCCCCTCCACCGTCCCCAACCCGCCGGCCCCGATCCACGCCGCCGACCCGAAGTCCGCGAGCCGGACGCGCGGGGCCTCCTCGTTCTCCTCGGCCTCGGCGGCGTCGTCGACGAGGACGTTGTCGGGCTTGACGTCGCGGTGGGCCACGCCGCGGCGGTGGCAGATGGCGAGGGCCTGGGCCAGCTGCGCGACGATCTCGGCCGCCACGGGCTCGGGCACGGGCGCGCCGCGGCGGAGGCGGAGCCAGTCCACCAGGTCGGCGCCGGAGCAGAG…
DN21384_c0_g1_i1	346	G	C	0	0.5	0.5	0	0.5	0.375	GC	GC	GC	GC	GC	GC	GAAGGGCATCGCGCCGCCGGAGAGTAGCACGTACATGAGCACCCCGGCGCTCCACACGTCGGCCTTAGCGCCGTACTCATCGCCGGCCACCACCTCGGGCGCCACGTAGTGCGGCGTCCCCACCAGCCCCTCCACCGTCCCCAACCCGCCGGCCCCGATCCACGCCGCCGACCCGAAGTCCGCGAGCCGGACGCGCGGGGCCTCCTCGTTCTCCTCGGCCTCGGCGGCGTCGTCGACGAGGACGTTGTCGGGCTTGACGTCGCGGTGGGCCACGCCGCGGCGGTGGCAGATGGCGAGGGCCTGGGCCAGCTGCGCGACGATCTCGGCCGCCACGGGCTCGGGCACGGGCGCGCCGCGGCGGAGGCGGAGCCAGTCCACCAGGTCGGCGCCGGAGCAGAG…
DN21384_c0_g1_i1	400	G	A	0.5	0	0.5	0	0.5	0.375	GA	GA	GA	GA	GA	GA	GAAGGGCATCGCGCCGCCGGAGAGTAGCACGTACATGAGCACCCCGGCGCTCCACACGTCGGCCTTAGCGCCGTACTCATCGCCGGCCACCACCTCGGGCGCCACGTAGTGCGGCGTCCCCACCAGCCCCTCCACCGTCCCCAACCCGCCGGCCCCGATCCACGCCGCCGACCCGAAGTCCGCGAGCCGGACGCGCGGGGCCTCCTCGTTCTCCTCGGCCTCGGCGGCGTCGTCGACGAGGACGTTGTCGGGCTTGACGTCGCGGTGGGCCACGCCGCGGCGGTGGCAGATGGCGAGGGCCTGGGCCAGCTGCGCGACGATCTCGGCCGCCACGGGCTCGGGCACGGGCGCGCCGCGGCGGAGGCGGAGCCAGTCCACCAGGTCGGCGCCGGAGCAGAG…
DN21385_c0_g1_i1	258	C	T	0	0.416667	0	0.583333	0.416667	0.367959	TT	CT	CT	CT	CT	CT	GCAAGATTTGGCGACCTGACTAGCTCAATCCCATGAATACATTGTGGGTTTGAGAGCCCCCGGTAGTGCTTGCGCTGCATCCGGTGTGACCTGACGAATCCCCTGTCAACGCTGAACGGGAATTGCGGTTCACCGGGCCGCTGGTGGCCGTTCATGTAGCTCCTCAGCTGCATCTTCCCAAGGGCGTTCTCCGGGCGCTCCTTGAACACCCACATGTACATGTTCTCCATGTCGTGCTGCACCAGGAACATGTCGAGCAAGAGGTCTGATTTTTCGTACCCCGACACGCCGCTGGCGTCCCGGACG
DN21385_c0_g1_i1	195	G	C	0	0.583333	0.416667	0	0.416667	0.367959	CC	GC	GC	GC	GC	GC	GCAAGATTTGGCGACCTGACTAGCTCAATCCCATGAATACATTGTGGGTTTGAGAGCCCCCGGTAGTGCTTGCGCTGCATCCGGTGTGACCTGACGAATCCCCTGTCAACGCTGAACGGGAATTGCGGTTCACCGGGCCGCTGGTGGCCGTTCATGTAGCTCCTCAGCTGCATCTTCCCAAGGGCGTTCTCCGGGCGCTCCTTGAACACCCACATGTACATGTTCTCCATGTCGTGCTGCACCAGGAACATGTCGAGCAAGAGGTCTGATTTTTCGTACCCCGACACGCCGCTGGCGTCCCGGACG
DN21529_c0_g1_i1	229	A	C	0.5	0.5	0	0	0.5	0.375	AC	AC	AC	AC	AC	AC	TTTTTTTAAAGAGTGAAAGAGATATTTCATACATCAATAATGTCCGGACATATTCTCGATGGGTGGATACGACGTCCTTAAGCATATAACAATTGTAACACACTGGCAAATCGAAATCAAGATAACAGAATGAAGAAAAGGCTAAACAAAACCATGTATTGTACTTATTCCTTACAATCAGTAACTTCCTGGCAAAATATACGATAGTTTTAGAACTTGGTGCTAGAAAGAATATAGGGACGCACTAACTACCAAAGCTTATCTCAACTGTGTAGGGGAGCAGAGGAGGCCTGAAGCATCAGCCCCGACTGTGGCAAGCTCACATATGGTACAAAGCTGCCCTTCAATGGAGGGGACAAACCGGGATCCACAGTACGGGCAGGAAACATCCTTTTGGCC…
DN21529_c0_g1_i1	220	G	A	0.5	0	0.5	0	0.5	0.375	GA	GA	GA	GA	GA	GA	TTTTTTTAAAGAGTGAAAGAGATATTTCATACATCAATAATGTCCGGACATATTCTCGATGGGTGGATACGACGTCCTTAAGCATATAACAATTGTAACACACTGGCAAATCGAAATCAAGATAACAGAATGAAGAAAAGGCTAAACAAAACCATGTATTGTACTTATTCCTTACAATCAGTAACTTCCTGGCAAAATATACGATAGTTTTAGAACTTGGTGCTAGAAAGAATATAGGGACGCACTAACTACCAAAGCTTATCTCAACTGTGTAGGGGAGCAGAGGAGGCCTGAAGCATCAGCCCCGACTGTGGCAAGCTCACATATGGTACAAAGCTGCCCTTCAATGGAGGGGACAAACCGGGATCCACAGTACGGGCAGGAAACATCCTTTTGGCC…
DN21529_c0_g1_i1	355	G	A	0.5	0	0.5	0	0.5	0.375	GA	GA	GA	GA	GA	GA	TTTTTTTAAAGAGTGAAAGAGATATTTCATACATCAATAATGTCCGGACATATTCTCGATGGGTGGATACGACGTCCTTAAGCATATAACAATTGTAACACACTGGCAAATCGAAATCAAGATAACAGAATGAAGAAAAGGCTAAACAAAACCATGTATTGTACTTATTCCTTACAATCAGTAACTTCCTGGCAAAATATACGATAGTTTTAGAACTTGGTGCTAGAAAGAATATAGGGACGCACTAACTACCAAAGCTTATCTCAACTGTGTAGGGGAGCAGAGGAGGCCTGAAGCATCAGCCCCGACTGTGGCAAGCTCACATATGGTACAAAGCTGCCCTTCAATGGAGGGGACAAACCGGGATCCACAGTACGGGCAGGAAACATCCTTTTGGCC…
DN21904_c0_g1_i1	62	A	T	0.5	0	0	0.5	0.5	0.375	AT	AT	AT	AT	AT	AT	GAGAAGCTGGACTTGCACTCTTCAGGGTTCCACCATTCTCAAGAAGTGTGGATGCAACAAAAACAGAAGACTGGCCAAATTTCTTTTCCAACTTCTGCTGATTTACAATACTAGCCTTTTCATTTTCAGCTCCTGGAGCAGTTTCATCGATTTGGCCAAGAGCATATGCAGGAGACTGATTTTCTGCTCTCTTGAATAATCTCTTTAGCTTCTCCATTTTAGGTTTTGTGGTCTTGGTTTTCTTCTTGGTCTTCCTGTTACCAAAACAGCAACAGCAAATGCACCACTTTGGCCAGCAGTTGCAAGTCCTAGATGGTGGCTTCTTTGTTTTGGGGGCATCATATCCATATAATGCCTGCCTTCTGAAGACACATCCAGTACCAACATAGATTGGACCTT…
DN21904_c0_g1_i1	155	G	A	0.5	0	0.5	0	0.5	0.375	GA	GA	GA	GA	GA	GA	GAGAAGCTGGACTTGCACTCTTCAGGGTTCCACCATTCTCAAGAAGTGTGGATGCAACAAAAACAGAAGACTGGCCAAATTTCTTTTCCAACTTCTGCTGATTTACAATACTAGCCTTTTCATTTTCAGCTCCTGGAGCAGTTTCATCGATTTGGCCAAGAGCATATGCAGGAGACTGATTTTCTGCTCTCTTGAATAATCTCTTTAGCTTCTCCATTTTAGGTTTTGTGGTCTTGGTTTTCTTCTTGGTCTTCCTGTTACCAAAACAGCAACAGCAAATGCACCACTTTGGCCAGCAGTTGCAAGTCCTAGATGGTGGCTTCTTTGTTTTGGGGGCATCATATCCATATAATGCCTGCCTTCTGAAGACACATCCAGTACCAACATAGATTGGACCTT…
DN21904_c0_g1_i1	326	T	C	0	0.5	0	0.5	0.5	0.375	TC	TC	TC	TC	TC	TC	GAGAAGCTGGACTTGCACTCTTCAGGGTTCCACCATTCTCAAGAAGTGTGGATGCAACAAAAACAGAAGACTGGCCAAATTTCTTTTCCAACTTCTGCTGATTTACAATACTAGCCTTTTCATTTTCAGCTCCTGGAGCAGTTTCATCGATTTGGCCAAGAGCATATGCAGGAGACTGATTTTCTGCTCTCTTGAATAATCTCTTTAGCTTCTCCATTTTAGGTTTTGTGGTCTTGGTTTTCTTCTTGGTCTTCCTGTTACCAAAACAGCAACAGCAAATGCACCACTTTGGCCAGCAGTTGCAAGTCCTAGATGGTGGCTTCTTTGTTTTGGGGGCATCATATCCATATAATGCCTGCCTTCTGAAGACACATCCAGTACCAACATAGATTGGACCTT…
DN21937_c0_g1_i1	191	A	G	0.5	0	0.5	0	0.5	0.375	AG	AG	AG	AG	AG	AG	CATGTGTGAAACGGAACAATATATGCACCTTGTCAATATATCGAGAATACAACCTGATTGGATGCCTTGTCTCAACTTTTGTATCAGCATATGTCAGGAACTCGTTTGGCATTTGAGGCGGCCCAGCTATCTCACTTGCGCGTGTCAAACCAAGAATCAGGAGGTCCAGTACTAGTCCATAGTACTGCACAACAAAGGATGCGAACTGAAGGCCTCGAATCAGACCATAAGAATTTGTGTGACTCATATCCTTGTACGACAATACAATGTTGTTCTTTGCAGTGACATAGTCAGCTATGTTATGGTCCAAGACCAACCGCAGAAGCCTATTCAACAAGGTCAGATCAATTTTTTCAAAGAATTTCTCAAATTTTGTCTGGAGCATCA
DN21937_c0_g1_i1	268	T	C	0	0.5	0	0.5	0.5	0.375	TC	TC	TC	TC	TC	TC	CATGTGTGAAACGGAACAATATATGCACCTTGTCAATATATCGAGAATACAACCTGATTGGATGCCTTGTCTCAACTTTTGTATCAGCATATGTCAGGAACTCGTTTGGCATTTGAGGCGGCCCAGCTATCTCACTTGCGCGTGTCAAACCAAGAATCAGGAGGTCCAGTACTAGTCCATAGTACTGCACAACAAAGGATGCGAACTGAAGGCCTCGAATCAGACCATAAGAATTTGTGTGACTCATATCCTTGTACGACAATACAATGTTGTTCTTTGCAGTGACATAGTCAGCTATGTTATGGTCCAAGACCAACCGCAGAAGCCTATTCAACAAGGTCAGATCAATTTTTTCAAAGAATTTCTCAAATTTTGTCTGGAGCATCA
DN22160_c0_g1_i1	215	A	C	0.5	0.5	0	0	0.5	0.375	AC	AC	AC	AC	AC	AC	CTTGCTTGGAGCAGAGGTGCCTGAAGGATCTGATGGCCTCGATTGCCTCCTCGGAACGATCCTGCTGCTTCATCACCACGGCCATGTCCTTCAGGGCACTGTCCACCCTGTCCCCGGAGTTGATTGCCTTCCAAAACCACACGATCGCCATATCTGGTTGCTTCTCCACGAGCTGGAGGTGCTTGGCTCTGACGTACGGGCTATCCCCGGCAGGAACCTTGTGGACGACATGGAACAGATCCTTCTTCTCCCCGCCAACGCCAGGAACACCACCTCTCCTCTTCGAAAAGGCCATGGCGGAGGAGCACTCTGAACGGAAGGGTCGGCGAGAGAGAGGAGCAGAGAAGGGCGATGAGAACGATCAGTGCCCACTGATAGGAGGTTTGTTTTCGCGGTTTG…
DN22160_c0_g1_i1	206	C	G	0	0.5	0.5	0	0.5	0.375	CG	CG	CG	CG	CG	CG	CTTGCTTGGAGCAGAGGTGCCTGAAGGATCTGATGGCCTCGATTGCCTCCTCGGAACGATCCTGCTGCTTCATCACCACGGCCATGTCCTTCAGGGCACTGTCCACCCTGTCCCCGGAGTTGATTGCCTTCCAAAACCACACGATCGCCATATCTGGTTGCTTCTCCACGAGCTGGAGGTGCTTGGCTCTGACGTACGGGCTATCCCCGGCAGGAACCTTGTGGACGACATGGAACAGATCCTTCTTCTCCCCGCCAACGCCAGGAACACCACCTCTCCTCTTCGAAAAGGCCATGGCGGAGGAGCACTCTGAACGGAAGGGTCGGCGAGAGAGAGGAGCAGAGAAGGGCGATGAGAACGATCAGTGCCCACTGATAGGAGGTTTGTTTTCGCGGTTTG…
DN22160_c0_g1_i1	41	G	A	0.5	0	0.5	0	0.5	0.375	GA	GA	GA	GA	GA	GA	CTTGCTTGGAGCAGAGGTGCCTGAAGGATCTGATGGCCTCGATTGCCTCCTCGGAACGATCCTGCTGCTTCATCACCACGGCCATGTCCTTCAGGGCACTGTCCACCCTGTCCCCGGAGTTGATTGCCTTCCAAAACCACACGATCGCCATATCTGGTTGCTTCTCCACGAGCTGGAGGTGCTTGGCTCTGACGTACGGGCTATCCCCGGCAGGAACCTTGTGGACGACATGGAACAGATCCTTCTTCTCCCCGCCAACGCCAGGAACACCACCTCTCCTCTTCGAAAAGGCCATGGCGGAGGAGCACTCTGAACGGAAGGGTCGGCGAGAGAGAGGAGCAGAGAAGGGCGATGAGAACGATCAGTGCCCACTGATAGGAGGTTTGTTTTCGCGGTTTG…
DN22160_c0_g1_i1	119	G	A	0.5	0	0.5	0	0.5	0.375	GA	GA	GA	GA	GA	GA	CTTGCTTGGAGCAGAGGTGCCTGAAGGATCTGATGGCCTCGATTGCCTCCTCGGAACGATCCTGCTGCTTCATCACCACGGCCATGTCCTTCAGGGCACTGTCCACCCTGTCCCCGGAGTTGATTGCCTTCCAAAACCACACGATCGCCATATCTGGTTGCTTCTCCACGAGCTGGAGGTGCTTGGCTCTGACGTACGGGCTATCCCCGGCAGGAACCTTGTGGACGACATGGAACAGATCCTTCTTCTCCCCGCCAACGCCAGGAACACCACCTCTCCTCTTCGAAAAGGCCATGGCGGAGGAGCACTCTGAACGGAAGGGTCGGCGAGAGAGAGGAGCAGAGAAGGGCGATGAGAACGATCAGTGCCCACTGATAGGAGGTTTGTTTTCGCGGTTTG…
DN22160_c0_g1_i1	44	T	C	0	0.5	0	0.5	0.5	0.375	TC	TC	TC	TC	TC	TC	CTTGCTTGGAGCAGAGGTGCCTGAAGGATCTGATGGCCTCGATTGCCTCCTCGGAACGATCCTGCTGCTTCATCACCACGGCCATGTCCTTCAGGGCACTGTCCACCCTGTCCCCGGAGTTGATTGCCTTCCAAAACCACACGATCGCCATATCTGGTTGCTTCTCCACGAGCTGGAGGTGCTTGGCTCTGACGTACGGGCTATCCCCGGCAGGAACCTTGTGGACGACATGGAACAGATCCTTCTTCTCCCCGCCAACGCCAGGAACACCACCTCTCCTCTTCGAAAAGGCCATGGCGGAGGAGCACTCTGAACGGAAGGGTCGGCGAGAGAGAGGAGCAGAGAAGGGCGATGAGAACGATCAGTGCCCACTGATAGGAGGTTTGTTTTCGCGGTTTG…
DN22336_c0_g1_i1	177	C	T	0	0.5	0	0.5	0.5	0.375	CT	CT	CT	CT	CT	CT	GCGCAAAAGGAGGACATGCCCCCCGAGCACGTCCGCAAAATCATCAGGGACCATGGAGACATGTCTTCCAAGAAGTACAGGCACGACAAGCGTGTTTACCTTGGAGCACTTAAATTTGTACCTCATGCTGTTTATAAACTACTAGAGAATATGCCGATGCCATGGGAGCAGGTTCGCAATGTGAAGGTCTTGTATCACATAACTGGAGCCATCACTTTCGTGAACGAAATACCATGGGTGGTGGAACCCATATATCTAGCACAATGGGGGACAATGTGGATTATGATGCGGCGAGAGAAGAGAGACAGGCG
DN22489_c0_g1_i1	430	G	A	0.5	0	0.5	0	0.5	0.375	GA	GA	GA	GA	GA	GA	TTTGGAGCCAAAATGCCACGAAAGTGAAATAACTCGGTAGGCAGCATGTGCATGGAACACTAGGCAACAGAGAGTTCGGTCATTTGAGATCCTACATTCACAGGATTAGTATTCCACGGAACAGAGTTTTGGCATGTTTACCAAAAGTGCTGGTAGTTTCTACTTAGAAGTTGATATCATATGACATAATTATTAGATGGTACATAACTTAAAGCTAAGGCTTGATCTATGTTGCTTTCAGTTGCAGGTCTCAAAACTAGGGCAAGTGCTGCAGGAACATGGCGTCACAGACCAGCCTCAAGCTGAGGGCATGCGCCTTACGCCCCCTCTTCAGAACTCGACTGAACCGACCGACGCGATACCGGTGCTTAGGCTTCTCGATTCCTGCCTGCTAACGTA…
DN22489_c0_g1_i1	598	G	A	0.5	0	0.5	0	0.5	0.375	GA	GA	GA	GA	GA	GA	TTTGGAGCCAAAATGCCACGAAAGTGAAATAACTCGGTAGGCAGCATGTGCATGGAACACTAGGCAACAGAGAGTTCGGTCATTTGAGATCCTACATTCACAGGATTAGTATTCCACGGAACAGAGTTTTGGCATGTTTACCAAAAGTGCTGGTAGTTTCTACTTAGAAGTTGATATCATATGACATAATTATTAGATGGTACATAACTTAAAGCTAAGGCTTGATCTATGTTGCTTTCAGTTGCAGGTCTCAAAACTAGGGCAAGTGCTGCAGGAACATGGCGTCACAGACCAGCCTCAAGCTGAGGGCATGCGCCTTACGCCCCCTCTTCAGAACTCGACTGAACCGACCGACGCGATACCGGTGCTTAGGCTTCTCGATTCCTGCCTGCTAACGTA…
DN22655_c0_g1_i1	265	C	T	0	0.5	0	0.5	0.5	0.375	CT	CT	CT	CT	CT	CT	GGTGAAACTGGCAGCCTCCTTGGCAGGGTCATCCTTGGAGTTAGAGGCCACGTACCCACGCTTGAGATCCTTCACAGCAACATTCTTCACGTTGAATCCCACATTATCACCAGGAAGGGCCTCCTGGAGAGCCTCGTGGTGCATCTCAACAGACTTGACCTCAGTAGTCAGGCCGCTGGGACCAAAGGTGACAACCATACCAGGCTTGAGGACACCAGTCTCAACACGACCGACAGGGACAGTTCCAATACCGCCAATCTTGTACACATCCTGAAGGGGGAGACGCAGGGGCTTGTCTGAGGG
DN22655_c0_g1_i1	52	G	A	0.5	0	0.5	0	0.5	0.375	GA	GA	GA	GA	GA	GA	GGTGAAACTGGCAGCCTCCTTGGCAGGGTCATCCTTGGAGTTAGAGGCCACGTACCCACGCTTGAGATCCTTCACAGCAACATTCTTCACGTTGAATCCCACATTATCACCAGGAAGGGCCTCCTGGAGAGCCTCGTGGTGCATCTCAACAGACTTGACCTCAGTAGTCAGGCCGCTGGGACCAAAGGTGACAACCATACCAGGCTTGAGGACACCAGTCTCAACACGACCGACAGGGACAGTTCCAATACCGCCAATCTTGTACACATCCTGAAGGGGGAGACGCAGGGGCTTGTCTGAGGG
DN22712_c0_g1_i1	328	C	T	0	0.5	0	0.5	0.5	0.375	CT	CT	CT	CT	CT	CT	GCCGCCTCCCCGCCTCCCAAAACCCTAGCTACCGCGCCGCCACCTCTTGCAGCTTCAGCAGAAGCAGAAGCAATGGCCAGGTCCTCCGCCGTCGCCTTCGCCGTCCTCGTGGCCGTGGCTGCGATGGCCGCCACTGCCTCCGCCGCCGACGCGCCGGCACCCGCCCCGGCCTCCGGCGCCGGCGTCGCGTCGATCTCGGCGCCGCTCTCGGTCTGCTGCCTCGTCGCGCTCCTCGCGTCCTTCCTCCGCCACTGAGTGCCTGCGCGTCTTCGTCGTCGGATCTAGCAGTACAGTAGCAGTGAGAGTTTTCTAGTAGTGGTAGTGTTGCTAGTGAGTGAGTGGTGGTGGGCGGATGGATCTGTCGGTTTGACAGATCGTCATCGGTTTTGTGTGAGGATT…
DN22712_c0_g1_i1	327	G	A	0.5	0	0.5	0	0.5	0.375	GA	GA	GA	GA	GA	GA	GCCGCCTCCCCGCCTCCCAAAACCCTAGCTACCGCGCCGCCACCTCTTGCAGCTTCAGCAGAAGCAGAAGCAATGGCCAGGTCCTCCGCCGTCGCCTTCGCCGTCCTCGTGGCCGTGGCTGCGATGGCCGCCACTGCCTCCGCCGCCGACGCGCCGGCACCCGCCCCGGCCTCCGGCGCCGGCGTCGCGTCGATCTCGGCGCCGCTCTCGGTCTGCTGCCTCGTCGCGCTCCTCGCGTCCTTCCTCCGCCACTGAGTGCCTGCGCGTCTTCGTCGTCGGATCTAGCAGTACAGTAGCAGTGAGAGTTTTCTAGTAGTGGTAGTGTTGCTAGTGAGTGAGTGGTGGTGGGCGGATGGATCTGTCGGTTTGACAGATCGTCATCGGTTTTGTGTGAGGATT…
DN22737_c0_g1_i2	190	A	G	0.5	0	0.5	0	0.5	0.375	AG	AG	AG	AG	AG	AG	TGGAAGCTTCCACTCTCTATTTCCTCTCCTAGTCTCCTTCCCTGCCTGCGACCTCCCTCCCTCCCGTGTGTCGCCGCCACTAACACAGGCCAAACCAGACCAAGCCACCTACGCGCCGCACCGACCGAGGCCTGCCAAGATTCGAGAGGCCGGCGGAACCAAGCGTAGGGCCTCTGACTCGTCGCCATCATCCGCGCGCGCCGGACGCCGGCGCAAGGAGGCGCAGCCGCTCAGGGAGATGGGGGTCGACTACTATAAGGTCCTCGGCGTCGACCGCGCCGCCAGCGACGACGACCTCAAGAAGGCGTACCGGAAGCTCGCCATGCGATGGCACCCTGACAAGAACCCCACCAATAAGAAGGAGGCCGAGGCCAAGTTCAAGCAGATCTCCG
DN22737_c0_g1_i2	231	T	C	0	0.5	0	0.5	0.5	0.375	TC	TC	TC	TC	TC	TC	TGGAAGCTTCCACTCTCTATTTCCTCTCCTAGTCTCCTTCCCTGCCTGCGACCTCCCTCCCTCCCGTGTGTCGCCGCCACTAACACAGGCCAAACCAGACCAAGCCACCTACGCGCCGCACCGACCGAGGCCTGCCAAGATTCGAGAGGCCGGCGGAACCAAGCGTAGGGCCTCTGACTCGTCGCCATCATCCGCGCGCGCCGGACGCCGGCGCAAGGAGGCGCAGCCGCTCAGGGAGATGGGGGTCGACTACTATAAGGTCCTCGGCGTCGACCGCGCCGCCAGCGACGACGACCTCAAGAAGGCGTACCGGAAGCTCGCCATGCGATGGCACCCTGACAAGAACCCCACCAATAAGAAGGAGGCCGAGGCCAAGTTCAAGCAGATCTCCG
DN22737_c0_g1_i2	256	T	C	0	0.5	0	0.5	0.5	0.375	TC	TC	TC	TC	TC	TC	TGGAAGCTTCCACTCTCTATTTCCTCTCCTAGTCTCCTTCCCTGCCTGCGACCTCCCTCCCTCCCGTGTGTCGCCGCCACTAACACAGGCCAAACCAGACCAAGCCACCTACGCGCCGCACCGACCGAGGCCTGCCAAGATTCGAGAGGCCGGCGGAACCAAGCGTAGGGCCTCTGACTCGTCGCCATCATCCGCGCGCGCCGGACGCCGGCGCAAGGAGGCGCAGCCGCTCAGGGAGATGGGGGTCGACTACTATAAGGTCCTCGGCGTCGACCGCGCCGCCAGCGACGACGACCTCAAGAAGGCGTACCGGAAGCTCGCCATGCGATGGCACCCTGACAAGAACCCCACCAATAAGAAGGAGGCCGAGGCCAAGTTCAAGCAGATCTCCG
DN22799_c0_g1_i1	163	T	C	0	0.583333	0	0.416667	0.416667	0.367959	CC	TC	TC	TC	TC	TC	TCAACAGGCCGAACAGCTCCGTGCCAATCACCTCTTCGTCAACGCGCTGCTTTGCGTCGATGCCTCGCACGAGGAGGTAGATCTTGTTGACATCGGGCTGTACCCGCAGTATCTTCTCCACAAGAATCTTCCCAAGGAAGCCAGTTGACCCGGTTATGAGGATGCTCTTGCCCCTGAAGTACTCTATGATCCTCGCCCCATCCACCATGTTTCGTCTCTACGTAATTTATCTATCAATCGATTTCTCTCTTTAATTTCCGAACCTCTCTCTTATATGTGTTGTATACCGTGGTCTTGCTTTGCTTGCTGCTTCAGTGTGTGTGTTTGTTTGTATGTGTGTATGTGTGTGTGTGTGTGAGAGAGAGAGAGAAGAGAGAGA
DN22799_c0_g1_i1	109	G	A	0.5	0	0.5	0	0.5	0.375	GA	GA	GA	GA	GA	GA	TCAACAGGCCGAACAGCTCCGTGCCAATCACCTCTTCGTCAACGCGCTGCTTTGCGTCGATGCCTCGCACGAGGAGGTAGATCTTGTTGACATCGGGCTGTACCCGCAGTATCTTCTCCACAAGAATCTTCCCAAGGAAGCCAGTTGACCCGGTTATGAGGATGCTCTTGCCCCTGAAGTACTCTATGATCCTCGCCCCATCCACCATGTTTCGTCTCTACGTAATTTATCTATCAATCGATTTCTCTCTTTAATTTCCGAACCTCTCTCTTATATGTGTTGTATACCGTGGTCTTGCTTTGCTTGCTGCTTCAGTGTGTGTGTTTGTTTGTATGTGTGTATGTGTGTGTGTGTGTGAGAGAGAGAGAGAAGAGAGAGA
DN22839_c0_g1_i1	117	G	A	0.5	0	0.5	0	0.5	0.375	GA	GA	GA	GA	GA	GA	GCCGGATTTGACTTCATAATCTTGTTCATTGCCTGCTGCAGGAGGGGCTTTGACCCAGGGAACCAGTTGCCAAAAGCAGAGTGCAAGTTGTAAGCTAAATCAATACCAATCATAACGCCAGTAGGTGATGGGTAGATAGACATATTGTCTGTTGTGTAATCCATGAACTTTGCTCGTGTATAACGCTCTATGTCGTGTGAATCATAGTCACCCCAGCGCAGTTGTACATCGATCCAATACTTGTTACTAGCTTTCTGGTCAAATACATCCTTTGACTCAGAAACTAAGCTTGGTTTGGACATCTGCCATCTATGAGC
DN22839_c0_g1_i1	231	G	A	0.5	0	0.5	0	0.5	0.375	GA	GA	GA	GA	GA	GA	GCCGGATTTGACTTCATAATCTTGTTCATTGCCTGCTGCAGGAGGGGCTTTGACCCAGGGAACCAGTTGCCAAAAGCAGAGTGCAAGTTGTAAGCTAAATCAATACCAATCATAACGCCAGTAGGTGATGGGTAGATAGACATATTGTCTGTTGTGTAATCCATGAACTTTGCTCGTGTATAACGCTCTATGTCGTGTGAATCATAGTCACCCCAGCGCAGTTGTACATCGATCCAATACTTGTTACTAGCTTTCTGGTCAAATACATCCTTTGACTCAGAAACTAAGCTTGGTTTGGACATCTGCCATCTATGAGC
DN22858_c0_g1_i1	174	C	T	0	0.5	0	0.5	0.5	0.375	CT	CT	CT	CT	CT	CT	GCTGCTAAGTCAGCAAGGCTTAGGCAGGCAAAAGAGGAGGCTGAGAGAGAAATCGCTGAATATCGTGCCCAGATGGAAGCTGAATTCCAGAGGAAGGTTGCGGAGAGCAGCGGTGACTCAGGTGCTAACGTCAAGCGTCTTGAGGAAGAGACGGCAGCAAAAATCGAACAGCTCAACCAACAGGCTGCAAGCATCTCCCCTGAAGTCATTCAGATGCTTCTGAGGCATGTCACCACTGTGAAGAACTGAGCCCTACTGTCATGGTCGCAAAGTTGTACTATCTACTTGTTTATTTATTTCAGAGGATGGTGCGAAATAATGTCGCTTCTGGCTGTAATTCCTTGTTTTTAACCACAGAATAAGCTGCAGTTTAGCAGCAACTGTGCTGTGCCTGGTACT…
DN22858_c0_g1_i1	27	G	A	0.5	0	0.5	0	0.5	0.375	GA	GA	GA	GA	GA	GA	GCTGCTAAGTCAGCAAGGCTTAGGCAGGCAAAAGAGGAGGCTGAGAGAGAAATCGCTGAATATCGTGCCCAGATGGAAGCTGAATTCCAGAGGAAGGTTGCGGAGAGCAGCGGTGACTCAGGTGCTAACGTCAAGCGTCTTGAGGAAGAGACGGCAGCAAAAATCGAACAGCTCAACCAACAGGCTGCAAGCATCTCCCCTGAAGTCATTCAGATGCTTCTGAGGCATGTCACCACTGTGAAGAACTGAGCCCTACTGTCATGGTCGCAAAGTTGTACTATCTACTTGTTTATTTATTTCAGAGGATGGTGCGAAATAATGTCGCTTCTGGCTGTAATTCCTTGTTTTTAACCACAGAATAAGCTGCAGTTTAGCAGCAACTGTGCTGTGCCTGGTACT…
DN22906_c0_g2_i1	388	G	A	0.75	0	0.25	0	0.25	0.304688	AA	GA	GA	AA	AA	GA	TTTTAATTAATTGAATGACGGTTTCATAACCAGAACACGAAGCTCAAACATTTGCACAGTCTACAACATCAGTACACCACCTTTAATAATTATTCGCATCCGGGTACACGCATCAGCAGTTGTTTGCTTTGGTAGCGTGGAAATTAACCAGCAGGGCAACGTCATAGTGAAAACATTAATAACTAGTAACCACCAGGGCGCGCGCGCGCAGCCGTGGCTTGCTCTCATCACGCACTACCACCCGCACCATGCGTCACACTAATCACCGTTGCAGCCGGCCGGGGCGGCGCCACCTGCATCGCCACCGCCTCCGTCGTCGTTGTCCTTGCCGTTGTCGCCGCCGTCCTTCTTGCCGAACCAGTCGCGGATGATCCCTTGCGTGATCGCGCCCCTCTTGGG…
DN23073_c0_g1_i2	313	T	C	0	0.833333	0	0.166667	0.166667	0.239198	CC	CC	TC	CC	TC	CC	GGCGGGGGTCTTGGGGCTCTTCGGTGACATGGACGGCGTCGCGACGGGCGGGAGCGTCGGCGCCGTGGTTGGGGCGGTGGTGGGCGTCGCAGCCGGCGGCGGGGTGGCTGGGGGAGGAGGGATGGCGGGAGGCGGCGCCATGGGCGGGGTCATGGGCGCGGGCGGAGGGCTGGCCGGGGGCGACGGCGGCGGGGTGGTGGGAGCGGGCGGGGGTGACTGCGGCGGGGCCGGCGGCGGCGTGGTGGGCGCCGGAGGAGGGGTCGTCGGGGCCGGAGGCGGCGTGGTGGGCGCGGGAGGGGGAGTGGCCGGGGCTTGCGGCGCCGGCGGCGGGTTCGCCGGAGCCGGAGGTGCCTGCGGCGGCGCTTGGGGAGCGGGAGGCGGGGTGCCGTTCGGAGGCGC…
DN23073_c0_g1_i2	277	C	T	0	0.25	0	0.75	0.25	0.304688	TT	CT	CT	TT	CT	TT	GGCGGGGGTCTTGGGGCTCTTCGGTGACATGGACGGCGTCGCGACGGGCGGGAGCGTCGGCGCCGTGGTTGGGGCGGTGGTGGGCGTCGCAGCCGGCGGCGGGGTGGCTGGGGGAGGAGGGATGGCGGGAGGCGGCGCCATGGGCGGGGTCATGGGCGCGGGCGGAGGGCTGGCCGGGGGCGACGGCGGCGGGGTGGTGGGAGCGGGCGGGGGTGACTGCGGCGGGGCCGGCGGCGGCGTGGTGGGCGCCGGAGGAGGGGTCGTCGGGGCCGGAGGCGGCGTGGTGGGCGCGGGAGGGGGAGTGGCCGGGGCTTGCGGCGCCGGCGGCGGGTTCGCCGGAGCCGGAGGTGCCTGCGGCGGCGCTTGGGGAGCGGGAGGCGGGGTGCCGTTCGGAGGCGC…
DN23172_c0_g1_i1	251	G	A	0.5	0	0.5	0	0.5	0.375	GA	GA	GA	GA	GA	GA	CAAGAAAATATTGGAAGATATTAGACCTAAGGAAACTGATATTGAGAAGCTATCTGATTGTATATCTTCAGTAATGCTAGATGTCAAAGATGAGGTTCAGTGTGCAGAAGGAAATCAACAACCAGATGCAATGCCATGCACTTCAGTTGTTGAGCTCCCACCTTCAGAATATATGAACACTATCCGTTCTTGTCAATATGCTTCTGATAAGCATCTTGATTGGAGCTCAGAGCTGCAAAGTTATAGTGAGGCTCAGCTGGTAGATTCTTCATTGAACACTGACAAACATCCTATGACACTGTTAGATGGCACAGATGTTCCTTCATATTCATCATTTATCCGCCTTCCTGA
DN23283_c0_g1_i1	64	A	G	0.5	0	0.5	0	0.5	0.375	AG	AG	AG	AG	AG	AG	AACAGTGCTCCAGCAGCCATGACCATGTTTGGTTATGTGGTTCATGAGTTTCTCATCTTCCTCAGGAGACCAGAGCCCCTTCCTCAGCTTCTGCTTGTAACAGCAGGAATGCCTCCCCATTGAAAGTAATGCAGATGCTGAAGCTGAGCTCTTCAATCTGCACAGACCACGCCTTGAGGAGTAGCACACAATCCTTCACGGGTAATCCTCTGGTTCTAGGAACACCTTTCAATGGTTTATGGCTCAAGGGTGGGATTGAATTCTCAATATTGACTCGTGTAGTGGGCGTGATAGAGTGGAGCTTGTGGGAGAGTAATGGAGCTTGTGGGGGAATGGCAGCAACTGGTGGCTACTGATATCAGAGTTTGGAGGATGACATAAGGTAGACTAAGGGCACTC…
DN23283_c0_g1_i1	127	T	C	0	0.5	0	0.5	0.5	0.375	TC	TC	TC	TC	TC	TC	AACAGTGCTCCAGCAGCCATGACCATGTTTGGTTATGTGGTTCATGAGTTTCTCATCTTCCTCAGGAGACCAGAGCCCCTTCCTCAGCTTCTGCTTGTAACAGCAGGAATGCCTCCCCATTGAAAGTAATGCAGATGCTGAAGCTGAGCTCTTCAATCTGCACAGACCACGCCTTGAGGAGTAGCACACAATCCTTCACGGGTAATCCTCTGGTTCTAGGAACACCTTTCAATGGTTTATGGCTCAAGGGTGGGATTGAATTCTCAATATTGACTCGTGTAGTGGGCGTGATAGAGTGGAGCTTGTGGGAGAGTAATGGAGCTTGTGGGGGAATGGCAGCAACTGGTGGCTACTGATATCAGAGTTTGGAGGATGACATAAGGTAGACTAAGGGCACTC…
DN23299_c0_g1_i1	95	C	T	0	0.5	0	0.5	0.5	0.375	CT	CT	CT	CT	CT	CT	ACTTTCCCAGACTTTTAGCCCCAAATGCAAAAGCATTACGTATTCTAAAGAAATTGCCTTTACTTACACTTCTTCCAAGGTTATTGCCGGTACGCAAAGGATCAATAACATTAAAGTGCTTTGAAACAAATGGTTGGCCCTGGCTCTCCTGGGTGTGAGGCACCACACCATACATAGAACTACAAAAATCAAGGAAGGCCTTGCTCAGCAATAATTTACCACTATCCATCCGTGGGGGCTCCGCAGTGATATCTGGAAGCGAACTTATAGGAACTGGGCCTGACAAGCTCAAACAAAATTTCTCCCAATCAAAGTTGCTGAAAAATTCTAGGAAACGGAACAACACCTCAAGTGGTCCGGTAAAACAATTATGAAAAATATGGAATATGTACAGAACCA…
DN23317_c0_g1_i1	136	G	A	0.5	0	0.5	0	0.5	0.375	GA	GA	GA	GA	GA	GA	GCCCGGCTGATATGACAGAGCTTTTCCTTGTCATGTTCTTTTGCTTCCCTCAGTTCTTCTTCTTCCTTAGCAGTAGCCTCAGTCATTTCCTTCAAAGCTAAATCTTCTGTGGTGGATTCGCTTTCTTTGAGCTTCGCCTTCTCTTCCTTCTCTTGTTTTGCCTTTTCTTCTTTCTCTTTCCTTTTCTCTTCTTCCTTAATAAGTTCTTCCTGCATCTCAAGGAATTCAAGTTTTCTCCTCCTCTCAGAAACTGAATCTTCTGATGGCAATACAGTCCCAACTGTGTCCACAACTTCATCTGGTAGAGAAG
DN23317_c0_g1_i1	122	T	C	0	0.5	0	0.5	0.5	0.375	TC	TC	TC	TC	TC	TC	GCCCGGCTGATATGACAGAGCTTTTCCTTGTCATGTTCTTTTGCTTCCCTCAGTTCTTCTTCTTCCTTAGCAGTAGCCTCAGTCATTTCCTTCAAAGCTAAATCTTCTGTGGTGGATTCGCTTTCTTTGAGCTTCGCCTTCTCTTCCTTCTCTTGTTTTGCCTTTTCTTCTTTCTCTTTCCTTTTCTCTTCTTCCTTAATAAGTTCTTCCTGCATCTCAAGGAATTCAAGTTTTCTCCTCCTCTCAGAAACTGAATCTTCTGATGGCAATACAGTCCCAACTGTGTCCACAACTTCATCTGGTAGAGAAG
DN23378_c0_g1_i1	437	A	C	0.5	0.5	0	0	0.5	0.375	AC	AC	AC	AC	AC	AC	TAATTTTGTGGGAAAGTCATTATTGCATTGAAGTACCCTCCATCATATAGGGTGTCGGGAGGGCCGATGATGGTGACCTGCCACTCGAACACGTTGCTGTCGTCGACCAGCCCAGCAGAGAACCCATCCACCGGATGCTTGGAGAGATCTGCATCAATCACCATACGCAAACCATTTCCCCCCAATCAATCAAACCGCAGATGAAGAGAAAAGGGAAAATAAAACGAGGGGAAAGTTGGACAAAAACTCCGGCGAGCTGCTGGAATCGCACCTTTGAGCTGCTTCTGGAGGAGGAGGCACGCCTGGCTGGAGGTGGCCGCCATGGAGGGAGATCGGTGGCTAGGGCTTTTGCGGCGCGCCGAATGATTCGCGCTCTCGAGGTGGCGACGACGCGAATGG…
DN23378_c0_g1_i1	374	T	A	0.5	0	0	0.5	0.5	0.375	TA	TA	TA	TA	TA	TA	TAATTTTGTGGGAAAGTCATTATTGCATTGAAGTACCCTCCATCATATAGGGTGTCGGGAGGGCCGATGATGGTGACCTGCCACTCGAACACGTTGCTGTCGTCGACCAGCCCAGCAGAGAACCCATCCACCGGATGCTTGGAGAGATCTGCATCAATCACCATACGCAAACCATTTCCCCCCAATCAATCAAACCGCAGATGAAGAGAAAAGGGAAAATAAAACGAGGGGAAAGTTGGACAAAAACTCCGGCGAGCTGCTGGAATCGCACCTTTGAGCTGCTTCTGGAGGAGGAGGCACGCCTGGCTGGAGGTGGCCGCCATGGAGGGAGATCGGTGGCTAGGGCTTTTGCGGCGCGCCGAATGATTCGCGCTCTCGAGGTGGCGACGACGCGAATGG…
DN23378_c0_g1_i2	314	A	C	0.5	0.5	0	0	0.5	0.375	AC	AC	AC	AC	AC	AC	TAATTTTGTGGGAAAGTCATTATTGCATTGAAGTACCCTCCATCATATAGGGTGTCGGGAGGGCCGATGATGGTGACCTGCCACTCGAACACGTTGCTGTCGTCGACCAGCCCAGCAGAGAACCCATCCACCGGATGCTTGGAGAGATCTTTGAGCTGCTTCTGGAGGAGGAGGCACGCCTGGCTGGAGGTGGCCGCCATGGAGGGAGATCGGTGGCTAGGGCTTTTGCGGCGCGCCGAATGATTCGCGCTCTCGAGGTGGCGACGACGCGAATGGATGGGCACCGCGGGCGCCTTTATTTATAGACGTGCGGAGGAGCTCGGAGAAGACGCGATGGGAGAGGGGGGAGAGAGGTCGGAGAGAACGAAGAGGCTGGTTGACTGGTACGCTGGCGGCTCT…
DN23378_c0_g1_i2	251	T	A	0.5	0	0	0.5	0.5	0.375	TA	TA	TA	TA	TA	TA	TAATTTTGTGGGAAAGTCATTATTGCATTGAAGTACCCTCCATCATATAGGGTGTCGGGAGGGCCGATGATGGTGACCTGCCACTCGAACACGTTGCTGTCGTCGACCAGCCCAGCAGAGAACCCATCCACCGGATGCTTGGAGAGATCTTTGAGCTGCTTCTGGAGGAGGAGGCACGCCTGGCTGGAGGTGGCCGCCATGGAGGGAGATCGGTGGCTAGGGCTTTTGCGGCGCGCCGAATGATTCGCGCTCTCGAGGTGGCGACGACGCGAATGGATGGGCACCGCGGGCGCCTTTATTTATAGACGTGCGGAGGAGCTCGGAGAAGACGCGATGGGAGAGGGGGGAGAGAGGTCGGAGAGAACGAAGAGGCTGGTTGACTGGTACGCTGGCGGCTCT…
DN23410_c0_g1_i1	385	A	G	0.0833333	0	0.916667	0	0.0833333	0.141107	GG	AG	GG	GG	GG	GG	ATCCTGCGATCAACGATGCTGAAAAAAGAGACCCTTTGTGAGGACACGATATCCTTCAGCAGGCACCAGAACACGGGTTGGGATCCATATCCTCATCCTCCTCGTATCTGCAGTTGATGCAGCCGCTGTCGTCCATCGCAGGTCGCTAAACAAACCACAATGGATGACAAGATCCGGCATGCATCAGGATGTTTCCCTCATCCAGAACTGAAGATGGGGACACCACAATGTCCCTCGATGCAAAGAGGACCAAAGGAAGAGGAATTTTGCCATTAGAGTTGACATCACCCATGATGGCGGCTGATCTGATGGGTTTCCAGCGTTGCCATGGGATGGTCTTCTTGCTCCACAGCGGCTAGCTCGAAGCAGGGGCGTGATGCCACCATGCGTGCGCTAATG…
DN23524_c0_g1_i3	375	A	G	0.5	0	0.5	0	0.5	0.375	AG	AG	AG	AG	AG	AG	CTGCTTCTGAAAATTGTAAAGCTGCTTTTTTTTTCACGGTAAGAAATACAGTAGAGCTCGTCAATCAAGTCGACGGATCCGAGCTTCGATCCAGCCACCTGGCACCGTTGTATATTCAGTTGGGTTCATCACCACACGCCATCCCGAATTCCCGAGTCGAGAGCACGAACGATCTGTTCCCCAAACTCGCAAGCTCTCCACCCCCTCCACCGCCCTTCGCGCCGGCGTCGATCCCGTCCTCCCAGATCCAGATCCAGCTGAAAGATGGACGCGAGCAGGCGCCAGAGTGGGATTCAGCAGTTGCTGGCTGCGGAGCAGGAGGCTCAGCAAATTGTCAATGCGGCCAGGGCTGCTAAGTCAGCAAGGCTTAGGCAAGCAAAAGAGGAGGCTGAGAGAGAA…
DN23528_c0_g2_i1	285	A	T	0.5	0	0	0.5	0.5	0.375	AT	AT	AT	AT	AT	AT	CATGCTTCGGTTCCTGATACTGAACTTCTAGGGCTAGTATCAGACCAGTGGAAGGAGATGGGATGGCAAGGGAAAGATCCATCTACAGATTTTAGGGGTGGTGGCTTTATCTCATTGGAGAATTTGCTGTACTTCTCAAGGAACTATCCAAAATCATTCCGGGTGCTTCTCTGTAAGCAGAATGGTGATAGAGCACTGTGGGAATATCCATTTGCTGTTGCTGGTGTAAATATTACATTCATGCTGATTCAGATGCTTGATCTTGAAGGAGCTAAGCCAACGTCATTGATCGGTGCAGTGTTCCTAAATCTACTTTTAGAAAATGATCGAGCTTTTGACATTCTTTACTGCATAACCTTTATGCTGATGGACCAGAAATGGCTTGACATGCACGCCACT…
DN23528_c0_g2_i1	246	G	A	0.5	0	0.5	0	0.5	0.375	GA	GA	GA	GA	GA	GA	CATGCTTCGGTTCCTGATACTGAACTTCTAGGGCTAGTATCAGACCAGTGGAAGGAGATGGGATGGCAAGGGAAAGATCCATCTACAGATTTTAGGGGTGGTGGCTTTATCTCATTGGAGAATTTGCTGTACTTCTCAAGGAACTATCCAAAATCATTCCGGGTGCTTCTCTGTAAGCAGAATGGTGATAGAGCACTGTGGGAATATCCATTTGCTGTTGCTGGTGTAAATATTACATTCATGCTGATTCAGATGCTTGATCTTGAAGGAGCTAAGCCAACGTCATTGATCGGTGCAGTGTTCCTAAATCTACTTTTAGAAAATGATCGAGCTTTTGACATTCTTTACTGCATAACCTTTATGCTGATGGACCAGAAATGGCTTGACATGCACGCCACT…
DN23626_c0_g1_i1	311	A	G	0.25	0	0.75	0	0.25	0.304688	AG	GG	AG	GG	GG	AG	CCGACTCCCGTCCTCGTCTCCGTCGCTCCCTATCCAATCCTCCCCCGTCTCATTCCCTCCCCCGCGGCGGGCGCGCTCGCGGCAACGCAACCTCGCCACCACTGCCGCCGCCATCTCGCTCGCCGCCGGCGTCGGAGATGCAGGCAACGGCCGCCGCCTTCCTCTCCCGCCCTCTCCCGCGGCTCCGCCGCGTCGGTGGCAGGGTCGTGGATGGGGCGCTGGCGCCCCGCGGGGGCCTCGTCGCGCTCCCGCCGCGGCTGCGTGGCCCGCGGTGCTCCATGAGCCTCTCCATCGGGGCTGGCGCTGGCGCAGGAGGTGACCGCGAGTTCAGCTATGAGCATGTCCCAGTGTTCCCAAGATACCGTATAAGAGACCCCTACAAGCTTCTTGGTGTGGATC…
DN23626_c0_g1_i1	305	T	G	0	0	0.75	0.25	0.25	0.304688	TG	GG	TG	GG	GG	TG	CCGACTCCCGTCCTCGTCTCCGTCGCTCCCTATCCAATCCTCCCCCGTCTCATTCCCTCCCCCGCGGCGGGCGCGCTCGCGGCAACGCAACCTCGCCACCACTGCCGCCGCCATCTCGCTCGCCGCCGGCGTCGGAGATGCAGGCAACGGCCGCCGCCTTCCTCTCCCGCCCTCTCCCGCGGCTCCGCCGCGTCGGTGGCAGGGTCGTGGATGGGGCGCTGGCGCCCCGCGGGGGCCTCGTCGCGCTCCCGCCGCGGCTGCGTGGCCCGCGGTGCTCCATGAGCCTCTCCATCGGGGCTGGCGCTGGCGCAGGAGGTGACCGCGAGTTCAGCTATGAGCATGTCCCAGTGTTCCCAAGATACCGTATAAGAGACCCCTACAAGCTTCTTGGTGTGGATC…
DN23698_c0_g1_i1	312	C	T	0	0.5	0	0.5	0.5	0.375	CT	CT	CT	CT	CT	CT	GAAATTTTGATGAGTCCTGGAAAAAAAGAGAATCAAGTAACCTTTCCTTTGTTTTCCTTATATCTTCCCAACCAGGAAGAAATATCAGGACGGCCCCTTCAGTGGAATCCACACAAATTTTTCCAATCAAACGCTCTATTAACATAGTGTCAATGAGCTCTGGATCAATAGTTTCCATGTACTTATGAAGCAGCTCACTATTTTCTGTTGATTTTGCTGAACTCAACTCCATATGCTTTCTAATTACTTCACAAACTTCTTGTCGTTTCTCTTGTTGCGCCCAATCTAGTGCAGATTTTCCATTACAATCCCGTGCTGAACAATCCACACCCAATGATAACAGCATACAAACATCACCAAGCTGACCCTTCGTAGCAAAAACCATTAAAGGTGTTACAC…
DN23761_c0_g1_i1	240	A	G	0.5	0	0.5	0	0.5	0.375	AG	AG	AG	AG	AG	AG	GGAGAATCCAGGCTTCCCTGGCTACCAGCAGCAGCTCGCCTCTTCTCGCGCCAGTTCTCGCCCCACATCTTCGCCTCAGCCACCATCCGCTCCCTGTCCAGGTTTCTGGGAGAGTCTTCCCGGTCCTTGCTTGGCGACTTGTGGCCAGAGCTGCCTGAATCATCATTCTTTGAGAGTGCCCTTCCGCTGTCAACAACTCTGCTGAGCTGGTCGCCCCCGCCTGCCTTTTTAGAAGTGTTACCTGCATTAGGATCGTATGTCTGGCTTGCAAGGAAGGACAGAGCCGTCACTACATCAGCGATGAGCGGGCGGGAGGCAGCCTCCGACTGAATACACATTGATGCCACTGCAAGCGCCTGGTAAAGCCCACGCATAGGATATTGCCCAGCCAGCCGTGGG…
DN23761_c0_g1_i1	294	A	G	0.5	0	0.5	0	0.5	0.375	AG	AG	AG	AG	AG	AG	GGAGAATCCAGGCTTCCCTGGCTACCAGCAGCAGCTCGCCTCTTCTCGCGCCAGTTCTCGCCCCACATCTTCGCCTCAGCCACCATCCGCTCCCTGTCCAGGTTTCTGGGAGAGTCTTCCCGGTCCTTGCTTGGCGACTTGTGGCCAGAGCTGCCTGAATCATCATTCTTTGAGAGTGCCCTTCCGCTGTCAACAACTCTGCTGAGCTGGTCGCCCCCGCCTGCCTTTTTAGAAGTGTTACCTGCATTAGGATCGTATGTCTGGCTTGCAAGGAAGGACAGAGCCGTCACTACATCAGCGATGAGCGGGCGGGAGGCAGCCTCCGACTGAATACACATTGATGCCACTGCAAGCGCCTGGTAAAGCCCACGCATAGGATATTGCCCAGCCAGCCGTGGG…
DN23761_c0_g1_i2	240	A	G	0.5	0	0.5	0	0.5	0.375	AG	AG	AG	AG	AG	AG	GGAGAATCCAGGCTTCCCTGGCTACCAGCAGCAGCTCGCCTCTTCTCGCGCCAGTTCTCGCCCCACATCTTCGCCTCAGCCACCATCCGCTCCCTGTCCAGGTTTCTGGGAGAGTCTTCCCGGTCCTTGCTTGGCGACTTGTGGCCAGAGCTGCCTGAATCATCATTCTTTGAGAGTGCCCTTCCGCTGTCAACAACTCTGCTGAGCTGGTCGCCCCCGCCTGCCTTTTTAGAAGTGTTACCTGCATTAGGATCGTATGTCTGGCTTGCAAGGAAGGACAGAGCCGTCACTACATCAGCGATGAGCGGGCGGGAGGCAGCCTCCGACTGAATACACATTGATGCCACTGCAAGCGCCTGGTAAAGCCCACGCATAGGATATTGCCCAGCCAGCCGTGGG…
DN23761_c0_g1_i2	294	A	G	0.5	0	0.5	0	0.5	0.375	AG	AG	AG	AG	AG	AG	GGAGAATCCAGGCTTCCCTGGCTACCAGCAGCAGCTCGCCTCTTCTCGCGCCAGTTCTCGCCCCACATCTTCGCCTCAGCCACCATCCGCTCCCTGTCCAGGTTTCTGGGAGAGTCTTCCCGGTCCTTGCTTGGCGACTTGTGGCCAGAGCTGCCTGAATCATCATTCTTTGAGAGTGCCCTTCCGCTGTCAACAACTCTGCTGAGCTGGTCGCCCCCGCCTGCCTTTTTAGAAGTGTTACCTGCATTAGGATCGTATGTCTGGCTTGCAAGGAAGGACAGAGCCGTCACTACATCAGCGATGAGCGGGCGGGAGGCAGCCTCCGACTGAATACACATTGATGCCACTGCAAGCGCCTGGTAAAGCCCACGCATAGGATATTGCCCAGCCAGCCGTGGG…
DN23761_c0_g1_i2	501	T	C	0	0.5	0	0.5	0.5	0.375	TC	TC	TC	TC	TC	TC	GGAGAATCCAGGCTTCCCTGGCTACCAGCAGCAGCTCGCCTCTTCTCGCGCCAGTTCTCGCCCCACATCTTCGCCTCAGCCACCATCCGCTCCCTGTCCAGGTTTCTGGGAGAGTCTTCCCGGTCCTTGCTTGGCGACTTGTGGCCAGAGCTGCCTGAATCATCATTCTTTGAGAGTGCCCTTCCGCTGTCAACAACTCTGCTGAGCTGGTCGCCCCCGCCTGCCTTTTTAGAAGTGTTACCTGCATTAGGATCGTATGTCTGGCTTGCAAGGAAGGACAGAGCCGTCACTACATCAGCGATGAGCGGGCGGGAGGCAGCCTCCGACTGAATACACATTGATGCCACTGCAAGCGCCTGGTAAAGCCCACGCATAGGATATTGCCCAGCCAGCCGTGGG…
DN23779_c0_g1_i2	220	A	G	0.5	0	0.5	0	0.5	0.375	AG	AG	AG	AG	AG	AG	AACTGTTGAGTACAAGAACATTAGCTTCACCGTTTGGGATGTCGGGGGTCAGGACAAGATCAGGCCTCTCTGGAGGCATTACTTCCAGAACACACAGGGTCTTATCTTTGTTGTGGATAGTAACGATCGTGACCGTGTTGTTGAAGCCAGAGATGAGCTCCACAGGATGCTCAACGAGGATGAGCTGCGTGATGCTGTGCTGCTTGTTTTTGCCAACAAACAAGATCTTCCCAATGCTATGAATGCTGCTGAGATCACTGATAAGCTTGGGTTACACTCCCTGCGCCAGCGACACTGGTACATCCAGAGCACTTGTGCCACAACTGGGGAGGGTCTGTACGAGGGCCTGGACTGGCTGTCCAGCAACATTGCTAGCAAGGCTTGAGTCCTGGAATATCT…
DN23779_c0_g1_i2	328	G	T	0	0	0.5	0.5	0.5	0.375	GT	GT	GT	GT	GT	GT	AACTGTTGAGTACAAGAACATTAGCTTCACCGTTTGGGATGTCGGGGGTCAGGACAAGATCAGGCCTCTCTGGAGGCATTACTTCCAGAACACACAGGGTCTTATCTTTGTTGTGGATAGTAACGATCGTGACCGTGTTGTTGAAGCCAGAGATGAGCTCCACAGGATGCTCAACGAGGATGAGCTGCGTGATGCTGTGCTGCTTGTTTTTGCCAACAAACAAGATCTTCCCAATGCTATGAATGCTGCTGAGATCACTGATAAGCTTGGGTTACACTCCCTGCGCCAGCGACACTGGTACATCCAGAGCACTTGTGCCACAACTGGGGAGGGTCTGTACGAGGGCCTGGACTGGCTGTCCAGCAACATTGCTAGCAAGGCTTGAGTCCTGGAATATCT…
DN23779_c0_g1_i2	121	T	C	0	0.5	0	0.5	0.5	0.375	TC	TC	TC	TC	TC	TC	AACTGTTGAGTACAAGAACATTAGCTTCACCGTTTGGGATGTCGGGGGTCAGGACAAGATCAGGCCTCTCTGGAGGCATTACTTCCAGAACACACAGGGTCTTATCTTTGTTGTGGATAGTAACGATCGTGACCGTGTTGTTGAAGCCAGAGATGAGCTCCACAGGATGCTCAACGAGGATGAGCTGCGTGATGCTGTGCTGCTTGTTTTTGCCAACAAACAAGATCTTCCCAATGCTATGAATGCTGCTGAGATCACTGATAAGCTTGGGTTACACTCCCTGCGCCAGCGACACTGGTACATCCAGAGCACTTGTGCCACAACTGGGGAGGGTCTGTACGAGGGCCTGGACTGGCTGTCCAGCAACATTGCTAGCAAGGCTTGAGTCCTGGAATATCT…
DN23779_c0_g1_i2	399	T	A	0.5	0	0	0.5	0.5	0.375	TA	TA	TA	TA	TA	TA	AACTGTTGAGTACAAGAACATTAGCTTCACCGTTTGGGATGTCGGGGGTCAGGACAAGATCAGGCCTCTCTGGAGGCATTACTTCCAGAACACACAGGGTCTTATCTTTGTTGTGGATAGTAACGATCGTGACCGTGTTGTTGAAGCCAGAGATGAGCTCCACAGGATGCTCAACGAGGATGAGCTGCGTGATGCTGTGCTGCTTGTTTTTGCCAACAAACAAGATCTTCCCAATGCTATGAATGCTGCTGAGATCACTGATAAGCTTGGGTTACACTCCCTGCGCCAGCGACACTGGTACATCCAGAGCACTTGTGCCACAACTGGGGAGGGTCTGTACGAGGGCCTGGACTGGCTGTCCAGCAACATTGCTAGCAAGGCTTGAGTCCTGGAATATCT…
DN23779_c0_g1_i3	220	A	G	0.5	0	0.5	0	0.5	0.375	AG	AG	AG	AG	AG	AG	AACTGTTGAGTACAAGAACATTAGCTTCACCGTTTGGGATGTCGGGGGTCAGGACAAGATCAGGCCTCTCTGGAGGCATTACTTCCAGAACACACAGGGTCTTATCTTTGTTGTGGATAGTAACGATCGTGACCGTGTTGTTGAAGCCAGAGATGAGCTCCACAGGATGCTCAACGAGGATGAGCTGCGTGATGCTGTGCTGCTTGTTTTTGCCAACAAACAAGATCTTCCCAATGCTATGAATGCTGCTGAGATCACTGATAAGCTTGGGTTACACTCCCTGCGCCAGCGACACTGGTAAACAATGATTAGTTGCACCAGTTAAAACATTTCTAAATATGAAGCTAATTCTGCCACTTCATAAAGGCACATTGTCTGCTCCATCTACACATTTTATCA…
DN23779_c0_g1_i3	121	T	C	0	0.5	0	0.5	0.5	0.375	TC	TC	TC	TC	TC	TC	AACTGTTGAGTACAAGAACATTAGCTTCACCGTTTGGGATGTCGGGGGTCAGGACAAGATCAGGCCTCTCTGGAGGCATTACTTCCAGAACACACAGGGTCTTATCTTTGTTGTGGATAGTAACGATCGTGACCGTGTTGTTGAAGCCAGAGATGAGCTCCACAGGATGCTCAACGAGGATGAGCTGCGTGATGCTGTGCTGCTTGTTTTTGCCAACAAACAAGATCTTCCCAATGCTATGAATGCTGCTGAGATCACTGATAAGCTTGGGTTACACTCCCTGCGCCAGCGACACTGGTAAACAATGATTAGTTGCACCAGTTAAAACATTTCTAAATATGAAGCTAATTCTGCCACTTCATAAAGGCACATTGTCTGCTCCATCTACACATTTTATCA…
DN23887_c0_g1_i1	351	T	G	0	0	0.583333	0.416667	0.416667	0.367959	TG	TG	TG	TG	GG	TG	GGAAACTGCTAGTTATTGTGCGCCTCAGAGGAACTATGTGAGTTGCGAGAAGTAGCGAAGGCGTTATATTATCGCGGAATCTGCGGGTCCGTGGGCGTGTAAAAACAGAGACAGAAGAAGTGCATCAGCGTCTAACCGGTTCTTATGACTTTCATTCAGGTAATTAAAGAGGAGGAACAGATGATATCGACTGCACACCCCGTACGTGACGAGCCTGATAACGCGAGCAGGACTGCTGCTGTACATGCGTATATGAATTATCCCCTGCACTGTGTGATGGCGCTGCAGCCGCGCGAGTAGGGGTTGGCCTCGGCCCCGGGCTGGCAGTTGTAGTAGGACGCCCCGCGCTGTGAGCAGGGCACGCTGTCCCTCCGCAGCGCGTCGTAGCCGATGTACCCG…
DN23889_c0_g1_i1	183	C	T	0	0.5	0	0.5	0.5	0.375	CT	CT	CT	CT	CT	CT	AGCGCCTCCATGTCGTGCTGGACGTCGAGGAGGCCGCCGGAGCTGGAGCGGTAGACGACCTCGTCGAGCGAGTAGCGCTCGTTGGGGTCGCCGTCGGGGGTCGGGGGGAAGGGCACGTACCAAGCCGAGAAGCCCTGCGACGGGCCGCGGAGGCGGGCCGCCTCCTCCCGGATGTTCTCCTCCGCGGGGCGGCGGTGCTTCGTGGCCGTGGCGGCGGCGTCGGATGCGGCGCAGCGCGCGCGGCGCGGGAGGCGGAGGTGGGAGCCCGAGGGATGGCGGGAGTTGGGGCGGGCGAAGAGGAGGGAGAGGGAGGAGGTGGTGGCGGCGGCGGTCGCCATGGTGCGGTGAGCCTCGGCGGCGAGATTGGAGGGGGGCGGATTGCTCGATTAGGGAGGACGT…
DN23889_c0_g1_i1	186	G	C	0	0.5	0.5	0	0.5	0.375	GC	GC	GC	GC	GC	GC	AGCGCCTCCATGTCGTGCTGGACGTCGAGGAGGCCGCCGGAGCTGGAGCGGTAGACGACCTCGTCGAGCGAGTAGCGCTCGTTGGGGTCGCCGTCGGGGGTCGGGGGGAAGGGCACGTACCAAGCCGAGAAGCCCTGCGACGGGCCGCGGAGGCGGGCCGCCTCCTCCCGGATGTTCTCCTCCGCGGGGCGGCGGTGCTTCGTGGCCGTGGCGGCGGCGTCGGATGCGGCGCAGCGCGCGCGGCGCGGGAGGCGGAGGTGGGAGCCCGAGGGATGGCGGGAGTTGGGGCGGGCGAAGAGGAGGGAGAGGGAGGAGGTGGTGGCGGCGGCGGTCGCCATGGTGCGGTGAGCCTCGGCGGCGAGATTGGAGGGGGGCGGATTGCTCGATTAGGGAGGACGT…
DN23889_c0_g1_i1	365	T	G	0	0	0.5	0.5	0.5	0.375	TG	TG	TG	TG	TG	TG	AGCGCCTCCATGTCGTGCTGGACGTCGAGGAGGCCGCCGGAGCTGGAGCGGTAGACGACCTCGTCGAGCGAGTAGCGCTCGTTGGGGTCGCCGTCGGGGGTCGGGGGGAAGGGCACGTACCAAGCCGAGAAGCCCTGCGACGGGCCGCGGAGGCGGGCCGCCTCCTCCCGGATGTTCTCCTCCGCGGGGCGGCGGTGCTTCGTGGCCGTGGCGGCGGCGTCGGATGCGGCGCAGCGCGCGCGGCGCGGGAGGCGGAGGTGGGAGCCCGAGGGATGGCGGGAGTTGGGGCGGGCGAAGAGGAGGGAGAGGGAGGAGGTGGTGGCGGCGGCGGTCGCCATGGTGCGGTGAGCCTCGGCGGCGAGATTGGAGGGGGGCGGATTGCTCGATTAGGGAGGACGT…
DN23948_c0_g1_i1	373	G	A	0.583333	0	0.416667	0	0.416667	0.367959	GA	GA	GA	GA	GA	AA	TTCCCCTCCCCTCTTGACCTCCTTCCTCCCCACCAGCCGGCACGAAGCGCGTTAATATCTCCACCACCACCGCTCCTTCCCCAACCCAACCCCGATCCCCAGATCCTCCTCCGCATCTCGCATTCCGAGCAGCGCTGTGCAGGTGAGCCTCCGCTTCCTCCTCCCCCTTCTCATGACCCGCTCCGCCGCGGCGACCGGATCCCGGCCTCGCCTGCCCAAATTCTCCCCGATCTCTTCCGATCTGATCTGATCGAGCCTCCGACGCGGGTCCGGCGTATCAGCTGCGGCGAGACACCACCGGATCTGCGTCTTTTCGATGCGGGTTCGGCGGATCTCGTCGAGCCTCGCTCGATCTTCTCCGCGCGCGGGGTGGTCGGTTGAGGAGGGGGAAGATGGGAC…
DN23948_c0_g1_i2	381	T	C	0	0.833333	0	0.166667	0.166667	0.239198	CC	TC	TC	CC	CC	CC	CCACCGCTCCTTCCCCAACCCAACCCCGATCCCCAGATCCTCCTCCGCATCTCGCATTCCGAGCAGCGCTGTGCAGGTGATCGGTTGAGGAGGGGGAAGATGGGACTCGCGTTCGGGAAGCTCTTCAGCCGGCTGTTCGCCAAGAAGGAGATGCGGATCCTCATGGTCGGACTCGACGCCGCCGGTAAAACCACCATCCTCTACAAGCTAAAGCTTGGCGAGATCGTCACCACCATCCCCACCATCGGCTTCAATGTTGAAACTGTTGAGTACAAGAACATTAGCTTCACCGTTTGGGATGTCGGGGGTCAGGACAAGATCAGGCCTCTCTGGAGGCATTACTTCCAGAACACACAGGGTCTTATCTTTGTTGTGGATAGTAACGATCGTGACCGTGTT…
DN23984_c0_g1_i1	138	T	G	0	0	0.5	0.5	0.5	0.375	TG	TG	TG	TG	TG	TG	CGATCCTCTACCGCGTGAGCAGTGAGGAGAGGGTCCCACTCCCATCTCACTCCCTTCGTCTCTGCTGCGACCAAACCCTACCTAGTTATCGTGGGTGACTATGGCGACGGCGGCGGACGGGCGCTGCAGCGGTGGTGTCGGACGAATCCACCGGCTGGAGGTGGAGAACTTCAAGTCTTACAAGGGTATGCAGACGATTGGTCCCTTCTTCGACTTCACGGCAATCATTGGCCCCAACGGCGCCGGGAAGTCAAACCTGATGGACGCCATCAGCTTCGTGCTGGGAGTGCGCTCGGCGCACCTCCGCGGTGCGCAGCTCAAGGACCTCATCTATGCTCTCGACGACCGCGACAAGGAGGCTAAGGGCCGCAGGGCTTCTGTGCGCCTTGTCTACCAGAT…
DN23984_c0_g1_i2	138	T	G	0	0	0.5	0.5	0.5	0.375	TG	TG	TG	TG	TG	TG	CGATCCTCTACCGCGTGAGCAGTGAGGAGAGGGTCCCACTCCCATCTCACTCCCTTCGTCTCTGCTGCGACCAAACCCTACCTAGTTATCGTGGGTGACTATGGCGACGGCGGCGGACGGGCGCTGCAGCGGTGGTGTCGGACGAATCCACCGGCTGGAGGTGGAGAACTTCAAGTCTTACAAGGGTATGCAGACGATTGGTCCCTTCTTCGACTTCACGGCAATCATTGGCCCCAACGGCGCCGGGAAGTCAAACCTGATGGACGCCATCAGCTTCGTGCTGGGAGTGCGCTCGGCGCACCTCCGCGGTGCGCAGCTCAAGGACCTCATCTATGCTCTCGACGACCGCGACAAGGAGGCTAAGGGCCGCAGGGCTTCTGTGCGCCTTGTCTACCAGAT…
DN23984_c0_g1_i2	2197	T	C	0	0.5	0	0.5	0.5	0.375	TC	TC	TC	TC	TC	TC	CGATCCTCTACCGCGTGAGCAGTGAGGAGAGGGTCCCACTCCCATCTCACTCCCTTCGTCTCTGCTGCGACCAAACCCTACCTAGTTATCGTGGGTGACTATGGCGACGGCGGCGGACGGGCGCTGCAGCGGTGGTGTCGGACGAATCCACCGGCTGGAGGTGGAGAACTTCAAGTCTTACAAGGGTATGCAGACGATTGGTCCCTTCTTCGACTTCACGGCAATCATTGGCCCCAACGGCGCCGGGAAGTCAAACCTGATGGACGCCATCAGCTTCGTGCTGGGAGTGCGCTCGGCGCACCTCCGCGGTGCGCAGCTCAAGGACCTCATCTATGCTCTCGACGACCGCGACAAGGAGGCTAAGGGCCGCAGGGCTTCTGTGCGCCTTGTCTACCAGAT…
DN24031_c0_g1_i3	215	T	C	0	0.833333	0	0.166667	0.166667	0.239198	TC	TC	CC	CC	CC	CC	AGGAAGTTACGGAGGCCGTGAACAACATGACCATCTCGGAAGGCGCTGAGGGTCACAAGAAGAACCGCATCCAGGTCTCCAACACCAAGAAGCCCCTCTTCTTCTACGTCAACCTCGCGAAGAGGTACATGCAGCTGCACAATGAAGTGGAGCTCTCGGCCCTCGGCATGGCCATTGCAACAGTTGTGACTGTAGCTGAAATTCTGAAAAATAATGGCCTTGCTGTTGAGAAGAAGATCATGACATCTACAGTTGATGTCAAAGATGACAATAGGACCCGTCCTATCCAGAAGGCCAAGATTGAGATAATACTTGGTAAGACGGATAAATTTGATGAGCTGATGGCAGCAGCTGCTGAAGAGCGGGAGGCTGCTGCAGCTGAGGAGCAAAGCTAAATGC…
DN24050_c0_g1_i1	253	C	G	0	0.0833333	0.916667	0	0.0833333	0.141107	GG	CG	GG	GG	GG	GG	CGACGCCATGGTGGGGGTGCACGGGGCCGGGCTCACAAACATGATGTTCCTGCCGCCGGGGGCCACGCTGGTGCAGATCGTGCCGTGGGGCGGGCTGCAGTGGATGGCGCGGGCCGACTACGGGGACCCGGCCCAGGCCATGGGGCTCAACTACATCCAGTACGAGGTGGGCGTGGAGGAGAGCACGCTCAAGGACAAGTACCCGCGCGACCACCAGATCTTCACCGACCCGACGGGGATGCACAAGAAAGGCTTCGGCTTCATCAGGCAGACGCTCATGGACGGCCAGGATATCAACGTCGATCTGGGGAGGTTCAGGGAGGTGCTCATACAGGTGCTCAACAACCTCACGCAGTAGTAGATGCTCTCTGCGAGATCGTCACTCACAGAGGCTACCTA…
DN24132_c0_g1_i1	388	A	G	0.0833333	0	0.916667	0	0.0833333	0.141107	GG	GG	GG	GG	GG	AG	AAACAACCAAACAGACCCGGCTCGTACTCGGATGAAGTTCTCGTGGGCTACGCCCCGCGAGCTCAGTTTTCGATCCAATTAAGCCCAGTCCAGAACGCATCGGCACATCGACCTGCGAGTCTGCGACTGCGAGACAGGCCAAGGCCCGCCTCCCCCGATCCCCTAGGCCCTAGCCTAGGCCCCCATTCTTCCTGCATCGACTCCAGACTCCACCGAGTCGGGAGCTTCGAGACAACGCCGAGCCATCTAGGTCAAGCGGCCTTCACTCCCGCAGCACCAGGTGGTGTTCTGATTCTAGAGTTCCCAGCTATCTTGCCGAGGTGACGGACCCAAGCAATCGGCCATCATGCAGGCTAGTGATAGGTTCAACATTAACTCTCAGCTTGAACATCTTCAAGC…
DN24132_c0_g1_i1	425	A	G	0.0833333	0	0.916667	0	0.0833333	0.141107	GG	GG	GG	GG	GG	AG	AAACAACCAAACAGACCCGGCTCGTACTCGGATGAAGTTCTCGTGGGCTACGCCCCGCGAGCTCAGTTTTCGATCCAATTAAGCCCAGTCCAGAACGCATCGGCACATCGACCTGCGAGTCTGCGACTGCGAGACAGGCCAAGGCCCGCCTCCCCCGATCCCCTAGGCCCTAGCCTAGGCCCCCATTCTTCCTGCATCGACTCCAGACTCCACCGAGTCGGGAGCTTCGAGACAACGCCGAGCCATCTAGGTCAAGCGGCCTTCACTCCCGCAGCACCAGGTGGTGTTCTGATTCTAGAGTTCCCAGCTATCTTGCCGAGGTGACGGACCCAAGCAATCGGCCATCATGCAGGCTAGTGATAGGTTCAACATTAACTCTCAGCTTGAACATCTTCAAGC…
DN24170_c0_g1_i1	720	G	A	0.5	0	0.5	0	0.5	0.375	GA	GA	GA	GA	GA	GA	GTTTACTGGCTTTTGTCCCGGTGGTCCTGTTGGTGGTTCGTTCAATGATTTTTATTTGTTCATATCATCGGCAAGTTCTGCCAAATTAGCAGTTACGCATGAGCAAGTGACAGACGAACTTTGAGTGATTTCAGACAGAAAGGGGCACAAAACAACAACAAAATGGGCAACTTGTTTAGTTTTATGCCATTGTTCACTTGTCATAGTGTTTGTTGTTCATGCTTGTGAGCATACTTCGTCTCCGTTCATTTCTGTTATTGCTATTCCTAAGTTGCTTTTTTTTCCCCTACATGGTATTCACTTGTCATGTTATTAGATTGGATCTGAATTTGAATGTGCTAGAAGACAGCACTCGAAAGAGAGAACTGAGCAAAAGAACAAAGCGAGATTATACTATCG…
DN24170_c0_g1_i2	694	G	A	0.5	0	0.5	0	0.5	0.375	GA	GA	GA	GA	GA	GA	GTTTACTGGCTTTTGTCCCGGTGGTCCTGTTGGTGGTTCGTTCAATGATTTTTATTTGTTCATATCATCGGCAAGTTCTGCCAAATTAGCAGTTACGCATGAGCAAGTGACAGACGAACTTTGAGTGATTTCAGACAGAAAGGGGCACAAAACAACAACAAAATGGGCAACTTGTTTAGTTTTATGCCATTGTTCACTTGTCATAGTGTTTGTTGTTCATGCTTGTGAGCATACTTCGTCTCCGTTCATTTCTGTTATTGCTATTCCTAAGTTACTTTCTTTCCCCTACATGGTATGAGATTGGATCTGAATTTGAATGTGCTAGGAGACAGCACTCAGAAGAGAGAACTGAGCAAAGCGAGATTATGCTATCATATAAGAACTGAGACCGCTCATCAA…
DN24244_c0_g1_i1	195	A	C	0.0833333	0.916667	0	0	0.0833333	0.141107	CC	CC	CC	CC	AC	CC	AAGCAGCAGCCGAGAGCCTGGCGTCATACATTACAGATGAAGAGATTGGAAAGGGAATCCTCTTCCCTTCGGTCTCCAGTATCAGGCCTATCACAGCACGTGTCGGCGCTGCAGTAGTCCGTGCTGCTATTCATGAAGATCTTGCTGAGGGCACCGCTGATATGGGTCCTAAGGAACTCAACAGCTTGTCAGAGACAGAAATAGTGGACTACGTTGCTCGGAAAATGTGGTACCCTATTTACAGCCCTCTTGTGAGCAACAAATGAGTTGGAGTGGCGTAAGGAGGCACGAAGCAAGCA
DN24313_c0_g1_i1	156	C	T	0	0.5	0	0.5	0.5	0.375	CT	CT	CT	CT	CT	CT	ATTTTTTTTTGAAAGGACAATGAGAAATTAAATATATTCAAATTGTCAATATGTGGCCCACCACAAACGATCCGAATGTTTACATTATTCATTTGGAACATCAGAGGGCTATTACAATGTTAAATTCCACCATATATTTCCTGAAATCAGTACATCTGGAACTTCTCCTTAGTCTTCTCGAAGACTTGTTCAGCAATCAGGGCTCCATTTCCATCTGCCTTTTTTATCTCCATGTTGGCCTTCTGGTAGTACCCAGTTCCTCTAAGAGCATCAGCAATGAAATCATCAAATCCAATGGCAATAGCAGCTTCTGCCTTGGCTCCGTACACCAACCTCTTAATCCGGGATAGATGAACCGCACCAAAACACATTGGGCATGGTTCACAGGAGGCATAGATT…
DN24313_c0_g1_i1	200	G	A	0.5	0	0.5	0	0.5	0.375	GA	GA	GA	GA	GA	GA	ATTTTTTTTTGAAAGGACAATGAGAAATTAAATATATTCAAATTGTCAATATGTGGCCCACCACAAACGATCCGAATGTTTACATTATTCATTTGGAACATCAGAGGGCTATTACAATGTTAAATTCCACCATATATTTCCTGAAATCAGTACATCTGGAACTTCTCCTTAGTCTTCTCGAAGACTTGTTCAGCAATCAGGGCTCCATTTCCATCTGCCTTTTTTATCTCCATGTTGGCCTTCTGGTAGTACCCAGTTCCTCTAAGAGCATCAGCAATGAAATCATCAAATCCAATGGCAATAGCAGCTTCTGCCTTGGCTCCGTACACCAACCTCTTAATCCGGGATAGATGAACCGCACCAAAACACATTGGGCATGGTTCACAGGAGGCATAGATT…
DN24372_c0_g1_i1	102	A	G	0.416667	0	0.583333	0	0.416667	0.367959	AG	AG	GG	AG	AG	AG	GGGCTCCGTTCCTTTTACAAGGGTTTGTCAGCCGGTTTGCTTAGGCAGGCGACTTACACAACTGCTCGTCTTGGATCCTTCAGGGTTCTGACAAACAAAGCAGTTGAAAAGAATGATGGAAAGCCGTTGCCACTAATCCAGAAAGCTTTCATTGGTCTGACTGCTGGAGCAATTGGTGCCTGTGTTGGCAGTCCTGCTGATTTGGCACTCATTAGAATGCAAGCTGATTCAACCTTGCCTGCTGCACAAAGGCGTAACTACAAGAATGCTTTCCATGCGCTCTACCGTATCTCTGCTGATGAGGGAGTCCTTGCACTCTGGAAAGGTGCTGGCCCAACTGTGGTGAGAGCTATGGCTCTGAATATGGGTATGCTTGCTTCCTACGACCAGAGTGTTGAG…
DN24372_c0_g1_i1	87	T	C	0	0.583333	0	0.416667	0.416667	0.367959	TC	TC	CC	TC	TC	TC	GGGCTCCGTTCCTTTTACAAGGGTTTGTCAGCCGGTTTGCTTAGGCAGGCGACTTACACAACTGCTCGTCTTGGATCCTTCAGGGTTCTGACAAACAAAGCAGTTGAAAAGAATGATGGAAAGCCGTTGCCACTAATCCAGAAAGCTTTCATTGGTCTGACTGCTGGAGCAATTGGTGCCTGTGTTGGCAGTCCTGCTGATTTGGCACTCATTAGAATGCAAGCTGATTCAACCTTGCCTGCTGCACAAAGGCGTAACTACAAGAATGCTTTCCATGCGCTCTACCGTATCTCTGCTGATGAGGGAGTCCTTGCACTCTGGAAAGGTGCTGGCCCAACTGTGGTGAGAGCTATGGCTCTGAATATGGGTATGCTTGCTTCCTACGACCAGAGTGTTGAG…
DN24372_c0_g1_i1	468	C	T	0	0.5	0	0.5	0.5	0.375	CT	CT	CT	CT	CT	CT	GGGCTCCGTTCCTTTTACAAGGGTTTGTCAGCCGGTTTGCTTAGGCAGGCGACTTACACAACTGCTCGTCTTGGATCCTTCAGGGTTCTGACAAACAAAGCAGTTGAAAAGAATGATGGAAAGCCGTTGCCACTAATCCAGAAAGCTTTCATTGGTCTGACTGCTGGAGCAATTGGTGCCTGTGTTGGCAGTCCTGCTGATTTGGCACTCATTAGAATGCAAGCTGATTCAACCTTGCCTGCTGCACAAAGGCGTAACTACAAGAATGCTTTCCATGCGCTCTACCGTATCTCTGCTGATGAGGGAGTCCTTGCACTCTGGAAAGGTGCTGGCCCAACTGTGGTGAGAGCTATGGCTCTGAATATGGGTATGCTTGCTTCCTACGACCAGAGTGTTGAG…
DN24372_c0_g1_i1	540	C	T	0	0.5	0	0.5	0.5	0.375	CT	CT	CT	CT	CT	CT	GGGCTCCGTTCCTTTTACAAGGGTTTGTCAGCCGGTTTGCTTAGGCAGGCGACTTACACAACTGCTCGTCTTGGATCCTTCAGGGTTCTGACAAACAAAGCAGTTGAAAAGAATGATGGAAAGCCGTTGCCACTAATCCAGAAAGCTTTCATTGGTCTGACTGCTGGAGCAATTGGTGCCTGTGTTGGCAGTCCTGCTGATTTGGCACTCATTAGAATGCAAGCTGATTCAACCTTGCCTGCTGCACAAAGGCGTAACTACAAGAATGCTTTCCATGCGCTCTACCGTATCTCTGCTGATGAGGGAGTCCTTGCACTCTGGAAAGGTGCTGGCCCAACTGTGGTGAGAGCTATGGCTCTGAATATGGGTATGCTTGCTTCCTACGACCAGAGTGTTGAG…
DN24372_c0_g1_i1	237	G	A	0.5	0	0.5	0	0.5	0.375	GA	GA	GA	GA	GA	GA	GGGCTCCGTTCCTTTTACAAGGGTTTGTCAGCCGGTTTGCTTAGGCAGGCGACTTACACAACTGCTCGTCTTGGATCCTTCAGGGTTCTGACAAACAAAGCAGTTGAAAAGAATGATGGAAAGCCGTTGCCACTAATCCAGAAAGCTTTCATTGGTCTGACTGCTGGAGCAATTGGTGCCTGTGTTGGCAGTCCTGCTGATTTGGCACTCATTAGAATGCAAGCTGATTCAACCTTGCCTGCTGCACAAAGGCGTAACTACAAGAATGCTTTCCATGCGCTCTACCGTATCTCTGCTGATGAGGGAGTCCTTGCACTCTGGAAAGGTGCTGGCCCAACTGTGGTGAGAGCTATGGCTCTGAATATGGGTATGCTTGCTTCCTACGACCAGAGTGTTGAG…
DN24372_c0_g1_i1	243	T	C	0	0.5	0	0.5	0.5	0.375	TC	TC	TC	TC	TC	TC	GGGCTCCGTTCCTTTTACAAGGGTTTGTCAGCCGGTTTGCTTAGGCAGGCGACTTACACAACTGCTCGTCTTGGATCCTTCAGGGTTCTGACAAACAAAGCAGTTGAAAAGAATGATGGAAAGCCGTTGCCACTAATCCAGAAAGCTTTCATTGGTCTGACTGCTGGAGCAATTGGTGCCTGTGTTGGCAGTCCTGCTGATTTGGCACTCATTAGAATGCAAGCTGATTCAACCTTGCCTGCTGCACAAAGGCGTAACTACAAGAATGCTTTCCATGCGCTCTACCGTATCTCTGCTGATGAGGGAGTCCTTGCACTCTGGAAAGGTGCTGGCCCAACTGTGGTGAGAGCTATGGCTCTGAATATGGGTATGCTTGCTTCCTACGACCAGAGTGTTGAG…
DN24430_c0_g1_i1	119	T	C	0	0.583333	0	0.416667	0.416667	0.367959	TC	TC	CC	TC	TC	TC	GATTGGTAAATGTACCAGGAGTGTGCCTGCCAGCAATGGCATGAGCACCAGTGTACTGTGCAAACTTGAGGACAGCCCTCTGCCCATAGGGCCTAGCAGACTGAACAATGATGTCCTGTGGGTTCTCAATAGCAACAATGACCCTCGCGGCCAGTTGAAGCTTCTCCCAGGTTTTGCCAAGGTTAATGATGTAAATACCGTCAGTACGGCGGTTGTGGATGTAGCGCTCCATCTGGAAATCGCAGTTCTTGGTGCCGAGGTGGACATCTGCGGCGAGCATCATTTGCACGTCCTGCTCCATCTGGGACAGCGCCCGAGGGGCGCCTGCTGCTGCCGCCGCCATCTTCGCCGCCGCAGATTGGGGTTACGGGCGCGTGCGCCGTGCGCGAGAGAGGCGGA…
DN24430_c0_g1_i1	266	A	G	0.5	0	0.5	0	0.5	0.375	AG	AG	AG	AG	AG	AG	GATTGGTAAATGTACCAGGAGTGTGCCTGCCAGCAATGGCATGAGCACCAGTGTACTGTGCAAACTTGAGGACAGCCCTCTGCCCATAGGGCCTAGCAGACTGAACAATGATGTCCTGTGGGTTCTCAATAGCAACAATGACCCTCGCGGCCAGTTGAAGCTTCTCCCAGGTTTTGCCAAGGTTAATGATGTAAATACCGTCAGTACGGCGGTTGTGGATGTAGCGCTCCATCTGGAAATCGCAGTTCTTGGTGCCGAGGTGGACATCTGCGGCGAGCATCATTTGCACGTCCTGCTCCATCTGGGACAGCGCCCGAGGGGCGCCTGCTGCTGCCGCCGCCATCTTCGCCGCCGCAGATTGGGGTTACGGGCGCGTGCGCCGTGCGCGAGAGAGGCGGA…
DN24430_c0_g1_i1	355	C	G	0	0.5	0.5	0	0.5	0.375	CG	CG	CG	CG	CG	CG	GATTGGTAAATGTACCAGGAGTGTGCCTGCCAGCAATGGCATGAGCACCAGTGTACTGTGCAAACTTGAGGACAGCCCTCTGCCCATAGGGCCTAGCAGACTGAACAATGATGTCCTGTGGGTTCTCAATAGCAACAATGACCCTCGCGGCCAGTTGAAGCTTCTCCCAGGTTTTGCCAAGGTTAATGATGTAAATACCGTCAGTACGGCGGTTGTGGATGTAGCGCTCCATCTGGAAATCGCAGTTCTTGGTGCCGAGGTGGACATCTGCGGCGAGCATCATTTGCACGTCCTGCTCCATCTGGGACAGCGCCCGAGGGGCGCCTGCTGCTGCCGCCGCCATCTTCGCCGCCGCAGATTGGGGTTACGGGCGCGTGCGCCGTGCGCGAGAGAGGCGGA…
DN24430_c0_g1_i1	269	T	C	0	0.5	0	0.5	0.5	0.375	TC	TC	TC	TC	TC	TC	GATTGGTAAATGTACCAGGAGTGTGCCTGCCAGCAATGGCATGAGCACCAGTGTACTGTGCAAACTTGAGGACAGCCCTCTGCCCATAGGGCCTAGCAGACTGAACAATGATGTCCTGTGGGTTCTCAATAGCAACAATGACCCTCGCGGCCAGTTGAAGCTTCTCCCAGGTTTTGCCAAGGTTAATGATGTAAATACCGTCAGTACGGCGGTTGTGGATGTAGCGCTCCATCTGGAAATCGCAGTTCTTGGTGCCGAGGTGGACATCTGCGGCGAGCATCATTTGCACGTCCTGCTCCATCTGGGACAGCGCCCGAGGGGCGCCTGCTGCTGCCGCCGCCATCTTCGCCGCCGCAGATTGGGGTTACGGGCGCGTGCGCCGTGCGCGAGAGAGGCGGA…
DN24508_c0_g1_i1	379	G	T	0	0	0.5	0.5	0.5	0.375	GT	GT	GT	GT	GT	GT	GTGCTGGATGTCCTCCGCGAACGCCGCCTTGTACACGTACAGCGGCGACGTGCTCAGGTCGCCGTACACCACGCCCAGGCTCTGGTACGCCAGGCTCAGCGTCATCCGCCATGGCATCCGCTTGCCGCCTCCCCGCCTGCCATCCTTGTCATCCGGAGGCGTGCCCGGCGGCTCCGGAGCCTCGGGATCCATGACAGGGGGGCTCTTCATCGCGTCCTCCACTGCCTCGCAATTCTGGTCTGCTCTGTGCGATGAAGCAAGGAAGACACTTGGGGGGCACAAGTGGGGGAGTTGGGATTAGGTGACGGCGTGGTCTGACTCACCCGGGTTCTTGGTTTCTTGGGCGTTAGGAATTTAGCAGGAGGCGTGAAGGAGATGGGATTCGGTGGAATATTTGGA…
DN24625_c0_g1_i1	119	G	A	0.5	0	0.5	0	0.5	0.375	GA	GA	GA	GA	GA	GA	GAGGCAAGTCCACCGGCTTTGGTCTCATCTACGACAACCTCGAGGCTGCCAAGAAGTTCGAGCCCAAGTACCGCCTCATCAGGAACGGTCTTGCCACTAAGGTTGAGAAGTCCCGTAAGCAAATGAAAGAGCGCAAGAACAGGTCTAAGAAGATCCGTGGTGTCAAGAAGACCAAGGCTGCTGATGCTGGGAAAAAGAAGTGAATGCTCACTTACACTTGTGTTACTGTTCTGGGCTATGGGTGGTCTTGTGGCAATGTCATAATTATGTTTGTGTTAGGTTTTGTTTTTCCCTGCACTGAAGTGAAGTTTTGTTATTCCTGGATGTGAACCTAGCCAGATTGGCTATAGCATGTTAAGAGAAGGCTATTTAACTTGCAAGCCTGCCCTGTTTTCTCTG…
DN24711_c0_g1_i1	200	C	T	0	0.5	0	0.5	0.5	0.375	CT	CT	CT	CT	CT	CT	GAATCTGCTTGATAATAGCCTCAGAGGCTAAGAAAGCATGGTACTTCTTGGCAAGCTTCTTAACAAGCTTCTTGTTCTTGTTCATCTTCTTGAGAGATTCAACGTCCATGTAATCAAGGCCCATCTTTTCCGCCTCCTCCACATGCTGCGCATCACCAAGCATGCAGACTTTCATCTTAGGGCGAGGGATGTGGGGCAGCTTAACAGAGCCACTGAAACGCTTGTCCTTCTGCGGATCATAGTTCTTGAGGCCGATCTGGAGCTCGATGGTCTCCGTGAACTTCCTGTTCTTCTCTTTGGCCTCAGAAACGACCTGGGAGATGGCCTCCTTCAGGACTTCTGTTTGCAGCTTACTCATGGTTGCTGCCGATCAGTGAACCGCCTGAGCGGCTGCTAGGG…
DN24711_c0_g1_i1	104	G	A	0.5	0	0.5	0	0.5	0.375	GA	GA	GA	GA	GA	GA	GAATCTGCTTGATAATAGCCTCAGAGGCTAAGAAAGCATGGTACTTCTTGGCAAGCTTCTTAACAAGCTTCTTGTTCTTGTTCATCTTCTTGAGAGATTCAACGTCCATGTAATCAAGGCCCATCTTTTCCGCCTCCTCCACATGCTGCGCATCACCAAGCATGCAGACTTTCATCTTAGGGCGAGGGATGTGGGGCAGCTTAACAGAGCCACTGAAACGCTTGTCCTTCTGCGGATCATAGTTCTTGAGGCCGATCTGGAGCTCGATGGTCTCCGTGAACTTCCTGTTCTTCTCTTTGGCCTCAGAAACGACCTGGGAGATGGCCTCCTTCAGGACTTCTGTTTGCAGCTTACTCATGGTTGCTGCCGATCAGTGAACCGCCTGAGCGGCTGCTAGGG…
DN24711_c0_g1_i1	341	T	C	0	0.5	0	0.5	0.5	0.375	TC	TC	TC	TC	TC	TC	GAATCTGCTTGATAATAGCCTCAGAGGCTAAGAAAGCATGGTACTTCTTGGCAAGCTTCTTAACAAGCTTCTTGTTCTTGTTCATCTTCTTGAGAGATTCAACGTCCATGTAATCAAGGCCCATCTTTTCCGCCTCCTCCACATGCTGCGCATCACCAAGCATGCAGACTTTCATCTTAGGGCGAGGGATGTGGGGCAGCTTAACAGAGCCACTGAAACGCTTGTCCTTCTGCGGATCATAGTTCTTGAGGCCGATCTGGAGCTCGATGGTCTCCGTGAACTTCCTGTTCTTCTCTTTGGCCTCAGAAACGACCTGGGAGATGGCCTCCTTCAGGACTTCTGTTTGCAGCTTACTCATGGTTGCTGCCGATCAGTGAACCGCCTGAGCGGCTGCTAGGG…
DN24768_c0_g1_i2	251	C	T	0	0.416667	0	0.583333	0.416667	0.367959	TT	CT	CT	CT	CT	CT	GATCAAAAGCAACTGCGCTAACCCATGAATTATGCCCCTCTCCCCATGCAACTATCTTTCTTTCATCCATGCTCCATACCTGCACAAGATCATCTTCACCACCTGATAGCAAATATTTGCTGTCCGCACTCCAAGAGCAGCACAACAGGGCACCATAATAACTTTTTCCTCCAAATATTAGTTGCTCTTTCACAAAGTCAAATACTCTTAAATAACCATCTCGCCCAACAGTAGCCAAGTAAGCTCCATCCGGTGAAAATGATATGGCATTGATTGCACCTTGACAGATGTGCCATCTTGCAATTGGATTACCCTTACTCGACTTTGCATGTGAAATAAGCAGCTGGCTTTGATCCTTTATAGTTGGAAATGTCCAATCAGTATTTCCATCCTTGGACT…
DN24768_c0_g1_i2	265	T	C	0	0.583333	0	0.416667	0.416667	0.367959	CC	TC	TC	TC	TC	TC	GATCAAAAGCAACTGCGCTAACCCATGAATTATGCCCCTCTCCCCATGCAACTATCTTTCTTTCATCCATGCTCCATACCTGCACAAGATCATCTTCACCACCTGATAGCAAATATTTGCTGTCCGCACTCCAAGAGCAGCACAACAGGGCACCATAATAACTTTTTCCTCCAAATATTAGTTGCTCTTTCACAAAGTCAAATACTCTTAAATAACCATCTCGCCCAACAGTAGCCAAGTAAGCTCCATCCGGTGAAAATGATATGGCATTGATTGCACCTTGACAGATGTGCCATCTTGCAATTGGATTACCCTTACTCGACTTTGCATGTGAAATAAGCAGCTGGCTTTGATCCTTTATAGTTGGAAATGTCCAATCAGTATTTCCATCCTTGGACT…
DN24839_c0_g2_i1	108	G	A	0.75	0	0.25	0	0.25	0.304688	AA	GA	AA	GA	GA	AA	AAGTAAGTAGCCAAATCGTTCTTCCAAACCTTATCTCAAGTTTTGTACTTGTTCTTCACGTACTGCTCCAACAGCATAACAAGTATCATCAATATTCTTGACGGGGCGTTTTCCAAAAGAAACATTGTCTAGTGAATCAAAGGAACTGAATTTCTTGATCATGTCGCCTTTCCAAACATTAATCCTTGGTATGGTGGGTGAGATATGCCTATTTGGTCCAAAGTCCAGGAAATCCAAATAATATACAGCCAAGAAATATATACATCCACCCAATGTGTG
DN24839_c0_g2_i1	133	T	A	0.75	0	0	0.25	0.25	0.304688	AA	TA	AA	TA	TA	AA	AAGTAAGTAGCCAAATCGTTCTTCCAAACCTTATCTCAAGTTTTGTACTTGTTCTTCACGTACTGCTCCAACAGCATAACAAGTATCATCAATATTCTTGACGGGGCGTTTTCCAAAAGAAACATTGTCTAGTGAATCAAAGGAACTGAATTTCTTGATCATGTCGCCTTTCCAAACATTAATCCTTGGTATGGTGGGTGAGATATGCCTATTTGGTCCAAAGTCCAGGAAATCCAAATAATATACAGCCAAGAAATATATACATCCACCCAATGTGTG
DN24995_c0_g1_i1	327	G	A	0.916667	0	0.0833333	0	0.0833333	0.141107	AA	AA	AA	GA	AA	AA	CAAGCGTCCAGCTCAGCTCACCGTGTGCGTGCGGCTACATCCGCGACCGCGAGGCAAGACCGCCAAAGGAGCCGTCACGGGACTCGCAGCCACGGGCGACACTCCCAAAGCCAGCGCCACATCGCCGCCTGGACCTTGCCCCGCGCGCCGCCGCCATGGCCACCACCGCCCGCACCCTCCACTTCCCGACCGCGCCTAAACCCTCGGGTCCCTCTTCCCACAACCCCCTTATCCCCTCCCACATCCGCCTCTGCCGCCGCCGCGGCCGCGGCCACCGCATCGCCGCCTCGTCCTCCGACCTCACCTCCTTCCCTGACGCGACACCCGCCCCGAATGGCGTCTACGTGCCCTTGGCGGCGTCGCACCCCGCGGCGTCCATCGACGTGGACGCCGCCACGG…
DN24995_c0_g1_i1	335	T	C	0	0.916667	0	0.0833333	0.0833333	0.141107	CC	CC	CC	TC	CC	CC	CAAGCGTCCAGCTCAGCTCACCGTGTGCGTGCGGCTACATCCGCGACCGCGAGGCAAGACCGCCAAAGGAGCCGTCACGGGACTCGCAGCCACGGGCGACACTCCCAAAGCCAGCGCCACATCGCCGCCTGGACCTTGCCCCGCGCGCCGCCGCCATGGCCACCACCGCCCGCACCCTCCACTTCCCGACCGCGCCTAAACCCTCGGGTCCCTCTTCCCACAACCCCCTTATCCCCTCCCACATCCGCCTCTGCCGCCGCCGCGGCCGCGGCCACCGCATCGCCGCCTCGTCCTCCGACCTCACCTCCTTCCCTGACGCGACACCCGCCCCGAATGGCGTCTACGTGCCCTTGGCGGCGTCGCACCCCGCGGCGTCCATCGACGTGGACGCCGCCACGG…
DN25059_c0_g1_i1	179	G	A	0.75	0	0.25	0	0.25	0.304688	AA	AA	GA	GA	GA	AA	GAACAACCCACCTCACCGGTCTCGACGAAGCTTAAACCCTAGCGGCCGCAGCGGGAGGCCGTCGCGCCAGCCCGCCGCCGATGTGGAACGGCGCGCCGCCTCCACCGCCGATGGGGGCGGCCCCCCCTCCTCCGGGTACCACTGGGGTAGGGCTACCTCCGCCCCCGCCGCCGCCGGCGGCCGGGGCGCCACAGGCCGCCCAGCCGCTGACGCCGGCGGAGCTGGAGGCGCAGCTGACCGAGAAGGCCCGCAAGTGGCACCAGCTTAACTCGAAGCGC
DN25059_c0_g1_i1	230	G	A	0.75	0	0.25	0	0.25	0.304688	AA	AA	GA	GA	GA	AA	GAACAACCCACCTCACCGGTCTCGACGAAGCTTAAACCCTAGCGGCCGCAGCGGGAGGCCGTCGCGCCAGCCCGCCGCCGATGTGGAACGGCGCGCCGCCTCCACCGCCGATGGGGGCGGCCCCCCCTCCTCCGGGTACCACTGGGGTAGGGCTACCTCCGCCCCCGCCGCCGCCGGCGGCCGGGGCGCCACAGGCCGCCCAGCCGCTGACGCCGGCGGAGCTGGAGGCGCAGCTGACCGAGAAGGCCCGCAAGTGGCACCAGCTTAACTCGAAGCGC
DN25139_c0_g3_i2	177	C	G	0	0.5	0.5	0	0.5	0.375	CG	CG	CG	CG	CG	CG	GAGATAGCTCCAACCCCTAACAACACCATCCGATCTGGGCCTGTCGGTCAGATCGCGACCACCACCAAGAGCGACAGAGAGATGAGCGCGGCGGCGGGCGGGCTGCGGCGGCTGCTTGCGGCGGCGGCGACGGCCGGCGCCGCGGAGGCGCGGGCGGCCATCTTCGGGCACGTGCTCAATCCGACGGGGAAGCGCTCGGCGACGAAGCTGATGCGGAAGAAGCTGGTCGGGGACCAGGTCGCGCAGTGGTACCCCTACGACATCAAGCGCGACGACCCGCTCGTCATGGCGCGCGAGGAGAAGGAGCGTCTGTCCAAACTAGAAATGCTGAAGCGTCGTGGCAAGGGTCCGCCAAAGAAGGGCCAGGGAAGGCGTGCAGTCAAGAGAAGCAAATAACCG…
DN25139_c0_g3_i2	180	T	C	0	0.5	0	0.5	0.5	0.375	TC	TC	TC	TC	TC	TC	GAGATAGCTCCAACCCCTAACAACACCATCCGATCTGGGCCTGTCGGTCAGATCGCGACCACCACCAAGAGCGACAGAGAGATGAGCGCGGCGGCGGGCGGGCTGCGGCGGCTGCTTGCGGCGGCGGCGACGGCCGGCGCCGCGGAGGCGCGGGCGGCCATCTTCGGGCACGTGCTCAATCCGACGGGGAAGCGCTCGGCGACGAAGCTGATGCGGAAGAAGCTGGTCGGGGACCAGGTCGCGCAGTGGTACCCCTACGACATCAAGCGCGACGACCCGCTCGTCATGGCGCGCGAGGAGAAGGAGCGTCTGTCCAAACTAGAAATGCTGAAGCGTCGTGGCAAGGGTCCGCCAAAGAAGGGCCAGGGAAGGCGTGCAGTCAAGAGAAGCAAATAACCG…
DN25152_c0_g1_i1	321	T	C	0	0.916667	0	0.0833333	0.0833333	0.141107	TC	CC	CC	CC	CC	CC	CTTCCTTTCCCTTCTCTCTCTCTCTCTCTCACTTTCTCTCTCCTCCCGTTCCCCTCCTCTCTCTCTAGTCTCTAGTCTCTACCTCTATCGCGCACCGAAAATTTCTTGTCCTCTACCACTCGGTCGATCTGTGCGCTTCGCTGTTGCTCGCGATTCTTCCCACCGCCAGCCGATCTGGGCGTCTGGGGTCCGAGGATTTGGTTTCGAGCTCTGCGGCGGCGGGTTAGGTTGGTCGGTCGATTCATTGGTTGATTGATTGATTGGCTGCTGAGGATGTCTACGGCAGTGGCGCCCGGGATGCCGCCGGCGCACGGCGGGTTTCAGCGGCGGCCGGGGAAGGGGAAGGCGGATCCCGACGAGCGGAAGCGGGATACCAACGGGTTCTTCTCTTCCGAGGAG…
DN25206_c0_g1_i1	117	C	T	0	0.5	0	0.5	0.5	0.375	CT	CT	CT	CT	CT	CT	AATGCAAATCTAGACTCTTTGCTGCTGGTTCCTGATTTCCACGAAGGCATGGTGAAAGGCACCTCATTATTTTCAGATTCTCTAAGCATCCTAACAAAATTGTTAGCAGTCGAGTACGAAGGATCCCAAAGATTAAACTCTGACAGCAAGATATCAGAAATTATTCTGTTCTCATCATTATTTACACCTATGGCCTTGTCAAAATTTCCTGTATTATTAACTCTTACTGAAATTGCTCCAGGTTGACAACTTTCCATTCCAGAATGTCCAGAAACATTACCATATACAGTTCCTAGCCCATCTTGAGCTCTATTTAGGAATCTGTAAGTGTTGTCGATTGAAGGCTGTTTCGTCTGCATCTTTGAGGTAGTACTTACAGTGCTTGATATATAGTTACTT…
DN25264_c0_g1_i1	173	A	C	0.166667	0.833333	0	0	0.166667	0.239198	AC	AC	CC	CC	CC	CC	AACCAGTAGCTGTTGGCTTTGGTGTATCGACTCCAGAGCATGTGAAACAGATTGCCGGCTGGGGAGCAGATGGTGTGATCATTGGCAGCGCAATCGTTAGACAGTTGTGTGAAGCCGCTACTCCTGAAGAAGGACTGAAAAGGCTAGAGGAATACGCCAAGAATATAAAGGCAGCAATGCCATGAGATGATCACTCCCGTCATAAAACAGACTAATTAAAATGTAACAGAATATTAGTTTTAGCGTTAGTCTGGCCAAGGGTTCATCATCCATTGTAGATCACACGTTCATAGTACTGGTATTTATGGATTTATCTAGTGGTCATATCAACTTGTACTTCCTAGAGTGCAAAAATGAATAAAGGTGGCAGTTCAATAAAAAAA
DN25264_c0_g1_i1	343	A	G	0.333333	0	0.666667	0	0.333333	0.345679	AG	AG	AG	GG	AG	GG	AACCAGTAGCTGTTGGCTTTGGTGTATCGACTCCAGAGCATGTGAAACAGATTGCCGGCTGGGGAGCAGATGGTGTGATCATTGGCAGCGCAATCGTTAGACAGTTGTGTGAAGCCGCTACTCCTGAAGAAGGACTGAAAAGGCTAGAGGAATACGCCAAGAATATAAAGGCAGCAATGCCATGAGATGATCACTCCCGTCATAAAACAGACTAATTAAAATGTAACAGAATATTAGTTTTAGCGTTAGTCTGGCCAAGGGTTCATCATCCATTGTAGATCACACGTTCATAGTACTGGTATTTATGGATTTATCTAGTGGTCATATCAACTTGTACTTCCTAGAGTGCAAAAATGAATAAAGGTGGCAGTTCAATAAAAAAA
DN25330_c0_g1_i1	160	C	T	0	0.5	0	0.5	0.5	0.375	CT	CT	CT	CT	CT	CT	TTAGGGAAGATACCAGAGAGAACTATTTTCATGCAGAAGGGAATGAAGGCAGCTTTGACACCATATTTTGAGCTTACAAATGCTGTTCGAGTTGGGGACCTGGAGTTGTTCCGAGCTGTTGCAGACAAATTTTCAAGCACTTTCAGTGCAGACAGGACCCGGAATTTGATAGTTAGGCTCCGCCACAATGTCATTAGGACAGGACTTCGTAACATCAGCATTTCATATTCAAGGATTTCTCTTGTTGATATTGCCAAGAAGTTGAGGCTGGAGTCCCCTAACTCTGTTGCGGATGCGGAAAGCATTGTAGCTAAGGCCATCAGGGACGGGGCGATTGATGCCACCATTGATCACGCCAATGGTTGGATGGTGTCGAAGGAGACAGGTGATGTCTACTCG…
DN25330_c0_g1_i1	429	T	C	0	0.5	0	0.5	0.5	0.375	TC	TC	TC	TC	TC	TC	TTAGGGAAGATACCAGAGAGAACTATTTTCATGCAGAAGGGAATGAAGGCAGCTTTGACACCATATTTTGAGCTTACAAATGCTGTTCGAGTTGGGGACCTGGAGTTGTTCCGAGCTGTTGCAGACAAATTTTCAAGCACTTTCAGTGCAGACAGGACCCGGAATTTGATAGTTAGGCTCCGCCACAATGTCATTAGGACAGGACTTCGTAACATCAGCATTTCATATTCAAGGATTTCTCTTGTTGATATTGCCAAGAAGTTGAGGCTGGAGTCCCCTAACTCTGTTGCGGATGCGGAAAGCATTGTAGCTAAGGCCATCAGGGACGGGGCGATTGATGCCACCATTGATCACGCCAATGGTTGGATGGTGTCGAAGGAGACAGGTGATGTCTACTCG…
DN25378_c0_g1_i1	194	T	C	0	0.666667	0	0.333333	0.333333	0.345679	CC	TC	CC	TC	TC	TC	TGTGAATAACAATTGTCATCCACTGAGGGCGAGTGTCAAATGACACCCTGGCACAAATATTGCTTCTACATTGAGATGCTGCTAACACATCACTGTGTTTTCATATGATGCTTAAAAGCAGTTTTTAATCTGAAATATCACACTGGAAGAAGATAACAATGTACTAGTTGTAGCGAAACTGGAATATTGCTGATTCCATTCATTCTTATAGCCAAACCACACATGCCCCAGGCAAAAGCTTCAAAAGGCCCACCAAACTTAGAATACAGATCATACCAATGAGACTAACCTAACCACAAACAGGGGTACATGAGACAGATTATTCAAAACAAATGGCCCTAATGGCCTTGTGTTGAGCAAATTAAAGTTCTAAATGACTCATTTCGCACTGGCAAGCTG…
DN25378_c0_g1_i1	541	A	G	0.5	0	0.5	0	0.5	0.375	AG	AG	AG	AG	AG	AG	TGTGAATAACAATTGTCATCCACTGAGGGCGAGTGTCAAATGACACCCTGGCACAAATATTGCTTCTACATTGAGATGCTGCTAACACATCACTGTGTTTTCATATGATGCTTAAAAGCAGTTTTTAATCTGAAATATCACACTGGAAGAAGATAACAATGTACTAGTTGTAGCGAAACTGGAATATTGCTGATTCCATTCATTCTTATAGCCAAACCACACATGCCCCAGGCAAAAGCTTCAAAAGGCCCACCAAACTTAGAATACAGATCATACCAATGAGACTAACCTAACCACAAACAGGGGTACATGAGACAGATTATTCAAAACAAATGGCCCTAATGGCCTTGTGTTGAGCAAATTAAAGTTCTAAATGACTCATTTCGCACTGGCAAGCTG…
DN25395_c0_g1_i1	628	G	A	0.583333	0	0.416667	0	0.416667	0.367959	GA	GA	AA	GA	GA	GA	GCTCATTTGAGACATCAGAAGTGACTTTTCATCATCAAATCCAGCACCTTCAACACCCTCCTCTATATCTTCAAGATTGAATACTGGAACAGAACTGTCCACATGCTTCTGTGACTTTTTCTTGTCTGAGCTCTTCTTCTTTGATTTGCTTGTTTTCTTCTTGCCACCACATAGTGATGAGAAGAAACCACCACCACCTTTCTTTTGCTTAGCTGGGGGCTCGTAACCATATAGAGCTGTTCTGTTGAAAACACAACCAGTACCCACATAAACTGGTCCTTGGATGCCATCAAGACCCCTCAAGTTAATATCGAAAAACACAGTGTTCCTGTTTGCATATCGATCATTCCTGTCAATACCATCAAACCTTTGTGGGAACTGAACATAACAGACCCTCCT…
DN25395_c0_g1_i1	229	A	G	0.5	0	0.5	0	0.5	0.375	AG	AG	AG	AG	AG	AG	GCTCATTTGAGACATCAGAAGTGACTTTTCATCATCAAATCCAGCACCTTCAACACCCTCCTCTATATCTTCAAGATTGAATACTGGAACAGAACTGTCCACATGCTTCTGTGACTTTTTCTTGTCTGAGCTCTTCTTCTTTGATTTGCTTGTTTTCTTCTTGCCACCACATAGTGATGAGAAGAAACCACCACCACCTTTCTTTTGCTTAGCTGGGGGCTCGTAACCATATAGAGCTGTTCTGTTGAAAACACAACCAGTACCCACATAAACTGGTCCTTGGATGCCATCAAGACCCCTCAAGTTAATATCGAAAAACACAGTGTTCCTGTTTGCATATCGATCATTCCTGTCAATACCATCAAACCTTTGTGGGAACTGAACATAACAGACCCTCCT…
DN25395_c0_g1_i1	619	A	G	0.5	0	0.5	0	0.5	0.375	AG	AG	AG	AG	AG	AG	GCTCATTTGAGACATCAGAAGTGACTTTTCATCATCAAATCCAGCACCTTCAACACCCTCCTCTATATCTTCAAGATTGAATACTGGAACAGAACTGTCCACATGCTTCTGTGACTTTTTCTTGTCTGAGCTCTTCTTCTTTGATTTGCTTGTTTTCTTCTTGCCACCACATAGTGATGAGAAGAAACCACCACCACCTTTCTTTTGCTTAGCTGGGGGCTCGTAACCATATAGAGCTGTTCTGTTGAAAACACAACCAGTACCCACATAAACTGGTCCTTGGATGCCATCAAGACCCCTCAAGTTAATATCGAAAAACACAGTGTTCCTGTTTGCATATCGATCATTCCTGTCAATACCATCAAACCTTTGTGGGAACTGAACATAACAGACCCTCCT…
DN25395_c0_g1_i1	898	A	G	0.5	0	0.5	0	0.5	0.375	AG	AG	AG	AG	AG	AG	GCTCATTTGAGACATCAGAAGTGACTTTTCATCATCAAATCCAGCACCTTCAACACCCTCCTCTATATCTTCAAGATTGAATACTGGAACAGAACTGTCCACATGCTTCTGTGACTTTTTCTTGTCTGAGCTCTTCTTCTTTGATTTGCTTGTTTTCTTCTTGCCACCACATAGTGATGAGAAGAAACCACCACCACCTTTCTTTTGCTTAGCTGGGGGCTCGTAACCATATAGAGCTGTTCTGTTGAAAACACAACCAGTACCCACATAAACTGGTCCTTGGATGCCATCAAGACCCCTCAAGTTAATATCGAAAAACACAGTGTTCCTGTTTGCATATCGATCATTCCTGTCAATACCATCAAACCTTTGTGGGAACTGAACATAACAGACCCTCCT…
DN25395_c0_g1_i1	393	C	T	0	0.5	0	0.5	0.5	0.375	CT	CT	CT	CT	CT	CT	GCTCATTTGAGACATCAGAAGTGACTTTTCATCATCAAATCCAGCACCTTCAACACCCTCCTCTATATCTTCAAGATTGAATACTGGAACAGAACTGTCCACATGCTTCTGTGACTTTTTCTTGTCTGAGCTCTTCTTCTTTGATTTGCTTGTTTTCTTCTTGCCACCACATAGTGATGAGAAGAAACCACCACCACCTTTCTTTTGCTTAGCTGGGGGCTCGTAACCATATAGAGCTGTTCTGTTGAAAACACAACCAGTACCCACATAAACTGGTCCTTGGATGCCATCAAGACCCCTCAAGTTAATATCGAAAAACACAGTGTTCCTGTTTGCATATCGATCATTCCTGTCAATACCATCAAACCTTTGTGGGAACTGAACATAACAGACCCTCCT…
DN25395_c0_g1_i1	883	G	A	0.5	0	0.5	0	0.5	0.375	GA	GA	GA	GA	GA	GA	GCTCATTTGAGACATCAGAAGTGACTTTTCATCATCAAATCCAGCACCTTCAACACCCTCCTCTATATCTTCAAGATTGAATACTGGAACAGAACTGTCCACATGCTTCTGTGACTTTTTCTTGTCTGAGCTCTTCTTCTTTGATTTGCTTGTTTTCTTCTTGCCACCACATAGTGATGAGAAGAAACCACCACCACCTTTCTTTTGCTTAGCTGGGGGCTCGTAACCATATAGAGCTGTTCTGTTGAAAACACAACCAGTACCCACATAAACTGGTCCTTGGATGCCATCAAGACCCCTCAAGTTAATATCGAAAAACACAGTGTTCCTGTTTGCATATCGATCATTCCTGTCAATACCATCAAACCTTTGTGGGAACTGAACATAACAGACCCTCCT…
DN25395_c0_g1_i1	199	T	C	0	0.5	0	0.5	0.5	0.375	TC	TC	TC	TC	TC	TC	GCTCATTTGAGACATCAGAAGTGACTTTTCATCATCAAATCCAGCACCTTCAACACCCTCCTCTATATCTTCAAGATTGAATACTGGAACAGAACTGTCCACATGCTTCTGTGACTTTTTCTTGTCTGAGCTCTTCTTCTTTGATTTGCTTGTTTTCTTCTTGCCACCACATAGTGATGAGAAGAAACCACCACCACCTTTCTTTTGCTTAGCTGGGGGCTCGTAACCATATAGAGCTGTTCTGTTGAAAACACAACCAGTACCCACATAAACTGGTCCTTGGATGCCATCAAGACCCCTCAAGTTAATATCGAAAAACACAGTGTTCCTGTTTGCATATCGATCATTCCTGTCAATACCATCAAACCTTTGTGGGAACTGAACATAACAGACCCTCCT…
DN25438_c0_g1_i1	190	A	G	0.5	0	0.5	0	0.5	0.375	AG	AG	AG	AG	AG	AG	GTCAAGAAAGTTAAGCCTCATGTGCTTTTAGGACTATCTGGGGTTGGTGGCATATTTAACGAGGAGGTAAGCATATAAATCAAGATCTTGGTGTCAGTTTCAAGAAAACGACGAGTTGTTTGCTGTGTACCTGCTTCCACTAGTGTAGGCTTCTCGTGATACTAATGTTGCTTGATCAATATGTTGGAAATCGTCACCACGCTCTAGAAGTATAGCATTCCTTTTGTCATCTACCAGTTTCTTAGTGCCATTGCATGATTGTACACACTTACAAAAACGTTGCGTATCAAAACCTTATTCTTGTTTATGAATAGATCATATTGCGAACTGACACGTTATACTCCGAGCATTTAGAGTACGTCATGTGTTGACAGTTGAGTCCAAGTGCTGACTCTGTAT…
DN25438_c0_g1_i1	360	G	A	0.5	0	0.5	0	0.5	0.375	GA	GA	GA	GA	GA	GA	GTCAAGAAAGTTAAGCCTCATGTGCTTTTAGGACTATCTGGGGTTGGTGGCATATTTAACGAGGAGGTAAGCATATAAATCAAGATCTTGGTGTCAGTTTCAAGAAAACGACGAGTTGTTTGCTGTGTACCTGCTTCCACTAGTGTAGGCTTCTCGTGATACTAATGTTGCTTGATCAATATGTTGGAAATCGTCACCACGCTCTAGAAGTATAGCATTCCTTTTGTCATCTACCAGTTTCTTAGTGCCATTGCATGATTGTACACACTTACAAAAACGTTGCGTATCAAAACCTTATTCTTGTTTATGAATAGATCATATTGCGAACTGACACGTTATACTCCGAGCATTTAGAGTACGTCATGTGTTGACAGTTGAGTCCAAGTGCTGACTCTGTAT…
DN25438_c0_g1_i1	225	T	C	0	0.5	0	0.5	0.5	0.375	TC	TC	TC	TC	TC	TC	GTCAAGAAAGTTAAGCCTCATGTGCTTTTAGGACTATCTGGGGTTGGTGGCATATTTAACGAGGAGGTAAGCATATAAATCAAGATCTTGGTGTCAGTTTCAAGAAAACGACGAGTTGTTTGCTGTGTACCTGCTTCCACTAGTGTAGGCTTCTCGTGATACTAATGTTGCTTGATCAATATGTTGGAAATCGTCACCACGCTCTAGAAGTATAGCATTCCTTTTGTCATCTACCAGTTTCTTAGTGCCATTGCATGATTGTACACACTTACAAAAACGTTGCGTATCAAAACCTTATTCTTGTTTATGAATAGATCATATTGCGAACTGACACGTTATACTCCGAGCATTTAGAGTACGTCATGTGTTGACAGTTGAGTCCAAGTGCTGACTCTGTAT…
DN25468_c0_g1_i1	694	T	C	0	0.916667	0	0.0833333	0.0833333	0.141107	CC	CC	TC	CC	CC	CC	GTAACGGTGCGTGGCGACATCTAAAATTCTGATAAAATTTAATAGGAATTTTATGATATATATTATCACTAGTAAATTAATGATAATAATGATATTGATAATGAATACAACTGCGTTTTATTCCCCTTTTCCTCTTTACATAAAATACTACTTGTTTCTAACCCCACAAACAAAAACTAATCAGACCAAAAGGAAAACTCTGTTGCTGCAGCTTGCTCTAATATCAGCGACTTCTACTCTGCAGCAGCTGTGCCATTTATTCCGTCTGCCTGTCCCCTTCCTCCTTCGAAGAACTCACTCTGAACCCCCTGGGCCTCCATTGCTGACCAACCCCTGTACAACTCCCACCCAACGCTTAGGATTCGCTGTTGGATAATCTAGCATGGAGGCTCGGAGTGT…
DN25499_c0_g1_i1	556	A	T	0.0833333	0	0	0.916667	0.0833333	0.141107	TT	TT	TT	TT	TT	AT	AAAAAACCCCCACCGTGCCTAATCCTGCAGACAGCCACAAAGTATCACCCTCCTAGTCACACATGCAACCACCATCCTATTTGCCCTCTCATTTACTTATTCCTCAACGAAAAGGCCAATATATATCCCCTGCAGCTGAGTGCCTCTCACACTCCAGCTACTCTCCCACTGGTCAGAAGGAGCGCACAGTGGAAGCTTCCTAGAGCAGGAACTCCTTTCGTTCATTCTCCCCTGAGCCAGAGAGAGCAGGATCATGGCAGACTGGGGGCCGGTATTCATCGCGCTGGTGCTGTTCATCCTGCTCTCCCCAGGGCTGCTGTTCCAGATCCCCGGCAAGGGCCGGATCATTGAGTTTGGCAACTTCCAGACCAGCGGCCTCTCCATCCTCATCCACGCCAT…
DN25499_c0_g1_i1	355	T	C	0	0.5	0	0.5	0.5	0.375	TC	TC	TC	TC	TC	TC	AAAAAACCCCCACCGTGCCTAATCCTGCAGACAGCCACAAAGTATCACCCTCCTAGTCACACATGCAACCACCATCCTATTTGCCCTCTCATTTACTTATTCCTCAACGAAAAGGCCAATATATATCCCCTGCAGCTGAGTGCCTCTCACACTCCAGCTACTCTCCCACTGGTCAGAAGGAGCGCACAGTGGAAGCTTCCTAGAGCAGGAACTCCTTTCGTTCATTCTCCCCTGAGCCAGAGAGAGCAGGATCATGGCAGACTGGGGGCCGGTATTCATCGCGCTGGTGCTGTTCATCCTGCTCTCCCCAGGGCTGCTGTTCCAGATCCCCGGCAAGGGCCGGATCATTGAGTTTGGCAACTTCCAGACCAGCGGCCTCTCCATCCTCATCCACGCCAT…
DN25503_c0_g1_i1	86	A	G	0.5	0	0.5	0	0.5	0.375	AG	AG	AG	AG	AG	AG	GGAGTTTCGGCTCTGACTTTTTCCCATTCTCTTTTGCTCGCACACGCCGCCGCCCTCGGCCCTCGAAGCGCACCTCACCGCCGGGAAGAGGAGAACACAACGACGGCAATGGCCATGGCTCTCAACCGCGGCGTGCAGTCCGGCCTCCGCCTCCTCGCCTCATGCATGGAGACCTCGGCTCCCGCTTCCCGTGGATTCCATTCCACTGGTGTAAGGAGGATGGGAGCGCATGCACATGATGAACCATACTACGTCCATGCCAAACACATGTACAATCTGCACAGGATGAAGCACCAGCAGCTTAAGGTGTCCCTCTCCGTGTTGGCTGCTGTTAGCATTGGTGTTGGAGTCCCCGTGTATGCAGTTGTTTTCCAGCAGAAGAAGACGGCCTCTGGATAA…
DN25503_c0_g1_i1	318	C	G	0	0.5	0.5	0	0.5	0.375	CG	CG	CG	CG	CG	CG	GGAGTTTCGGCTCTGACTTTTTCCCATTCTCTTTTGCTCGCACACGCCGCCGCCCTCGGCCCTCGAAGCGCACCTCACCGCCGGGAAGAGGAGAACACAACGACGGCAATGGCCATGGCTCTCAACCGCGGCGTGCAGTCCGGCCTCCGCCTCCTCGCCTCATGCATGGAGACCTCGGCTCCCGCTTCCCGTGGATTCCATTCCACTGGTGTAAGGAGGATGGGAGCGCATGCACATGATGAACCATACTACGTCCATGCCAAACACATGTACAATCTGCACAGGATGAAGCACCAGCAGCTTAAGGTGTCCCTCTCCGTGTTGGCTGCTGTTAGCATTGGTGTTGGAGTCCCCGTGTATGCAGTTGTTTTCCAGCAGAAGAAGACGGCCTCTGGATAA…
DN25503_c0_g1_i1	110	T	C	0	0.5	0	0.5	0.5	0.375	TC	TC	TC	TC	TC	TC	GGAGTTTCGGCTCTGACTTTTTCCCATTCTCTTTTGCTCGCACACGCCGCCGCCCTCGGCCCTCGAAGCGCACCTCACCGCCGGGAAGAGGAGAACACAACGACGGCAATGGCCATGGCTCTCAACCGCGGCGTGCAGTCCGGCCTCCGCCTCCTCGCCTCATGCATGGAGACCTCGGCTCCCGCTTCCCGTGGATTCCATTCCACTGGTGTAAGGAGGATGGGAGCGCATGCACATGATGAACCATACTACGTCCATGCCAAACACATGTACAATCTGCACAGGATGAAGCACCAGCAGCTTAAGGTGTCCCTCTCCGTGTTGGCTGCTGTTAGCATTGGTGTTGGAGTCCCCGTGTATGCAGTTGTTTTCCAGCAGAAGAAGACGGCCTCTGGATAA…
DN25535_c0_g1_i2	170	C	T	0	0.5	0	0.5	0.5	0.375	CT	CT	CT	CT	CT	CT	AAAGCAACGACTTGCCAGTATCCTGCCACTACCATCCTCCCCGTCTCCAGCGACTCCTCCGGCAAGGAACGCGAAAGCGAGGATCAGCAGCAGCAGCCATGGGCGTCATGGACAGGCTCAAGATCTTCGTGGTGAAGGAGCCCGTCGTCGCCGCCTCCTGCCTCATCGCCGGATTCGGTCTCTTTCTTCCTGCAGTCGTTCGGCCAATCTTGGATTCTTGGGAGACTGCAGAAAAAGTTCCTCCACCTCCTCTAACTGATGTGGTTGCAGGTGTCACCGGCAAGAAAAGGGAGTGAATTTATCAGCATATCACCCGCTAGTGTTGCTCGCCCATTTTCTTTTGTTGTTTTTCGGCCTACCGGTTGGAAGGCTCCTCCAGGTCTAGAACTGAGTCTTCCA…
DN25535_c0_g1_i2	84	T	G	0	0	0.5	0.5	0.5	0.375	TG	TG	TG	TG	TG	TG	AAAGCAACGACTTGCCAGTATCCTGCCACTACCATCCTCCCCGTCTCCAGCGACTCCTCCGGCAAGGAACGCGAAAGCGAGGATCAGCAGCAGCAGCCATGGGCGTCATGGACAGGCTCAAGATCTTCGTGGTGAAGGAGCCCGTCGTCGCCGCCTCCTGCCTCATCGCCGGATTCGGTCTCTTTCTTCCTGCAGTCGTTCGGCCAATCTTGGATTCTTGGGAGACTGCAGAAAAAGTTCCTCCACCTCCTCTAACTGATGTGGTTGCAGGTGTCACCGGCAAGAAAAGGGAGTGAATTTATCAGCATATCACCCGCTAGTGTTGCTCGCCCATTTTCTTTTGTTGTTTTTCGGCCTACCGGTTGGAAGGCTCCTCCAGGTCTAGAACTGAGTCTTCCA…
DN25629_c0_g1_i1	214	C	G	0	0.5	0.5	0	0.5	0.375	CG	CG	CG	CG	CG	CG	TGCAGATCACACACAGGGCACTTGCATTCTCATCTCATCCATCTTAATTAGTTCACACGGGTCATCAACTGAATTCAGCTCCAGTTTTGCGCGTCTGACCAAGCTCGATCCATCCGTCCAAGAACTCACCGCCAGTCCGATCAATCGAGCTCTCGCCATGTCTTCGACAACTGCGGCGGCGCCCGGCATGGCCGGCGCGTGGTTCGGCGAGCTCGCGGCGGCGCTGCAGGGGAGGTGGCAGCAGCAGCAGCAGCAGGCGGCTGTGACCAGCGGCGAGCATCAGCGACCGCGCCAGCAACCGAACAAGCTGATGGGCGCCGGCGGTCTCGCTCTCGCCGAGAGGACCAACAAGGCGGCGGCGGCGAAGGTGCAGGAGCGGACGGAAGACGTCGGACTGTG…
DN25643_c0_g1_i2	255	C	G	0	0.0833333	0.916667	0	0.0833333	0.141107	GG	GG	GG	GG	GG	CG	GATCTCAAACTCCACGAGACCACCCCATCCCATTCCCATCTGTGGGAGAGGTCCAATCCGAGAGCACATCTCTCGCCGAAGCCATCACCAGCTCGTGCAAGCTCGGTTCCAAAGAAGAAAGAAGCCAAGCCAAACCTTCCTCTTCTCCCCCACGGAAATCCCCCAGACCCCACCACAACAGGGCGCTCTCCCTCTCCCGCTTCCCTCTGGAAGCAAAGCAAGCGCCTACCCCGCATGGCGTTGTCGTCCCGCGCCTCGATCGGAAGGCAGCGGCTCGCGGTGGTGCCCGCGGCGAGGGCCATGGCGTCGTGGTTCGGGCACGTGGAGCCCGCGGCCAAGGACCCCATCCTCGGCGTCACGGAGGCCTTCCTCGCCGACCCTTCCCCGGACAAAGTGAAC…
DN25690_c0_g3_i1	345	T	C	0	0.666667	0	0.333333	0.333333	0.345679	TC	CC	CC	TC	TC	TC	CTGGTACTGGTGACCTTACACTCCGTTGAGAGCAGAGCAACAGAAACGGTCACTCATGGAAGGTGCCGCCTCCCAGATCGCCCTGCCGATTCTCGGCATCGTCGCCGCGGCCGCCGTGACCTTCTACACCGTCAGCTTCATGGAGCTCCGAGATGTGCGTAGCGTTTGCTATTCTTTCCATGGTCGCATATTAATTTATTTGCGTGATTCATTTGTGCCCTCTTTCTTTATACTACATCTCGAAATCACATTCGGCCATGCTCCTCGCATGCTAACTTGCACCACATGATACAGAAATCTTTTGAGGAACTCGATGAGAAGTACTCGGACCTCGACGAGTCCGATGGGCGGCAGCGCCGGGCGCGGCGGAGGGCGGAGCGCCAGAGGAAGAAGCGGAAT…
DN25690_c0_g3_i1	330	C	A	0.583333	0.416667	0	0	0.416667	0.367959	CA	CA	AA	CA	CA	CA	CTGGTACTGGTGACCTTACACTCCGTTGAGAGCAGAGCAACAGAAACGGTCACTCATGGAAGGTGCCGCCTCCCAGATCGCCCTGCCGATTCTCGGCATCGTCGCCGCGGCCGCCGTGACCTTCTACACCGTCAGCTTCATGGAGCTCCGAGATGTGCGTAGCGTTTGCTATTCTTTCCATGGTCGCATATTAATTTATTTGCGTGATTCATTTGTGCCCTCTTTCTTTATACTACATCTCGAAATCACATTCGGCCATGCTCCTCGCATGCTAACTTGCACCACATGATACAGAAATCTTTTGAGGAACTCGATGAGAAGTACTCGGACCTCGACGAGTCCGATGGGCGGCAGCGCCGGGCGCGGCGGAGGGCGGAGCGCCAGAGGAAGAAGCGGAAT…
DN25690_c0_g4_i1	244	G	A	0.5	0	0.5	0	0.5	0.375	GA	GA	GA	GA	GA	GA	CTGGTACTGGTGACCTTACACTCCGTTGAGAGCAGAGCAACAGAAACGGTCACTCATGGAAGGTGCCGCCTCCCAGATCGCCCTGCCGATTCTCGGCATCGTCGCCGCGGCCGCCGTGACCTTCTACACCGTCAGCTTCATGGAGCTCCGAGATAAATCTTTTGAGGAACTCGATGAGAAGTACTCGGACCTCGACGAGTCCGATGGGCGGCAGCGCCGGGCGCGGCGGAGGGCGGAGCGCCAGAGGAAGAAGCGGAATGACTGACTATCACCTCCACATGATCAGTCTGAGAGGAAAGACGAGGCGAGGCCGTTGCAGCATGATTTGATACTAGTGAAGGGATTAAGGGAGAGAGTAAGGAAACGGTGGCATAATTTACTGTCGATGTTTGAGAGTTG…
DN25711_c0_g1_i1	92	T	C	0	0.916667	0	0.0833333	0.0833333	0.141107	CC	CC	CC	CC	CC	TC	GCCATTTGCCACGCCCTCCACCTACTCCGGCGACGGCAACCCGCGCTTTCCCCACCTCCGACAGCCATGTACCACCGCCGCGGCGTCCTCGTCTTCGCCCGCCGGCGCCGGCGCTGGCTCATCTACGCCGGCGCGGCGGCGGGGGCCGTCCTGATCTACCGCCACCCGGCCGTGGCCGCCCACCGCCGCCGCCTCGCGCGCCTGGCCGCCGCGCTCGCGTCCCTCGCGGACGCCGCCGCCGCCGTCGCGTCCGACCTCGCCGCCTTCCTCCGGTCGGACTCCGACGCGGTCCCCCAGACCCTCAAGCAGATCTCCAAGCTCGCCGCGTCCCCCGAGGCGACCGCGTCGGCGTCCGCGCTGTCCGGGGCGGTCGCCGCCGGCGTGCTCCGCGGGTACGCC…
DN25719_c0_g1_i1	218	G	A	0.916667	0	0.0833333	0	0.0833333	0.141107	AA	AA	AA	AA	GA	AA	TCACATTCAAATGATAACTCATTCAAAGAATCAAGACGACTACAGGTGCAGAGTTAACAGTTACCAAGAACAAGATATCAAAACTCCTGCATAACGAACATAACAAAAGTAACATGATAACTCCTTACATCAAACAAGCAGATCCAACGAACAGCCAAGTAGCAAACATTTAACAGTGACATCATTACATATCCCAAAAATAATATATATCGTGCCGGTAGAAGACACTTAGTAGATTGAAAAGGCGAGTCTGTCCTAAGTTTCCATGATACATCCGGACCTCCTAGTCAGTTCGCAGTTGATATTCCAGGACTCAAGCCTTGCTAGCAATGTTGCTGGACAGCCAGTCCAGGCCCTCGTACAGACCCTCCCCAGTTGTGGCACAAGTGCTCTGGATGT…
DN25719_c0_g1_i1	300	T	A	0.666667	0	0	0.333333	0.333333	0.345679	TA	TA	AA	TA	TA	AA	TCACATTCAAATGATAACTCATTCAAAGAATCAAGACGACTACAGGTGCAGAGTTAACAGTTACCAAGAACAAGATATCAAAACTCCTGCATAACGAACATAACAAAAGTAACATGATAACTCCTTACATCAAACAAGCAGATCCAACGAACAGCCAAGTAGCAAACATTTAACAGTGACATCATTACATATCCCAAAAATAATATATATCGTGCCGGTAGAAGACACTTAGTAGATTGAAAAGGCGAGTCTGTCCTAAGTTTCCATGATACATCCGGACCTCCTAGTCAGTTCGCAGTTGATATTCCAGGACTCAAGCCTTGCTAGCAATGTTGCTGGACAGCCAGTCCAGGCCCTCGTACAGACCCTCCCCAGTTGTGGCACAAGTGCTCTGGATGT…
DN25719_c0_g1_i1	371	C	A	0.5	0.5	0	0	0.5	0.375	CA	CA	CA	CA	CA	CA	TCACATTCAAATGATAACTCATTCAAAGAATCAAGACGACTACAGGTGCAGAGTTAACAGTTACCAAGAACAAGATATCAAAACTCCTGCATAACGAACATAACAAAAGTAACATGATAACTCCTTACATCAAACAAGCAGATCCAACGAACAGCCAAGTAGCAAACATTTAACAGTGACATCATTACATATCCCAAAAATAATATATATCGTGCCGGTAGAAGACACTTAGTAGATTGAAAAGGCGAGTCTGTCCTAAGTTTCCATGATACATCCGGACCTCCTAGTCAGTTCGCAGTTGATATTCCAGGACTCAAGCCTTGCTAGCAATGTTGCTGGACAGCCAGTCCAGGCCCTCGTACAGACCCTCCCCAGTTGTGGCACAAGTGCTCTGGATGT…
DN25734_c0_g1_i1	337	A	G	0.5	0	0.5	0	0.5	0.375	AG	AG	AG	AG	AG	AG	GTGTTTTTTCTCCGCCTTTATTCGCCGCCGCCGCCTTCTGCAGGACCTCCACCCATCCGCCTCCCTCTCAATCATCCCCCGCCCCCTGCAGCTCAACGCCCACCACAGAGCGTCGGGTCATCACCGAGGAGGCGACGAGATGGTCGGACCAGGCCTCTACACCGAGATCGGCAAGAAGGCCAGGGATCTGCTGTACAGGGACTACCAGACCGACCACAAGTTCACCCTCACCACCTACACCGCCAACAATGTCGCAATTACAGCTACTAGCACAAAGAAAGCTGACCTGATAATTGGTGAGATCCAGTCGCAGATAAAGAACAAGAACATCACCGTAGATGTGAAAGCAAACTCAAACTCAAATGTCATTACTACAGTTACCGTTAATCAGATTGCAAC…
DN25734_c0_g1_i1	386	A	G	0.5	0	0.5	0	0.5	0.375	AG	AG	AG	AG	AG	AG	GTGTTTTTTCTCCGCCTTTATTCGCCGCCGCCGCCTTCTGCAGGACCTCCACCCATCCGCCTCCCTCTCAATCATCCCCCGCCCCCTGCAGCTCAACGCCCACCACAGAGCGTCGGGTCATCACCGAGGAGGCGACGAGATGGTCGGACCAGGCCTCTACACCGAGATCGGCAAGAAGGCCAGGGATCTGCTGTACAGGGACTACCAGACCGACCACAAGTTCACCCTCACCACCTACACCGCCAACAATGTCGCAATTACAGCTACTAGCACAAAGAAAGCTGACCTGATAATTGGTGAGATCCAGTCGCAGATAAAGAACAAGAACATCACCGTAGATGTGAAAGCAAACTCAAACTCAAATGTCATTACTACAGTTACCGTTAATCAGATTGCAAC…
DN25734_c0_g1_i1	1049	C	T	0	0.5	0	0.5	0.5	0.375	CT	CT	CT	CT	CT	CT	GTGTTTTTTCTCCGCCTTTATTCGCCGCCGCCGCCTTCTGCAGGACCTCCACCCATCCGCCTCCCTCTCAATCATCCCCCGCCCCCTGCAGCTCAACGCCCACCACAGAGCGTCGGGTCATCACCGAGGAGGCGACGAGATGGTCGGACCAGGCCTCTACACCGAGATCGGCAAGAAGGCCAGGGATCTGCTGTACAGGGACTACCAGACCGACCACAAGTTCACCCTCACCACCTACACCGCCAACAATGTCGCAATTACAGCTACTAGCACAAAGAAAGCTGACCTGATAATTGGTGAGATCCAGTCGCAGATAAAGAACAAGAACATCACCGTAGATGTGAAAGCAAACTCAAACTCAAATGTCATTACTACAGTTACCGTTAATCAGATTGCAAC…
DN25734_c0_g1_i1	40	G	C	0	0.5	0.5	0	0.5	0.375	GC	GC	GC	GC	GC	GC	GTGTTTTTTCTCCGCCTTTATTCGCCGCCGCCGCCTTCTGCAGGACCTCCACCCATCCGCCTCCCTCTCAATCATCCCCCGCCCCCTGCAGCTCAACGCCCACCACAGAGCGTCGGGTCATCACCGAGGAGGCGACGAGATGGTCGGACCAGGCCTCTACACCGAGATCGGCAAGAAGGCCAGGGATCTGCTGTACAGGGACTACCAGACCGACCACAAGTTCACCCTCACCACCTACACCGCCAACAATGTCGCAATTACAGCTACTAGCACAAAGAAAGCTGACCTGATAATTGGTGAGATCCAGTCGCAGATAAAGAACAAGAACATCACCGTAGATGTGAAAGCAAACTCAAACTCAAATGTCATTACTACAGTTACCGTTAATCAGATTGCAAC…
DN25734_c0_g1_i1	1115	T	G	0	0	0.5	0.5	0.5	0.375	TG	TG	TG	TG	TG	TG	GTGTTTTTTCTCCGCCTTTATTCGCCGCCGCCGCCTTCTGCAGGACCTCCACCCATCCGCCTCCCTCTCAATCATCCCCCGCCCCCTGCAGCTCAACGCCCACCACAGAGCGTCGGGTCATCACCGAGGAGGCGACGAGATGGTCGGACCAGGCCTCTACACCGAGATCGGCAAGAAGGCCAGGGATCTGCTGTACAGGGACTACCAGACCGACCACAAGTTCACCCTCACCACCTACACCGCCAACAATGTCGCAATTACAGCTACTAGCACAAAGAAAGCTGACCTGATAATTGGTGAGATCCAGTCGCAGATAAAGAACAAGAACATCACCGTAGATGTGAAAGCAAACTCAAACTCAAATGTCATTACTACAGTTACCGTTAATCAGATTGCAAC…
DN25738_c0_g1_i1	627	C	G	0	0.5	0.5	0	0.5	0.375	CG	CG	CG	CG	CG	CG	CGTAACTGCACCCGCCAAAACCCTAGACGCGCGCGTGGCAGCCGACCCGGGCGCTCCTCTTCCCGGCCCGAACGGAGGCGGCCGTATAAAACTCTCCTCCTCCATCCATCCGGCGGTTACCTCACCACCGCACGCATCGACGTCAGGAGCAACCGCCGCGCCCGGACCAGACCGCCCAACCGCCTCCGCGCAGTCGCACAAGCACGCCGCTGACGCCTCTCGGATCTAAGGCATTGCGTTGCCCGTGCAGCCAGGGTCGAGACAAGGATGGACCGGTACCAGAGGGTGGAGAAGCCGAGGGAGGAGGCTCCTATCAAGGAGAATGAGATCCGCATCACCACGCAGGGGAGGATGCGCAACTACATCACCTACGCCACCGCCTTGCTCCAGGACAAAGGT…
DN25738_c0_g1_i1	441	T	C	0	0.5	0	0.5	0.5	0.375	TC	TC	TC	TC	TC	TC	CGTAACTGCACCCGCCAAAACCCTAGACGCGCGCGTGGCAGCCGACCCGGGCGCTCCTCTTCCCGGCCCGAACGGAGGCGGCCGTATAAAACTCTCCTCCTCCATCCATCCGGCGGTTACCTCACCACCGCACGCATCGACGTCAGGAGCAACCGCCGCGCCCGGACCAGACCGCCCAACCGCCTCCGCGCAGTCGCACAAGCACGCCGCTGACGCCTCTCGGATCTAAGGCATTGCGTTGCCCGTGCAGCCAGGGTCGAGACAAGGATGGACCGGTACCAGAGGGTGGAGAAGCCGAGGGAGGAGGCTCCTATCAAGGAGAATGAGATCCGCATCACCACGCAGGGGAGGATGCGCAACTACATCACCTACGCCACCGCCTTGCTCCAGGACAAAGGT…
DN25738_c0_g1_i2	570	C	G	0	0.5	0.5	0	0.5	0.375	CG	CG	CG	CG	CG	CG	CGTAACTGCACCCGCCAAAACCCTAGACGCGCGCGTGGCAGCCGACCCGGGCGCTCCTCTTCCCGGCCCGAACGGAGGCGGCCGTATAAAACTCTCCTCCTCCATCCATCCGGCGGTTACCTCACCACCGCACGCATCGACGTCAGGAGCAACCGCCGCGCCCGGACCAGACCGCCCAACCGCCTCCGCGCAGCCAGGGTCGAGACAAGGATGGACCGGTACCAGAGGGTGGAGAAGCCGAGGGAGGAGGCTCCTATCAAGGAGAATGAGATCCGCATCACCACGCAGGGGAGGATGCGCAACTACATCACCTACGCCACCGCCTTGCTCCAGGACAAAGGTTCAGATGAAGTTGTATTTAAGGCCATGGGGAGGGCTATCAATAAAACTGTCATGATC…
DN25738_c0_g1_i2	185	T	G	0	0	0.5	0.5	0.5	0.375	TG	TG	TG	TG	TG	TG	CGTAACTGCACCCGCCAAAACCCTAGACGCGCGCGTGGCAGCCGACCCGGGCGCTCCTCTTCCCGGCCCGAACGGAGGCGGCCGTATAAAACTCTCCTCCTCCATCCATCCGGCGGTTACCTCACCACCGCACGCATCGACGTCAGGAGCAACCGCCGCGCCCGGACCAGACCGCCCAACCGCCTCCGCGCAGCCAGGGTCGAGACAAGGATGGACCGGTACCAGAGGGTGGAGAAGCCGAGGGAGGAGGCTCCTATCAAGGAGAATGAGATCCGCATCACCACGCAGGGGAGGATGCGCAACTACATCACCTACGCCACCGCCTTGCTCCAGGACAAAGGTTCAGATGAAGTTGTATTTAAGGCCATGGGGAGGGCTATCAATAAAACTGTCATGATC…
DN25738_c0_g1_i2	384	T	C	0	0.5	0	0.5	0.5	0.375	TC	TC	TC	TC	TC	TC	CGTAACTGCACCCGCCAAAACCCTAGACGCGCGCGTGGCAGCCGACCCGGGCGCTCCTCTTCCCGGCCCGAACGGAGGCGGCCGTATAAAACTCTCCTCCTCCATCCATCCGGCGGTTACCTCACCACCGCACGCATCGACGTCAGGAGCAACCGCCGCGCCCGGACCAGACCGCCCAACCGCCTCCGCGCAGCCAGGGTCGAGACAAGGATGGACCGGTACCAGAGGGTGGAGAAGCCGAGGGAGGAGGCTCCTATCAAGGAGAATGAGATCCGCATCACCACGCAGGGGAGGATGCGCAACTACATCACCTACGCCACCGCCTTGCTCCAGGACAAAGGTTCAGATGAAGTTGTATTTAAGGCCATGGGGAGGGCTATCAATAAAACTGTCATGATC…
DN25804_c0_g1_i1	560	T	G	0	0	0.5	0.5	0.5	0.375	TG	TG	TG	TG	TG	TG	CTTTCTCTCTCCTGTCTCCCACTCTAGAGAGAGCGGGGCCGGGCCAGCGAGCGACCTAGAGAGAGAGAGAGAGAGAGAGGAAAGGGGCAAGCTCGCGAGCTCGCCGCCGCCGTCGCGATGGCGCGCCTGTTCCGCGAGTCCCGCCGCGACTCGGCCACGTCCTCCTCCTCCAACGGCTTCCTGCCCTCCGCTGCTGCAGCTGCCGTCTCCTCCTCCTTGGCGCTCCCCACGCCGTTCCCGGAGCTCGGGGTATCGCTCTCGGCTGCGGACCTCCGGGAGGCTGCCTACGAGGTGCTCGTGGCGGCCTCCCGCACCACGGGCGGCAAGCCCCTCACCTACATCCCGCAGGCCTCGTCGGCGGCGCCTGCCTCCCCGGCGTCCTCCGCTTCGTCCGCGTCC…
DN25831_c0_g1_i1	193	A	G	0.5	0	0.5	0	0.5	0.375	AG	AG	AG	AG	AG	AG	CTACTGGGCTCAGCCGGCGGCGCTTAGGGTTTTGCTCCTGCCCATTCCAGAAGGTCCGCGGAGCCAGCGCGAGACCTGCCATGGCGCCGCAGCAGGCCAAGTCGGGCCTCTTCGTCGGAATAAACAAGGGGCACGTCGTCACCAAGCGGGAGCTGCCGCCTCGCCCGTCCGACCGCAAGGGGAAAGCTACCAAGAGGGTGAGTTTTGTCAGAGGCTTGATTAGGGAGGTTGCTGGATTTGCTCCCTATGAGAAGCGCATCACTGAGCTGCTCAAGGTTGGGAAGGACAAGCGTGCACTCAAGGTGGCCAAGAGAAAGCTTGGCACTCACAAGAGAGCAAAGAAGAAGAGAGAGGAGATGGCTGGTGTCCTCAGGAAGATGAGGTCTGCACCTGCCGCTG…
DN25831_c0_g1_i1	57	C	A	0.5	0.5	0	0	0.5	0.375	CA	CA	CA	CA	CA	CA	CTACTGGGCTCAGCCGGCGGCGCTTAGGGTTTTGCTCCTGCCCATTCCAGAAGGTCCGCGGAGCCAGCGCGAGACCTGCCATGGCGCCGCAGCAGGCCAAGTCGGGCCTCTTCGTCGGAATAAACAAGGGGCACGTCGTCACCAAGCGGGAGCTGCCGCCTCGCCCGTCCGACCGCAAGGGGAAAGCTACCAAGAGGGTGAGTTTTGTCAGAGGCTTGATTAGGGAGGTTGCTGGATTTGCTCCCTATGAGAAGCGCATCACTGAGCTGCTCAAGGTTGGGAAGGACAAGCGTGCACTCAAGGTGGCCAAGAGAAAGCTTGGCACTCACAAGAGAGCAAAGAAGAAGAGAGAGGAGATGGCTGGTGTCCTCAGGAAGATGAGGTCTGCACCTGCCGCTG…
DN25831_c0_g1_i1	101	G	A	0.5	0	0.5	0	0.5	0.375	GA	GA	GA	GA	GA	GA	CTACTGGGCTCAGCCGGCGGCGCTTAGGGTTTTGCTCCTGCCCATTCCAGAAGGTCCGCGGAGCCAGCGCGAGACCTGCCATGGCGCCGCAGCAGGCCAAGTCGGGCCTCTTCGTCGGAATAAACAAGGGGCACGTCGTCACCAAGCGGGAGCTGCCGCCTCGCCCGTCCGACCGCAAGGGGAAAGCTACCAAGAGGGTGAGTTTTGTCAGAGGCTTGATTAGGGAGGTTGCTGGATTTGCTCCCTATGAGAAGCGCATCACTGAGCTGCTCAAGGTTGGGAAGGACAAGCGTGCACTCAAGGTGGCCAAGAGAAAGCTTGGCACTCACAAGAGAGCAAAGAAGAAGAGAGAGGAGATGGCTGGTGTCCTCAGGAAGATGAGGTCTGCACCTGCCGCTG…
DN25869_c0_g1_i1	897	C	T	0	0.5	0	0.5	0.5	0.375	CT	CT	CT	CT	CT	CT	TCAACGAATTATTAAAGTGAGATCAGTCTAATCTAAACCTACAACATCTTGCTCAGTACTACAGTACACATGCATAAAATTTGAGAAGTTGACTTTAGGAACAGGTCGAGTAGTGAGTACTAGTCTACATGTTGCGTGGGGACGAAAAGGAAAATATGAAATAGCCTTACACAATAAAATAAATAAATACAGTATACTACTAGTAACATTCAGTCTGGATCTAGAATTAAAGAAATTGGGGCGCTGGTACATGAATAAAATTTGAGGACTTGACTTCAGGAACAACAATTATAGTTGAGAAATCTATACATGTTGCATGTAATAATGGATGAGAAGGAAAAAAAAATGAAATGGCATTATACATATACAACAAACAGAGTACAAAATTCCGTTTGGATC…
DN25869_c0_g1_i1	932	C	T	0	0.5	0	0.5	0.5	0.375	CT	CT	CT	CT	CT	CT	TCAACGAATTATTAAAGTGAGATCAGTCTAATCTAAACCTACAACATCTTGCTCAGTACTACAGTACACATGCATAAAATTTGAGAAGTTGACTTTAGGAACAGGTCGAGTAGTGAGTACTAGTCTACATGTTGCGTGGGGACGAAAAGGAAAATATGAAATAGCCTTACACAATAAAATAAATAAATACAGTATACTACTAGTAACATTCAGTCTGGATCTAGAATTAAAGAAATTGGGGCGCTGGTACATGAATAAAATTTGAGGACTTGACTTCAGGAACAACAATTATAGTTGAGAAATCTATACATGTTGCATGTAATAATGGATGAGAAGGAAAAAAAAATGAAATGGCATTATACATATACAACAAACAGAGTACAAAATTCCGTTTGGATC…
DN25869_c0_g1_i1	1034	G	A	0.5	0	0.5	0	0.5	0.375	GA	GA	GA	GA	GA	GA	TCAACGAATTATTAAAGTGAGATCAGTCTAATCTAAACCTACAACATCTTGCTCAGTACTACAGTACACATGCATAAAATTTGAGAAGTTGACTTTAGGAACAGGTCGAGTAGTGAGTACTAGTCTACATGTTGCGTGGGGACGAAAAGGAAAATATGAAATAGCCTTACACAATAAAATAAATAAATACAGTATACTACTAGTAACATTCAGTCTGGATCTAGAATTAAAGAAATTGGGGCGCTGGTACATGAATAAAATTTGAGGACTTGACTTCAGGAACAACAATTATAGTTGAGAAATCTATACATGTTGCATGTAATAATGGATGAGAAGGAAAAAAAAATGAAATGGCATTATACATATACAACAAACAGAGTACAAAATTCCGTTTGGATC…
DN25940_c0_g1_i1	135	C	G	0	0.5	0.5	0	0.5	0.375	CG	CG	CG	CG	CG	CG	GTTCCAATTAACCCAAAACCTTTCTTGAACAATCTGACAGGGAAGCCTGTGGTGGTCAAACTTAAGTGGGGTATGGAGTACAAAGGCTTCCTTGTTTCTGTGGACTCCTATATGAATCTTCAGCTTGCTAACACCGAGGAGTACATTGATGGACAATTCTCTGGGAACCTGGGAGAGATTCTGATAAGATGCAACAATGTTCTATATATGCGTGGTGTTCCAGAGGACACGGAGATAGCGGATGCAGAGTGAGAAGGCTCTAGATTGGTGGATGTAATATGCTTCTGACAACAATATGCTAGTCTAGCCTCTATTTGAGATGTGGTCCACTGATACATTATCGCTGATCATGTACCATTTGGCTGCTACCTGTAATGGAGACATGGTGGAACTAGTGTG…
DN25940_c0_g1_i1	295	T	C	0	0.5	0	0.5	0.5	0.375	TC	TC	TC	TC	TC	TC	GTTCCAATTAACCCAAAACCTTTCTTGAACAATCTGACAGGGAAGCCTGTGGTGGTCAAACTTAAGTGGGGTATGGAGTACAAAGGCTTCCTTGTTTCTGTGGACTCCTATATGAATCTTCAGCTTGCTAACACCGAGGAGTACATTGATGGACAATTCTCTGGGAACCTGGGAGAGATTCTGATAAGATGCAACAATGTTCTATATATGCGTGGTGTTCCAGAGGACACGGAGATAGCGGATGCAGAGTGAGAAGGCTCTAGATTGGTGGATGTAATATGCTTCTGACAACAATATGCTAGTCTAGCCTCTATTTGAGATGTGGTCCACTGATACATTATCGCTGATCATGTACCATTTGGCTGCTACCTGTAATGGAGACATGGTGGAACTAGTGTG…
DN25940_c0_g1_i2	135	C	G	0	0.5	0.5	0	0.5	0.375	CG	CG	CG	CG	CG	CG	GTTCCAATTAACCCAAAACCTTTCTTGAACAATCTGACAGGGAAGCCTGTGGTGGTCAAACTTAAGTGGGGTATGGAGTACAAAGGCTTCCTTGTTTCTGTGGACTCCTATATGAATCTTCAGCTTGCTAACACCGAGGAGTACATTGATGGACAATTCTCTGGGAACCTGGGAGAGATTCTGATAAGATGCAACAATGTTCTATATATGCGTGGTGTTCCAGAGGACACGGAGATAGCGGATGCAGAGTGAGAAGGCTCTAGATTGGTGGATGTAATATGCTTCTGACAACAATATGCTAGTCTAGCCTCTATTTGAGATGTGGTCCACTGATACATTATCGCTGATCATGTACCATTTGGCTGCTACCTGTAATGGAGACATGGTGGAACTAGTCTG…
DN25977_c0_g3_i1	289	T	C	0	0.833333	0	0.166667	0.166667	0.239198	CC	TC	CC	CC	CC	TC	TGGGTATCCTCCCTCCTCCACTGCCTTGCTCCTTTCATTTTCTCTCTCTTAAAGACTTAACTAATTGGCTGGTCTCCCTCTCTCTCTCTCCCTCTCCCCTTTTTCCGTTTCAGCTGGAGATGAGAGAGAACAAGGAAAGATATATAGGCCGGTGTCTTCTGTAGAGAGCAAAAGGGAAAGGAACTTGCAGGTACTGAACACTGACATGAGTGATCTCATGCTCTTGATACCTTGGTACTCTTACATCACTCTTCTTCCTGCTCCTCTTCCCTTTCCTCCTGCCTCTTTTCAGCTGCTGGGATCTTCTTCAACCTTCTCTCTCTAGCTCGCTTATCAGTCAGAGAGTCGAGAGAGAAAGAGAGAGAGAGAGAGAGACGCGGCCATATTTCTTATGCGCAA…
DN25979_c0_g1_i1	234	G	A	0.666667	0	0.333333	0	0.333333	0.345679	GA	AA	GA	AA	GA	GA	GATCCAGCAGAACATCCAAATGAGCGTCAACTTCCTTGTGTCCCTTCTGAAAAAGAACTGGCAGAATGTGAGGTGCCTGTACATCAAGAGCACCATGGGGAAACCATACAGGTTGTTCTAGGTTGCTGTGCTCCTTGTGAAGTTGATAAGATACCTCGGGTCCTGTGATTTGAGCTTGTCTTAAAACCTAGATCTGTTGAACCCATATCAGTTTTGTGGTTGTCAAGGGGAATGCCAATGAAGTATTTGGTCCTTTATCTAGTGCTTTCCTTAATAGAACTTGTGGAGAAATGCTCTTTGGATTATATAAAATGCAGTTTATTATGGTTTATGTAGTGCATGCTTGACTCTGCGCAATTGAAAATTTACTCAAATGTCAATGAGGAATGTTGTGAGTTC…
DN25979_c0_g1_i1	19	A	G	0.5	0	0.5	0	0.5	0.375	AG	AG	AG	AG	AG	AG	GATCCAGCAGAACATCCAAATGAGCGTCAACTTCCTTGTGTCCCTTCTGAAAAAGAACTGGCAGAATGTGAGGTGCCTGTACATCAAGAGCACCATGGGGAAACCATACAGGTTGTTCTAGGTTGCTGTGCTCCTTGTGAAGTTGATAAGATACCTCGGGTCCTGTGATTTGAGCTTGTCTTAAAACCTAGATCTGTTGAACCCATATCAGTTTTGTGGTTGTCAAGGGGAATGCCAATGAAGTATTTGGTCCTTTATCTAGTGCTTTCCTTAATAGAACTTGTGGAGAAATGCTCTTTGGATTATATAAAATGCAGTTTATTATGGTTTATGTAGTGCATGCTTGACTCTGCGCAATTGAAAATTTACTCAAATGTCAATGAGGAATGTTGTGAGTTC…
DN25979_c0_g1_i1	52	A	G	0.5	0	0.5	0	0.5	0.375	AG	AG	AG	AG	AG	AG	GATCCAGCAGAACATCCAAATGAGCGTCAACTTCCTTGTGTCCCTTCTGAAAAAGAACTGGCAGAATGTGAGGTGCCTGTACATCAAGAGCACCATGGGGAAACCATACAGGTTGTTCTAGGTTGCTGTGCTCCTTGTGAAGTTGATAAGATACCTCGGGTCCTGTGATTTGAGCTTGTCTTAAAACCTAGATCTGTTGAACCCATATCAGTTTTGTGGTTGTCAAGGGGAATGCCAATGAAGTATTTGGTCCTTTATCTAGTGCTTTCCTTAATAGAACTTGTGGAGAAATGCTCTTTGGATTATATAAAATGCAGTTTATTATGGTTTATGTAGTGCATGCTTGACTCTGCGCAATTGAAAATTTACTCAAATGTCAATGAGGAATGTTGTGAGTTC…
DN25979_c0_g1_i1	154	C	T	0	0.5	0	0.5	0.5	0.375	CT	CT	CT	CT	CT	CT	GATCCAGCAGAACATCCAAATGAGCGTCAACTTCCTTGTGTCCCTTCTGAAAAAGAACTGGCAGAATGTGAGGTGCCTGTACATCAAGAGCACCATGGGGAAACCATACAGGTTGTTCTAGGTTGCTGTGCTCCTTGTGAAGTTGATAAGATACCTCGGGTCCTGTGATTTGAGCTTGTCTTAAAACCTAGATCTGTTGAACCCATATCAGTTTTGTGGTTGTCAAGGGGAATGCCAATGAAGTATTTGGTCCTTTATCTAGTGCTTTCCTTAATAGAACTTGTGGAGAAATGCTCTTTGGATTATATAAAATGCAGTTTATTATGGTTTATGTAGTGCATGCTTGACTCTGCGCAATTGAAAATTTACTCAAATGTCAATGAGGAATGTTGTGAGTTC…
DN25979_c0_g1_i1	145	G	T	0	0	0.5	0.5	0.5	0.375	GT	GT	GT	GT	GT	GT	GATCCAGCAGAACATCCAAATGAGCGTCAACTTCCTTGTGTCCCTTCTGAAAAAGAACTGGCAGAATGTGAGGTGCCTGTACATCAAGAGCACCATGGGGAAACCATACAGGTTGTTCTAGGTTGCTGTGCTCCTTGTGAAGTTGATAAGATACCTCGGGTCCTGTGATTTGAGCTTGTCTTAAAACCTAGATCTGTTGAACCCATATCAGTTTTGTGGTTGTCAAGGGGAATGCCAATGAAGTATTTGGTCCTTTATCTAGTGCTTTCCTTAATAGAACTTGTGGAGAAATGCTCTTTGGATTATATAAAATGCAGTTTATTATGGTTTATGTAGTGCATGCTTGACTCTGCGCAATTGAAAATTTACTCAAATGTCAATGAGGAATGTTGTGAGTTC…
DN25988_c0_g1_i1	447	G	A	0.5	0	0.5	0	0.5	0.375	GA	GA	GA	GA	GA	GA	TAAAAGCGAACCCTAAGCCCCTTTCGCTGCTCTTCCACCTCCGCCTCAACTCCCCGCCGCCGCCGCTCCCGCCCCCGCCGCCGTCGCAAGCCGCAGCAATGGCGTCGACGTCGAAGCTGTCGCGTGGCATCAAGAAGGCCTCGCGGTCCCACATGTACCACCGCCGCGGGCTGTGGGCGATCAAGGCCAAGCACGGCGGATCCTTCCCGAAGGCCGAGAAGCCAGCCGCCGCGGCGGAGCCGAAGTTCTACCCTGCCGACGACGTGAAGCCCCGCAAGCCCAGCACCCGCAAGCCGAACCCTACCAAGCTCAGGTCGACCATCACTCCAGGAACCGTGTTGATCCTGCTCGCCGGGAGATTCATGGGGAAGAGAGTCGTGTTCCTCAAGCAGCTCAAAT…
DN25988_c0_g1_i1	440	T	A	0.5	0	0	0.5	0.5	0.375	TA	TA	TA	TA	TA	TA	TAAAAGCGAACCCTAAGCCCCTTTCGCTGCTCTTCCACCTCCGCCTCAACTCCCCGCCGCCGCCGCTCCCGCCCCCGCCGCCGTCGCAAGCCGCAGCAATGGCGTCGACGTCGAAGCTGTCGCGTGGCATCAAGAAGGCCTCGCGGTCCCACATGTACCACCGCCGCGGGCTGTGGGCGATCAAGGCCAAGCACGGCGGATCCTTCCCGAAGGCCGAGAAGCCAGCCGCCGCGGCGGAGCCGAAGTTCTACCCTGCCGACGACGTGAAGCCCCGCAAGCCCAGCACCCGCAAGCCGAACCCTACCAAGCTCAGGTCGACCATCACTCCAGGAACCGTGTTGATCCTGCTCGCCGGGAGATTCATGGGGAAGAGAGTCGTGTTCCTCAAGCAGCTCAAAT…
DN25988_c0_g1_i3	227	C	T	0	0.5	0	0.5	0.5	0.375	CT	CT	CT	CT	CT	CT	TAAAAGCGAACCCTAAGCCCCTTTCGCTGCTCTTCCACCTCCGCCTCAACTCCCCGCCGCCGCCGCTCCCGCCCCCGCCGCCGTCGCAAGCCGCAGCAATGGCGTCGACGTCGAAGCTGTCGCGTGGCATCAAGAAGGCCTCGCGGTCCCACATGTACCACCGCCGCGGGCTGTGGGCGATCAAGGCCAAGCACGGCGGATCCTTCCCGAAGGCCGAGAAGCCAGCCGCCGCGGCGGAGCCGAAGTTCTACCCTGCCGACGACGTGAAGCCCCGCAAGCCCAGCACCCGCAAGCCGAACCCTACCAAGCTCAGGTCGACCATCACTCCAGGAACCGTGTTGATCCTGCTCGCCGGGAGATTCATGGGGAAGAGAGTCGTGTTCCTCAAGCAGCTCAAAT…
DN26001_c0_g1_i1	515	C	T	0	0.5	0	0.5	0.5	0.375	CT	CT	CT	CT	CT	CT	GGAGAGGAAGGCTTTTCCACAAGACGAGACCAAGCTCGATATAATATAAGCCCACCGCCACCGGTCCACCAGATCAGTTCCTCCCTACAAAGCAAACTCGAACAGCCCAACCAAGCAAGTCGCGACGAGAGGAGAAGAGAACTGAATCGGCGGCGATGGCGACGGTGGCGATGGATGTCTCGCAGCCCGCGGCGCTGCCAGCGGCCGGCGATGAGCCGATGGAGGCTGCGGCGGCGACGGGGAGAGGCGGAGGAGAGGGGCTGCGGAGGTACTACCAGCAGCACGTCCACGACCTGGAGCTCGCAATCCGGCAGAAGACTGAAGACCTCAGCCGCCTTGAGGCCGGGCGCAACGACCTCAACGCCCGAGTTAAAATGCACCGGGAGGAGTTGCAGCTGC…
DN26049_c0_g1_i1	513	T	C	0	0.916667	0	0.0833333	0.0833333	0.141107	CC	CC	CC	TC	CC	CC	TAGTTCTGGGTTTGTCCCAAGGGTTTTTTTTTTTTTTTTTTAAACAAAAATGCCTCACGCCAATCCCATTTGCTGATTTCCACCAAGCAGAGTAATAAACGACATCAAGCATGCTGCTATTCACCACAAAATGACCAAATCAATTCAAACATGTCGAGTTTAAGAAAGTTATAAGACAACACAGTCATTACACCTTATTCATCGGGATCCCTCGCAGCAGTTCAGCATCCCAAAATGCTCCATCAGATCCAAACTAAAACAGTACGGACACAAACCAAACGGAGACCCTTCTCCCGCAGCTAGGCCCGAGAGCTCCACGTCCGCTAGAGGCGCACCGCTCAGAGGAACTTCCTGTATGGCCGGCCGGCATCCTCGTCCTGCATATGGAATTCGCGGACG…
DN26049_c0_g1_i1	162	A	C	0.5	0.5	0	0	0.5	0.375	AC	AC	AC	AC	AC	AC	TAGTTCTGGGTTTGTCCCAAGGGTTTTTTTTTTTTTTTTTTAAACAAAAATGCCTCACGCCAATCCCATTTGCTGATTTCCACCAAGCAGAGTAATAAACGACATCAAGCATGCTGCTATTCACCACAAAATGACCAAATCAATTCAAACATGTCGAGTTTAAGAAAGTTATAAGACAACACAGTCATTACACCTTATTCATCGGGATCCCTCGCAGCAGTTCAGCATCCCAAAATGCTCCATCAGATCCAAACTAAAACAGTACGGACACAAACCAAACGGAGACCCTTCTCCCGCAGCTAGGCCCGAGAGCTCCACGTCCGCTAGAGGCGCACCGCTCAGAGGAACTTCCTGTATGGCCGGCCGGCATCCTCGTCCTGCATATGGAATTCGCGGACG…
DN26109_c0_g1_i1	356	A	T	0.5	0	0	0.5	0.5	0.375	AT	AT	AT	AT	AT	AT	ATTTCAATATGCTTGCAATATTTTCACAACAAACAAAGGCAGAGGCGCTGTATTTCATCAAGAAAATAGAATTACATAATACAAGCCCGGACATCCCGGGACTAAACGGGGAAGAAGAATATTAATTGATGTACAGCGGAAAGGAGAGTACAAGGACAAGATACATCAAGCAAAAAACGCACACGTTTCACCACTTTCTTGAAACATGACATCCTCACTGTAATTATTCATAAACGTACATAGTCCCCATCAAAATTACTGAACATACACAAGTCCAACGATTTACACTCACAAGTCATTTATTTTTAACTTTTTCGGTGATATATCTAACTTTCTAAAGAGCAGGGAACAAGCAAATCACAGGACAAATGATTTGTGCTTGCAGTGTTATCCTGTACT…
DN26109_c0_g1_i1	456	A	C	0.5	0.5	0	0	0.5	0.375	AC	AC	AC	AC	AC	AC	ATTTCAATATGCTTGCAATATTTTCACAACAAACAAAGGCAGAGGCGCTGTATTTCATCAAGAAAATAGAATTACATAATACAAGCCCGGACATCCCGGGACTAAACGGGGAAGAAGAATATTAATTGATGTACAGCGGAAAGGAGAGTACAAGGACAAGATACATCAAGCAAAAAACGCACACGTTTCACCACTTTCTTGAAACATGACATCCTCACTGTAATTATTCATAAACGTACATAGTCCCCATCAAAATTACTGAACATACACAAGTCCAACGATTTACACTCACAAGTCATTTATTTTTAACTTTTTCGGTGATATATCTAACTTTCTAAAGAGCAGGGAACAAGCAAATCACAGGACAAATGATTTGTGCTTGCAGTGTTATCCTGTACT…
DN26109_c0_g1_i1	358	T	A	0.5	0	0	0.5	0.5	0.375	TA	TA	TA	TA	TA	TA	ATTTCAATATGCTTGCAATATTTTCACAACAAACAAAGGCAGAGGCGCTGTATTTCATCAAGAAAATAGAATTACATAATACAAGCCCGGACATCCCGGGACTAAACGGGGAAGAAGAATATTAATTGATGTACAGCGGAAAGGAGAGTACAAGGACAAGATACATCAAGCAAAAAACGCACACGTTTCACCACTTTCTTGAAACATGACATCCTCACTGTAATTATTCATAAACGTACATAGTCCCCATCAAAATTACTGAACATACACAAGTCCAACGATTTACACTCACAAGTCATTTATTTTTAACTTTTTCGGTGATATATCTAACTTTCTAAAGAGCAGGGAACAAGCAAATCACAGGACAAATGATTTGTGCTTGCAGTGTTATCCTGTACT…
DN26109_c0_g1_i2	336	A	T	0.5	0	0	0.5	0.5	0.375	AT	AT	AT	AT	AT	AT	ATTTCAATATGCTTGCAATATTTTCACAACAAACAAAGGCAGAGGCTGTATTTCATCAAGAAAATAAAATTACATAGTACAAGCCCGGACATCCAGGGACTAAACGGGAAAGGAGAATATTAATTGATGTACAAGGACAAGATACATCAAGCAAAAAACGCACACGTTTCACCTTCATGAAACATGACATCCTCACTGTAATTATTCATAAACGTACATAGTCCCCATCAAAATTACTGAACATACACAAGTCCAACGATTTACACTCACAAGTCATTTATTTTTAACTTTTTCGGTGATATATCTAACTTTCTAAAGAGCAGGGAACAAGCATAACACAGGACAAATGATTTGTGCTTGCAGTGTTATCCTGTACTCTGGAATAAATTCCTCCCTGCC…
DN26109_c0_g1_i2	434	A	C	0.5	0.5	0	0	0.5	0.375	AC	AC	AC	AC	AC	AC	ATTTCAATATGCTTGCAATATTTTCACAACAAACAAAGGCAGAGGCTGTATTTCATCAAGAAAATAAAATTACATAGTACAAGCCCGGACATCCAGGGACTAAACGGGAAAGGAGAATATTAATTGATGTACAAGGACAAGATACATCAAGCAAAAAACGCACACGTTTCACCTTCATGAAACATGACATCCTCACTGTAATTATTCATAAACGTACATAGTCCCCATCAAAATTACTGAACATACACAAGTCCAACGATTTACACTCACAAGTCATTTATTTTTAACTTTTTCGGTGATATATCTAACTTTCTAAAGAGCAGGGAACAAGCATAACACAGGACAAATGATTTGTGCTTGCAGTGTTATCCTGTACTCTGGAATAAATTCCTCCCTGCC…
DN26109_c0_g1_i2	334	T	A	0.5	0	0	0.5	0.5	0.375	TA	TA	TA	TA	TA	TA	ATTTCAATATGCTTGCAATATTTTCACAACAAACAAAGGCAGAGGCTGTATTTCATCAAGAAAATAAAATTACATAGTACAAGCCCGGACATCCAGGGACTAAACGGGAAAGGAGAATATTAATTGATGTACAAGGACAAGATACATCAAGCAAAAAACGCACACGTTTCACCTTCATGAAACATGACATCCTCACTGTAATTATTCATAAACGTACATAGTCCCCATCAAAATTACTGAACATACACAAGTCCAACGATTTACACTCACAAGTCATTTATTTTTAACTTTTTCGGTGATATATCTAACTTTCTAAAGAGCAGGGAACAAGCATAACACAGGACAAATGATTTGTGCTTGCAGTGTTATCCTGTACTCTGGAATAAATTCCTCCCTGCC…
DN26156_c0_g2_i1	335	C	T	0	0.5	0	0.5	0.5	0.375	CT	CT	CT	CT	CT	CT	TTCTCAACCTCACAACGGCAGCTCCAATCGCCGTCGTCCTTGGCTCGCTTCTTTTTCCCTAAAAGATTCTTCACTTCTTCCCTGCAACAAAAGACTAGTGCTACAAATACGTCCACGTAACACATCCATCTCTCAGTAGTCCTAACACTAGAACTATCCTGCTGTCCTCCAGACACATCCCGGAGCCGCCGCAGATGGCATCGACGATCATGGCCGCCGCCACCTCCCGCGTCGTCGCCGGGAAGACGCCGTTCCTCGGCCAGGGCCGCACCGCCGGCAATGCCGCCCCCCTCCGCGACGTCGCCGCCGCCGCCGGTGGCCGGATCACCATGGGCAACGACCTGTGGTACGGGCCGGACCGCGTCAAGTACCTGGGCCCGTTCTCGGCCCAGACGCCGT…
DN26156_c0_g2_i1	483	C	A	0.5	0.5	0	0	0.5	0.375	CA	CA	CA	CA	CA	CA	TTCTCAACCTCACAACGGCAGCTCCAATCGCCGTCGTCCTTGGCTCGCTTCTTTTTCCCTAAAAGATTCTTCACTTCTTCCCTGCAACAAAAGACTAGTGCTACAAATACGTCCACGTAACACATCCATCTCTCAGTAGTCCTAACACTAGAACTATCCTGCTGTCCTCCAGACACATCCCGGAGCCGCCGCAGATGGCATCGACGATCATGGCCGCCGCCACCTCCCGCGTCGTCGCCGGGAAGACGCCGTTCCTCGGCCAGGGCCGCACCGCCGGCAATGCCGCCCCCCTCCGCGACGTCGCCGCCGCCGCCGGTGGCCGGATCACCATGGGCAACGACCTGTGGTACGGGCCGGACCGCGTCAAGTACCTGGGCCCGTTCTCGGCCCAGACGCCGT…
DN26156_c0_g2_i1	458	G	C	0	0.5	0.5	0	0.5	0.375	GC	GC	GC	GC	GC	GC	TTCTCAACCTCACAACGGCAGCTCCAATCGCCGTCGTCCTTGGCTCGCTTCTTTTTCCCTAAAAGATTCTTCACTTCTTCCCTGCAACAAAAGACTAGTGCTACAAATACGTCCACGTAACACATCCATCTCTCAGTAGTCCTAACACTAGAACTATCCTGCTGTCCTCCAGACACATCCCGGAGCCGCCGCAGATGGCATCGACGATCATGGCCGCCGCCACCTCCCGCGTCGTCGCCGGGAAGACGCCGTTCCTCGGCCAGGGCCGCACCGCCGGCAATGCCGCCCCCCTCCGCGACGTCGCCGCCGCCGCCGGTGGCCGGATCACCATGGGCAACGACCTGTGGTACGGGCCGGACCGCGTCAAGTACCTGGGCCCGTTCTCGGCCCAGACGCCGT…
DN26156_c0_g2_i2	396	G	C	0	0.666667	0.333333	0	0.333333	0.345679	GC	CC	CC	GC	GC	GC	TGGGGTGTTTTTTTTTTTTTTTTAATAAAACGTTGCGAGACCTTGTAGCTGCTATAGGCCTATAATAAACAGATTTCCTATGTACCCTGCAAGATTCAAGAATTAACGTATTTTTACGCGGAGCCGCCGCAGATGGCATCGACGATCATGGCCGCCGCCACCTCCCGCGTCGTCGCCGCCAAGACGCCGTTCCTCGGCCAGGGCCGCACCGCCGGCAATGCCGCCCCCCTCCGCGACGTCGCCGCCGCCGCCGGTGGCCGGATCACCATGGGCAACGACCTGTGGTACGGGCCGGACCGCGTCAAGTACCTGGGCCCGTTCTCGGCCCAGACGCCGTCGTACCTCACCGGCGAGTTCCCCGGCGACTACGGGTGGGACACGGCGGGCCTGTCCGCGGAC…
DN26156_c0_g2_i2	273	C	T	0	0.5	0	0.5	0.5	0.375	CT	CT	CT	CT	CT	CT	TGGGGTGTTTTTTTTTTTTTTTTAATAAAACGTTGCGAGACCTTGTAGCTGCTATAGGCCTATAATAAACAGATTTCCTATGTACCCTGCAAGATTCAAGAATTAACGTATTTTTACGCGGAGCCGCCGCAGATGGCATCGACGATCATGGCCGCCGCCACCTCCCGCGTCGTCGCCGCCAAGACGCCGTTCCTCGGCCAGGGCCGCACCGCCGGCAATGCCGCCCCCCTCCGCGACGTCGCCGCCGCCGCCGGTGGCCGGATCACCATGGGCAACGACCTGTGGTACGGGCCGGACCGCGTCAAGTACCTGGGCCCGTTCTCGGCCCAGACGCCGTCGTACCTCACCGGCGAGTTCCCCGGCGACTACGGGTGGGACACGGCGGGCCTGTCCGCGGAC…
DN26188_c0_g2_i1	136	A	G	0.5	0	0.5	0	0.5	0.375	AG	AG	AG	AG	AG	AG	GCCTGTCGCAAAGAAAAGCAACACAATACCTATAAAGGCAACTGTCTATTCAGTTGCAGATCTACAGATGGCAACAGATAGCTTCAACTTTGACAACCTTGTTGGAGAGGGTACTTTTGGGCGTGTTTACAGGGCACAGTTCAACGATGGAAAGGTTCTTGCTATAAAAAAACTAGACAGTACTGTGATGCCATTCCAATCATCTGATGACTTTGCTGAACTGATCTCAAACATTTCAAAGTTGCACCATCCAAATCTCAATGAGCTTGTGGGCTATTGCATGGAACATGGGCAACACTTGCTTGTGTACGATTTCCACAGAAACGGGTCACTTCATGACCTACTCCACCT
DN26210_c0_g1_i1	194	A	T	0.5	0	0	0.5	0.5	0.375	AT	AT	AT	AT	AT	AT	GCACACCATACATCATTAGACCTCCAATACGGTCTGCACGCTCAAACACAGTAACAAAATGGCCCATTTTGTTCAGTTGATCTGCAGCAGCCAAACCAGCGGGTCCACTGCCAACGATAGCCACCTTCTTTCCTGTTCTTTGAGGAGGCGGTCGCGGTACCATCCAACCTTCTTCAAAACCTTTGTCTATAATAGCACATTCTATGCTTTTGATAGACACTGGATTTTCAATAATGCCAAGAACACATGATCCCTCACATGGAGCAGGGCAAACTCGTCCAGTAAATTCAGGAAAGTTGTTTGTCTCCAGTAGACGATCCAATGCTTCACGCCACCTATTCTGATGAACTAATTCATTGAACTCTGGGATTTTATTTCCAAGAGGACAGCCAGCTCCTG…
DN26210_c0_g1_i1	155	C	T	0	0.5	0	0.5	0.5	0.375	CT	CT	CT	CT	CT	CT	GCACACCATACATCATTAGACCTCCAATACGGTCTGCACGCTCAAACACAGTAACAAAATGGCCCATTTTGTTCAGTTGATCTGCAGCAGCCAAACCAGCGGGTCCACTGCCAACGATAGCCACCTTCTTTCCTGTTCTTTGAGGAGGCGGTCGCGGTACCATCCAACCTTCTTCAAAACCTTTGTCTATAATAGCACATTCTATGCTTTTGATAGACACTGGATTTTCAATAATGCCAAGAACACATGATCCCTCACATGGAGCAGGGCAAACTCGTCCAGTAAATTCAGGAAAGTTGTTTGTCTCCAGTAGACGATCCAATGCTTCACGCCACCTATTCTGATGAACTAATTCATTGAACTCTGGGATTTTATTTCCAAGAGGACAGCCAGCTCCTG…
DN26210_c0_g1_i1	308	C	T	0	0.5	0	0.5	0.5	0.375	CT	CT	CT	CT	CT	CT	GCACACCATACATCATTAGACCTCCAATACGGTCTGCACGCTCAAACACAGTAACAAAATGGCCCATTTTGTTCAGTTGATCTGCAGCAGCCAAACCAGCGGGTCCACTGCCAACGATAGCCACCTTCTTTCCTGTTCTTTGAGGAGGCGGTCGCGGTACCATCCAACCTTCTTCAAAACCTTTGTCTATAATAGCACATTCTATGCTTTTGATAGACACTGGATTTTCAATAATGCCAAGAACACATGATCCCTCACATGGAGCAGGGCAAACTCGTCCAGTAAATTCAGGAAAGTTGTTTGTCTCCAGTAGACGATCCAATGCTTCACGCCACCTATTCTGATGAACTAATTCATTGAACTCTGGGATTTTATTTCCAAGAGGACAGCCAGCTCCTG…
DN26210_c0_g1_i1	101	G	A	0.5	0	0.5	0	0.5	0.375	GA	GA	GA	GA	GA	GA	GCACACCATACATCATTAGACCTCCAATACGGTCTGCACGCTCAAACACAGTAACAAAATGGCCCATTTTGTTCAGTTGATCTGCAGCAGCCAAACCAGCGGGTCCACTGCCAACGATAGCCACCTTCTTTCCTGTTCTTTGAGGAGGCGGTCGCGGTACCATCCAACCTTCTTCAAAACCTTTGTCTATAATAGCACATTCTATGCTTTTGATAGACACTGGATTTTCAATAATGCCAAGAACACATGATCCCTCACATGGAGCAGGGCAAACTCGTCCAGTAAATTCAGGAAAGTTGTTTGTCTCCAGTAGACGATCCAATGCTTCACGCCACCTATTCTGATGAACTAATTCATTGAACTCTGGGATTTTATTTCCAAGAGGACAGCCAGCTCCTG…
DN26210_c0_g1_i1	299	G	A	0.5	0	0.5	0	0.5	0.375	GA	GA	GA	GA	GA	GA	GCACACCATACATCATTAGACCTCCAATACGGTCTGCACGCTCAAACACAGTAACAAAATGGCCCATTTTGTTCAGTTGATCTGCAGCAGCCAAACCAGCGGGTCCACTGCCAACGATAGCCACCTTCTTTCCTGTTCTTTGAGGAGGCGGTCGCGGTACCATCCAACCTTCTTCAAAACCTTTGTCTATAATAGCACATTCTATGCTTTTGATAGACACTGGATTTTCAATAATGCCAAGAACACATGATCCCTCACATGGAGCAGGGCAAACTCGTCCAGTAAATTCAGGAAAGTTGTTTGTCTCCAGTAGACGATCCAATGCTTCACGCCACCTATTCTGATGAACTAATTCATTGAACTCTGGGATTTTATTTCCAAGAGGACAGCCAGCTCCTG…
DN26210_c0_g1_i1	221	T	C	0	0.5	0	0.5	0.5	0.375	TC	TC	TC	TC	TC	TC	GCACACCATACATCATTAGACCTCCAATACGGTCTGCACGCTCAAACACAGTAACAAAATGGCCCATTTTGTTCAGTTGATCTGCAGCAGCCAAACCAGCGGGTCCACTGCCAACGATAGCCACCTTCTTTCCTGTTCTTTGAGGAGGCGGTCGCGGTACCATCCAACCTTCTTCAAAACCTTTGTCTATAATAGCACATTCTATGCTTTTGATAGACACTGGATTTTCAATAATGCCAAGAACACATGATCCCTCACATGGAGCAGGGCAAACTCGTCCAGTAAATTCAGGAAAGTTGTTTGTCTCCAGTAGACGATCCAATGCTTCACGCCACCTATTCTGATGAACTAATTCATTGAACTCTGGGATTTTATTTCCAAGAGGACAGCCAGCTCCTG…
DN26250_c0_g1_i1	153	A	C	0.5	0.5	0	0	0.5	0.375	AC	AC	AC	AC	AC	AC	TTAGACGGAACCCAGGCACAATATAACTATATCAACGCAGTGCAACAAGACAGATGAGATTTCAACATATATGATATGACCAACAAAGGCAGCATACATAATTCTCTACCCCCAAAAACAATTTATAGAGCTACTATCAGCTATAACAGTTAAAACCGATCAAGCCAACCAAGTTCCACAACACGAGCGTTGTCACAGAGCAACAAAATACTAGTACAAAGGTAGCATGCAGATAACTGGAGCAACCACAGATACAAGTGGCCAAAATAAGGACTGTCTGCAGAACACAAACATACTCTCCCTCTCCCTCCATGAAAAAAAAAACCCACCACACATAGGACTACACCAAAGGGAAGCGGAACTTAGAAGCACTTCCTGTGAACAATTGCTGGGCCAGAC…
DN26250_c0_g1_i1	188	C	T	0	0.5	0	0.5	0.5	0.375	CT	CT	CT	CT	CT	CT	TTAGACGGAACCCAGGCACAATATAACTATATCAACGCAGTGCAACAAGACAGATGAGATTTCAACATATATGATATGACCAACAAAGGCAGCATACATAATTCTCTACCCCCAAAAACAATTTATAGAGCTACTATCAGCTATAACAGTTAAAACCGATCAAGCCAACCAAGTTCCACAACACGAGCGTTGTCACAGAGCAACAAAATACTAGTACAAAGGTAGCATGCAGATAACTGGAGCAACCACAGATACAAGTGGCCAAAATAAGGACTGTCTGCAGAACACAAACATACTCTCCCTCTCCCTCCATGAAAAAAAAAACCCACCACACATAGGACTACACCAAAGGGAAGCGGAACTTAGAAGCACTTCCTGTGAACAATTGCTGGGCCAGAC…
DN26329_c0_g1_i2	322	C	A	0.5	0.5	0	0	0.5	0.375	CA	CA	CA	CA	CA	CA	TTCTGTTGCTGGGAGGATTGTTGAATGCTCTTGGAATAGCCACAATCCCCAAAGGCGCGCTCCTCCAAAGCTCACTCCCTCCACGAACCAGAGATAATCCACCATGCCGCCGCCGCCCACCGCCGCCGTTTCCTCCATCCTACTGCCGACGTCACCACCGTCCGTATCCTTCCACCCGGCTCTCTCGTCCGCGACCAGCAGGCGCCCAGAGGCCGCAGCAGCACTCCGCCTCGTCGTCGCGACGCGGGCCTCCGCCTCGGGCGCGCGCGGCGGCGACGGGGGAGCCGAGACGGTGTTCTTCGACGGCGGCGCGCACTACGGCGACCTGGCGGCGAACCTTCTGCTGGGGCTGACCCTGCTGTGGCTGCCGCTGACGCTGGCGGCCGTGTCCCGCGCCTT…
DN26394_c0_g1_i1	511	C	T	0	0.166667	0	0.833333	0.166667	0.239198	TT	TT	TT	TT	CT	CT	AATTTGGCAAGTTGCTTGGCTCTCCTCGATTAGTCCTCCAAACTCTTCATAACTCATAACAGCCCGTCAGAAGTCAGAACCCCCCGTTTGTTAACGATGGCGTCATCTTCCATCGTCTCCCTCGTCTCGGCCACGGCTCTACCCGCCGGCGCCGTCAACGGCACGCGGCAACCGCCGTCCTCCTCCGTCCGCCTGTGGTGCCACGACCGAGCGCGCCGTCAGCAGCGGTTGGTGGCCGCGGCGGTGAAGCGGCGGTACAAGGGGACGGCGAGGAAGGAGGCGGCGCTGGCGGAGCTGATCGAGCGGAAGGTGGCGGAGGCCATGGAGGCGTGCGACGGGCATGAGAAGGACGACGGGTGCCGCGTGGCGTGGGACGAGGTGGAGGAGGTGAGCCAGGCC…
DN26433_c0_g1_i1	244	A	G	0.333333	0	0.666667	0	0.333333	0.345679	AG	AG	GG	AG	GG	AG	GCTCACCACCGGCTGGAGCACGTTCGTCAACAGCAAGAAGCTCGTCGCCGGCGACTCCATCGTCTTCCTCCGCGGCGCCGCGGGGGACCTCCACGTGGGCATCCGGCGCGCCAAGCGCGGCACCGGTTTCTGCGGCGGCGGTGAGGAGGGCCCGGTCATGGCCGGGTGGGACCCGTACGCCGGCGTGGTGATGCGGGGGAGCAGTAATGTGGCCGCCCCGTGCGGGAGTAAGAAGGCGCGGGCAAAGGTGCGGCCGGAGGACGTGGCGGAGGCGGCGCGGATGGCGGGCGCCGGGCGGGAGTTCGAGGTGACGTACTACCCGCGCGCGAGCACGCCGGAGTTCTGCGTGCGCGCGGCGGCGGTCCGGGCCGCGGCGAGGGTGCAGTGGGGCCCCGGGAT…
DN26467_c0_g1_i1	504	A	G	0.333333	0	0.666667	0	0.333333	0.345679	AG	AG	GG	AG	GG	AG	AGCAAGGAGATCACTGCCTTGGCTCCTAGCAGCATGAAGATCAAGGTGGTTGCTCCTCCTGAGAGGAAGTACAGTGTCTGGATTGGAGGATCCATCTTGGCATCCCTCAGCACATTCCAGCAGATGTGGATTGCGAAGGCTGAGTACGACGAGTCTGGCCCGTCCATTGTGCACAGGAAATGCTTCTAATTCATTGGGCCCAAGCCTGCAGGCAGGCTGCAGCAAGCCAAGAGGAGCCAATATCGCGACCCTCCAGCCCTGTTTCTTTCTCTTCTTTTATTGCCGTTTCTTCATTAGCGTGGACAAAGTTTTCGGCCGATCTGTCTGTTATCGTTTTCTTCTATTCAAGACTGTAATCCCTATCTATTGCTACCTGTGCTTCTCACTTGTGATTTTGGA…
DN26508_c0_g1_i1	325	G	C	0	0.916667	0.0833333	0	0.0833333	0.141107	CC	CC	GC	CC	CC	CC	GACGAACTCCAGAAAACTGAGAAGAACCAAGGGTTCGACTGCCAAATTCCATCCCTGTGTGAGTGTGAACGCTCTCCTCCCCCTCGGCTCCTCAGATTCTCCTCGGACCCGGCCCCAGAGACCAGAGTCGACTTCAAGCTCCAATTTCCCAAGCAAGCCTCCCCTTTCCCCCTGAATCCGGCTCTCCACCGCCGCCGCCATGGCCCAACGCCTCCTCCTGCCCCTGGCCGTCGCCGCCGCGTCCCTTCTCGCTGCGGACGCGCGGCCGTGCCACACCTTCTTTGTCTCCTTCCCGGCGGAACCCAACCCCATCGGCGACGGCGCGGTCCACCACCACCGCCTCGTCCCGCGCGTCGCCACGGTCGTCGCCGTCTTCCGCGTCCGCCGCCTCGGCCCGCA…
DN26508_c0_g1_i2	325	G	C	0	0.916667	0.0833333	0	0.0833333	0.141107	CC	CC	GC	CC	CC	CC	GACGAACTCCAGAAAACTGAGAAGAACCAAGGGTTCGACTGCCAAATTCCATCCCTGTGTGAGTGTGAACGCTCTCCTCCCCCTCGGCTCCTCAGATTCTCCTCGGACCCGGCCCCAGAGACCAGAGTCGACTTCAAGCTCCAATTTCCCAAGCAAGCCTCCCCTTTCCCCCTGAATCCGGCTCTCCACCGCCGCCGCCATGGCCCAACGCCTCCTCCTGCCCCTGGCCGTCGCCGCCGCGTCCCTTCTCGCTGCGGACGCGCGGCCGTGCCACACCTTCTTTGTCTCCTTCCCGGCGGAACCCAACCCCATCGGCGACGGCGCGGTCCACCACCACCGCCTCGTCCCGCGCGTCGCCACGGTCGTCGCCGTCTTCCGCGTCCGCCGCCTCGGCCCGCA…
DN26517_c0_g1_i1	7	A	C	0.0833333	0.916667	0	0	0.0833333	0.141107	CC	CC	AC	CC	CC	CC	GCTTGCATATGTGGCACTTGACTATGAGCAAGAGCTGGAGACTGCCAAGAGCAGCTCCTCTGTGGAGAAGAACTATGAGCTGCCTGATGGCCAGGTGATCACCATCGGGGCAGAGAGGTTCAGATGCCCTGAGGTCCTCTTCCAGCCTTCTTTCATTGGTATGGAAGCACCTGGAATCCATGAGACCACCTACAATTCCATCATGAAGTGTGATGTGGATATTAGGAAGGATCTCTATGGTAACATTGTGCTCAGTGGTGGCTCAACCATGTTCCCTGGTATCGCTGACCGTATGAGCAAAGAGATCACTGCTCTTGCTCCTAGTAGCATGAAGATCAAGGTGGTGGCGCCCCCTGAGAGGAAATACAGTGTCTGGATTGGAGGGTCCATCCTTGCCTC…
DN26517_c0_g1_i1	283	C	T	0	0.5	0	0.5	0.5	0.375	CT	CT	CT	CT	CT	CT	GCTTGCATATGTGGCACTTGACTATGAGCAAGAGCTGGAGACTGCCAAGAGCAGCTCCTCTGTGGAGAAGAACTATGAGCTGCCTGATGGCCAGGTGATCACCATCGGGGCAGAGAGGTTCAGATGCCCTGAGGTCCTCTTCCAGCCTTCTTTCATTGGTATGGAAGCACCTGGAATCCATGAGACCACCTACAATTCCATCATGAAGTGTGATGTGGATATTAGGAAGGATCTCTATGGTAACATTGTGCTCAGTGGTGGCTCAACCATGTTCCCTGGTATCGCTGACCGTATGAGCAAAGAGATCACTGCTCTTGCTCCTAGTAGCATGAAGATCAAGGTGGTGGCGCCCCCTGAGAGGAAATACAGTGTCTGGATTGGAGGGTCCATCCTTGCCTC…
DN26535_c0_g2_i1	53	T	C	0	0.583333	0	0.416667	0.416667	0.367959	TC	TC	TC	TC	CC	TC	AGCAGATCAAGAAGATGGAGGTGTCTCAGCACTCCAAGTACTTCTGTGAGTTTTGTGGGAAGTTTGCTGTGAAGAGGAAAGCGGTTGGAATTTGGGGATGCAAGGACTGCGGGAAGGTCAAGGCTGGTGGTGCTTATACCATGAACACTGCTAGTGCGGTCACTGTCAGGAGCACAATCCGGCGTTTGAGGGAGCAGACTGAGGCGTGATTGGAGCTCTTTTCATCAGGAGTCCCATAGTTTATCTTGTCAAGTGTAGGGAAATCACTATCTTGTGGACTATCTGGCCGACGAATGGTCCAGTATTTTTGTCTTATCCTTCAGGATCTCTAAAAGTTTGGTGCTAAATTTGTACCTGGTTGCCATCGCAAAATTGACCAGTGATCTAGTGATCCTGTGA…
DN26557_c0_g2_i1	193	G	A	0.5	0	0.5	0	0.5	0.375	GA	GA	GA	GA	GA	GA	CTCCACCACCATGGGCTTGGTGGGAATCATCTTCACCATACCAGCATCACCGTTCTTTAGGAACTTAGGCTCCTTCTCAAGCTCCTTACCAGATCGCCTGTCAATCTTGGTCAGCAGCTCAGCAAACTTAACAGCAATGTGGGAGGTGTGGCAGTCCAGAACTGGGGCATAACCATTGCCAATCTGTCCAGGGTGGTTCATGATGATGACCTGGGAGGTGAAGCTGGCAG
DN26652_c0_g1_i1	562	C	G	0	0.25	0.75	0	0.25	0.304688	CG	GG	CG	GG	CG	GG	GTGACTGAAAGGGATCGGAGAAGTGAGAAGCATTCGCCGAAGCTATGATTGCGAGACAAGATCATATATGGTCCCTTATTTTGCAAATAATTTCTTCCCCGATCCATCGATCGGCATCAAGGGCCCTAATTTTATGACCCCAGGGCCACACGAGTGGTCACGTTTCCCTCTTCTCACAGATATTTGAGCTGATCCCTGGGCGTTTAAATCCGTACTATTATCTCTTATTGCATTCCCCACCGAAGGACGGACAAACAGCAGCCTCGAGTTCCACCATGGCCACTGAGTCCGGCGCCGACGAGGTGGCTATCGATGCCCCCACGTACTTCCGCATCTTCAAGAATGGAAGGATCGAGCGCCTCCACCTTCCTCCATCCCTTCCTGCCGGCCTCGACGAAG…
DN26657_c0_g1_i1	559	A	G	0.416667	0	0.583333	0	0.416667	0.367959	AG	AG	GG	AG	AG	AG	GGAAGTGCCAAATCCAAATCTAGCACTTCGTTTAAGTGTCATATTACGATCATTCTCCAACGTTTTCATCATAAATTGCAAGATAAGGAATGGAAATCGTTTTGCTGGGAGGTTACGCGCCAAACACGAACTCTCTAGGCCACCCTGCTTAGCGTCACCAAAATGGCAATTTCATCCATGAAATGTTTATCTCGCAACTATAAAAAGGGCAGGCAGAGCATAATGCAGAACTCGAGTTTATCAGTTATCATGTCCTTGCTGATCTCTACTGATCTACAGTACACACCACAACAGAACTTGTAACGCAGGGAACAATACCTGATTTTTATAGCTGATAAAACAAGAAAGGTAATCTGCTTATTCGAAAACAGATCAAATCCCCAGTGTACATATAAAAAA…
DN26657_c0_g1_i1	577	G	A	0.5	0	0.5	0	0.5	0.375	GA	GA	GA	GA	GA	GA	GGAAGTGCCAAATCCAAATCTAGCACTTCGTTTAAGTGTCATATTACGATCATTCTCCAACGTTTTCATCATAAATTGCAAGATAAGGAATGGAAATCGTTTTGCTGGGAGGTTACGCGCCAAACACGAACTCTCTAGGCCACCCTGCTTAGCGTCACCAAAATGGCAATTTCATCCATGAAATGTTTATCTCGCAACTATAAAAAGGGCAGGCAGAGCATAATGCAGAACTCGAGTTTATCAGTTATCATGTCCTTGCTGATCTCTACTGATCTACAGTACACACCACAACAGAACTTGTAACGCAGGGAACAATACCTGATTTTTATAGCTGATAAAACAAGAAAGGTAATCTGCTTATTCGAAAACAGATCAAATCCCCAGTGTACATATAAAAAA…
DN26737_c0_g1_i1	428	A	G	0.5	0	0.5	0	0.5	0.375	AG	AG	AG	AG	AG	AG	AAAAGGACATGCAGGCGCTCGACGCGGATGGAAACAAGCTATGGTTCGTCACAAATAACCCAAACTCATTCAATGGTTGAAGTCAGAATACTGTTGGCCGAATTGTGTTCCGTTGATAGCCTAATACATGTCACAAAAGATGGCATCATATACAAATTTTACATAACAGGACTCAGATGCATTACATAGATTAAACTTAGCATGAGTAGCATAAAAAGCTATAAACGCTCCTAATTAGCTGTCCACATGTGAAGCACAATGCGAACAGTTCCATTGGCAAGCACCACACTCACGGACGCTTGGGTGGCACATACATCACGTTGTTCTCTTGGCAGATCCCCTGATACTCCTCTGGGAGCTCCTCTGAGACAGCTAGTGTATAGCAACCAGGAATGAACC…
DN26737_c0_g1_i1	500	T	C	0	0.5	0	0.5	0.5	0.375	TC	TC	TC	TC	TC	TC	AAAAGGACATGCAGGCGCTCGACGCGGATGGAAACAAGCTATGGTTCGTCACAAATAACCCAAACTCATTCAATGGTTGAAGTCAGAATACTGTTGGCCGAATTGTGTTCCGTTGATAGCCTAATACATGTCACAAAAGATGGCATCATATACAAATTTTACATAACAGGACTCAGATGCATTACATAGATTAAACTTAGCATGAGTAGCATAAAAAGCTATAAACGCTCCTAATTAGCTGTCCACATGTGAAGCACAATGCGAACAGTTCCATTGGCAAGCACCACACTCACGGACGCTTGGGTGGCACATACATCACGTTGTTCTCTTGGCAGATCCCCTGATACTCCTCTGGGAGCTCCTCTGAGACAGCTAGTGTATAGCAACCAGGAATGAACC…
DN26738_c0_g1_i1	141	A	G	0.5	0	0.5	0	0.5	0.375	AG	AG	AG	AG	AG	AG	GCCTCATCGAGAACTAAGATACGGCATCTTCTCAGAAGTGCGCGCCCCAAACAGAACAGTTGCCTTTGGCCCATGCTCCAGTTCGACCCGTCTTCGACAACATGTGAATCCAGTCCCTGTTCCTTCTCCTGGACAGCTTCACGAAGCTGACATTTGTCAAGAGCCTCCCATATTTGTTGGTCAGAGTATTGCCCAAGAGGGTCGAGATTATATCTTATGGTGCCCTGAAAAAGTGTTGGATCTTGTGGAATGATACCCAAACGCGAACGAAGGTCATGTAACCCTATTTTGGTGATGTCTATAGAGTCGATCATTA
DN26764_c0_g1_i1	947	C	T	0	0.333333	0	0.666667	0.333333	0.345679	CT	TT	CT	TT	CT	CT	ACAAATTTTAAAAAAAAAAAAAAAAAAAAAAAACCCGACAAGCCCAAGGTATCATGGCAAGCCACGGCAGCACAGCTTCAAGTTGAGGACATATACGAGACATCTATTACCAATTAGCAGTGGACCGAGGCAACAGTTTTTCTCCTTTTGAAATATCCGAGGGACAAAATTGTGACTTATTACTGATCACACACATTGGATAGTAACCGGAAAACTTTTGTAGCAATTGAAAGTAGCATGATGTACAAAGTGTATTCTTTATAACTCATTGTATCATACATCATATACTGATCAAATGCTTGAGAAAAGATTGTTATACTTGCACATGTTCTTGCCAAAAAGAAATTAATTAAACATATGGATGACTAATTCCTTCAGATTATCAATCCATTGAACCAT…
DN26764_c0_g1_i1	728	C	T	0	0.5	0	0.5	0.5	0.375	CT	CT	CT	CT	CT	CT	ACAAATTTTAAAAAAAAAAAAAAAAAAAAAAAACCCGACAAGCCCAAGGTATCATGGCAAGCCACGGCAGCACAGCTTCAAGTTGAGGACATATACGAGACATCTATTACCAATTAGCAGTGGACCGAGGCAACAGTTTTTCTCCTTTTGAAATATCCGAGGGACAAAATTGTGACTTATTACTGATCACACACATTGGATAGTAACCGGAAAACTTTTGTAGCAATTGAAAGTAGCATGATGTACAAAGTGTATTCTTTATAACTCATTGTATCATACATCATATACTGATCAAATGCTTGAGAAAAGATTGTTATACTTGCACATGTTCTTGCCAAAAAGAAATTAATTAAACATATGGATGACTAATTCCTTCAGATTATCAATCCATTGAACCAT…
DN26764_c0_g1_i2	977	C	T	0	0.333333	0	0.666667	0.333333	0.345679	CT	TT	CT	TT	CT	CT	ACAAATTTTAAAAAAAAAAAAAAAAAAAAAAAACCCGACAAGCCCAAGGTATCATGGCAAGCCACGGCAGCACAGCTTCAAGTTGAGGACATATACGAGACATCTATTACCAATTAGCAGTGGACCGAGGCAACAGTTTTTCTCCTTTTGAAATATCCGAGGGACAAAATTGTGACTTATTACTGATCACACACATTGGATAGTAACCGGAAAACTTTTGTAGCAATTGAAAGTAGCATGATGTACAAAGTGTATTCTTTATAACTCATTGTATCATACATCATACACTGATCAAATGCTTGAAAAAAGATTGTTATACTTGCACATGTTCTTGCCAAAAAGAAATTAATTAAACATATGGATGACTAATTCCTTCCGATTACTCAATCCATTGAACCA…
DN26764_c0_g1_i2	758	C	T	0	0.5	0	0.5	0.5	0.375	CT	CT	CT	CT	CT	CT	ACAAATTTTAAAAAAAAAAAAAAAAAAAAAAAACCCGACAAGCCCAAGGTATCATGGCAAGCCACGGCAGCACAGCTTCAAGTTGAGGACATATACGAGACATCTATTACCAATTAGCAGTGGACCGAGGCAACAGTTTTTCTCCTTTTGAAATATCCGAGGGACAAAATTGTGACTTATTACTGATCACACACATTGGATAGTAACCGGAAAACTTTTGTAGCAATTGAAAGTAGCATGATGTACAAAGTGTATTCTTTATAACTCATTGTATCATACATCATACACTGATCAAATGCTTGAAAAAAGATTGTTATACTTGCACATGTTCTTGCCAAAAAGAAATTAATTAAACATATGGATGACTAATTCCTTCCGATTACTCAATCCATTGAACCA…
DN26772_c0_g2_i3	1209	T	C	0	0.833333	0	0.166667	0.166667	0.239198	CC	TC	CC	CC	CC	TC	AACCAACGTATGTTGGATGAAGACTGAAGAACATTATAAGTGCAACGTGTTAAAAGGAATATATGCGGTAGTAATATACAGACAAGTGAGAGAAATGAATCATTTTGATTCTCGGTTAGAATATATACTCTCTCTGGATTTAAATTATTGACACAATTGACTATATTAACTACATTTGACTGTTTGTTTTATTCAAAATATTAGACCATAATACTATGATTTTTTAGTATATTATACACTGTTGATTTATTTTGTCTTTTTCATTGCTCTGCATCTTTGATTGTCTTTGCTATTATCTGTCAAAATATAGTTATAATATCTACAAAACTTATGAGGTGTTTTTCAAAAAGAACACCGACGTATGATTTCTATGTTCTAACTTTTTTTATAGAAAATATG…
DN26781_c0_g1_i2	699	G	A	0.5	0	0.5	0	0.5	0.375	GA	GA	GA	GA	GA	GA	TTTTTTAGACAGGGGTAATTCACTTCTTATCTTGTTCATATTGACATACACAATCCTTTGTTGAAAAATCCCGAGAAACGAAAATACAGGCAGCTTCTGCCCTCAATCAAGGCTGATGAGAGGCATAGCACAGCCATCTTATGACCTGGCCATCGACTTTGCAATACCATATGAAACAAACAGAAAAAAAAAGGCTTGAACATGTGGATACAACACTAAAACAAGCGTTCCACACAGCTAGCACGGCACCGATCTCGATCACTCGGATGATCCTGTGGTGTGAAGCGGTGAACGATCCGACCAACAACTTCACCGGCGACAAGAACTAAAAAGGGCAGAGGAAGAACAGAACAACAGGGGCAGGAGCTGGATTTTCTTCAGAATCAGAAGAAGGAGCGC…
DN26789_c0_g1_i1	146	T	C	0	0.833333	0	0.166667	0.166667	0.239198	CC	CC	CC	TC	CC	TC	GCAAGGGCAAGCGCGACTACATCGAGGGCACGGCGTACAAGGCCGACCCAAACAGCGACGAGGCCAAGCTCAAGGTCAAGTTCTACCTCCCTCCTTTCCTCCCCATCATCCCCGTCGTGGGGGACTACTGGGTGCTCTACGTCGATGAGGATTACCAGTACGCGCTGGTCGGGGAGCCGCGCCGCAAGAACCTCTGGGTAAGTCAGTGTCGCTCAAGCAAGTCCACCCATTTCCATTTGGAAATCAATATCCGTTTGATTACCCACCGGTATGTAGTGAGTCGTTCAATTGACCAAGGTTTTGGGCGCGGGCGTGTAGATTCTGTGCAGGAAGACGAGCATCGACGAGGAGGTGTACAACCAGCTGCTGGAGAAGGCCAAGGAGGAAGGCTACGACGTG…
DN26789_c0_g1_i1	167	G	C	0	0.583333	0.416667	0	0.416667	0.367959	GC	GC	CC	GC	GC	GC	GCAAGGGCAAGCGCGACTACATCGAGGGCACGGCGTACAAGGCCGACCCAAACAGCGACGAGGCCAAGCTCAAGGTCAAGTTCTACCTCCCTCCTTTCCTCCCCATCATCCCCGTCGTGGGGGACTACTGGGTGCTCTACGTCGATGAGGATTACCAGTACGCGCTGGTCGGGGAGCCGCGCCGCAAGAACCTCTGGGTAAGTCAGTGTCGCTCAAGCAAGTCCACCCATTTCCATTTGGAAATCAATATCCGTTTGATTACCCACCGGTATGTAGTGAGTCGTTCAATTGACCAAGGTTTTGGGCGCGGGCGTGTAGATTCTGTGCAGGAAGACGAGCATCGACGAGGAGGTGTACAACCAGCTGCTGGAGAAGGCCAAGGAGGAAGGCTACGACGTG…
DN26789_c0_g1_i2	146	T	C	0	0.833333	0	0.166667	0.166667	0.239198	CC	CC	CC	TC	CC	TC	GCAAGGGCAAGCGCGACTACATCGAGGGCACGGCGTACAAGGCCGACCCAAACAGCGACGAGGCCAAGCTCAAGGTCAAGTTCTACCTCCCTCCTTTCCTCCCCATCATCCCCGTCGTGGGGGACTACTGGGTGCTCTACGTCGATGAGGATTACCAGTACGCGCTGGTCGGGGAGCCGCGCCGCAAGAACCTCTGGGTAAGTCAGTGTCGCTCAAGCAAGTCCACCCATTTCCATTTGGAAATCAATATCCGTTTGATTACCCACCGGTATGTAGTGAGTCGTTCAATTGACCAAGGTTTTGGGCGCGGGCGTGTAGATTCTGTGCAGGAAGACGAGCATCGACGAGGAGGTGTACAACCAGCTGCTGGAGAAGGCCAAGGAGGAAGGCTACGACGTG…
DN26789_c0_g1_i2	357	C	T	0	0.416667	0	0.583333	0.416667	0.367959	CT	TT	CT	CT	CT	CT	GCAAGGGCAAGCGCGACTACATCGAGGGCACGGCGTACAAGGCCGACCCAAACAGCGACGAGGCCAAGCTCAAGGTCAAGTTCTACCTCCCTCCTTTCCTCCCCATCATCCCCGTCGTGGGGGACTACTGGGTGCTCTACGTCGATGAGGATTACCAGTACGCGCTGGTCGGGGAGCCGCGCCGCAAGAACCTCTGGGTAAGTCAGTGTCGCTCAAGCAAGTCCACCCATTTCCATTTGGAAATCAATATCCGTTTGATTACCCACCGGTATGTAGTGAGTCGTTCAATTGACCAAGGTTTTGGGCGCGGGCGTGTAGATTCTGTGCAGGAAGACGAGCATCGACGAGGAGGTGTACAACCAGCTGCTGGAGAAGGCCAAGGAGGAAGGCTACGACGTG…
DN26789_c0_g1_i2	167	G	C	0	0.583333	0.416667	0	0.416667	0.367959	GC	GC	CC	GC	GC	GC	GCAAGGGCAAGCGCGACTACATCGAGGGCACGGCGTACAAGGCCGACCCAAACAGCGACGAGGCCAAGCTCAAGGTCAAGTTCTACCTCCCTCCTTTCCTCCCCATCATCCCCGTCGTGGGGGACTACTGGGTGCTCTACGTCGATGAGGATTACCAGTACGCGCTGGTCGGGGAGCCGCGCCGCAAGAACCTCTGGGTAAGTCAGTGTCGCTCAAGCAAGTCCACCCATTTCCATTTGGAAATCAATATCCGTTTGATTACCCACCGGTATGTAGTGAGTCGTTCAATTGACCAAGGTTTTGGGCGCGGGCGTGTAGATTCTGTGCAGGAAGACGAGCATCGACGAGGAGGTGTACAACCAGCTGCTGGAGAAGGCCAAGGAGGAAGGCTACGACGTG…
DN26789_c0_g1_i3	342	A	G	0.416667	0	0.583333	0	0.416667	0.367959	AG	GG	AG	AG	AG	AG	GCAAGGGCAAGCGCGACTACATCGAGGGCACGGCGTACAAGGCCGACCCAAACAGCGACGAGGCCAAGCTCAAGGTCAAGTTCTACCTCCCTCCTTTCCTCCCCATCATCCCCGTCGTGGGGGACTACTGGGTGCTCTACGTCGACGAGGATTACCAGTACGCGCTCGTCGGGGAGCCGCGCCGCAAGAACCTCTGGATTCTGTGCAGGAAGACGAGCATCGACGAGGAGGTGTACAACCAGCTGCTGGAGAAGGCCAAGGAGGAAGGCTACGACGTGAGCAAGCTGCACAAGACGCCGCAGGACGACCCGCCGCCGGAGAGCGACGCCGCGCCCACCGACAGCAAGGGCGTCTGGTGGTTCCAGTCGCTCTTCGGGAAATGATTGATCCACCACCAAC…
DN26818_c0_g1_i1	230	G	A	0.5	0	0.5	0	0.5	0.375	GA	GA	GA	GA	GA	GA	GTCTGATTGCTGCTGGCGCTTCAAATGCTGCCGAGTTACAGGATTATCTGCACGGGCAATCAGGAATTCTTTTGGCTGACCTCGGTATTGGAGATTGGTTTGGAGGCTTGCTATATTCAGCGGGGCAGCAGGCTAATGAGGCTGTCCAGGACCAGTTATCTGCTCTCAGTTTCACGAGCTTGGCAGTCATTTTTGGTGCTGGACTTGTGACTAGTTTGTCTCCTTGTACGCTCAGTGTTTTACCCTTGACTCTAGGATATATAGGTGCGTTTGGCTCTGGGAAAGACCGTGCTGAGGTTGTCGGAAATTCAATTGCTTTTTCGTTAGGACTGGCTACAACCTTAGCTATTCTTGGTGTTGCTGCTTCTTTTGCTGGAAAGGCTTATGGTCAGGTCGGG
DN26818_c0_g1_i1	290	T	C	0	0.5	0	0.5	0.5	0.375	TC	TC	TC	TC	TC	TC	GTCTGATTGCTGCTGGCGCTTCAAATGCTGCCGAGTTACAGGATTATCTGCACGGGCAATCAGGAATTCTTTTGGCTGACCTCGGTATTGGAGATTGGTTTGGAGGCTTGCTATATTCAGCGGGGCAGCAGGCTAATGAGGCTGTCCAGGACCAGTTATCTGCTCTCAGTTTCACGAGCTTGGCAGTCATTTTTGGTGCTGGACTTGTGACTAGTTTGTCTCCTTGTACGCTCAGTGTTTTACCCTTGACTCTAGGATATATAGGTGCGTTTGGCTCTGGGAAAGACCGTGCTGAGGTTGTCGGAAATTCAATTGCTTTTTCGTTAGGACTGGCTACAACCTTAGCTATTCTTGGTGTTGCTGCTTCTTTTGCTGGAAAGGCTTATGGTCAGGTCGGG
DN26818_c0_g1_i2	230	G	A	0.5	0	0.5	0	0.5	0.375	GA	GA	GA	GA	GA	GA	GTCTGATTGCTGCTGGCGCTTCAAATGCTGCCGAGTTACAGGATTATCTGCACGGGCAATCAGGAATTCTTTTGGCTGACCTCGGTATTGGAGATTGGTTTGGAGGCTTGCTATATTCAGCGGGGCAGCAGGCTAATGAGGCTGTTCAGGATCAGTTATCTGCTCTCAGTTTCACGAGCTTGGCAGTCATTTTTGGTGCTGGACTTGTGACTAGTTTGTCTCCTTGTACGCTCAGTGTTTTACCCTTGACTCTAGGATATATAGGTGCGTTTGGCTCTGGGAAAGACCGCGCTGAGGTAATTTAATATAACTGAACAAATTTGTGTTTCTGTATATCATAGGTAAAAGAAATATTAGAAACTAGTAATTACCTGTCAGGGTGTCAATTTCCAAAATATT…
DN26818_c0_g1_i2	44	T	C	0	0.5	0	0.5	0.5	0.375	TC	TC	TC	TC	TC	TC	GTCTGATTGCTGCTGGCGCTTCAAATGCTGCCGAGTTACAGGATTATCTGCACGGGCAATCAGGAATTCTTTTGGCTGACCTCGGTATTGGAGATTGGTTTGGAGGCTTGCTATATTCAGCGGGGCAGCAGGCTAATGAGGCTGTTCAGGATCAGTTATCTGCTCTCAGTTTCACGAGCTTGGCAGTCATTTTTGGTGCTGGACTTGTGACTAGTTTGTCTCCTTGTACGCTCAGTGTTTTACCCTTGACTCTAGGATATATAGGTGCGTTTGGCTCTGGGAAAGACCGCGCTGAGGTAATTTAATATAACTGAACAAATTTGTGTTTCTGTATATCATAGGTAAAAGAAATATTAGAAACTAGTAATTACCTGTCAGGGTGTCAATTTCCAAAATATT…
DN26818_c0_g1_i2	146	T	C	0	0.5	0	0.5	0.5	0.375	TC	TC	TC	TC	TC	TC	GTCTGATTGCTGCTGGCGCTTCAAATGCTGCCGAGTTACAGGATTATCTGCACGGGCAATCAGGAATTCTTTTGGCTGACCTCGGTATTGGAGATTGGTTTGGAGGCTTGCTATATTCAGCGGGGCAGCAGGCTAATGAGGCTGTTCAGGATCAGTTATCTGCTCTCAGTTTCACGAGCTTGGCAGTCATTTTTGGTGCTGGACTTGTGACTAGTTTGTCTCCTTGTACGCTCAGTGTTTTACCCTTGACTCTAGGATATATAGGTGCGTTTGGCTCTGGGAAAGACCGCGCTGAGGTAATTTAATATAACTGAACAAATTTGTGTTTCTGTATATCATAGGTAAAAGAAATATTAGAAACTAGTAATTACCTGTCAGGGTGTCAATTTCCAAAATATT…
DN26818_c0_g1_i2	152	T	C	0	0.5	0	0.5	0.5	0.375	TC	TC	TC	TC	TC	TC	GTCTGATTGCTGCTGGCGCTTCAAATGCTGCCGAGTTACAGGATTATCTGCACGGGCAATCAGGAATTCTTTTGGCTGACCTCGGTATTGGAGATTGGTTTGGAGGCTTGCTATATTCAGCGGGGCAGCAGGCTAATGAGGCTGTTCAGGATCAGTTATCTGCTCTCAGTTTCACGAGCTTGGCAGTCATTTTTGGTGCTGGACTTGTGACTAGTTTGTCTCCTTGTACGCTCAGTGTTTTACCCTTGACTCTAGGATATATAGGTGCGTTTGGCTCTGGGAAAGACCGCGCTGAGGTAATTTAATATAACTGAACAAATTTGTGTTTCTGTATATCATAGGTAAAAGAAATATTAGAAACTAGTAATTACCTGTCAGGGTGTCAATTTCCAAAATATT…
DN26880_c0_g1_i1	197	G	T	0	0	0.333333	0.666667	0.333333	0.345679	TT	TT	GT	GT	GT	GT	AAACGCCCTTTATACACACGGCCAAAACCTCCCTCCCCTAACAGGCAGTCCTGCCTGAAGTTCTTAGTGGCAGCAGCAAGCTCACGGAAAGTAAAAGTCTGTGCTGCAATATTTTGACTGCTTCCATCTCTATGGATAATGATATCCTTCTTAGAGTCTGATGCACCCTGTGATCTTGATTTGTCTGATCCAACCCGGGTCACCACGCGATCCGGCGGGGCGCCCTTGCGCGCGTCCTTGGCGTCCGCGCCGGGCTTCTTGGGGTCCCCATCCTGGGCCGATCCGAAGCACACGAAGCAGCTCATCCAAGAACCCCGGAAGAATCAAGGAGACGGGTCCCGGACGCCGCCCGGCCAGACGAAGTGGAAGCCTCTCCCGATCTGCGGGCGGAAACTTTCC…
DN26882_c0_g1_i1	584	A	G	0.5	0	0.5	0	0.5	0.375	AG	AG	AG	AG	AG	AG	GTCCGGAACCGACCAGGCCGTCCGCCGCCGCGCCATTCCTAACCGCGACGGTTAAAAACGTGTACGGCGTCGTCGCGTTCCCTCCCCTCCATTTGCATCCCTGTCCCCCTTCACGCCTTTTACCCCGCCTTGCCTCGCCGCATCCTCCTCCCCATCTTGCCGCGCCACCGCCGCGTCCCGCAGCTCGAGGGACCCCGCCGCCGCGTCCTTCGAGGGTTGTTGCCGGAGGAGTCGTCGTCATCTTCGGCGGCGGCGAATTCGGATTCGCCGCGGAGCGCGCGCGAGGACGTGGTTGAGCTGAAGAGGGCGGCGACGATATCGGAGGGCGTGATGCCGGGGGTAGCTTCGGCATCGGGATCGGGGATCTGGTCGCGGCGGCGGGACGAGATCACGTTCGAT…
DN26882_c0_g1_i1	589	C	T	0	0.5	0	0.5	0.5	0.375	CT	CT	CT	CT	CT	CT	GTCCGGAACCGACCAGGCCGTCCGCCGCCGCGCCATTCCTAACCGCGACGGTTAAAAACGTGTACGGCGTCGTCGCGTTCCCTCCCCTCCATTTGCATCCCTGTCCCCCTTCACGCCTTTTACCCCGCCTTGCCTCGCCGCATCCTCCTCCCCATCTTGCCGCGCCACCGCCGCGTCCCGCAGCTCGAGGGACCCCGCCGCCGCGTCCTTCGAGGGTTGTTGCCGGAGGAGTCGTCGTCATCTTCGGCGGCGGCGAATTCGGATTCGCCGCGGAGCGCGCGCGAGGACGTGGTTGAGCTGAAGAGGGCGGCGACGATATCGGAGGGCGTGATGCCGGGGGTAGCTTCGGCATCGGGATCGGGGATCTGGTCGCGGCGGCGGGACGAGATCACGTTCGAT…
DN26882_c0_g1_i1	436	G	A	0.5	0	0.5	0	0.5	0.375	GA	GA	GA	GA	GA	GA	GTCCGGAACCGACCAGGCCGTCCGCCGCCGCGCCATTCCTAACCGCGACGGTTAAAAACGTGTACGGCGTCGTCGCGTTCCCTCCCCTCCATTTGCATCCCTGTCCCCCTTCACGCCTTTTACCCCGCCTTGCCTCGCCGCATCCTCCTCCCCATCTTGCCGCGCCACCGCCGCGTCCCGCAGCTCGAGGGACCCCGCCGCCGCGTCCTTCGAGGGTTGTTGCCGGAGGAGTCGTCGTCATCTTCGGCGGCGGCGAATTCGGATTCGCCGCGGAGCGCGCGCGAGGACGTGGTTGAGCTGAAGAGGGCGGCGACGATATCGGAGGGCGTGATGCCGGGGGTAGCTTCGGCATCGGGATCGGGGATCTGGTCGCGGCGGCGGGACGAGATCACGTTCGAT…
DN26887_c0_g2_i1	239	C	T	0	0.5	0	0.5	0.5	0.375	CT	CT	CT	CT	CT	CT	GTACTTGGTGGTCTCAAACTTCCACAGGGCGATATCAATGGTGATACCTCTCTCACGCTCAGCCTTGAGCTTGTCCAGCACCCACGCGTACTTGAATGACCGCTTGTTCATTTCAGCAGCCTCCTTCTCAAACCTCTCGATCACACGCTTGTCAATTCCTCCAAGCTTGTAGATCAGGTGGCCAGTGGTGGTCGACTTTCCAGAGTCGACGTGGCCAATGACCACAATGTTGATGTGACTCTTCTCCTTACCCATGGCTGAAGGAAAGTCTTAAACACGGAGGAAGGCGACCAAGGGAGTCAACGGCGTGGCCGATCGCGCTTTGAGGTGAGGACGGTGGAGGCTCGC
DN26887_c0_g2_i1	181	G	A	0.5	0	0.5	0	0.5	0.375	GA	GA	GA	GA	GA	GA	GTACTTGGTGGTCTCAAACTTCCACAGGGCGATATCAATGGTGATACCTCTCTCACGCTCAGCCTTGAGCTTGTCCAGCACCCACGCGTACTTGAATGACCGCTTGTTCATTTCAGCAGCCTCCTTCTCAAACCTCTCGATCACACGCTTGTCAATTCCTCCAAGCTTGTAGATCAGGTGGCCAGTGGTGGTCGACTTTCCAGAGTCGACGTGGCCAATGACCACAATGTTGATGTGACTCTTCTCCTTACCCATGGCTGAAGGAAAGTCTTAAACACGGAGGAAGGCGACCAAGGGAGTCAACGGCGTGGCCGATCGCGCTTTGAGGTGAGGACGGTGGAGGCTCGC
DN26902_c0_g1_i1	417	A	G	0.0833333	0	0.916667	0	0.0833333	0.141107	GG	GG	GG	GG	GG	AG	GACTTCCGTGAAGCAACCTGTCGGCAGTTTGAGGAGAACAGCTGCAACCGTGGTGGGTACTGCAATTTCATGCATGTGAAGCAGATTGGCAGGGATCTTAGGAGGAAGATCTATGGGCGTTCTGCCACCAGGAGGTACCATGGAAGAAGCCGCAGCCCAAGCCCACGCCACAGGAGAGGTCGTGACCGTGATGACCACCCTCGTGAGCGTGAGCGTGAGCGTGATGGATACCGTGGTGGTGGTGGACAAAGGGGTGGTAGAGGCAGCAGGTATGACCGGTATGATGACGGAGGGGGCAGGGGCAGCAGGCATGACAGGTATGATGATGGAGGGAGGCGCAGGCATGGTAGCCCCCCAAGGCGTGCAAGGAGCCCAGTCAGGGAAAGCAGTGAGGAGCGC…
DN26964_c0_g1_i1	622	A	T	0.5	0	0	0.5	0.5	0.375	AT	AT	AT	AT	AT	AT	CTGGGAATCGAATATTTTGATGGACTTCAAAAGGTTAGGCAAATTCCATTTAAGATTCAGAGATAAATCGCGATGATAAAAAACAACTAGCCGGCCTATACCAGCCACTCTCCTGCCACTAGAACACTAGTACTAGTACTAGCTGCTGATTACCATTCTAGCAAAAATTCAAGGTCTTCCAACAATAGCAACAGAATACATGATGCTATAACACGTGTCTGCTGGGGTTACAAATCTTTGCACCAACTATAATTCTGGACATTTAAACCAACACACCAAAAATCAGGTGAACTTTTGTCAAGTTGGGTGAAAGAGACGAGAACCACCACAAGATTCGACATATCACATCAGCAGTGGAACCAGATAAAATTCAAAGAGAAGATGCAATTACAGAATGTG…
DN26964_c0_g1_i1	745	C	T	0	0.5	0	0.5	0.5	0.375	CT	CT	CT	CT	CT	CT	CTGGGAATCGAATATTTTGATGGACTTCAAAAGGTTAGGCAAATTCCATTTAAGATTCAGAGATAAATCGCGATGATAAAAAACAACTAGCCGGCCTATACCAGCCACTCTCCTGCCACTAGAACACTAGTACTAGTACTAGCTGCTGATTACCATTCTAGCAAAAATTCAAGGTCTTCCAACAATAGCAACAGAATACATGATGCTATAACACGTGTCTGCTGGGGTTACAAATCTTTGCACCAACTATAATTCTGGACATTTAAACCAACACACCAAAAATCAGGTGAACTTTTGTCAAGTTGGGTGAAAGAGACGAGAACCACCACAAGATTCGACATATCACATCAGCAGTGGAACCAGATAAAATTCAAAGAGAAGATGCAATTACAGAATGTG…
DN26986_c0_g1_i1	544	A	G	0.5	0	0.5	0	0.5	0.375	AG	AG	AG	AG	AG	AG	GGCACCCAAGCCGGCGGTCTTCTGGGCGCCAGCGCCGCTCACCACCAAGTCCTGGGCCGACGTCGAGGACGACGACGACGACGACTACTTCGCCACCACCGCGCCCCCGCCCAGGCCTGTCTGGGGGGACGCCGCCGCCAAGGACCGCGCTGCCCCTGCTGTGGAAGAGGAGATGGAGAGTGAAGATGATGGCCTTGATGATGAGGTTGATGATGACGCTGAGGATGAGCATGAGCATGAAGCAAAAGATGCTGTTCCTGCTGAGACAACTGTGAAGAATGTTGTAGCTCCACCTGTACCGCCCAAAGATACTGAAAGACAGCTTTCCAAGAAGGAGCTGAAGAAAAAAGAACTGGCAGAGCTTGATGCTGTTTTGGCTGAGTTGGGACTTGGCGCATC…
DN26986_c0_g1_i1	532	T	C	0	0.5	0	0.5	0.5	0.375	TC	TC	TC	TC	TC	TC	GGCACCCAAGCCGGCGGTCTTCTGGGCGCCAGCGCCGCTCACCACCAAGTCCTGGGCCGACGTCGAGGACGACGACGACGACGACTACTTCGCCACCACCGCGCCCCCGCCCAGGCCTGTCTGGGGGGACGCCGCCGCCAAGGACCGCGCTGCCCCTGCTGTGGAAGAGGAGATGGAGAGTGAAGATGATGGCCTTGATGATGAGGTTGATGATGACGCTGAGGATGAGCATGAGCATGAAGCAAAAGATGCTGTTCCTGCTGAGACAACTGTGAAGAATGTTGTAGCTCCACCTGTACCGCCCAAAGATACTGAAAGACAGCTTTCCAAGAAGGAGCTGAAGAAAAAAGAACTGGCAGAGCTTGATGCTGTTTTGGCTGAGTTGGGACTTGGCGCATC…
DN27050_c0_g1_i1	371	A	T	0.5	0	0	0.5	0.5	0.375	AT	AT	AT	AT	AT	AT	GTCCAACTGAAAATCCGATTCGAGGTCTCCGAATCCGAGGGCTCAGCGACCGGCGGCGAGCATGGCGGCGGCGGGGCTGGATCAGGCTCTCAAGCCCTTCCAGGAGAGAGCCTCCGAGGCCGAGACACGTTTGGCAAAGCTGGAAGCCTTGCTGTTAAACGAAGATGATCTGAGCAGGAGACCTGAGGCAAATTCCTCTGCCATGAAAGATCTTCAGTCTAAGCTGGATGCTGTTAGTGCAGAATGCCTAGCTGAAAAAGAAAAGAACAAGAAGCTGTTAATGGAGAACGAGAAGCTCCAGTATCGCATCACCCACCTTATCCGGGCAATTAAAGAGGCTGAATCAAGATAAAAGCCTGCCAAGGCTGATATAAAGTCTGATGTAGATGTATCGTGCCG…
DN27058_c0_g1_i1	589	T	C	0	0.5	0	0.5	0.5	0.375	TC	TC	TC	TC	TC	TC	CACCGATCAGCGATCGCTGTGTGACATGACATGACCAAAAAAAGCTTACTATTACAGGTCGGAAAAAAATTCCTTGCAACTGAGCAACAAGACAGCGGAAACCAACTAATTGGCAAGGTATTTCTCGTTTGAAGAAAGAATCAGATTAAGCGGTGACAGATCTGATAATTAATAACATCCATCCATGAGACATGCATATGTACACATTTGAACTAACTGAAAACGTGCACCGTGTGAAGCGATTACTATACTATACCAGCTGTTTGCCATGGCGCGCGGCGAGCAGCTGTAAAGCGCACAAATGTGCACGCGCGCCGTCACACGGTGTCGACGTCCGGCGAGACGTGCCGGGCGGGCGCGAACCTTGCGGTGAACTCCGGATCGGGGCCGCCGTCGTCG…
DN27096_c0_g1_i1	418	C	T	0	0.5	0	0.5	0.5	0.375	CT	CT	CT	CT	CT	CT	ACTGTACCCGGTTATAGCATGGGCGATGCTTCACCGCCCATCCCAGATTGACCGCCCCAAACCGGATCACCTCTCATTTCTCGCCCAACTATCCACACATAGCACAAAGCATCTCAGCCCAATAGAAACCACCCACGCGCTCAACCGACCACGCCCAATCCACTCACCGCCTCGCCACACGCTGAACCACACGACCTCCAACCGCACCGCTCCCCTCGGCGCGCGTCCCGCTCCTTTGACCGCCACGTCATCTCACTGCCATGCGGGTCCCGCTTCTTCCGCACCCCAGGGGCCGCGTCCTCCTCAAATGCCCCACCCCTCGTCGCCTCCCCCCACCTCCGCTCAAACGCGTCGCACCCCTGTAGGAAGATCCGTTGCTCCGTGCGAACCCTGTAGCCT…
DN27096_c0_g1_i1	585	G	T	0	0	0.5	0.5	0.5	0.375	GT	GT	GT	GT	GT	GT	ACTGTACCCGGTTATAGCATGGGCGATGCTTCACCGCCCATCCCAGATTGACCGCCCCAAACCGGATCACCTCTCATTTCTCGCCCAACTATCCACACATAGCACAAAGCATCTCAGCCCAATAGAAACCACCCACGCGCTCAACCGACCACGCCCAATCCACTCACCGCCTCGCCACACGCTGAACCACACGACCTCCAACCGCACCGCTCCCCTCGGCGCGCGTCCCGCTCCTTTGACCGCCACGTCATCTCACTGCCATGCGGGTCCCGCTTCTTCCGCACCCCAGGGGCCGCGTCCTCCTCAAATGCCCCACCCCTCGTCGCCTCCCCCCACCTCCGCTCAAACGCGTCGCACCCCTGTAGGAAGATCCGTTGCTCCGTGCGAACCCTGTAGCCT…
DN27096_c0_g1_i3	159	C	G	0	0.5	0.5	0	0.5	0.375	CG	CG	CG	CG	CG	CG	ACGCGTCGCACCCCCGTAGGGATCCGTTGTTCCGTGCGAACCCTGTAGCCTTTCCTGTGCGTGCGCCGCCCACCGGAGGAGATCTTCCCCCAACCCGCCGCCGCCATGTCGCCGTCGGAGCCCACGAGGGAGGAGAGCGTGTACATGGCCAAGCTGGCCGAGCAGGCGGAGCGGTACGAGGAGATGGTGGAGTTCATGGAGAAGGTGGTGGCCGCCGCGGGGACCGGGGAGCTCACCGTGGAGGAGCGGAACCTGCTCTCCGTCGCCTACAAGAACGTCATCGGCGCGCGCCGCGCGTCGTGGCGCATCGTCTCCTCCATCGAGCAGAAGGAGGAAGGGCGCGGCGCCGCGGGCCACGCAGCGGCCGCGCGCGGCTACCGCGCCCGCG
DN27124_c0_g1_i1	23	G	T	0	0	0.5	0.5	0.5	0.375	GT	GT	GT	GT	GT	GT	TCTCGGCGCTGCTTCCCTTGGCGGTGACGACGAGCACGTCCTTGGTGTCCCGCAGGATGGTGTAATTGAAGAGGATGCAGAAGAACATGAGCCCCAGCGGCACAATCTTCTTCAGCGTCTTCGTCTCGATGCCGAGGAACTTGGGCGAGGACGCGGCGGCATCCTCGGGCGCCGGGGACGCCGCGGCGGAGGCGGCGGCGCGGAGCGGCGGGAGGCAGGGGCGGAGCGGGAGCGCGGCGGGGAGGCGGAGCGGGGTGGGGCTGGGAAGGTGGCGCGGGAGGCGGAGCGACGCCGCGGCGGCGAGGGGACGGTGGCGGAGGAGGTGCGGGTTGTGCGCCGCGGCGGTGGGGAGGCGGAGGCGGTGGCTTGCGACGAGGCCGGACTCCATGGGTGCGCGGG…
DN27131_c0_g1_i2	91	G	A	0.916667	0	0.0833333	0	0.0833333	0.141107	AA	GA	AA	AA	AA	AA	GGGTGGACATGGTGGGCATAATGGGATGAGGAGCATCATTAACCATTTAAAACAAAGTCGTGATTTTCCACGTCTAAGAATTGGCATTGGGCGGCCACCTGGGAAGATGGATCCTGCAAATTTTGTCCTTCGGCCTTTCACTAGGAAGGAGCAAGAAGAGCTTGATTTTGCACTTCATCGGGGCTTGGAGGCAGTACGAATAATGGTGCTTGAAGGATTCAACAAGAGTGCTACCTACGTGAACACGGTACAAGCATCTGATATGCTAAATAGATGATAGACTATTCAACAAATTCCTACGCCAAACTGCCAAAGACAGATTTAAGGCAGTAACTCAGCTTCGGTTCGGTCCAAATACTCTCATTGTGGCCATTTTTTCTGCAAGATAATCCGGTGAAT…
DN27161_c0_g1_i2	703	G	A	0.5	0	0.5	0	0.5	0.375	GA	GA	GA	GA	GA	GA	TTTTTTAGTAAAACGGAGAAGGATCTCACAGCTGTAACTTTACTATTGTATGTGCAGCAAATTTTACTGGCACAACCATTCCTTTGACCCAAAAATGTACACTCCAAATAGGCGGCAAACACACATCACAACATTGAGTGAATGCTCCACGTAGAATTCCTTAATCTATATGTATTCCTTTTTTTGGGACAATTAACCTATGTATTCTGGGGCTAAATAGGCTTTCGACCGATTACTTAAAAGCGACATGCTGCCTGTGCTGTTCTTTCAACCATTACAAACGCTGGGTATTCATCCAGCCTTTATGTACTTCTATTTTTATTTATTGCTAATACAATTGTACAATATGTCAATCATAAATTCATGATAGCTTTTAAACTTTACCCTACTTGTACAACA…
DN27179_c0_g1_i1	200	C	A	0.583333	0.416667	0	0	0.416667	0.367959	CA	CA	CA	CA	AA	CA	ATTTTTCTGACTCCCAACCCGCCGTCTTCTTCCTGCCGCCCTATCCGAGAGCGCGACCTACCGAGCTTCAAATCCCCCGCCTCCGCCCTCAACCAAGCTAGGGTTTTACCCCATCCATCTCGCCAGGACCAAGACCGTAGAGAGGAGGAAAGCCAAGCTTGCCAATCATGGCGTCGACGAAGGTGCAGAGGATCATGACCCAGCCCATCAACCTCATCTTCCGCTTCCTGCAGAGTAAAGCGCGCATCCAGATCTGGCTCTTCGAGCAGAAGGACCTCCGGATTGAAGGCAGGATCATCGGCTTTGACGAATACATGAATTTAGTCTTGGATGATGCTGAGGAGATCAATGTCAAGAAAAACACCAGGAAGTCTCTGGGTCGGATTCTCTTGAAAGGAG…
DN27179_c0_g1_i1	230	G	C	0	0.5	0.5	0	0.5	0.375	GC	GC	GC	GC	GC	GC	ATTTTTCTGACTCCCAACCCGCCGTCTTCTTCCTGCCGCCCTATCCGAGAGCGCGACCTACCGAGCTTCAAATCCCCCGCCTCCGCCCTCAACCAAGCTAGGGTTTTACCCCATCCATCTCGCCAGGACCAAGACCGTAGAGAGGAGGAAAGCCAAGCTTGCCAATCATGGCGTCGACGAAGGTGCAGAGGATCATGACCCAGCCCATCAACCTCATCTTCCGCTTCCTGCAGAGTAAAGCGCGCATCCAGATCTGGCTCTTCGAGCAGAAGGACCTCCGGATTGAAGGCAGGATCATCGGCTTTGACGAATACATGAATTTAGTCTTGGATGATGCTGAGGAGATCAATGTCAAGAAAAACACCAGGAAGTCTCTGGGTCGGATTCTCTTGAAAGGAG…
DN27179_c0_g1_i3	200	C	A	0.583333	0.416667	0	0	0.416667	0.367959	CA	CA	CA	CA	AA	CA	ATTTTTCTGACTCCCAACCCGCCGTCTTCTTCCTGCCGCCCTATCCGAGAGCGCGACCTACCGAGCTTCAAATCCCCCGCCTCCGCCCTCAACCAAGCTAGGGTTTTACCCCATCCATCTCGCCAGGACCAAGACCGTAGAGAGGAGGAAAGCCAAGCTTGCCAATCATGGCGTCGACGAAGGTGCAGAGGATCATGACCCAGCCCATCAACCTCATCTTCCGCTTCCTGCAGAGTAAAGCGCGCATCCAGATCTGGCTCTTCGAGCAGAAGGACCTCCGGATTGAAGGCAGGATCATCGGCTTTGACGAATACATGAATTTAGTCTTGGATGATGCTGAGGAGATCAATGTCAAGAAAAACACCAGGAAGTCTCTGGGTCGGATTCTCTTGAAAGGAG…
DN27179_c0_g1_i3	230	G	C	0	0.5	0.5	0	0.5	0.375	GC	GC	GC	GC	GC	GC	ATTTTTCTGACTCCCAACCCGCCGTCTTCTTCCTGCCGCCCTATCCGAGAGCGCGACCTACCGAGCTTCAAATCCCCCGCCTCCGCCCTCAACCAAGCTAGGGTTTTACCCCATCCATCTCGCCAGGACCAAGACCGTAGAGAGGAGGAAAGCCAAGCTTGCCAATCATGGCGTCGACGAAGGTGCAGAGGATCATGACCCAGCCCATCAACCTCATCTTCCGCTTCCTGCAGAGTAAAGCGCGCATCCAGATCTGGCTCTTCGAGCAGAAGGACCTCCGGATTGAAGGCAGGATCATCGGCTTTGACGAATACATGAATTTAGTCTTGGATGATGCTGAGGAGATCAATGTCAAGAAAAACACCAGGAAGTCTCTGGGTCGGATTCTCTTGAAAGGAG…
DN27222_c0_g1_i1	468	C	A	0.5	0.5	0	0	0.5	0.375	CA	CA	CA	CA	CA	CA	AAAAAAAACCTTGAAATATCGTCAAGTCTATGAAGCATATATACTCGGAAGTTATGCGACTACATTCTCAAAAAAAAAAAAGTTCATCTGTCTACAAGTACAAAATATTGGTGGGTCTTGTGAAATTAACTCTTAATCTAGAGGGTAATAAAAAATCCTGCCCTAGCTAACTTTCGAGAATCACAAAGAAGATACTCCGTTAAAAAAGATGATCGCGCATGCACACTAGTCTTTGCCACCATAATAACACCGTTCATTTAAATTTCATGACATGATCTCGGTCAATCCCAGCACCAACAGCTCTGCCGTGCAGCGAATCTGCATCCGGCTGCTAGCTATAGTGCTGCAGCCGCTTCTCTTCGCAACCTTTTTTTTTTCTTTCTTTCACGTACATGATGG…
DN27222_c0_g1_i1	538	C	A	0.5	0.5	0	0	0.5	0.375	CA	CA	CA	CA	CA	CA	AAAAAAAACCTTGAAATATCGTCAAGTCTATGAAGCATATATACTCGGAAGTTATGCGACTACATTCTCAAAAAAAAAAAAGTTCATCTGTCTACAAGTACAAAATATTGGTGGGTCTTGTGAAATTAACTCTTAATCTAGAGGGTAATAAAAAATCCTGCCCTAGCTAACTTTCGAGAATCACAAAGAAGATACTCCGTTAAAAAAGATGATCGCGCATGCACACTAGTCTTTGCCACCATAATAACACCGTTCATTTAAATTTCATGACATGATCTCGGTCAATCCCAGCACCAACAGCTCTGCCGTGCAGCGAATCTGCATCCGGCTGCTAGCTATAGTGCTGCAGCCGCTTCTCTTCGCAACCTTTTTTTTTTCTTTCTTTCACGTACATGATGG…
DN27222_c0_g1_i1	1045	C	G	0	0.5	0.5	0	0.5	0.375	CG	CG	CG	CG	CG	CG	AAAAAAAACCTTGAAATATCGTCAAGTCTATGAAGCATATATACTCGGAAGTTATGCGACTACATTCTCAAAAAAAAAAAAGTTCATCTGTCTACAAGTACAAAATATTGGTGGGTCTTGTGAAATTAACTCTTAATCTAGAGGGTAATAAAAAATCCTGCCCTAGCTAACTTTCGAGAATCACAAAGAAGATACTCCGTTAAAAAAGATGATCGCGCATGCACACTAGTCTTTGCCACCATAATAACACCGTTCATTTAAATTTCATGACATGATCTCGGTCAATCCCAGCACCAACAGCTCTGCCGTGCAGCGAATCTGCATCCGGCTGCTAGCTATAGTGCTGCAGCCGCTTCTCTTCGCAACCTTTTTTTTTTCTTTCTTTCACGTACATGATGG…
DN27222_c0_g1_i1	252	G	A	0.5	0	0.5	0	0.5	0.375	GA	GA	GA	GA	GA	GA	AAAAAAAACCTTGAAATATCGTCAAGTCTATGAAGCATATATACTCGGAAGTTATGCGACTACATTCTCAAAAAAAAAAAAGTTCATCTGTCTACAAGTACAAAATATTGGTGGGTCTTGTGAAATTAACTCTTAATCTAGAGGGTAATAAAAAATCCTGCCCTAGCTAACTTTCGAGAATCACAAAGAAGATACTCCGTTAAAAAAGATGATCGCGCATGCACACTAGTCTTTGCCACCATAATAACACCGTTCATTTAAATTTCATGACATGATCTCGGTCAATCCCAGCACCAACAGCTCTGCCGTGCAGCGAATCTGCATCCGGCTGCTAGCTATAGTGCTGCAGCCGCTTCTCTTCGCAACCTTTTTTTTTTCTTTCTTTCACGTACATGATGG…
DN27222_c0_g1_i1	559	T	G	0	0	0.5	0.5	0.5	0.375	TG	TG	TG	TG	TG	TG	AAAAAAAACCTTGAAATATCGTCAAGTCTATGAAGCATATATACTCGGAAGTTATGCGACTACATTCTCAAAAAAAAAAAAGTTCATCTGTCTACAAGTACAAAATATTGGTGGGTCTTGTGAAATTAACTCTTAATCTAGAGGGTAATAAAAAATCCTGCCCTAGCTAACTTTCGAGAATCACAAAGAAGATACTCCGTTAAAAAAGATGATCGCGCATGCACACTAGTCTTTGCCACCATAATAACACCGTTCATTTAAATTTCATGACATGATCTCGGTCAATCCCAGCACCAACAGCTCTGCCGTGCAGCGAATCTGCATCCGGCTGCTAGCTATAGTGCTGCAGCCGCTTCTCTTCGCAACCTTTTTTTTTTCTTTCTTTCACGTACATGATGG…
DN27222_c0_g1_i1	1135	T	C	0	0.5	0	0.5	0.5	0.375	TC	TC	TC	TC	TC	TC	AAAAAAAACCTTGAAATATCGTCAAGTCTATGAAGCATATATACTCGGAAGTTATGCGACTACATTCTCAAAAAAAAAAAAGTTCATCTGTCTACAAGTACAAAATATTGGTGGGTCTTGTGAAATTAACTCTTAATCTAGAGGGTAATAAAAAATCCTGCCCTAGCTAACTTTCGAGAATCACAAAGAAGATACTCCGTTAAAAAAGATGATCGCGCATGCACACTAGTCTTTGCCACCATAATAACACCGTTCATTTAAATTTCATGACATGATCTCGGTCAATCCCAGCACCAACAGCTCTGCCGTGCAGCGAATCTGCATCCGGCTGCTAGCTATAGTGCTGCAGCCGCTTCTCTTCGCAACCTTTTTTTTTTCTTTCTTTCACGTACATGATGG…
DN27222_c0_g1_i2	468	C	A	0.5	0.5	0	0	0.5	0.375	CA	CA	CA	CA	CA	CA	AAAAAAAACCTTGAAATATCGTCAAGTCTATGAAGCATATATACTCGGAAGTTATGCGACTACATTCTCAAAAAAAAAAAAGTTCATCTGTCTACAAGTACAAAATATTGGTGGGTCTTGTGAAATTAACTCTTAATCTAGAGGGTAATAAAAAATCCTGCCCTAGCTAACTTTCGAGAATCACAAAGAAGATACTCCGTTAAAAAAGATGATCGCGCATGCACACTAGTCTTTGCCACCATAATAACACCGTTCATTTAAATTTCATGACATGATCTCGGTCAATCCCAGCACCAACAGCTCTGCCGTGCAGCGAATCTGCATCCGGCTGCTAGCTATAGTGCTGCAGCCGCTTCTCTTCGCAACCTTTTTTTTTTCTTTCTTTCACGTACATGATGG…
DN27222_c0_g1_i2	538	C	A	0.5	0.5	0	0	0.5	0.375	CA	CA	CA	CA	CA	CA	AAAAAAAACCTTGAAATATCGTCAAGTCTATGAAGCATATATACTCGGAAGTTATGCGACTACATTCTCAAAAAAAAAAAAGTTCATCTGTCTACAAGTACAAAATATTGGTGGGTCTTGTGAAATTAACTCTTAATCTAGAGGGTAATAAAAAATCCTGCCCTAGCTAACTTTCGAGAATCACAAAGAAGATACTCCGTTAAAAAAGATGATCGCGCATGCACACTAGTCTTTGCCACCATAATAACACCGTTCATTTAAATTTCATGACATGATCTCGGTCAATCCCAGCACCAACAGCTCTGCCGTGCAGCGAATCTGCATCCGGCTGCTAGCTATAGTGCTGCAGCCGCTTCTCTTCGCAACCTTTTTTTTTTCTTTCTTTCACGTACATGATGG…
DN27222_c0_g1_i2	1164	C	G	0	0.5	0.5	0	0.5	0.375	CG	CG	CG	CG	CG	CG	AAAAAAAACCTTGAAATATCGTCAAGTCTATGAAGCATATATACTCGGAAGTTATGCGACTACATTCTCAAAAAAAAAAAAGTTCATCTGTCTACAAGTACAAAATATTGGTGGGTCTTGTGAAATTAACTCTTAATCTAGAGGGTAATAAAAAATCCTGCCCTAGCTAACTTTCGAGAATCACAAAGAAGATACTCCGTTAAAAAAGATGATCGCGCATGCACACTAGTCTTTGCCACCATAATAACACCGTTCATTTAAATTTCATGACATGATCTCGGTCAATCCCAGCACCAACAGCTCTGCCGTGCAGCGAATCTGCATCCGGCTGCTAGCTATAGTGCTGCAGCCGCTTCTCTTCGCAACCTTTTTTTTTTCTTTCTTTCACGTACATGATGG…
DN27222_c0_g1_i2	252	G	A	0.5	0	0.5	0	0.5	0.375	GA	GA	GA	GA	GA	GA	AAAAAAAACCTTGAAATATCGTCAAGTCTATGAAGCATATATACTCGGAAGTTATGCGACTACATTCTCAAAAAAAAAAAAGTTCATCTGTCTACAAGTACAAAATATTGGTGGGTCTTGTGAAATTAACTCTTAATCTAGAGGGTAATAAAAAATCCTGCCCTAGCTAACTTTCGAGAATCACAAAGAAGATACTCCGTTAAAAAAGATGATCGCGCATGCACACTAGTCTTTGCCACCATAATAACACCGTTCATTTAAATTTCATGACATGATCTCGGTCAATCCCAGCACCAACAGCTCTGCCGTGCAGCGAATCTGCATCCGGCTGCTAGCTATAGTGCTGCAGCCGCTTCTCTTCGCAACCTTTTTTTTTTCTTTCTTTCACGTACATGATGG…
DN27222_c0_g1_i2	559	T	G	0	0	0.5	0.5	0.5	0.375	TG	TG	TG	TG	TG	TG	AAAAAAAACCTTGAAATATCGTCAAGTCTATGAAGCATATATACTCGGAAGTTATGCGACTACATTCTCAAAAAAAAAAAAGTTCATCTGTCTACAAGTACAAAATATTGGTGGGTCTTGTGAAATTAACTCTTAATCTAGAGGGTAATAAAAAATCCTGCCCTAGCTAACTTTCGAGAATCACAAAGAAGATACTCCGTTAAAAAAGATGATCGCGCATGCACACTAGTCTTTGCCACCATAATAACACCGTTCATTTAAATTTCATGACATGATCTCGGTCAATCCCAGCACCAACAGCTCTGCCGTGCAGCGAATCTGCATCCGGCTGCTAGCTATAGTGCTGCAGCCGCTTCTCTTCGCAACCTTTTTTTTTTCTTTCTTTCACGTACATGATGG…
DN27222_c0_g1_i2	1254	T	C	0	0.5	0	0.5	0.5	0.375	TC	TC	TC	TC	TC	TC	AAAAAAAACCTTGAAATATCGTCAAGTCTATGAAGCATATATACTCGGAAGTTATGCGACTACATTCTCAAAAAAAAAAAAGTTCATCTGTCTACAAGTACAAAATATTGGTGGGTCTTGTGAAATTAACTCTTAATCTAGAGGGTAATAAAAAATCCTGCCCTAGCTAACTTTCGAGAATCACAAAGAAGATACTCCGTTAAAAAAGATGATCGCGCATGCACACTAGTCTTTGCCACCATAATAACACCGTTCATTTAAATTTCATGACATGATCTCGGTCAATCCCAGCACCAACAGCTCTGCCGTGCAGCGAATCTGCATCCGGCTGCTAGCTATAGTGCTGCAGCCGCTTCTCTTCGCAACCTTTTTTTTTTCTTTCTTTCACGTACATGATGG…
DN27236_c0_g1_i1	224	T	C	0	0.5	0	0.5	0.5	0.375	TC	TC	TC	TC	TC	TC	AAATCTAGAAAGCTGCAAACAAAAAACCCCAAACACCCATCCACAATACAAGCTCATCGATCCTTGAGTTTTAAGCCTGCCTGTTCTTCTTCTTGACACCAGACTTGGCAACCTGGAGGCTGCGGTACACTGCACTCAACCTTGCAAGAGCAGGCTTGGTAAGATCAGGCCTGTAGTTGTTGTCACTGACCTGGTTCTTGACAGCTTTGGCCATCTTGCGGAATTCCTTGCGCATGACAGACTTGTGGTAAAGGCTAGCAGGCTTGTTCTGCTTCTTTGTCTTGGTTGTCGCAAGGACCACTGCCATCTCCTTGCCATTTTCTGGCTGCACTGTCACGGTCTTCTTGTTTGCAAGGCCAGAGAACTTGTAGGAGTGAACATTGTAGAGGTTGTTGGGCT…
DN27236_c0_g1_i1	318	T	C	0	0.5	0	0.5	0.5	0.375	TC	TC	TC	TC	TC	TC	AAATCTAGAAAGCTGCAAACAAAAAACCCCAAACACCCATCCACAATACAAGCTCATCGATCCTTGAGTTTTAAGCCTGCCTGTTCTTCTTCTTGACACCAGACTTGGCAACCTGGAGGCTGCGGTACACTGCACTCAACCTTGCAAGAGCAGGCTTGGTAAGATCAGGCCTGTAGTTGTTGTCACTGACCTGGTTCTTGACAGCTTTGGCCATCTTGCGGAATTCCTTGCGCATGACAGACTTGTGGTAAAGGCTAGCAGGCTTGTTCTGCTTCTTTGTCTTGGTTGTCGCAAGGACCACTGCCATCTCCTTGCCATTTTCTGGCTGCACTGTCACGGTCTTCTTGTTTGCAAGGCCAGAGAACTTGTAGGAGTGAACATTGTAGAGGTTGTTGGGCT…
DN27236_c0_g1_i2	648	T	C	0	0.5	0	0.5	0.5	0.375	TC	TC	TC	TC	TC	TC	GTTTTAAGCCTGCCTGTTCTTCTTCTTGACACCAGACTTGGCAACCTGGAGGCTGCGGTACACTGCACTCAACCTTGCAAGAGCAGGCTTGGTAAGATCAGGCCTGTAGTTGTTGTCACTGACCTGTCAAATGAAAAACAAAACAAATTATATCTACAAAACAAATAGTTGCACTCAAACACACTAAGACAGCATTTTTCCATTCAAAAAGACTGTCAAAAGCAAGAAACATGTTACTGAATAAATCACTGGGTCACATAAGTATAGCTACCAACAGAACAAGGATATGCAAAATTGCTCAGAAGCAATTCTTAACAAATACATCTCATTGAAGACTCAAACATTATTAATGGTTCTCCTTACATGTTAAGGCTCATCAGATCAACTGCATACAATACA…
DN27236_c0_g1_i2	742	T	C	0	0.5	0	0.5	0.5	0.375	TC	TC	TC	TC	TC	TC	GTTTTAAGCCTGCCTGTTCTTCTTCTTGACACCAGACTTGGCAACCTGGAGGCTGCGGTACACTGCACTCAACCTTGCAAGAGCAGGCTTGGTAAGATCAGGCCTGTAGTTGTTGTCACTGACCTGTCAAATGAAAAACAAAACAAATTATATCTACAAAACAAATAGTTGCACTCAAACACACTAAGACAGCATTTTTCCATTCAAAAAGACTGTCAAAAGCAAGAAACATGTTACTGAATAAATCACTGGGTCACATAAGTATAGCTACCAACAGAACAAGGATATGCAAAATTGCTCAGAAGCAATTCTTAACAAATACATCTCATTGAAGACTCAAACATTATTAATGGTTCTCCTTACATGTTAAGGCTCATCAGATCAACTGCATACAATACA…
DN27254_c0_g1_i1	235	C	T	0	0.5	0	0.5	0.5	0.375	CT	CT	CT	CT	CT	CT	CAGATCTCATATGAACTACAGTTATTTGGTTGGCTGCAAAATCCATCAAGTATAGAATTAAAATGCTTGCAAAATAATGTTTTCATAATAAGATTCATGCTTTTTATATCTACAGAGTAGAAATTTTGATACACAGGGATTGCATAGATTCTGAAAACGGCACACAAGTCATCCGTTGAAATCAATCCACAGTAAACAGGGCTTATTAGATGTCATCCGGAAGAGGATGATCATCAAACATAACATTTGCAATCAAGCAATACAGAGTACACTAGCAGAACATTGAAACAAATGTGCATGCATCAACATCAAATTTCTGCAGTTGTAGAGCCGTAATGGCTGTATCCTCTGTGCTTAATGATGGTGAACTTGAACATAACGAAGACCACAGTACTTGCA…
DN27254_c0_g1_i1	239	C	G	0	0.5	0.5	0	0.5	0.375	CG	CG	CG	CG	CG	CG	CAGATCTCATATGAACTACAGTTATTTGGTTGGCTGCAAAATCCATCAAGTATAGAATTAAAATGCTTGCAAAATAATGTTTTCATAATAAGATTCATGCTTTTTATATCTACAGAGTAGAAATTTTGATACACAGGGATTGCATAGATTCTGAAAACGGCACACAAGTCATCCGTTGAAATCAATCCACAGTAAACAGGGCTTATTAGATGTCATCCGGAAGAGGATGATCATCAAACATAACATTTGCAATCAAGCAATACAGAGTACACTAGCAGAACATTGAAACAAATGTGCATGCATCAACATCAAATTTCTGCAGTTGTAGAGCCGTAATGGCTGTATCCTCTGTGCTTAATGATGGTGAACTTGAACATAACGAAGACCACAGTACTTGCA…
DN27254_c0_g1_i1	415	G	A	0.5	0	0.5	0	0.5	0.375	GA	GA	GA	GA	GA	GA	CAGATCTCATATGAACTACAGTTATTTGGTTGGCTGCAAAATCCATCAAGTATAGAATTAAAATGCTTGCAAAATAATGTTTTCATAATAAGATTCATGCTTTTTATATCTACAGAGTAGAAATTTTGATACACAGGGATTGCATAGATTCTGAAAACGGCACACAAGTCATCCGTTGAAATCAATCCACAGTAAACAGGGCTTATTAGATGTCATCCGGAAGAGGATGATCATCAAACATAACATTTGCAATCAAGCAATACAGAGTACACTAGCAGAACATTGAAACAAATGTGCATGCATCAACATCAAATTTCTGCAGTTGTAGAGCCGTAATGGCTGTATCCTCTGTGCTTAATGATGGTGAACTTGAACATAACGAAGACCACAGTACTTGCA…
DN27282_c0_g1_i1	352	A	G	0.5	0	0.5	0	0.5	0.375	AG	AG	AG	AG	AG	AG	GAACCACACGCCGAGTCCAACGCACGAACTGGCCCGAGCCGCAAACCCTATTTAAACCGCGGCGGCCGCTTCCTCGCGCAGTCCTCCAGATCCAACCGCACCACGCCATCCGTCGCCGGCGCCGCCCCCTCGTCTCCGGCCACTGCAGCGATGGTGTACGTGGAATCGTGGGACGAGTTCGTGGAGCGATCCGTGCAGCTCTTCCGCGCCGACCCCATCGCCACCCGCTACGTGATGAAGTACCGGCACTGCGAGGGGAAGCTTGTGCTCAAGGTCACCGACGATCGTGAGTGCTTGAAGTTTAAAACAGATCAAGCTCAGGAGGCGAAGAAGATGGAGAAGCTCAACAACATCTTTTTTACTCTCATGACCCGTGGGCCTGATGCTGATATAAGTGAA…
DN27282_c0_g1_i1	132	G	A	0.5	0	0.5	0	0.5	0.375	GA	GA	GA	GA	GA	GA	GAACCACACGCCGAGTCCAACGCACGAACTGGCCCGAGCCGCAAACCCTATTTAAACCGCGGCGGCCGCTTCCTCGCGCAGTCCTCCAGATCCAACCGCACCACGCCATCCGTCGCCGGCGCCGCCCCCTCGTCTCCGGCCACTGCAGCGATGGTGTACGTGGAATCGTGGGACGAGTTCGTGGAGCGATCCGTGCAGCTCTTCCGCGCCGACCCCATCGCCACCCGCTACGTGATGAAGTACCGGCACTGCGAGGGGAAGCTTGTGCTCAAGGTCACCGACGATCGTGAGTGCTTGAAGTTTAAAACAGATCAAGCTCAGGAGGCGAAGAAGATGGAGAAGCTCAACAACATCTTTTTTACTCTCATGACCCGTGGGCCTGATGCTGATATAAGTGAA…
DN27282_c0_g1_i1	264	T	C	0	0.5	0	0.5	0.5	0.375	TC	TC	TC	TC	TC	TC	GAACCACACGCCGAGTCCAACGCACGAACTGGCCCGAGCCGCAAACCCTATTTAAACCGCGGCGGCCGCTTCCTCGCGCAGTCCTCCAGATCCAACCGCACCACGCCATCCGTCGCCGGCGCCGCCCCCTCGTCTCCGGCCACTGCAGCGATGGTGTACGTGGAATCGTGGGACGAGTTCGTGGAGCGATCCGTGCAGCTCTTCCGCGCCGACCCCATCGCCACCCGCTACGTGATGAAGTACCGGCACTGCGAGGGGAAGCTTGTGCTCAAGGTCACCGACGATCGTGAGTGCTTGAAGTTTAAAACAGATCAAGCTCAGGAGGCGAAGAAGATGGAGAAGCTCAACAACATCTTTTTTACTCTCATGACCCGTGGGCCTGATGCTGATATAAGTGAA…
DN27282_c0_g1_i3	352	A	G	0.5	0	0.5	0	0.5	0.375	AG	AG	AG	AG	AG	AG	GAACCACACGCCGAGTCCAACGCACGAACTGGCCCGAGCCGCAAACCCTATTTAAACCGCGGCGGCCGCTTCCTCGCGCAGTCCTCCAGATCCAACCGCACCACGCCATCCGTCGCCGGCGCCGCCCCCTCGTCTCCGGCCACTGCAGCGATGGTGTACGTGGAATCGTGGGACGAGTTCGTGGAGCGATCCGTGCAGCTCTTCCGCGCCGACCCCATCGCCACCCGCTACGTGATGAAGTACCGGCACTGCGAGGGGAAGCTTGTGCTCAAGGTCACCGACGATCGTGAGTGCTTGAAGTTTAAAACAGATCAAGCTCAGGAGGCGAAGAAGATGGAGAAGCTCAACAACATCTTTTTTACTCTCATGACCCGTGGGCCTGATGCTGATATAAGTGAA…
DN27282_c0_g1_i3	132	G	A	0.5	0	0.5	0	0.5	0.375	GA	GA	GA	GA	GA	GA	GAACCACACGCCGAGTCCAACGCACGAACTGGCCCGAGCCGCAAACCCTATTTAAACCGCGGCGGCCGCTTCCTCGCGCAGTCCTCCAGATCCAACCGCACCACGCCATCCGTCGCCGGCGCCGCCCCCTCGTCTCCGGCCACTGCAGCGATGGTGTACGTGGAATCGTGGGACGAGTTCGTGGAGCGATCCGTGCAGCTCTTCCGCGCCGACCCCATCGCCACCCGCTACGTGATGAAGTACCGGCACTGCGAGGGGAAGCTTGTGCTCAAGGTCACCGACGATCGTGAGTGCTTGAAGTTTAAAACAGATCAAGCTCAGGAGGCGAAGAAGATGGAGAAGCTCAACAACATCTTTTTTACTCTCATGACCCGTGGGCCTGATGCTGATATAAGTGAA…
DN27282_c0_g1_i3	264	T	C	0	0.5	0	0.5	0.5	0.375	TC	TC	TC	TC	TC	TC	GAACCACACGCCGAGTCCAACGCACGAACTGGCCCGAGCCGCAAACCCTATTTAAACCGCGGCGGCCGCTTCCTCGCGCAGTCCTCCAGATCCAACCGCACCACGCCATCCGTCGCCGGCGCCGCCCCCTCGTCTCCGGCCACTGCAGCGATGGTGTACGTGGAATCGTGGGACGAGTTCGTGGAGCGATCCGTGCAGCTCTTCCGCGCCGACCCCATCGCCACCCGCTACGTGATGAAGTACCGGCACTGCGAGGGGAAGCTTGTGCTCAAGGTCACCGACGATCGTGAGTGCTTGAAGTTTAAAACAGATCAAGCTCAGGAGGCGAAGAAGATGGAGAAGCTCAACAACATCTTTTTTACTCTCATGACCCGTGGGCCTGATGCTGATATAAGTGAA…
DN27286_c0_g1_i1	312	C	T	0	0.333333	0	0.666667	0.333333	0.345679	CT	CT	CT	TT	TT	CT	GGCGCCTTTGCCTGGTGGAGAGGAGAGGACAATCGGTCGGTAGTTTAGTTTGAACAGCCAAAGGTTGTCTCACTCACAGAAGACCGCAGCTCAACTCACTCTCGGCTGGTTACTAGAAATAGAGCCACTGAATACCGATAAAGCTGCAAAGGATCCCATCAGCCAGGAACGTGCAGCCTGCAAGCAGACATTATATTTCAGTACGTAACAGGAACTGAGAAGATGTATCATCAGCAACAACTCCAAAGTCACAAGCAGCACCTGCCTTCAAGACCTACCTTACCTCCTGAGAAGCAGTTTCTCCTGCAAGGCGGAGGAGATTCAGGTCTCATCCTCTCCACTGACGCTAAACCTCGACTGAAATGGACACCCGAGCTCCATGAACGTTTCGTGGAGGCA…
DN27298_c0_g1_i1	245	A	G	0.5	0	0.5	0	0.5	0.375	AG	AG	AG	AG	AG	AG	CGAATATCCAATTCAAAGGGCGGGGAGTGTACGTGTACCACCACCACCATTACCGTCGCCTGCCCACGGGAACCAGGCGAAAAGAGGCCATACAAAATCCGCAGAAGCTCGCAGAAGGGGAAGAGCAGATCCGCTTCCTCTTTCAGCGATCGACCCTTCACCGACTTGCAGAAGAAGCCATGGCGTCGCCGGCGCTAATCTGCGACACCGAGCAGTGGAAGTCCCTCCAGGCGCACGTCAGCGCAATTCAGAAGACGCACCTGCGGGACCTGATGGCCGATGCCGACCGCTGCAAAGCAATGACGGCAGAGTTTGAAGGGATATTTCTGGATTACTCGAGGCAGCAGGCGACCGGGGAAACCATTGAGAAGCTGCTCAAATTGGCCGAGGCTGCAAAGC…
DN27298_c0_g1_i1	353	C	T	0	0.5	0	0.5	0.5	0.375	CT	CT	CT	CT	CT	CT	CGAATATCCAATTCAAAGGGCGGGGAGTGTACGTGTACCACCACCACCATTACCGTCGCCTGCCCACGGGAACCAGGCGAAAAGAGGCCATACAAAATCCGCAGAAGCTCGCAGAAGGGGAAGAGCAGATCCGCTTCCTCTTTCAGCGATCGACCCTTCACCGACTTGCAGAAGAAGCCATGGCGTCGCCGGCGCTAATCTGCGACACCGAGCAGTGGAAGTCCCTCCAGGCGCACGTCAGCGCAATTCAGAAGACGCACCTGCGGGACCTGATGGCCGATGCCGACCGCTGCAAAGCAATGACGGCAGAGTTTGAAGGGATATTTCTGGATTACTCGAGGCAGCAGGCGACCGGGGAAACCATTGAGAAGCTGCTCAAATTGGCCGAGGCTGCAAAGC…
DN27298_c0_g1_i1	152	G	A	0.5	0	0.5	0	0.5	0.375	GA	GA	GA	GA	GA	GA	CGAATATCCAATTCAAAGGGCGGGGAGTGTACGTGTACCACCACCACCATTACCGTCGCCTGCCCACGGGAACCAGGCGAAAAGAGGCCATACAAAATCCGCAGAAGCTCGCAGAAGGGGAAGAGCAGATCCGCTTCCTCTTTCAGCGATCGACCCTTCACCGACTTGCAGAAGAAGCCATGGCGTCGCCGGCGCTAATCTGCGACACCGAGCAGTGGAAGTCCCTCCAGGCGCACGTCAGCGCAATTCAGAAGACGCACCTGCGGGACCTGATGGCCGATGCCGACCGCTGCAAAGCAATGACGGCAGAGTTTGAAGGGATATTTCTGGATTACTCGAGGCAGCAGGCGACCGGGGAAACCATTGAGAAGCTGCTCAAATTGGCCGAGGCTGCAAAGC…
DN27298_c0_g1_i1	311	G	A	0.5	0	0.5	0	0.5	0.375	GA	GA	GA	GA	GA	GA	CGAATATCCAATTCAAAGGGCGGGGAGTGTACGTGTACCACCACCACCATTACCGTCGCCTGCCCACGGGAACCAGGCGAAAAGAGGCCATACAAAATCCGCAGAAGCTCGCAGAAGGGGAAGAGCAGATCCGCTTCCTCTTTCAGCGATCGACCCTTCACCGACTTGCAGAAGAAGCCATGGCGTCGCCGGCGCTAATCTGCGACACCGAGCAGTGGAAGTCCCTCCAGGCGCACGTCAGCGCAATTCAGAAGACGCACCTGCGGGACCTGATGGCCGATGCCGACCGCTGCAAAGCAATGACGGCAGAGTTTGAAGGGATATTTCTGGATTACTCGAGGCAGCAGGCGACCGGGGAAACCATTGAGAAGCTGCTCAAATTGGCCGAGGCTGCAAAGC…
DN27298_c0_g1_i1	678	G	A	0.5	0	0.5	0	0.5	0.375	GA	GA	GA	GA	GA	GA	CGAATATCCAATTCAAAGGGCGGGGAGTGTACGTGTACCACCACCACCATTACCGTCGCCTGCCCACGGGAACCAGGCGAAAAGAGGCCATACAAAATCCGCAGAAGCTCGCAGAAGGGGAAGAGCAGATCCGCTTCCTCTTTCAGCGATCGACCCTTCACCGACTTGCAGAAGAAGCCATGGCGTCGCCGGCGCTAATCTGCGACACCGAGCAGTGGAAGTCCCTCCAGGCGCACGTCAGCGCAATTCAGAAGACGCACCTGCGGGACCTGATGGCCGATGCCGACCGCTGCAAAGCAATGACGGCAGAGTTTGAAGGGATATTTCTGGATTACTCGAGGCAGCAGGCGACCGGGGAAACCATTGAGAAGCTGCTCAAATTGGCCGAGGCTGCAAAGC…
DN27298_c0_g1_i4	227	A	G	0.5	0	0.5	0	0.5	0.375	AG	AG	AG	AG	AG	AG	CAGCGATCAACCCTTCACCGGTGGGTGCCAATCCCGCTTCCTTCCCTCAAATCTTCTCCGCGTCTCTTTCAATTTTTTTTCGTGTTCTCGTTTCCGCCGCGGCTGCTTCGATCTCCAGCGCGTTGGTCGCGAGAGGCTCGATCCGACTTGCAGAAGAAGCCATGGCGTCGCCGGCGCTAATCTGCGACACCGAGCAGTGGAAGTCCCTCCAGGCGCACGTCAGCGCAATTCAGAAGACGCACCTGCGGGACCTGATGGCCGATGCCGACCGCTGCAAAGCAATGACGGCAGAGTTTGAAGGGATATTTCTGGATTACTCGAGGCAGCAGGCGACCGGGGAAACCATTGAGAAGCTGCTCAAATTGGCCGAGGCTGCAAAGCTAAAGGAGAAGATCGAAA…
DN27298_c0_g1_i4	335	C	T	0	0.5	0	0.5	0.5	0.375	CT	CT	CT	CT	CT	CT	CAGCGATCAACCCTTCACCGGTGGGTGCCAATCCCGCTTCCTTCCCTCAAATCTTCTCCGCGTCTCTTTCAATTTTTTTTCGTGTTCTCGTTTCCGCCGCGGCTGCTTCGATCTCCAGCGCGTTGGTCGCGAGAGGCTCGATCCGACTTGCAGAAGAAGCCATGGCGTCGCCGGCGCTAATCTGCGACACCGAGCAGTGGAAGTCCCTCCAGGCGCACGTCAGCGCAATTCAGAAGACGCACCTGCGGGACCTGATGGCCGATGCCGACCGCTGCAAAGCAATGACGGCAGAGTTTGAAGGGATATTTCTGGATTACTCGAGGCAGCAGGCGACCGGGGAAACCATTGAGAAGCTGCTCAAATTGGCCGAGGCTGCAAAGCTAAAGGAGAAGATCGAAA…
DN27298_c0_g1_i4	293	G	A	0.5	0	0.5	0	0.5	0.375	GA	GA	GA	GA	GA	GA	CAGCGATCAACCCTTCACCGGTGGGTGCCAATCCCGCTTCCTTCCCTCAAATCTTCTCCGCGTCTCTTTCAATTTTTTTTCGTGTTCTCGTTTCCGCCGCGGCTGCTTCGATCTCCAGCGCGTTGGTCGCGAGAGGCTCGATCCGACTTGCAGAAGAAGCCATGGCGTCGCCGGCGCTAATCTGCGACACCGAGCAGTGGAAGTCCCTCCAGGCGCACGTCAGCGCAATTCAGAAGACGCACCTGCGGGACCTGATGGCCGATGCCGACCGCTGCAAAGCAATGACGGCAGAGTTTGAAGGGATATTTCTGGATTACTCGAGGCAGCAGGCGACCGGGGAAACCATTGAGAAGCTGCTCAAATTGGCCGAGGCTGCAAAGCTAAAGGAGAAGATCGAAA…
DN27298_c0_g1_i4	660	G	A	0.5	0	0.5	0	0.5	0.375	GA	GA	GA	GA	GA	GA	CAGCGATCAACCCTTCACCGGTGGGTGCCAATCCCGCTTCCTTCCCTCAAATCTTCTCCGCGTCTCTTTCAATTTTTTTTCGTGTTCTCGTTTCCGCCGCGGCTGCTTCGATCTCCAGCGCGTTGGTCGCGAGAGGCTCGATCCGACTTGCAGAAGAAGCCATGGCGTCGCCGGCGCTAATCTGCGACACCGAGCAGTGGAAGTCCCTCCAGGCGCACGTCAGCGCAATTCAGAAGACGCACCTGCGGGACCTGATGGCCGATGCCGACCGCTGCAAAGCAATGACGGCAGAGTTTGAAGGGATATTTCTGGATTACTCGAGGCAGCAGGCGACCGGGGAAACCATTGAGAAGCTGCTCAAATTGGCCGAGGCTGCAAAGCTAAAGGAGAAGATCGAAA…
DN27349_c0_g1_i2	133	C	A	0.5	0.5	0	0	0.5	0.375	CA	CA	CA	CA	CA	CA	CGCACATCTCTTCCTCGCCGCCGCCACTCGCCGCAATTTCTCTTGCCAGGTAGGGAGCACTCCGCCGAAGCGCTAGGAGCCCCGGCCTCCCTCCGCCGCCAAAATGGTGAACGTTCCTAAGACCAAGAAGACCTACTGCAAGAACAAGGAGTGCAAGAAGCACACTCTCCACAAGGTCACTCAGTACAAGAAGGGTAAGGATAGCCTGTCTGCCCAGGGAAAGCGTCGTTATGACCGCAAGCAGTCAGGATATGGTGGTCAGACCAAGCCTGTCTTCCACAAGAAGGCTAAGACCACCAAGAAGATTGTGCTGAAGCTGCAGTGCCAGAGCTGCAAGCACTACTCCCAGCACGCCATCAAGAGGTGCAAGCATTTTGAGATTGGTGGAGACAAGAAGGG…
DN27373_c0_g1_i1	442	T	C	0	0.666667	0	0.333333	0.333333	0.345679	CC	TC	TC	TC	TC	CC	ATATCACTCACTGTTCTTCTATAAATAGGCCTCACGCTAAATCACTCTTCTCTCACACCAAAGTTCAAGCAAAACATAGAGCTGAAACCTCAAAAAAATCGAGATACCAGCTCTTTCTAAACACATAATTTCCCAAATGGCAAAAACACAAGCATTAGCTGCACTGCTCCTTGCTGTAGTGGCCCTCGCCACGATTGAGGGCGCCCACGCCATCTGCAGCATGGCTAATGAGGACTTCAAGCTGTGCCAGCCTGCGGCGTCCATCAAGGATCCGACGGACAGCCCGTCGGCGGAGTGCTGCGCTGCGCTGGGGAAGGCTGACCTAGGGTGCATCTGCCGGTACAAGGGCATCGCCGGCATATGGTTGAGGATGTACCACATAGACCCCAGCCGTGCCAT…
DN27373_c0_g1_i1	451	T	C	0	0.666667	0	0.333333	0.333333	0.345679	CC	TC	TC	TC	TC	CC	ATATCACTCACTGTTCTTCTATAAATAGGCCTCACGCTAAATCACTCTTCTCTCACACCAAAGTTCAAGCAAAACATAGAGCTGAAACCTCAAAAAAATCGAGATACCAGCTCTTTCTAAACACATAATTTCCCAAATGGCAAAAACACAAGCATTAGCTGCACTGCTCCTTGCTGTAGTGGCCCTCGCCACGATTGAGGGCGCCCACGCCATCTGCAGCATGGCTAATGAGGACTTCAAGCTGTGCCAGCCTGCGGCGTCCATCAAGGATCCGACGGACAGCCCGTCGGCGGAGTGCTGCGCTGCGCTGGGGAAGGCTGACCTAGGGTGCATCTGCCGGTACAAGGGCATCGCCGGCATATGGTTGAGGATGTACCACATAGACCCCAGCCGTGCCAT…
DN27384_c0_g1_i1	4152	C	T	0	0.5	0	0.5	0.5	0.375	CT	CT	CT	CT	CT	CT	AAAAAATCCGGGGGTTAGAATTCCTTACAATTCGAAAGTCCCAAACGATCCGAGGGGGCGGAAAGAGAGGGATTCGAACCCTCGGTACAAAAAAATTGTACAACGGATTAGCAATCCGCCGCTTTAGTCCACTCAGCCATCTCTCCCCGTTCCAAATCGAAAGGTTTTCGTGATATGACAGAGGCAAGAAATAACGATTACAAAAAATCCTTCCTTATTTTCATTTCAAAAGTGCATAAAAATTATATTGCCAATTCCATTTTAGTTATATTCTTTTTTCTTAATGTTAATAAAAAAAAGGAGAAAATTCTTGTTTCTTCTTTCTAAAATTCTATATAGGTTGAGAGACAATCAGATATATTTTCTCTTCAGTGAGCATTTTCGTATAGGACTTGTTAG…
DN27389_c0_g3_i1	800	A	G	0.5	0	0.5	0	0.5	0.375	AG	AG	AG	AG	AG	AG	TGATTGCAAAGTTGCAGCACCGAAACCTCGTCAGACTTCTTGGTTGCTGCATCCACGGAGACGAGAAGTTGCTGATTTACGAATACTTACCAAACAAAAGCTTGGATTTCTTTATTTATGATGCTGCAAGTAAACATCTCCTTGATTGGCCAACACGTTTCAAGATAATCAAAGGAATATCTAGAGGGCTTCTTTATCTCCACCAAGATTCAAGATTGACTATAATTCACAGAGATCTCAAACCAAGCAACATTCTGTTGGATGCTGATATGAGCCCTAAGATATCTGATTTCGGTATGGCAAGAATCTTTGGTGGGAACCAAGTACAAGCAAATACCAATCGAGTTGTTGGGACATATGGTTACATGTCTCCTGAATATGCAATGGATGGCGCCTTTT…
DN27389_c0_g3_i1	523	G	T	0	0	0.5	0.5	0.5	0.375	GT	GT	GT	GT	GT	GT	TGATTGCAAAGTTGCAGCACCGAAACCTCGTCAGACTTCTTGGTTGCTGCATCCACGGAGACGAGAAGTTGCTGATTTACGAATACTTACCAAACAAAAGCTTGGATTTCTTTATTTATGATGCTGCAAGTAAACATCTCCTTGATTGGCCAACACGTTTCAAGATAATCAAAGGAATATCTAGAGGGCTTCTTTATCTCCACCAAGATTCAAGATTGACTATAATTCACAGAGATCTCAAACCAAGCAACATTCTGTTGGATGCTGATATGAGCCCTAAGATATCTGATTTCGGTATGGCAAGAATCTTTGGTGGGAACCAAGTACAAGCAAATACCAATCGAGTTGTTGGGACATATGGTTACATGTCTCCTGAATATGCAATGGATGGCGCCTTTT…
DN27389_c0_g3_i1	216	T	C	0	0.5	0	0.5	0.5	0.375	TC	TC	TC	TC	TC	TC	TGATTGCAAAGTTGCAGCACCGAAACCTCGTCAGACTTCTTGGTTGCTGCATCCACGGAGACGAGAAGTTGCTGATTTACGAATACTTACCAAACAAAAGCTTGGATTTCTTTATTTATGATGCTGCAAGTAAACATCTCCTTGATTGGCCAACACGTTTCAAGATAATCAAAGGAATATCTAGAGGGCTTCTTTATCTCCACCAAGATTCAAGATTGACTATAATTCACAGAGATCTCAAACCAAGCAACATTCTGTTGGATGCTGATATGAGCCCTAAGATATCTGATTTCGGTATGGCAAGAATCTTTGGTGGGAACCAAGTACAAGCAAATACCAATCGAGTTGTTGGGACATATGGTTACATGTCTCCTGAATATGCAATGGATGGCGCCTTTT…
DN27389_c0_g3_i1	347	T	C	0	0.5	0	0.5	0.5	0.375	TC	TC	TC	TC	TC	TC	TGATTGCAAAGTTGCAGCACCGAAACCTCGTCAGACTTCTTGGTTGCTGCATCCACGGAGACGAGAAGTTGCTGATTTACGAATACTTACCAAACAAAAGCTTGGATTTCTTTATTTATGATGCTGCAAGTAAACATCTCCTTGATTGGCCAACACGTTTCAAGATAATCAAAGGAATATCTAGAGGGCTTCTTTATCTCCACCAAGATTCAAGATTGACTATAATTCACAGAGATCTCAAACCAAGCAACATTCTGTTGGATGCTGATATGAGCCCTAAGATATCTGATTTCGGTATGGCAAGAATCTTTGGTGGGAACCAAGTACAAGCAAATACCAATCGAGTTGTTGGGACATATGGTTACATGTCTCCTGAATATGCAATGGATGGCGCCTTTT…
DN27407_c0_g1_i2	395	T	C	0	0.5	0	0.5	0.5	0.375	TC	TC	TC	TC	TC	TC	TTTCTCAAAAGTAGCAGCATTCCAACTCCCGAACCAAGTCCTAGCTTTCTTGCAAAATAAAAGTGGAACAACTCATCAAACAATGTACATTTGTGCATACAACATGTAATTACATCAGTACAACAATATATTTGCCATGTACACGCACAATGATAAGCTTGCTGCAGGTAGCACTGTATAACACAATTAAAATTGCTATCTAGTACCATCACAGATCCCCTTGTAACAATGCTCATGAACAATTACATTTAGCGCTCTGTTCAGCCTTTGTTATAATGGCAGCTGAGCGAACGAAGATAGCAGCAAGGTCAAGGGCAGAAACTTCGCAAACTTCTGATTGAGCAAGTGGGACACTCTGATTGTGCCTGAAGTGTTGCAGACAGTCCGAACTGGTTCCAA…
DN27419_c0_g3_i3	377	G	A	0.833333	0	0.166667	0	0.166667	0.239198	GA	AA	AA	AA	GA	AA	CAAAAACCAGGCCAGACCTCCACGGCGCGGGCCCGTCACCGTGAGCGAAATCCCCAACAATCCACGGCATTTCGCCTCGAATCCGCAGATTTTGATTGCTCGGCTGCCGCTGCGCTGCGGTCGCCTGCCCGTCGGCCGTCGCCGCGCGCCGGCCTCTCCTCCTCAATCCACCGCCTTCGCTCGCACGGTCGCAACCCCGTGTTGCCGCATCCCGCTCGCGCCACACCTCGACGATGCCGCTGTCGGGCTCCAACCCTCTGGCACCCATCCTCCAGACCGTGGCCGCCTTCTCCCGCCGTCTCCTCATCGCGCCCGACGCCGGCCGCGACGACCACCGCCTCCGCCCGCTCCTCTCGCTCTCCCTCTCCCCGCCGCAGCCCCTACCGCCGCCGCAGCCGG…
DN27419_c0_g3_i3	455	T	C	0	0.833333	0	0.166667	0.166667	0.239198	CC	CC	CC	TC	TC	CC	CAAAAACCAGGCCAGACCTCCACGGCGCGGGCCCGTCACCGTGAGCGAAATCCCCAACAATCCACGGCATTTCGCCTCGAATCCGCAGATTTTGATTGCTCGGCTGCCGCTGCGCTGCGGTCGCCTGCCCGTCGGCCGTCGCCGCGCGCCGGCCTCTCCTCCTCAATCCACCGCCTTCGCTCGCACGGTCGCAACCCCGTGTTGCCGCATCCCGCTCGCGCCACACCTCGACGATGCCGCTGTCGGGCTCCAACCCTCTGGCACCCATCCTCCAGACCGTGGCCGCCTTCTCCCGCCGTCTCCTCATCGCGCCCGACGCCGGCCGCGACGACCACCGCCTCCGCCCGCTCCTCTCGCTCTCCCTCTCCCCGCCGCAGCCCCTACCGCCGCCGCAGCCGG…
DN27428_c0_g1_i1	413	G	T	0	0	0.5	0.5	0.5	0.375	GT	GT	GT	GT	GT	GT	CAGACGCTGCCTTCCTGCGATGAAAAAGAGTGCGGAGAAAAACGCGACCCAGCTGCTGCCACGAGCCCACGAGTCCCCACGACACAGTCCGGCGGCGCGAATGGAGAAGAGCAGTCAAGCCAGTGCCCCGCCTCCACCGCCGCCGCCGGCGTTCGATATGGAGTCGTTCCAGTTGGAGGGCAAGAAGCCCGTCAAGAACCCCTTCGTTCCCATCGGTGCATTGGTGACTGCTGGAGTTCTGACCGCTGGTCTGATCAGTTTCCGATATGGAAACTCTCAACTGGGCCAGAAACTGATGAGGGCACGTGTGGTTGCTCAAGGTGCAACAGTCGCTCTGATGATAGGCAGTGCTTACTACTATGGGGATCAAATCAAGCTCTTTAAGAAAGGGTCTAGTCC…
DN27428_c0_g1_i2	413	G	T	0	0	0.166667	0.833333	0.166667	0.239198	TT	GT	TT	TT	GT	TT	CAGACGCTGCCTTCCTGCGATGAAAAAGAGTGCGGAGAAAAACGCGACCCAGCTGCTGCCACGAGCCCACGAGTCCCCACGACACAGTCCGGCGGCGCGAATGGAGAAGAGCAGTCAAGCCAGTGCCCCGCCTCCACCGCCGCCGCCGGCGTTCGATATGGAGTCGTTCCAGTTGGAGGGCAAGAAGCCCGTCAAGAACCCCTTCGTTCCCATCGGTGCATTGGTGACTGCTGGAGTTCTGACCGCTGGTCTGATCAGTTTCCGATATGGAAACTCTCAACTGGGCCAGAAACTGATGAGGGCACGTGTGGTTGCTCAAGGTGCAACAGTCGCTCTGATGATAGGCAGTGCTTACTACTATGGGGATCAAATCAAGCTCTTTAAGAAAGGGTCTAGTCC…
DN27437_c0_g1_i1	420	A	C	0.166667	0.833333	0	0	0.166667	0.239198	AC	AC	CC	CC	CC	CC	GCGTGCGGCGAGCAAGAAGAAGCGCCGCCACTTCCGCGGCATCCGGCAGCGGCCATGGGGCAAGTGGGCGGCGGAGATCCGCGACCCGCATAAGGGCACCCGCGTCTGGCTCGGCACCTTCAACACCGCCGAGGACGCCGCCCGGGCCTACGACGTCGAGGCGCGCCGCCTACGCGGCAGCAAGGCCAAGGTCAACTTCCCCGCCGCCGCCGGCGCGAGACCACGCCGTGGAAGAGCCGCGCCGAAGACGCAACCCCACGTTGCGGCGGCGCAGCCCGCGCCGCGCGAAGAGCAGAAGAAGAAGCAGCAGGAGGAGCAGCAGCAGCTCGTCAAGCCTGAAATTGTGGCATCGTTCAACATGGACAACTTCTTCGATCTGACCTTCCCCGCCGCGCCGCC…
DN27437_c0_g1_i1	430	T	C	0	0.833333	0	0.166667	0.166667	0.239198	TC	TC	CC	CC	CC	CC	GCGTGCGGCGAGCAAGAAGAAGCGCCGCCACTTCCGCGGCATCCGGCAGCGGCCATGGGGCAAGTGGGCGGCGGAGATCCGCGACCCGCATAAGGGCACCCGCGTCTGGCTCGGCACCTTCAACACCGCCGAGGACGCCGCCCGGGCCTACGACGTCGAGGCGCGCCGCCTACGCGGCAGCAAGGCCAAGGTCAACTTCCCCGCCGCCGCCGGCGCGAGACCACGCCGTGGAAGAGCCGCGCCGAAGACGCAACCCCACGTTGCGGCGGCGCAGCCCGCGCCGCGCGAAGAGCAGAAGAAGAAGCAGCAGGAGGAGCAGCAGCAGCTCGTCAAGCCTGAAATTGTGGCATCGTTCAACATGGACAACTTCTTCGATCTGACCTTCCCCGCCGCGCCGCC…
DN27451_c1_g1_i2	387	G	C	0	0.916667	0.0833333	0	0.0833333	0.141107	GC	CC	CC	CC	CC	CC	GTTGAAAAGCCGTATGTATTGCAACTTGAATTTTTGGAAACATATTTTAAACCAACTATCATATACATTTTTTCAGTTAATGTATATGACCTTATCGCACATGAATTCTTATGCTGCAAACAAGCAGCAAACGCTATACAATTGTGACTTGCCTGACTGGCTATTTCCAAAACTACAGTATTATCCAAGCTCCTTGGGTTACGCTCTTTACAGGCAACAGAAACTTTGAGTCTAGTTCACAAGACGAAGCTTCTCTACAACAGAAAGGAGTCGCCGTATGCTGTAAGGTAAGGACTTGGCCTTTGCTCTTCTGCAGCGAGCATCGAAGGGTCGTCATCATCTCCCGAGGCCTCCCATCGAGCCAGATAGCCGTCCCAGGAGGAGGTGACGAGTGTTGGA…
DN27457_c0_g2_i1	192	C	T	0	0.416667	0	0.583333	0.416667	0.367959	CT	CT	TT	CT	CT	CT	GACACCACTTTCACGAGTGCTTGGACCAGACCCATTTGAGGCTTTTGAGCTAGACAAATTGCTACTGAAAAAGCTTTTCAAATCTAGGTTTTTGTATCGTTTCTTTGCATTCTTTCTATTGGCCATGTTCGCGCCGGAAGCTGAAGAAGGAGCTTGCCGCCCCTGCGTCACAACTGCTGCTGCTGCAAGCCCGCCATCTCCATCTTCTCCGGCAAGCACAAGTGGCACGCCTGTCGTCTCCATCTTCTCCGGGGCACAATGGCCAGTGGTCACGGCCTCGATAGGAACAGGGGGCCAGGCCGCCAGGGGGAGGCACCGAGGCTGGCGAGGCGAAAGGGGGCGGAGCTGCAGGCCCAGCCGTCGGTGGCCGGAAGGGGGCGGAGCCGAAGCTAGGGATTG…
DN27505_c0_g1_i1	659	C	T	0	0.5	0	0.5	0.5	0.375	CT	CT	CT	CT	CT	CT	TTGGTGCAACATTTTATAGCAATTTGAATGTATATTTTCCTTTTCTGGCCTTCTTCCTCCACAAGAATATGTATTTACATATGACATATGTACAAGACGAGTATTTACAGATCCAGCGTACCTAATGTTTCGCCGGGGACCTAATGTAATCAACTATTTCTTCACCTCCAGCAACTTTGTGAACCTTACCTACCTACATATTTACACACTGACTAGTGACTATACATATGTCGTCGTCATCCAGATACCATATTTACAGCGAAATACATGAAGAAGAAGAAGAAGTAACCAAGAAGTATGTTGTGTGTACGGGCAGCATATGCAGTAGGTCCGGGCCGATCGGTCAGGAGGAGAGCTTGACGAGTCCGAGGCTCTGGAACGGGCGGTAGAACTTGAACA…
DN27514_c0_g1_i1	559	A	C	0.416667	0.583333	0	0	0.416667	0.367959	AC	AC	CC	AC	AC	AC	GTACAACGCGCCAGGGAAAGTTCTTTGCTTAGTGCTTAAGATTCCAACCATGCTATTCCCTCGGAAATCAGAACACTTCTACCCACAATAATCTTTGTAGCCAGATGAAACGAAATTTCTTGAATTGCAGAAGAAGAAAACTGAAAAGATAAAAGACAAAGGGGAAATAGAGAAGGGAAACACAATAGTTTCTTGCTCTAAACATTCGTTTCATTTCGTTCGACTTGGTTCGTTGGAGCGTGGTAGATCGACCTGGACTTCGCTCCAGACTTACCTGACTGCACCGCCGCCCAGTCGCCCACAGATCAACTTGCGCACAATTCCAAGTAGCGTCTGCTCCTTCTTCGAAACGAAGCGGATCGGCACCGAAGCGGCGATGTGGGTGGAGATACTGTGCGG…
DN27518_c0_g1_i2	417	A	G	0.0833333	0	0.916667	0	0.0833333	0.141107	GG	GG	GG	AG	GG	GG	TTTTTTTTTTTTTTTTTTTTTTTAGACGAGCTCGTGACAGTCTCATTCATAACTTAAATTTGCACAACAATGGCGTACAGAATTGGGTACTGGGATTTTACAAGCCTGGGTTCTGATGATAAATACAACAGCAGTACAGCAGCAAACTTGAAGAGAAAATGGGACTTCGCGATAACACAGAGGATGCACTAGACGGAGCGCCACCCCATCAGCTGGTGCGTCTTGGCTTGGCGTCCTACAGCAGCAGCAGCAGCAGCTTAAGACCTGTTCTTGAACGGGATGGCTCTGATGACCACCTGGTGGTAGATGGCAGCCAGGAGAGCGCCGATGAAGGGGCCGACCCAGAAGATCCACTGCAAGGCAGATAATTGATGGGGTTAGCACTATACGTAATTATTC…
DN27518_c0_g1_i3	315	A	G	0.5	0	0.5	0	0.5	0.375	AG	AG	AG	AG	AG	AG	GCTAGTCGTAATCCTACTCTGACTAGGTCGGTTTTGTCCCCCAATACACCCATATGCTCCTTCCAACCTTTGTTTTTTTTTTTTTTTTTTTTTTTTTTTTTTTTTTTTTTTTTTTAGACGAGCTCGTGACAGTCTCATTCATAACTTAAATTTGCACAACAATGGCGTACAGAATTGGGTACTGGGAGTCTGGGATTTTACAAGCCTGGGTTCTGATGATAAATACAACAGCAGTACAGCAGCAAACTTGAAGAGAAATGGAACTTCACGATAACACAGAGGATGCACTAGATGGAGCGCCACCCCATCAGCTGATGCGTCTTGGCTTGGCGTCCTACAGCAGCAGCAGCAGCAGCTTAAGACCTGTTCTTGAACGGGATGGCTCTGATGACCACCTGG…
DN27518_c0_g1_i3	555	G	C	0	0.5	0.5	0	0.5	0.375	GC	GC	GC	GC	GC	GC	GCTAGTCGTAATCCTACTCTGACTAGGTCGGTTTTGTCCCCCAATACACCCATATGCTCCTTCCAACCTTTGTTTTTTTTTTTTTTTTTTTTTTTTTTTTTTTTTTTTTTTTTTTAGACGAGCTCGTGACAGTCTCATTCATAACTTAAATTTGCACAACAATGGCGTACAGAATTGGGTACTGGGAGTCTGGGATTTTACAAGCCTGGGTTCTGATGATAAATACAACAGCAGTACAGCAGCAAACTTGAAGAGAAATGGAACTTCACGATAACACAGAGGATGCACTAGATGGAGCGCCACCCCATCAGCTGATGCGTCTTGGCTTGGCGTCCTACAGCAGCAGCAGCAGCAGCTTAAGACCTGTTCTTGAACGGGATGGCTCTGATGACCACCTGG…
DN27518_c0_g1_i3	293	T	C	0	0.5	0	0.5	0.5	0.375	TC	TC	TC	TC	TC	TC	GCTAGTCGTAATCCTACTCTGACTAGGTCGGTTTTGTCCCCCAATACACCCATATGCTCCTTCCAACCTTTGTTTTTTTTTTTTTTTTTTTTTTTTTTTTTTTTTTTTTTTTTTTAGACGAGCTCGTGACAGTCTCATTCATAACTTAAATTTGCACAACAATGGCGTACAGAATTGGGTACTGGGAGTCTGGGATTTTACAAGCCTGGGTTCTGATGATAAATACAACAGCAGTACAGCAGCAAACTTGAAGAGAAATGGAACTTCACGATAACACAGAGGATGCACTAGATGGAGCGCCACCCCATCAGCTGATGCGTCTTGGCTTGGCGTCCTACAGCAGCAGCAGCAGCAGCTTAAGACCTGTTCTTGAACGGGATGGCTCTGATGACCACCTGG…
DN27518_c0_g1_i5	423	A	G	0.5	0	0.5	0	0.5	0.375	AG	AG	AG	AG	AG	AG	TAGCCATAGCTGGCATGGGCCCGTACGGCCGGGTGACTCATCATTGTCCTTTGCCCCGTGACCACCATTCCCTTCATCCACAACCTGATGATGGGCTTGACAATACAGGCTGTGCGATTGTGGCTCACGATGCAATCAATCAGCCTGATGGGTCCCCCACATTGCCGAACCGCTCCAAAGAGAATCCATTGTTTGTTCAATTGCAGAAGGACAGCGACCGTATAGACGAGCTCGTGACAGTCTCATTCATAACTTAAATTTGCACAACAATGGCGTACAGAATTGGGTACTGGGAGTCTGGGATTTTACAAGCCTGGGTTCTGATGATAAATACAACAGCAGTACAGCAGCAAACTTGAAGAGAAATGGAACTTCACGATAACACAGAGGATGCACTAG…
DN27518_c0_g1_i5	663	G	C	0	0.5	0.5	0	0.5	0.375	GC	GC	GC	GC	GC	GC	TAGCCATAGCTGGCATGGGCCCGTACGGCCGGGTGACTCATCATTGTCCTTTGCCCCGTGACCACCATTCCCTTCATCCACAACCTGATGATGGGCTTGACAATACAGGCTGTGCGATTGTGGCTCACGATGCAATCAATCAGCCTGATGGGTCCCCCACATTGCCGAACCGCTCCAAAGAGAATCCATTGTTTGTTCAATTGCAGAAGGACAGCGACCGTATAGACGAGCTCGTGACAGTCTCATTCATAACTTAAATTTGCACAACAATGGCGTACAGAATTGGGTACTGGGAGTCTGGGATTTTACAAGCCTGGGTTCTGATGATAAATACAACAGCAGTACAGCAGCAAACTTGAAGAGAAATGGAACTTCACGATAACACAGAGGATGCACTAG…
DN27518_c0_g1_i5	401	T	C	0	0.5	0	0.5	0.5	0.375	TC	TC	TC	TC	TC	TC	TAGCCATAGCTGGCATGGGCCCGTACGGCCGGGTGACTCATCATTGTCCTTTGCCCCGTGACCACCATTCCCTTCATCCACAACCTGATGATGGGCTTGACAATACAGGCTGTGCGATTGTGGCTCACGATGCAATCAATCAGCCTGATGGGTCCCCCACATTGCCGAACCGCTCCAAAGAGAATCCATTGTTTGTTCAATTGCAGAAGGACAGCGACCGTATAGACGAGCTCGTGACAGTCTCATTCATAACTTAAATTTGCACAACAATGGCGTACAGAATTGGGTACTGGGAGTCTGGGATTTTACAAGCCTGGGTTCTGATGATAAATACAACAGCAGTACAGCAGCAAACTTGAAGAGAAATGGAACTTCACGATAACACAGAGGATGCACTAG…
DN27519_c0_g1_i1	194	T	C	0	0.5	0	0.5	0.5	0.375	TC	TC	TC	TC	TC	TC	GCGCCATCTGCCTCGCGGAGTTCGAGGACGGCCAGGCCATGCGCGTGCTGCCGCAGTGCGGCCACGCGTTCCACGCCGCCTGCGTCGACACGTGGCTCCGCTCGCACTCGTCGTGCCCGTCGTGCCGCCGCGTGCTGGTGGCCGCGGAGCTCCCCGCCGGCGAGAAGTGCGGGCGCTGCGGGGCCCGCGCCGGTGGACTCGGCGCGCTCTGGAAGGCGCCCTGCAGCGCCGCCGAGGTGCCGTCGTTCTTGGCGTAGTTTAGTGCGATGCGCACTAGCAGAGGCAGGAAATTAACCGATGTGCAATCTCATTGGTTAACCTTTGTTCTCTGTCTTTTTTTCTTTTCTTTTAGACTTGTATATAGGTTTCGTTGTTTTTTTAGGTGTGATTAGTTGGCTC…
DN27527_c0_g1_i1	19	G	A	0.916667	0	0.0833333	0	0.0833333	0.141107	AA	AA	GA	AA	AA	AA	CTGCCATCCCCATCTCTCGCACCGCACCCACCTCCTCAGAAAACTCCCAAATTGCAATCCAGTCCAACGTCCAAGGGAACCCCCAAATCCGCGACCCAAATCCGGGAAGAGTTCGGAAATTCGCTCAAGCCCTCCACGGATCGGCCGCCGCCCCCACCGTCTCCGGCGAAGATGGGCCTCTCCAGCATGCCGGCGCCCAAGGACAGCCTGCTGGCCTACGTCCTGTACAACATGGCGGTGTCGATCGCCATCGTGGCGGGCCTGGTGCGCTCGGCGCTGGTGTTCCTGGGCCTGGCCGTGCCGCACCCGTGGGACGAGGGCGAGGAGCACCAGCTCGCGGCGATCGCGGCCGCGGCCGCCGCCGCCGCCGCCGCGGGGCCCAGCCTCGCCGACCGGTTC…
DN27543_c0_g1_i2	318	T	A	0.916667	0	0	0.0833333	0.0833333	0.141107	AA	AA	AA	TA	AA	AA	ACAGAGTGTAGTGATCCTTCTTTTTTCAACCGATAAGAACTTCCTATTTTGGAACATGCGTCCACATCATGATAGTTTTCAGGGAACAAAAAGCATGATGACTACCAGAGGTTTTCTTGGTTGCTTTGCTTCGCACACATTCTTAGTTATTCAGATTTGTGGGCTATACCTGTCCACAAGAACATCTTAATACCCGTAAAGGATTGGATATGTAACAATCGAAATAAGTTTGCAAACATTATCAAAGTTTTACATGGATGCAAGATATGATCATTTCACTGTGTTATACAGGAAGCTCTAAAACAGGTAACCGAAAGTAGAGCTGCTTCAATGTTGTGTACGGCTTGATGGGGGATCATCTGAAGGGATACAGAAAGTTCTCTCATCTGAATACTGCCA…
DN27558_c0_g1_i1	404	C	T	0	0.5	0	0.5	0.5	0.375	CT	CT	CT	CT	CT	CT	TTTTTTCAACAGCTGCTTGCTGCAGTTTATTTCCCCCTCTTTATTCATTCACAAATGTAGATACAACCAGTGCGTTCGAACAACTTGGACTAATGCTCTTGCTAACAATTTTGGTAGTGAAACAAATGAGAACTATGTGTATGATTTAACGATACATGACATATATAATATTACAAAAGCTGTGGTGACCACGCTCACAACAAAAAAGAATAGGATCTGACTAGATAAATACAGCAAAAATGCCATAACTCCAAACTGTTCCATTTATTCAAAGCTGCACTTGCCAAAACATTGGATTTCTGAACAATGATCAGTGGGTGGCGTCTCTGCTGTAGTACTGGTCCAAGGTCTTTGCAGGGATACGGTGGAGAAGTTCACGAGGGAAAATGCGAAGCAATG…
DN27558_c0_g1_i1	319	T	C	0	0.5	0	0.5	0.5	0.375	TC	TC	TC	TC	TC	TC	TTTTTTCAACAGCTGCTTGCTGCAGTTTATTTCCCCCTCTTTATTCATTCACAAATGTAGATACAACCAGTGCGTTCGAACAACTTGGACTAATGCTCTTGCTAACAATTTTGGTAGTGAAACAAATGAGAACTATGTGTATGATTTAACGATACATGACATATATAATATTACAAAAGCTGTGGTGACCACGCTCACAACAAAAAAGAATAGGATCTGACTAGATAAATACAGCAAAAATGCCATAACTCCAAACTGTTCCATTTATTCAAAGCTGCACTTGCCAAAACATTGGATTTCTGAACAATGATCAGTGGGTGGCGTCTCTGCTGTAGTACTGGTCCAAGGTCTTTGCAGGGATACGGTGGAGAAGTTCACGAGGGAAAATGCGAAGCAATG…
DN27563_c0_g1_i1	361	G	T	0	0	0.0833333	0.916667	0.0833333	0.141107	GT	TT	TT	TT	TT	TT	GGGGAAGTTGTTGCCCACCAGGTCCCAGTTGCCCTCCCGGGTGTAGAACTTCACGGCGAACCCGCGCGGGTCGCGGATCGTCTCCGGGCTGCCGCGCTCGTGGATCACCGTCGAGAAGCGAACGATGACGGGGGTCTGCACGCCGGGGGAGCGAAGGAAGTCGGCGCAGGTGAGGTGGGAGATGTCGTGGGTCACCTCGAAGAAGCCCTTGGCGCTGGCGCCGCGCGCGTGCACCACGCGCTCGGGGATGCGCTCGCGGTCGAAGTTGGCAAGCTTCTCCACCAGGTGGTAGTCCTCAAGCAAAATCGGACCTCGGGGTCCGACGGTGAGGGAGTTGTCGTTGTTCCATACGGGCGCGCCGGAGTTGGTGCTCCACATCGGGGAGTTGAAGCCGCTCGA…
DN27563_c0_g1_i2	361	G	T	0	0	0.5	0.5	0.5	0.375	GT	GT	GT	GT	GT	GT	GGGGAAGTTGTTGCCCACCAGGTCCCAGTTGCCCTCCCGGGTGTAGAACTTCACGGCGAACCCGCGCGGGTCGCGGATCGTCTCCGGGCTGCCGCGCTCGTGGATCACCGTCGAGAAGCGAACGATGACGGGGGTCTGCACGCCGGGGGAGCGAAGGAAGTCGGCGCAGGTGAGGTGGGAGATGTCGTGGGTCACCTCGAAGAAGCCCTTGGCGCTGGCGCCGCGCGCGTGCACCACGCGCTCGGGGATGCGCTCGCGGTCGAAGTTGGCAAGCTTCTCCACCAGGTGGTAGTCCTCAAGCAAAATCGGACCTCGGGGTCCGACGGTGAGGGAGTTGTCGTTGTTCCATACGGGCGCGCCGGAGTTGGTGCTCCACATCGGGGAGTTGAAGCCGCTCGA…
DN27563_c0_g1_i2	319	T	A	0.5	0	0	0.5	0.5	0.375	TA	TA	TA	TA	TA	TA	GGGGAAGTTGTTGCCCACCAGGTCCCAGTTGCCCTCCCGGGTGTAGAACTTCACGGCGAACCCGCGCGGGTCGCGGATCGTCTCCGGGCTGCCGCGCTCGTGGATCACCGTCGAGAAGCGAACGATGACGGGGGTCTGCACGCCGGGGGAGCGAAGGAAGTCGGCGCAGGTGAGGTGGGAGATGTCGTGGGTCACCTCGAAGAAGCCCTTGGCGCTGGCGCCGCGCGCGTGCACCACGCGCTCGGGGATGCGCTCGCGGTCGAAGTTGGCAAGCTTCTCCACCAGGTGGTAGTCCTCAAGCAAAATCGGACCTCGGGGTCCGACGGTGAGGGAGTTGTCGTTGTTCCATACGGGCGCGCCGGAGTTGGTGCTCCACATCGGGGAGTTGAAGCCGCTCGA…
DN27627_c0_g1_i2	216	G	T	0	0	0.0833333	0.916667	0.0833333	0.141107	TT	TT	TT	TT	TT	GT	AATATGTTTCATAAAGAAAGAATGCCCTAAAAAAAACTCTTCCCTCGGAGAAAAACAAGAAACTCTATAAAGACAAAGGTGCAGTTGGAAACATTTTCTTTTCTGAGCCCACAAGCTCCAATGGCACTGTCACTCGCCAAAGCTTCTTTCCTGTAGGCTGTAGTAGCTTGCGGTCCCAGCAGTCAGTCGGAGAGGTCGTGCTCGTGCCAGCAGAGGAGCATGGTGACGCACCGCCGGAGGATGTAGAGCCGCGTCCGCTGCTGCTTCAGCACCAGGTTGCATCGCCGCCGGAGCCCGGCGCAGCCGCCCTTCCTCCTCCGCCGCGCGATCTGCTGATGCGCCGCCGTCTCCTGAGCGTTGTTTTCCTCTCCGCCGTCGTCCGCCGGCGTCGGCGACGAC…
DN27631_c0_g1_i1	105	T	C	0	0.833333	0	0.166667	0.166667	0.239198	CC	CC	TC	TC	CC	CC	GCAACTTCAAGATCTTCAAGAGTAACTTGGCCATCACCATCTCTGTCCAACTCTTCAAAGAACCGTCTTCCTTCCACTTCTGCATATCTGAAGAAGTCCTGCACTGAGAAAAGCTTCTTCTTGTCAGGGTGTCCATCTGCTGGTGTTGACGATCTCCCTACCAGCTGCGGGACTAACTCGATTAACTCGGTGAGCGAAACTGTGGGCAGCGTTGACCGCAGCCGCTCCACATTCGACAGTGGGACATCGAGCAGCCTCGCAGCTAATCTCTGTGGCTGCTGTGGTGTACCATTACCACTGTCCATCCTCTCCCTGTCCCCAATTCCACTTGTATCTTCGTGGTCGCTGACCGGCGCCGGTGCTGTGGTAGGTGAGGCACCCATGACGCCTGAGTGTGGC…
DN27631_c0_g1_i1	146	T	C	0	0.833333	0	0.166667	0.166667	0.239198	CC	CC	TC	TC	CC	CC	GCAACTTCAAGATCTTCAAGAGTAACTTGGCCATCACCATCTCTGTCCAACTCTTCAAAGAACCGTCTTCCTTCCACTTCTGCATATCTGAAGAAGTCCTGCACTGAGAAAAGCTTCTTCTTGTCAGGGTGTCCATCTGCTGGTGTTGACGATCTCCCTACCAGCTGCGGGACTAACTCGATTAACTCGGTGAGCGAAACTGTGGGCAGCGTTGACCGCAGCCGCTCCACATTCGACAGTGGGACATCGAGCAGCCTCGCAGCTAATCTCTGTGGCTGCTGTGGTGTACCATTACCACTGTCCATCCTCTCCCTGTCCCCAATTCCACTTGTATCTTCGTGGTCGCTGACCGGCGCCGGTGCTGTGGTAGGTGAGGCACCCATGACGCCTGAGTGTGGC…
DN27666_c0_g1_i1	667	C	T	0	0.0833333	0	0.916667	0.0833333	0.141107	TT	TT	TT	TT	CT	TT	GCGCCGAGCCGTGGCTGCTCGACCACGCCGACCTGTCCCGCGTGTTCATCGCCGGGTGCAGCGCCGGCGCCAACATCGCGCACAACATGGCCGTCCGCGCCTCCGCCGCCGGCGCGCTCCCCGACGGCGTGACCCTCCGCGGGCTCGCGCTCGTCCATCCCTACTTCAGCGGGAAGGAGGCCGTCGGCGGCGAGGTCGCGTTCGGGCCCGAGATCCGGGAGTTCATGGACCGCACGTGGCGGTTCGTGGTCTCGGAGACCTCCGGGCTGGACGACCCGCGGGTGGACCCGTTCGTGAACGACGCGGCGCGCAAGGCCTCCGCCGGGATCCCGTGCCAGCGCGTGCTGGTGTGCGTCGCCGAGAAGGACTTCTTTCTCGGGGAGCGCGCGCTGTGGTACT…
DN27666_c0_g1_i1	158	T	C	0	0.583333	0	0.416667	0.416667	0.367959	TC	TC	TC	TC	TC	CC	GCGCCGAGCCGTGGCTGCTCGACCACGCCGACCTGTCCCGCGTGTTCATCGCCGGGTGCAGCGCCGGCGCCAACATCGCGCACAACATGGCCGTCCGCGCCTCCGCCGCCGGCGCGCTCCCCGACGGCGTGACCCTCCGCGGGCTCGCGCTCGTCCATCCCTACTTCAGCGGGAAGGAGGCCGTCGGCGGCGAGGTCGCGTTCGGGCCCGAGATCCGGGAGTTCATGGACCGCACGTGGCGGTTCGTGGTCTCGGAGACCTCCGGGCTGGACGACCCGCGGGTGGACCCGTTCGTGAACGACGCGGCGCGCAAGGCCTCCGCCGGGATCCCGTGCCAGCGCGTGCTGGTGTGCGTCGCCGAGAAGGACTTCTTTCTCGGGGAGCGCGCGCTGTGGTACT…
DN27666_c0_g1_i1	297	A	G	0.5	0	0.5	0	0.5	0.375	AG	AG	AG	AG	AG	AG	GCGCCGAGCCGTGGCTGCTCGACCACGCCGACCTGTCCCGCGTGTTCATCGCCGGGTGCAGCGCCGGCGCCAACATCGCGCACAACATGGCCGTCCGCGCCTCCGCCGCCGGCGCGCTCCCCGACGGCGTGACCCTCCGCGGGCTCGCGCTCGTCCATCCCTACTTCAGCGGGAAGGAGGCCGTCGGCGGCGAGGTCGCGTTCGGGCCCGAGATCCGGGAGTTCATGGACCGCACGTGGCGGTTCGTGGTCTCGGAGACCTCCGGGCTGGACGACCCGCGGGTGGACCCGTTCGTGAACGACGCGGCGCGCAAGGCCTCCGCCGGGATCCCGTGCCAGCGCGTGCTGGTGTGCGTCGCCGAGAAGGACTTCTTTCTCGGGGAGCGCGCGCTGTGGTACT…
DN27666_c0_g1_i1	169	G	C	0	0.5	0.5	0	0.5	0.375	GC	GC	GC	GC	GC	GC	GCGCCGAGCCGTGGCTGCTCGACCACGCCGACCTGTCCCGCGTGTTCATCGCCGGGTGCAGCGCCGGCGCCAACATCGCGCACAACATGGCCGTCCGCGCCTCCGCCGCCGGCGCGCTCCCCGACGGCGTGACCCTCCGCGGGCTCGCGCTCGTCCATCCCTACTTCAGCGGGAAGGAGGCCGTCGGCGGCGAGGTCGCGTTCGGGCCCGAGATCCGGGAGTTCATGGACCGCACGTGGCGGTTCGTGGTCTCGGAGACCTCCGGGCTGGACGACCCGCGGGTGGACCCGTTCGTGAACGACGCGGCGCGCAAGGCCTCCGCCGGGATCCCGTGCCAGCGCGTGCTGGTGTGCGTCGCCGAGAAGGACTTCTTTCTCGGGGAGCGCGCGCTGTGGTACT…
DN27666_c0_g1_i1	332	G	A	0.5	0	0.5	0	0.5	0.375	GA	GA	GA	GA	GA	GA	GCGCCGAGCCGTGGCTGCTCGACCACGCCGACCTGTCCCGCGTGTTCATCGCCGGGTGCAGCGCCGGCGCCAACATCGCGCACAACATGGCCGTCCGCGCCTCCGCCGCCGGCGCGCTCCCCGACGGCGTGACCCTCCGCGGGCTCGCGCTCGTCCATCCCTACTTCAGCGGGAAGGAGGCCGTCGGCGGCGAGGTCGCGTTCGGGCCCGAGATCCGGGAGTTCATGGACCGCACGTGGCGGTTCGTGGTCTCGGAGACCTCCGGGCTGGACGACCCGCGGGTGGACCCGTTCGTGAACGACGCGGCGCGCAAGGCCTCCGCCGGGATCCCGTGCCAGCGCGTGCTGGTGTGCGTCGCCGAGAAGGACTTCTTTCTCGGGGAGCGCGCGCTGTGGTACT…
DN27670_c0_g2_i1	145	G	A	0.583333	0	0.416667	0	0.416667	0.367959	AA	GA	GA	GA	GA	GA	ACGGTCGCTGTCGGTGTCATCAAGAGCGTTGAGAAGAAGGACCCCACCGGTGCCAAGGTTACCAAGGCTGCTGTCAAGAAGAAATGAGGCGTTTAGTTTTGTCTTGTGAGACTTATATTGTGTCTGTCTTTAAGCTACTGTCATGTGTTGTCGTTTATCTCCCGTGGAATTCAAGTGCGTTAAATTCTACTACGTTTCTGCCTGTCGTTTATATTGTTTCCTTTGATTTGCGGTTACATTCTGTGGTTATCTCCTGTGATCAGGATTCCTACGTTTCATGTCTCGATGGTCATAGGATACTTATAATCTCTTTTTACTATGCAGTATTTTCTTTGAATCGTGAGCTCACCACGGTTATTCCGTTTCATATAGATTGTATGCATAAATTGTAATTTTTTT…
DN27718_c0_g1_i2	485	G	A	0.5	0	0.5	0	0.5	0.375	GA	GA	GA	GA	GA	GA	AGAGCAGCATAAGACAGAGGCAACCACAACAGGTTGTGTTTTACAATGAATCTGATAACATCATTTACATTTGAGCAAATTTAATGAATTTTCACTATTAATAGTAAGAGTCAGAACTGTTTGACTTTGGTCAAATCCAGTAATTTTAAATTCTTGGACAGGATTATCCTATTTGTGAATACCCAAATAGAGCATCGGTTTTTTCAGAAATGATTTCGTAGTTTAAAATTGAGCTGGAATTTATAAACATATTATGATTTTAATTAAATTAATGATCAAATTTGGGCCACACTTTTTTAAAAAGGGTTGATTGATAAACACGCAAATGCTTCTTCCGCATAGCCTTTTGTATCTTTTGCGACTAATAAATAACTCATACAGACGTTCGTGGAGCCACTC…
DN27718_c0_g1_i2	490	T	C	0	0.5	0	0.5	0.5	0.375	TC	TC	TC	TC	TC	TC	AGAGCAGCATAAGACAGAGGCAACCACAACAGGTTGTGTTTTACAATGAATCTGATAACATCATTTACATTTGAGCAAATTTAATGAATTTTCACTATTAATAGTAAGAGTCAGAACTGTTTGACTTTGGTCAAATCCAGTAATTTTAAATTCTTGGACAGGATTATCCTATTTGTGAATACCCAAATAGAGCATCGGTTTTTTCAGAAATGATTTCGTAGTTTAAAATTGAGCTGGAATTTATAAACATATTATGATTTTAATTAAATTAATGATCAAATTTGGGCCACACTTTTTTAAAAAGGGTTGATTGATAAACACGCAAATGCTTCTTCCGCATAGCCTTTTGTATCTTTTGCGACTAATAAATAACTCATACAGACGTTCGTGGAGCCACTC…
DN27722_c0_g1_i1	762	G	A	0.5	0	0.5	0	0.5	0.375	GA	GA	GA	GA	GA	GA	GGGTGACCTTTTATTATATAGGCCGTATAGGCTTGGAGTAGAAGTAAGGGTACAGATACAATATAAGACCATATACAACACTATATATCTAACAATATTTCTATAACATTGTTGTTAAGAATGTTCTTGGAAACCTTCAAACATGAAGTGAACTCAAGATATAGAACCATTATTATGGGCTCAAATTAAAAAGTATCAAACAAGGAAAAAGATAACATTTACTGAAATTACAAAGTTGCATATGAGTAATATCAAGGATATTTGACATAGTTAAGTTGGCAACGGAGAACAAACTGCCAATCACTCCAACAAATGCTTGTTTAAGAAATCAGAACTTTTGCAGTTTGCATGGACAGTAGCAAACCATTAATTCTGCAACGAAACAGAGTTTCTCACCTG…
DN27722_c0_g1_i2	475	G	A	0.5	0	0.5	0	0.5	0.375	GA	GA	GA	GA	GA	GA	CAGAGTCCCGCCTATACATTGTTTCATAACCCACTCTAACCACCAGGTCCAGAGGACAAGGTGTATCTTCAACTTTCGATGCAAGAAATATGCATACTGTTGCAATTGTCTGCCACCCATTTTTGGCAAGGGATTGATGCAAATAGAAGCGATGACAAAACATTATTGCTGTCGCTATTGTCATCTGAGGTAGTTTCAGCCTCATGCCAATATCCCGAATAAATGAACAATACAAGTGCCGAATTTCTGACTCCTTGCTCTCAGAAATACCATCTTTCCTTGATGGTGATAACTTCTCTAGTTCCTCCCGAGTAAAGTACCAAGAATACATGCGCTCATGTGATAACTTGTCAACGATCTTGGGTTCCCCATCCAACAGCATATCTGAGAATCCCTGTT…
DN27722_c0_g1_i2	80	T	C	0	0.5	0	0.5	0.5	0.375	TC	TC	TC	TC	TC	TC	CAGAGTCCCGCCTATACATTGTTTCATAACCCACTCTAACCACCAGGTCCAGAGGACAAGGTGTATCTTCAACTTTCGATGCAAGAAATATGCATACTGTTGCAATTGTCTGCCACCCATTTTTGGCAAGGGATTGATGCAAATAGAAGCGATGACAAAACATTATTGCTGTCGCTATTGTCATCTGAGGTAGTTTCAGCCTCATGCCAATATCCCGAATAAATGAACAATACAAGTGCCGAATTTCTGACTCCTTGCTCTCAGAAATACCATCTTTCCTTGATGGTGATAACTTCTCTAGTTCCTCCCGAGTAAAGTACCAAGAATACATGCGCTCATGTGATAACTTGTCAACGATCTTGGGTTCCCCATCCAACAGCATATCTGAGAATCCCTGTT…
DN27722_c0_g1_i2	91	T	C	0	0.5	0	0.5	0.5	0.375	TC	TC	TC	TC	TC	TC	CAGAGTCCCGCCTATACATTGTTTCATAACCCACTCTAACCACCAGGTCCAGAGGACAAGGTGTATCTTCAACTTTCGATGCAAGAAATATGCATACTGTTGCAATTGTCTGCCACCCATTTTTGGCAAGGGATTGATGCAAATAGAAGCGATGACAAAACATTATTGCTGTCGCTATTGTCATCTGAGGTAGTTTCAGCCTCATGCCAATATCCCGAATAAATGAACAATACAAGTGCCGAATTTCTGACTCCTTGCTCTCAGAAATACCATCTTTCCTTGATGGTGATAACTTCTCTAGTTCCTCCCGAGTAAAGTACCAAGAATACATGCGCTCATGTGATAACTTGTCAACGATCTTGGGTTCCCCATCCAACAGCATATCTGAGAATCCCTGTT…
DN27722_c0_g1_i3	818	G	A	0.5	0	0.5	0	0.5	0.375	GA	GA	GA	GA	GA	GA	GTGCTAGGGCAGAGAGAGGGGGAGGGGGTGGGGGCAGCAGGCCTAGGTTTAGGCTCTATACCATATAGAGAGTTGGGCAAACACCACACACCCAAACCTAGGAGGGGTGGCCTTTCATTATATAGGTCGTATAGGCTTGGAGTACAAGGAAAATATATGTAACATTGTTGTTAAGAATGTTCTTGGAAACCTTCAAACATGAAGTGAACTCAAGATATAGAACCATTATTATGGGCTCAAATTAAAAAGTATCAAACAAGAAAAAAGATAACATTTACTGGTATTACACAGTTGCATATGAGTAATATCAAGGATATTTGATATATTTAAGTTGGCAACGGAGAACAAACTGCCAATCACTCCAACAAATGCTTGTTTAAGAAATCAGAACTTTTGCAG…
DN27731_c0_g1_i1	586	T	C	0	0.5	0	0.5	0.5	0.375	TC	TC	TC	TC	TC	TC	TTTTTTTGCAGTCATATTGAAACCCAAACTTGGAACCAGCATGAATTAAAATTTGAATATCATATCGCCGATGAGACCAGTTCAATTGAAATGTGAAAACGCACAGTAGGCACACAAATGTAAGTTACACTCTGCGCGCTGTATGGCACAACCAACTATCACTTAGTACTTCATCATCAAAATTACAGATCCTACCAACAAAAGAATCAGGTGGCTAAACGGCTGCACCGACGCAGCCCAGTTGGAGCCCGGCGGAGCAGGCGAGTAATCGCCGGAGCCCGTGCTGGTGCTGAGCACGACGACGACCCAGTCACCCTCGTTGGCGATCCCGACGCCGGAGAAGGTGCTGTCGTTCAGGAACCGGTTGTACTGCGACTTGGTGTAGTTGGTGAGCACCAC…
DN27766_c0_g1_i1	318	G	A	0.5	0	0.5	0	0.5	0.375	GA	GA	GA	GA	GA	GA	TTTTTTGGTAAGATTAGACCCATCGTAGTCCATTTGCATACATGAGATGTCTAGTTGGTTCAACATCATCAACCCTGGGTTGAAGTTTTTACACGAAGCATGGATGGAAACACAAACATGTTGTGAGCGTGAAAATCCTTCCAACTTGTAAGTGGGTCCAACCAGTTTCATACACTTTTTCTCATTTAATACAAAAAGTAAAAAGTTCCACATGACAAAAAACAAGAATTTTCTATTGGTATATCCAACAACAGGATGATATCACATCAGGAGGCAGTACATATTCACCTAGTTATACAAGTTGAGTGCATAGGAGGGATGCACATAACTGCACATCACATACAAAGAAACATGAAACGGCATTGTAGCATTACATCGTGCCTACTTCACATGACACAT…
DN27766_c0_g1_i1	744	G	A	0.5	0	0.5	0	0.5	0.375	GA	GA	GA	GA	GA	GA	TTTTTTGGTAAGATTAGACCCATCGTAGTCCATTTGCATACATGAGATGTCTAGTTGGTTCAACATCATCAACCCTGGGTTGAAGTTTTTACACGAAGCATGGATGGAAACACAAACATGTTGTGAGCGTGAAAATCCTTCCAACTTGTAAGTGGGTCCAACCAGTTTCATACACTTTTTCTCATTTAATACAAAAAGTAAAAAGTTCCACATGACAAAAAACAAGAATTTTCTATTGGTATATCCAACAACAGGATGATATCACATCAGGAGGCAGTACATATTCACCTAGTTATACAAGTTGAGTGCATAGGAGGGATGCACATAACTGCACATCACATACAAAGAAACATGAAACGGCATTGTAGCATTACATCGTGCCTACTTCACATGACACAT…
DN27766_c0_g1_i1	336	T	G	0	0	0.5	0.5	0.5	0.375	TG	TG	TG	TG	TG	TG	TTTTTTGGTAAGATTAGACCCATCGTAGTCCATTTGCATACATGAGATGTCTAGTTGGTTCAACATCATCAACCCTGGGTTGAAGTTTTTACACGAAGCATGGATGGAAACACAAACATGTTGTGAGCGTGAAAATCCTTCCAACTTGTAAGTGGGTCCAACCAGTTTCATACACTTTTTCTCATTTAATACAAAAAGTAAAAAGTTCCACATGACAAAAAACAAGAATTTTCTATTGGTATATCCAACAACAGGATGATATCACATCAGGAGGCAGTACATATTCACCTAGTTATACAAGTTGAGTGCATAGGAGGGATGCACATAACTGCACATCACATACAAAGAAACATGAAACGGCATTGTAGCATTACATCGTGCCTACTTCACATGACACAT…
DN27766_c0_g1_i1	621	T	C	0	0.5	0	0.5	0.5	0.375	TC	TC	TC	TC	TC	TC	TTTTTTGGTAAGATTAGACCCATCGTAGTCCATTTGCATACATGAGATGTCTAGTTGGTTCAACATCATCAACCCTGGGTTGAAGTTTTTACACGAAGCATGGATGGAAACACAAACATGTTGTGAGCGTGAAAATCCTTCCAACTTGTAAGTGGGTCCAACCAGTTTCATACACTTTTTCTCATTTAATACAAAAAGTAAAAAGTTCCACATGACAAAAAACAAGAATTTTCTATTGGTATATCCAACAACAGGATGATATCACATCAGGAGGCAGTACATATTCACCTAGTTATACAAGTTGAGTGCATAGGAGGGATGCACATAACTGCACATCACATACAAAGAAACATGAAACGGCATTGTAGCATTACATCGTGCCTACTTCACATGACACAT…
DN27766_c0_g1_i2	318	G	A	0.5	0	0.5	0	0.5	0.375	GA	GA	GA	GA	GA	GA	TTTTTTGGTAAGATTAGACCCATCGTAGTCCATTTGCATACATGAGATGTCTAGTTGGTTCAACATCATCAACCCTGGGTTGAAGTTTTTACACGAAGCATGGATGGAAACACAAACATGTTGTGAGCGTGAAAATCCTTCCAACTTGTAAGTGGGTCCAACCAGTTTCATACACTTTTTCTCATTTAATACAAAAAGTAAAAAGTTCCACATGACAAAAAACAAGAATTTTCTATTGGTATATCCAACAACAGGATGATATCACATCAGGAGGCAGTACATATTCACCTAGTTATACAAGTTGAGTGCATAGGAGGGATGCACATAACTGCACATCACATACAAAGAAACATGAAACGGCATTGTAGCATTACATCGTGCCTACTTCACATGACACAT…
DN27766_c0_g1_i2	744	G	A	0.5	0	0.5	0	0.5	0.375	GA	GA	GA	GA	GA	GA	TTTTTTGGTAAGATTAGACCCATCGTAGTCCATTTGCATACATGAGATGTCTAGTTGGTTCAACATCATCAACCCTGGGTTGAAGTTTTTACACGAAGCATGGATGGAAACACAAACATGTTGTGAGCGTGAAAATCCTTCCAACTTGTAAGTGGGTCCAACCAGTTTCATACACTTTTTCTCATTTAATACAAAAAGTAAAAAGTTCCACATGACAAAAAACAAGAATTTTCTATTGGTATATCCAACAACAGGATGATATCACATCAGGAGGCAGTACATATTCACCTAGTTATACAAGTTGAGTGCATAGGAGGGATGCACATAACTGCACATCACATACAAAGAAACATGAAACGGCATTGTAGCATTACATCGTGCCTACTTCACATGACACAT…
DN27766_c0_g1_i2	336	T	G	0	0	0.5	0.5	0.5	0.375	TG	TG	TG	TG	TG	TG	TTTTTTGGTAAGATTAGACCCATCGTAGTCCATTTGCATACATGAGATGTCTAGTTGGTTCAACATCATCAACCCTGGGTTGAAGTTTTTACACGAAGCATGGATGGAAACACAAACATGTTGTGAGCGTGAAAATCCTTCCAACTTGTAAGTGGGTCCAACCAGTTTCATACACTTTTTCTCATTTAATACAAAAAGTAAAAAGTTCCACATGACAAAAAACAAGAATTTTCTATTGGTATATCCAACAACAGGATGATATCACATCAGGAGGCAGTACATATTCACCTAGTTATACAAGTTGAGTGCATAGGAGGGATGCACATAACTGCACATCACATACAAAGAAACATGAAACGGCATTGTAGCATTACATCGTGCCTACTTCACATGACACAT…
DN27766_c0_g1_i2	621	T	C	0	0.5	0	0.5	0.5	0.375	TC	TC	TC	TC	TC	TC	TTTTTTGGTAAGATTAGACCCATCGTAGTCCATTTGCATACATGAGATGTCTAGTTGGTTCAACATCATCAACCCTGGGTTGAAGTTTTTACACGAAGCATGGATGGAAACACAAACATGTTGTGAGCGTGAAAATCCTTCCAACTTGTAAGTGGGTCCAACCAGTTTCATACACTTTTTCTCATTTAATACAAAAAGTAAAAAGTTCCACATGACAAAAAACAAGAATTTTCTATTGGTATATCCAACAACAGGATGATATCACATCAGGAGGCAGTACATATTCACCTAGTTATACAAGTTGAGTGCATAGGAGGGATGCACATAACTGCACATCACATACAAAGAAACATGAAACGGCATTGTAGCATTACATCGTGCCTACTTCACATGACACAT…
DN27780_c0_g1_i1	456	A	G	0.5	0	0.5	0	0.5	0.375	AG	AG	AG	AG	AG	AG	GTTCAAGGGTGGCATCCCCCACTCGTGCAAGCGCACCCCGTCCATCGTGGACCTCCTCCCTGGCGTGCCCTACAACCAGCAGATCGCCAACTGCTGCAAGGCCGGCGTGGTCTCGGCCTACGGTCAGGACCCCGCCGGCGCGCTCTCGGCGTTCCAGGTGTCCGTGGGCCTGGCCGGCACCACCAACAAGACGGTGAAGCTGCCCCGCAACTTCACGCTCATGGGTCCCGGGCCGGGCTACACGTGCGGCCCGGCCCGCGTGGCGCCGTCCACCGTGTACTGGAGCGCGGACCATCGCCGCCGCACGCAGGCGCTCATGACGTGGACCGTCACCTGCACCTACTCGCAGCAGCTGGCGTCCAGGTACCCTTCCTGCTGTGTCTCCTTCTCCTCCTTCTA…
DN27780_c0_g1_i1	229	C	A	0.5	0.5	0	0	0.5	0.375	CA	CA	CA	CA	CA	CA	GTTCAAGGGTGGCATCCCCCACTCGTGCAAGCGCACCCCGTCCATCGTGGACCTCCTCCCTGGCGTGCCCTACAACCAGCAGATCGCCAACTGCTGCAAGGCCGGCGTGGTCTCGGCCTACGGTCAGGACCCCGCCGGCGCGCTCTCGGCGTTCCAGGTGTCCGTGGGCCTGGCCGGCACCACCAACAAGACGGTGAAGCTGCCCCGCAACTTCACGCTCATGGGTCCCGGGCCGGGCTACACGTGCGGCCCGGCCCGCGTGGCGCCGTCCACCGTGTACTGGAGCGCGGACCATCGCCGCCGCACGCAGGCGCTCATGACGTGGACCGTCACCTGCACCTACTCGCAGCAGCTGGCGTCCAGGTACCCTTCCTGCTGTGTCTCCTTCTCCTCCTTCTA…
DN27780_c0_g1_i1	532	G	C	0	0.5	0.5	0	0.5	0.375	GC	GC	GC	GC	GC	GC	GTTCAAGGGTGGCATCCCCCACTCGTGCAAGCGCACCCCGTCCATCGTGGACCTCCTCCCTGGCGTGCCCTACAACCAGCAGATCGCCAACTGCTGCAAGGCCGGCGTGGTCTCGGCCTACGGTCAGGACCCCGCCGGCGCGCTCTCGGCGTTCCAGGTGTCCGTGGGCCTGGCCGGCACCACCAACAAGACGGTGAAGCTGCCCCGCAACTTCACGCTCATGGGTCCCGGGCCGGGCTACACGTGCGGCCCGGCCCGCGTGGCGCCGTCCACCGTGTACTGGAGCGCGGACCATCGCCGCCGCACGCAGGCGCTCATGACGTGGACCGTCACCTGCACCTACTCGCAGCAGCTGGCGTCCAGGTACCCTTCCTGCTGTGTCTCCTTCTCCTCCTTCTA…
DN27780_c0_g1_i1	538	G	A	0.5	0	0.5	0	0.5	0.375	GA	GA	GA	GA	GA	GA	GTTCAAGGGTGGCATCCCCCACTCGTGCAAGCGCACCCCGTCCATCGTGGACCTCCTCCCTGGCGTGCCCTACAACCAGCAGATCGCCAACTGCTGCAAGGCCGGCGTGGTCTCGGCCTACGGTCAGGACCCCGCCGGCGCGCTCTCGGCGTTCCAGGTGTCCGTGGGCCTGGCCGGCACCACCAACAAGACGGTGAAGCTGCCCCGCAACTTCACGCTCATGGGTCCCGGGCCGGGCTACACGTGCGGCCCGGCCCGCGTGGCGCCGTCCACCGTGTACTGGAGCGCGGACCATCGCCGCCGCACGCAGGCGCTCATGACGTGGACCGTCACCTGCACCTACTCGCAGCAGCTGGCGTCCAGGTACCCTTCCTGCTGTGTCTCCTTCTCCTCCTTCTA…
DN27780_c0_g1_i1	226	T	C	0	0.5	0	0.5	0.5	0.375	TC	TC	TC	TC	TC	TC	GTTCAAGGGTGGCATCCCCCACTCGTGCAAGCGCACCCCGTCCATCGTGGACCTCCTCCCTGGCGTGCCCTACAACCAGCAGATCGCCAACTGCTGCAAGGCCGGCGTGGTCTCGGCCTACGGTCAGGACCCCGCCGGCGCGCTCTCGGCGTTCCAGGTGTCCGTGGGCCTGGCCGGCACCACCAACAAGACGGTGAAGCTGCCCCGCAACTTCACGCTCATGGGTCCCGGGCCGGGCTACACGTGCGGCCCGGCCCGCGTGGCGCCGTCCACCGTGTACTGGAGCGCGGACCATCGCCGCCGCACGCAGGCGCTCATGACGTGGACCGTCACCTGCACCTACTCGCAGCAGCTGGCGTCCAGGTACCCTTCCTGCTGTGTCTCCTTCTCCTCCTTCTA…
DN27780_c0_g1_i1	379	T	C	0	0.5	0	0.5	0.5	0.375	TC	TC	TC	TC	TC	TC	GTTCAAGGGTGGCATCCCCCACTCGTGCAAGCGCACCCCGTCCATCGTGGACCTCCTCCCTGGCGTGCCCTACAACCAGCAGATCGCCAACTGCTGCAAGGCCGGCGTGGTCTCGGCCTACGGTCAGGACCCCGCCGGCGCGCTCTCGGCGTTCCAGGTGTCCGTGGGCCTGGCCGGCACCACCAACAAGACGGTGAAGCTGCCCCGCAACTTCACGCTCATGGGTCCCGGGCCGGGCTACACGTGCGGCCCGGCCCGCGTGGCGCCGTCCACCGTGTACTGGAGCGCGGACCATCGCCGCCGCACGCAGGCGCTCATGACGTGGACCGTCACCTGCACCTACTCGCAGCAGCTGGCGTCCAGGTACCCTTCCTGCTGTGTCTCCTTCTCCTCCTTCTA…
DN27812_c0_g1_i2	176	C	T	0	0.5	0	0.5	0.5	0.375	CT	CT	CT	CT	CT	CT	AAGGTATTTCTGGTCCCCAGAGATTTCAGATTCACAAGGCATATGGAGCTCCAGACCGGCTTCCATCTGCTCATACATGCTTTAACCAGTTGGATTTACCGGAATATACCTCCAAGGAGCAATTAGAAGAGCGCCTGCTCCTTGCAATCCATGAGGCTAGTGAAGGATTTGGCTTCGGTTAATCTATTTCTCAAAAGTGCTAACAGTGCACTGGATAATTGGTTTCCTGCTTGCCGCCTTGTACAGATTTTGAAGGCAATTGTGATGGTGCTCACAGATGCTGTTACATGCTAGCATAGATTGGACCAACACACTATTAGTAATTATTGGGATGAAAATTGGAATCCAAATAGGTCTTGGTAAAATCGATCAAATGTCTACTGTATGAGATCTGTAACA…
DN27812_c0_g1_i2	222	G	C	0	0.5	0.5	0	0.5	0.375	GC	GC	GC	GC	GC	GC	AAGGTATTTCTGGTCCCCAGAGATTTCAGATTCACAAGGCATATGGAGCTCCAGACCGGCTTCCATCTGCTCATACATGCTTTAACCAGTTGGATTTACCGGAATATACCTCCAAGGAGCAATTAGAAGAGCGCCTGCTCCTTGCAATCCATGAGGCTAGTGAAGGATTTGGCTTCGGTTAATCTATTTCTCAAAAGTGCTAACAGTGCACTGGATAATTGGTTTCCTGCTTGCCGCCTTGTACAGATTTTGAAGGCAATTGTGATGGTGCTCACAGATGCTGTTACATGCTAGCATAGATTGGACCAACACACTATTAGTAATTATTGGGATGAAAATTGGAATCCAAATAGGTCTTGGTAAAATCGATCAAATGTCTACTGTATGAGATCTGTAACA…
DN27833_c0_g4_i1	180	C	T	0	0.166667	0	0.833333	0.166667	0.239198	TT	TT	CT	TT	TT	CT	GACATGTTGTGGTGCCTCGAACGAGTGACTGTGGACGTCGTTGAAATCTGAAACGAACCACATCCCACTCGCTTCATTCAGCTGGACCTCTATCTTCGCGTCACATCCGCACCGTGTAAGTCCCTTCGGTTCTCTCTTCTTATCGGTCTTGTCAAAGCTTTTTATCGATCTGTATCCTTCATTTGAGCAACAGAACCTCCTCCATATGATCTCGTCACTTCCTCGTTTTTGCCTCACCTTGCCTTTCCTCACGCTGAAACCTTTGCACTCAGCATATGAATTGTAAAACTCATAAAATTCACCCTCTGTCCGAAAT
DN27890_c0_g1_i1	327	A	C	0.416667	0.583333	0	0	0.416667	0.367959	AC	AC	CC	AC	AC	AC	GGGCACTCACACTAGCTGCAATGATTGTATTCCTCAAAGCTGTCCAAATATTGGAGCAATGCTGTCATCGTACAAGATGATGTGAGTACTTTGTGGATATAAAATTACTCTGTCTACAAGAAAAACTAAATGTTTACTAGGAGCATTGAAAATGTAACTGAGCAGCTCAAAACGAACGGGTAAAGCAACTCCTGTATTTGGGCCGCCAAACCTCCTCTTTATTAGCGGTACTAGTAATCACCAAAGCATCAAAGCAAAAACGCTAGTGTTACAATCCAATCCAAAAAGGCAAAACCCCATCACTGTGCAGTTCTAGCACACATTGTACACAATTCTGTTCTGAGCCTGACACGGGCGTGCCATACAATGTCTGAGACGATCCGCTACCAAACACGTCCT…
DN27907_c0_g2_i1	285	A	G	0.0833333	0	0.916667	0	0.0833333	0.141107	GG	AG	GG	GG	GG	GG	GATAGACATGCCACTGACGACAATCAGTCTGATAGGCAGCGGCGAACCTATAGAAATGATTCATACAGGCATGAATCAGGCGCTCAATATCTTGTGCAGGGCCAATCCTTTGGACCCACAAACTCTATGCGCAAGCCAGCAAATGTAGCACATGAGGTTTATACACCACCGTCTGCAGCTTCAAACGGTACTGCTTTATCTGGCCCTCCAGGACCGCCATTTTTTATGGTGTGCTCATATGAACCTGGTGTAGACCATGGTGCTTCCTCATCAGAACCAATTGAATTTGGTTCACTTGGTCCACTGCCCACAGCTAATGGTGATGACTTGCCCCGTCCCACTCGTCA
DN27907_c0_g2_i1	255	C	T	0	0.0833333	0	0.916667	0.0833333	0.141107	TT	CT	TT	TT	TT	TT	GATAGACATGCCACTGACGACAATCAGTCTGATAGGCAGCGGCGAACCTATAGAAATGATTCATACAGGCATGAATCAGGCGCTCAATATCTTGTGCAGGGCCAATCCTTTGGACCCACAAACTCTATGCGCAAGCCAGCAAATGTAGCACATGAGGTTTATACACCACCGTCTGCAGCTTCAAACGGTACTGCTTTATCTGGCCCTCCAGGACCGCCATTTTTTATGGTGTGCTCATATGAACCTGGTGTAGACCATGGTGCTTCCTCATCAGAACCAATTGAATTTGGTTCACTTGGTCCACTGCCCACAGCTAATGGTGATGACTTGCCCCGTCCCACTCGTCA
DN27942_c0_g1_i2	357	C	G	0	0.333333	0.666667	0	0.333333	0.345679	CG	GG	GG	CG	CG	CG	TCCCCCTTCTCCTTCCCCCAGGGGCAGCAGTATAAATGAGCCCCGGCCATCCCTCCTCGTCTTCCCCCAGGATTGAGCTCACCTCGCCTCCGCCGTCCCATGGCCGCGCCTCATTCCTGGGACACCTCATTCCACGAAAAAGTTTCCGCCAGGCAGTAGCATTCACCCTCCTCCATCCAATCCATCCACCCATCCGTCAGCCTGGCTCGAATCCATTAGCCTTATTGCGCTCGCATCCGGTTCTGTTCGTTCGTCCGCCAGGGAAGAAGAAGAAGAGGAGGAGGAGAATCTGAGATTATTTGCAGGGAAGAGGAAGAAGAGGAGATGGGCAAGTACGTGGAGCTGCTGGACATGGGCGTGCGCATCGCGGCGCGGTTCCACTCCCACTGCCCGCAGACG…
DN27942_c0_g1_i2	451	C	A	0.583333	0.416667	0	0	0.416667	0.367959	CA	AA	CA	CA	CA	CA	TCCCCCTTCTCCTTCCCCCAGGGGCAGCAGTATAAATGAGCCCCGGCCATCCCTCCTCGTCTTCCCCCAGGATTGAGCTCACCTCGCCTCCGCCGTCCCATGGCCGCGCCTCATTCCTGGGACACCTCATTCCACGAAAAAGTTTCCGCCAGGCAGTAGCATTCACCCTCCTCCATCCAATCCATCCACCCATCCGTCAGCCTGGCTCGAATCCATTAGCCTTATTGCGCTCGCATCCGGTTCTGTTCGTTCGTCCGCCAGGGAAGAAGAAGAAGAGGAGGAGGAGAATCTGAGATTATTTGCAGGGAAGAGGAAGAAGAGGAGATGGGCAAGTACGTGGAGCTGCTGGACATGGGCGTGCGCATCGCGGCGCGGTTCCACTCCCACTGCCCGCAGACG…
DN27942_c0_g1_i2	492	G	A	0.583333	0	0.416667	0	0.416667	0.367959	GA	AA	GA	GA	GA	GA	TCCCCCTTCTCCTTCCCCCAGGGGCAGCAGTATAAATGAGCCCCGGCCATCCCTCCTCGTCTTCCCCCAGGATTGAGCTCACCTCGCCTCCGCCGTCCCATGGCCGCGCCTCATTCCTGGGACACCTCATTCCACGAAAAAGTTTCCGCCAGGCAGTAGCATTCACCCTCCTCCATCCAATCCATCCACCCATCCGTCAGCCTGGCTCGAATCCATTAGCCTTATTGCGCTCGCATCCGGTTCTGTTCGTTCGTCCGCCAGGGAAGAAGAAGAAGAGGAGGAGGAGAATCTGAGATTATTTGCAGGGAAGAGGAAGAAGAGGAGATGGGCAAGTACGTGGAGCTGCTGGACATGGGCGTGCGCATCGCGGCGCGGTTCCACTCCCACTGCCCGCAGACG…
DN27942_c0_g1_i2	507	T	C	0	0.583333	0	0.416667	0.416667	0.367959	TC	CC	TC	TC	TC	TC	TCCCCCTTCTCCTTCCCCCAGGGGCAGCAGTATAAATGAGCCCCGGCCATCCCTCCTCGTCTTCCCCCAGGATTGAGCTCACCTCGCCTCCGCCGTCCCATGGCCGCGCCTCATTCCTGGGACACCTCATTCCACGAAAAAGTTTCCGCCAGGCAGTAGCATTCACCCTCCTCCATCCAATCCATCCACCCATCCGTCAGCCTGGCTCGAATCCATTAGCCTTATTGCGCTCGCATCCGGTTCTGTTCGTTCGTCCGCCAGGGAAGAAGAAGAAGAGGAGGAGGAGAATCTGAGATTATTTGCAGGGAAGAGGAAGAAGAGGAGATGGGCAAGTACGTGGAGCTGCTGGACATGGGCGTGCGCATCGCGGCGCGGTTCCACTCCCACTGCCCGCAGACG…
DN27969_c0_g1_i1	219	G	A	0.916667	0	0.0833333	0	0.0833333	0.141107	AA	GA	AA	AA	AA	AA	CCGACTTTTTGGAGAAGCTGGACGGGCTCATGGCGCGCGGCCGGTACGGGTCCGGGCAGCTGCTGGGCACCGTGGCCGGCGTGGTCACGGAGCGCGCCAGGGAGGAGACGGAGGTCCTGGTGGCCGAGGGCGGCGTGGACGAGCGCGTCGTCACGGAGCTGTACCGCGTGCTCAAGCTCGTGGAGATGGACGTGGAGATGGTCAAGGCCGCCGTCAAGGAGGAGACCGTCAAGGAGCGCGTCGAGACGGCGCGAGCCCGGTGCCGCCAAGCCATCCTCGTCGCCCTCTCGCTCTGAGATGAGGGTGCTCCGCGGACGGATTGCGAGCTGCACGCGCGTGCTCTGCTCCGATGGGCCATTATTAGCAAGCGCGTCAATACAGGTTTATAGCTAAATGTTC…
DN27988_c0_g1_i2	105	A	G	0.5	0	0.5	0	0.5	0.375	AG	AG	AG	AG	AG	AG	AAAACAATCTGGTTCTTGTACTTCGTCCAGTATCTTGTTCCATCTAGATATGTGTTGAGCTGGCGGACGAAGCTGGAGAAGTTGCTGTGCTTGAAGAGGCGCGGAAGCAGCGCGTCGGCGAAGACGTGCGGGTCCCAGACGACGAAGCTGTTTCCGGCGCGGCTCCAGGAGACGACGGCGTCCGTGGACGGGTCCTCCACCAGGTCGAACGTCTTGGTCAGGAACGGCGGGGGACCCACCTCGTGCAACCCCTCCATCGGCCGCGGCGCGTCCCTGCCGCCGACGTCCTCGTGCTCCAAGAGCTCCTCCTTCACAATGCCCGGCGCCACCGGGTCCATGGCGCACCGCCCAAGAACCCAAGAACTCTGCCTGCGGGGATCAGACCGAGATTCCCCCAAA…
DN27988_c0_g1_i2	248	A	G	0.5	0	0.5	0	0.5	0.375	AG	AG	AG	AG	AG	AG	AAAACAATCTGGTTCTTGTACTTCGTCCAGTATCTTGTTCCATCTAGATATGTGTTGAGCTGGCGGACGAAGCTGGAGAAGTTGCTGTGCTTGAAGAGGCGCGGAAGCAGCGCGTCGGCGAAGACGTGCGGGTCCCAGACGACGAAGCTGTTTCCGGCGCGGCTCCAGGAGACGACGGCGTCCGTGGACGGGTCCTCCACCAGGTCGAACGTCTTGGTCAGGAACGGCGGGGGACCCACCTCGTGCAACCCCTCCATCGGCCGCGGCGCGTCCCTGCCGCCGACGTCCTCGTGCTCCAAGAGCTCCTCCTTCACAATGCCCGGCGCCACCGGGTCCATGGCGCACCGCCCAAGAACCCAAGAACTCTGCCTGCGGGGATCAGACCGAGATTCCCCCAAA…
DN27988_c0_g1_i2	261	C	T	0	0.5	0	0.5	0.5	0.375	CT	CT	CT	CT	CT	CT	AAAACAATCTGGTTCTTGTACTTCGTCCAGTATCTTGTTCCATCTAGATATGTGTTGAGCTGGCGGACGAAGCTGGAGAAGTTGCTGTGCTTGAAGAGGCGCGGAAGCAGCGCGTCGGCGAAGACGTGCGGGTCCCAGACGACGAAGCTGTTTCCGGCGCGGCTCCAGGAGACGACGGCGTCCGTGGACGGGTCCTCCACCAGGTCGAACGTCTTGGTCAGGAACGGCGGGGGACCCACCTCGTGCAACCCCTCCATCGGCCGCGGCGCGTCCCTGCCGCCGACGTCCTCGTGCTCCAAGAGCTCCTCCTTCACAATGCCCGGCGCCACCGGGTCCATGGCGCACCGCCCAAGAACCCAAGAACTCTGCCTGCGGGGATCAGACCGAGATTCCCCCAAA…
DN27988_c0_g1_i2	153	T	G	0	0	0.5	0.5	0.5	0.375	TG	TG	TG	TG	TG	TG	AAAACAATCTGGTTCTTGTACTTCGTCCAGTATCTTGTTCCATCTAGATATGTGTTGAGCTGGCGGACGAAGCTGGAGAAGTTGCTGTGCTTGAAGAGGCGCGGAAGCAGCGCGTCGGCGAAGACGTGCGGGTCCCAGACGACGAAGCTGTTTCCGGCGCGGCTCCAGGAGACGACGGCGTCCGTGGACGGGTCCTCCACCAGGTCGAACGTCTTGGTCAGGAACGGCGGGGGACCCACCTCGTGCAACCCCTCCATCGGCCGCGGCGCGTCCCTGCCGCCGACGTCCTCGTGCTCCAAGAGCTCCTCCTTCACAATGCCCGGCGCCACCGGGTCCATGGCGCACCGCCCAAGAACCCAAGAACTCTGCCTGCGGGGATCAGACCGAGATTCCCCCAAA…
DN28053_c0_g1_i1	222	C	T	0	0.5	0	0.5	0.5	0.375	CT	CT	CT	CT	CT	CT	GCTTACCATGAGCAGCTCTCAGTTCCTGAAATCACCAATGCCGTCTTTGAGCCCTCAAGCATGATGGCCAAGTGTGACCCGAGGCATGGGAAATACATGGCTTGCTGCTTGATGTACCGTGGTGATGTTGTTCCCAAGGATGTCAATGCTGCAGTTGCAACCATCAAGACGAAGAGGACTGTCCAGTTTGTTGACTGGTGCCCTACTGGATTCAAGTGCGGCATCAACTACCAGCCACCCTCAGTTGTCCCAGGAGGTGACCTGGCAAAGGTCCAGCGTGCTGTGTGCATGATCAGCAACAACACTGCTGTTGCCGAGGTGTTCTCCCGCATCGACCACAAGTTTGACTTGATGTATGCCAAGCGTGCATTCGTGCACTGGTACGTCGGTGAGGGTATG…
DN28053_c0_g1_i2	159	C	T	0	0.416667	0	0.583333	0.416667	0.367959	CT	CT	CT	CT	TT	CT	GACTGTCCAGTTTGTTGACTGGTAAGCTGTCTTCGTCAAAATTATAGTTGCATCTATTTTATCCCAAGCACTTATCCACTTGATCATAAATGGCTGATTGGCTAACTAACTAATTTATGCTTCCCGCCTCACAGGTGCCCTACTGGATTCAAGTGCGGCATCAACTACCAGCCACCCTCAGTTGTCCCAGGAGGTGACCTGGCAAAGGTCCAGCGTGCTGTGTGCATGATCAGCAACAACACTGCTGTTGCCGAGGTGTTCTCCCGCATCGACCACAAGTTTGACTTGATGTATGCCAAGCGTGCATTCGTGCACTGGTACGTCGGTGAGGGTATGGAGGAAGGTGAATTCTCAGAAGCCCGTGAGGACTTGGCTGCTCTTGAGAAAGACTATGAGGAA…
DN28056_c0_g1_i1	299	C	T	0	0.5	0	0.5	0.5	0.375	CT	CT	CT	CT	CT	CT	GGGCACGTATATACCACCAGAGCCAACAATATATTGTTGAACCCAAGAGAAGATACAGGTTGAGGAGTTGAGATACCAGCAGCACCCTCATCTCGCTCACGACGAAGAAGAGGAGTGAAGAACTGAAGATGCAGGACTGGGCGCCGGTGATCATCTCGCTCGTGCTCTTCATCCTCCTGTCGCCGGGCCTCCTCTTCCAGCTCCCTGGCAAGGGCCGGATCATCGAGTTTGGCAACTTCCAGACCAGCGCGGTCGCCATCCTCGTCCACGCCGTCCTCTTCTTCACCTTGGCCTCCATCCTCCTCATCGCCGTCGGCGTGCACATCTACCTCGGGTCGTAGCTGCATGTCCTGATGATCGGCTGTATTTACATGTATCAGCACCTGTTGTTTCTGATGT…
DN28056_c0_g1_i1	230	T	C	0	0.5	0	0.5	0.5	0.375	TC	TC	TC	TC	TC	TC	GGGCACGTATATACCACCAGAGCCAACAATATATTGTTGAACCCAAGAGAAGATACAGGTTGAGGAGTTGAGATACCAGCAGCACCCTCATCTCGCTCACGACGAAGAAGAGGAGTGAAGAACTGAAGATGCAGGACTGGGCGCCGGTGATCATCTCGCTCGTGCTCTTCATCCTCCTGTCGCCGGGCCTCCTCTTCCAGCTCCCTGGCAAGGGCCGGATCATCGAGTTTGGCAACTTCCAGACCAGCGCGGTCGCCATCCTCGTCCACGCCGTCCTCTTCTTCACCTTGGCCTCCATCCTCCTCATCGCCGTCGGCGTGCACATCTACCTCGGGTCGTAGCTGCATGTCCTGATGATCGGCTGTATTTACATGTATCAGCACCTGTTGTTTCTGATGT…
DN28056_c1_g1_i1	352	A	G	0.5	0	0.5	0	0.5	0.375	AG	AG	AG	AG	AG	AG	AAAAAAAGTTGGGGAGGATGTTCTCGATGGAACGCATCACAATTACAGATTCATATCACAAGACAAGGAAGACAGACACTCTCGATTCAACACAGATCTATGATCATCATGGACTAGATTGTATTAACGTCTTCGCCGATTACAACCAGAGACCATCCATAAGAAATCTGTCCACCGTACAATCCATCTCGTTTACAGGACACCAAGGATCTTAGATGACAGAAAAAATAACCAAACAAAGGACCGAAGCCTATAAGCAGCGAGCAGAGGCGCAGGCTAGCCGGCGTAGACGTGGATGCCGATGGCGATGAGGAAGATGGTGATGAGGGCGAAGTAGAGGACGGCGTGGACAAGGATGGCGAGGCCGCTGGTGTGCATGGTGCCGAATCCGACGATGCG…
DN28096_c0_g1_i1	347	C	T	0	0.166667	0	0.833333	0.166667	0.239198	TT	TT	TT	CT	CT	TT	CCGATCTCCTTAGATGCCACGTTTCATCCTCAAAAGAAGATGCGAAACCCAGCAACTCCATCAACAACGAATCATACTTCATCAGTAATGCAACCCAACATAACCCAGCAGAGCAAGGCACAGATTGGTCCGTACTCACCGCGAGGCAAGGAATAACAATCTCAATCCTTGAACAAAACCACAGATATGCCTTACAAAACAGCCATATTAAGTATAATCTGTATGGCAGATTCAACACATCATAGCAAATTACAGAACTGAAGGTAAACAAGAAACGGCCATTGGCATTCCAATAAAGTCTGCACCCTATATCTCAGCTACTAGGCAAAGCTCCTTGTCTCACTGGCTACCTGTGGTGTTGATGATGTCCGAGTCACCTGGGTCAATGATACTGAGGCA…
DN28114_c0_g1_i1	140	C	G	0	0.5	0.5	0	0.5	0.375	CG	CG	CG	CG	CG	CG	TCTACACTGGCTTCCCAGTCTACTGTGTCAGGATTGCCCCTCATGTCATGATGACCTGGATATTCTTGAATCAGATCCAGAAGTTTGAGAAGAAGATTGGCATATAGGACATCCAAAATGGTGGGAACAGGGGGTGGTTCGCTTCATGCTATCATTGCTCAACTCGTTTAATAACTTTCCAGCTGCTTTGACACTCTGGTAGTTGGTTTTGGTAGACAAGTCTTGAACTATTTTTTACCCTAGCTTACATGTCGCGTGGTGTTTACAATAATTGGATCGTTTGTTGTATTGGGGCAATTCTTTTGGGTGGACATGTTTTTGTTGGCTGTGGACGCAGCAGCCATGAGAAGAGGGGATACTACCTAGTCGTGCCATTGAGTAGGGCCTGAATGGGGGCAG…
DN28114_c0_g1_i1	240	C	G	0	0.5	0.5	0	0.5	0.375	CG	CG	CG	CG	CG	CG	TCTACACTGGCTTCCCAGTCTACTGTGTCAGGATTGCCCCTCATGTCATGATGACCTGGATATTCTTGAATCAGATCCAGAAGTTTGAGAAGAAGATTGGCATATAGGACATCCAAAATGGTGGGAACAGGGGGTGGTTCGCTTCATGCTATCATTGCTCAACTCGTTTAATAACTTTCCAGCTGCTTTGACACTCTGGTAGTTGGTTTTGGTAGACAAGTCTTGAACTATTTTTTACCCTAGCTTACATGTCGCGTGGTGTTTACAATAATTGGATCGTTTGTTGTATTGGGGCAATTCTTTTGGGTGGACATGTTTTTGTTGGCTGTGGACGCAGCAGCCATGAGAAGAGGGGATACTACCTAGTCGTGCCATTGAGTAGGGCCTGAATGGGGGCAG…
DN28114_c0_g1_i1	314	T	A	0.5	0	0	0.5	0.5	0.375	TA	TA	TA	TA	TA	TA	TCTACACTGGCTTCCCAGTCTACTGTGTCAGGATTGCCCCTCATGTCATGATGACCTGGATATTCTTGAATCAGATCCAGAAGTTTGAGAAGAAGATTGGCATATAGGACATCCAAAATGGTGGGAACAGGGGGTGGTTCGCTTCATGCTATCATTGCTCAACTCGTTTAATAACTTTCCAGCTGCTTTGACACTCTGGTAGTTGGTTTTGGTAGACAAGTCTTGAACTATTTTTTACCCTAGCTTACATGTCGCGTGGTGTTTACAATAATTGGATCGTTTGTTGTATTGGGGCAATTCTTTTGGGTGGACATGTTTTTGTTGGCTGTGGACGCAGCAGCCATGAGAAGAGGGGATACTACCTAGTCGTGCCATTGAGTAGGGCCTGAATGGGGGCAG…
DN28125_c0_g1_i2	486	G	C	0	0.916667	0.0833333	0	0.0833333	0.141107	GC	CC	CC	CC	CC	CC	GGCCGTGAGCACCACGTTGATGGCCCGGCTCGGCCCGCCGCGTGCGGCAAGCTTGAGGAGGTCCCGCTCCGGCTCATGCAGAAGCCGTCCACGGCCACGTCGTGGGCCGTGAGCACCACGTTGATGGCCCGGCTCGGCCCGCCGCGTGCGGCAAGCTTGAGGAGGTCCCGCTCGCCCAGGCGCTTGCCGAGGGAGTAGGACTGGTCCAGCACGTGGGCTCCCGTGTGGAGGGACGGGAAGCGGGCCTTGGAGGTGGCGTAGTACTTGCGGGCCGTGTTGAACCAGGTGGCCACGGACGGCTCAGGCTGGGAACCCGACGACGACGGGGACAGGGAGGAGACGAAGTCGGTGATGACGGCGCGCTGCGGCGCGGAGAAGTTGCCGTACCAGATGAAGTTG…
DN28125_c0_g1_i2	504	G	C	0	0.916667	0.0833333	0	0.0833333	0.141107	GC	CC	CC	CC	CC	CC	GGCCGTGAGCACCACGTTGATGGCCCGGCTCGGCCCGCCGCGTGCGGCAAGCTTGAGGAGGTCCCGCTCCGGCTCATGCAGAAGCCGTCCACGGCCACGTCGTGGGCCGTGAGCACCACGTTGATGGCCCGGCTCGGCCCGCCGCGTGCGGCAAGCTTGAGGAGGTCCCGCTCGCCCAGGCGCTTGCCGAGGGAGTAGGACTGGTCCAGCACGTGGGCTCCCGTGTGGAGGGACGGGAAGCGGGCCTTGGAGGTGGCGTAGTACTTGCGGGCCGTGTTGAACCAGGTGGCCACGGACGGCTCAGGCTGGGAACCCGACGACGACGGGGACAGGGAGGAGACGAAGTCGGTGATGACGGCGCGCTGCGGCGCGGAGAAGTTGCCGTACCAGATGAAGTTG…
DN28127_c0_g3_i1	63	T	C	0	0.5	0	0.5	0.5	0.375	TC	TC	TC	TC	TC	TC	TATGAACCCACAATCGGTGTTGAGGTTCACCCACTGGATTTTAGCACCAACTGTGGTAAAATTCGTTTCTACTGCTGGGACACTGCTGGTCAAGAGAAGTTTGGTGGCCTCAGGGATGGTTACTATATTCATGGTCAGTGTGCTATCATAATGTTTGATGTAACATCAAGGCTGACATACAAGAATGTACCAACATGGCACAGGGACTTGTGCAGGGTGTGTGAGAACATTCCTATTGTCCTGTGTGGTAACAAGGTTGATGTGAAGAACAGGCAAGTTAAGGCCAAGCAAGTTACTTTCCACAGGAAGAAGAACTTGCAGTACTATGAAATTTCG
DN28132_c0_g1_i1	973	G	A	0.583333	0	0.416667	0	0.416667	0.367959	GA	GA	GA	GA	AA	GA	TTCGCATCACGTCACTGGGGGTGGGACCCGCGCTGCGGTACCAGTAACGTCACGGAAGGAGAGGCGCCGACCCAGCAGCAGCAGCAGCAGAGGCAGAGCAAGCAGCAGCCCGCACCCGGAAGGAAGCCAGAGGGGAGCGGTCCGCACGCGCAAAACGCACGGCGCGGGGTGCCGAGTCCCCAACCCCACGACGGATCCGATCGGCAAATCAATCGCCTCCTTCCTCCCTCCCTCCCCTCCCCTCTCCATTCCCTTCCCTTCCGGTCAGTTCCGTTCCCCACAGATCCCGGCGCCCCCACCACACAGCCCCTCCCCTTCCTCCCTCGCGCAACCAGAATTGGTGGCGAATTCACCCGTCGCGATGGCCGAGTGCCGCAGCCTCATCGAGTTCCTCCGCGC…
DN28132_c0_g1_i1	835	A	G	0.5	0	0.5	0	0.5	0.375	AG	AG	AG	AG	AG	AG	TTCGCATCACGTCACTGGGGGTGGGACCCGCGCTGCGGTACCAGTAACGTCACGGAAGGAGAGGCGCCGACCCAGCAGCAGCAGCAGCAGAGGCAGAGCAAGCAGCAGCCCGCACCCGGAAGGAAGCCAGAGGGGAGCGGTCCGCACGCGCAAAACGCACGGCGCGGGGTGCCGAGTCCCCAACCCCACGACGGATCCGATCGGCAAATCAATCGCCTCCTTCCTCCCTCCCTCCCCTCCCCTCTCCATTCCCTTCCCTTCCGGTCAGTTCCGTTCCCCACAGATCCCGGCGCCCCCACCACACAGCCCCTCCCCTTCCTCCCTCGCGCAACCAGAATTGGTGGCGAATTCACCCGTCGCGATGGCCGAGTGCCGCAGCCTCATCGAGTTCCTCCGCGC…
DN28132_c0_g1_i1	579	T	A	0.5	0	0	0.5	0.5	0.375	TA	TA	TA	TA	TA	TA	TTCGCATCACGTCACTGGGGGTGGGACCCGCGCTGCGGTACCAGTAACGTCACGGAAGGAGAGGCGCCGACCCAGCAGCAGCAGCAGCAGAGGCAGAGCAAGCAGCAGCCCGCACCCGGAAGGAAGCCAGAGGGGAGCGGTCCGCACGCGCAAAACGCACGGCGCGGGGTGCCGAGTCCCCAACCCCACGACGGATCCGATCGGCAAATCAATCGCCTCCTTCCTCCCTCCCTCCCCTCCCCTCTCCATTCCCTTCCCTTCCGGTCAGTTCCGTTCCCCACAGATCCCGGCGCCCCCACCACACAGCCCCTCCCCTTCCTCCCTCGCGCAACCAGAATTGGTGGCGAATTCACCCGTCGCGATGGCCGAGTGCCGCAGCCTCATCGAGTTCCTCCGCGC…
DN28132_c0_g1_i2	579	T	A	0.5	0	0	0.5	0.5	0.375	TA	TA	TA	TA	TA	TA	TTCGCATCACGTCACTGGGGGTGGGACCCGCGCTGCGGTACCAGTAACGTCACGGAAGGAGAGGCGCCGACCCAGCAGCAGCAGCAGCAGAGGCAGAGCAAGCAGCAGCCCGCACCCGGAAGGAAGCCAGAGGGGAGCGGTCCGCACGCGCAAAACGCACGGCGCGGGGTGCCGAGTCCCCAACCCCACGACGGATCCGATCGGCAAATCAATCGCCTCCTTCCTCCCTCCCTCCCCTCCCCTCTCCATTCCCTTCCCTTCCGGTCAGTTCCGTTCCCCACAGATCCCGGCGCCCCCACCACACAGCCCCTCCCCTTCCTCCCTCGCGCAACCAGAATTGGTGGCGAATTCACCCGTCGCGATGGCCGAGTGCCGCAGCCTCATCGAGTTCCTCCGCGC…
DN28153_c0_g1_i1	413	C	T	0	0.5	0	0.5	0.5	0.375	CT	CT	CT	CT	CT	CT	GAAGATTTTGAGGCTTAATGTCCCTATGGCACACTCCGATGCAGTTATGAATGTACGCCAAAGCTCTACAAATCTGATACATGTAAAGTTTTGCATATATCAATGGCATGCGTTGGTTCATCTTGTTATAATGTTTAATGACACGATGAGCAGTCTCTGGCACATACTCAAGCACCAGATTAAGGTAAAGCTCCTCCTTCTCGGTCTTTGAGAAGAAACAGTGCTTTAGAGACACCACATTTGGGTGGTCAAGCACTCGCATTGTCTGCAGCTCACGGTTCTTATATCTCTTGTCTTGAAGGACCTTTTTTATAGCTACAGTCTCACCAGTCTCTAGACACTTGGCCTGGAAAACAGTTCCGAAGGATCCATGACCTACCACACGCTCAGCCATGTAAC…
DN28174_c0_g1_i4	206	G	A	0.5	0	0.5	0	0.5	0.375	GA	GA	GA	GA	GA	GA	GAGAGAGAGAGAGAGAGAGAAAAAGAAAGAGAGAGAGAGCAATGCCGACGGGGAGATTGAGCGGCAACATCACCCAGGACTGGGAGCCCGTGGTGCTGCGGCGGACGAAGCCGAAGGCGGCGGACCTCAAGTCGACGAAGGCGGTGAACCAGGCGCTGCGATCGGGCGCGGCCGTGGAGACGGTGCGGAAGGCGGCGGCGGGCACGAACAAGCACGCCCCCGCGGCGCCGGCGCCCGCGCGGAAGCTGGACGAGACGACGGAGCCGGCGGCCGTGGAGCGGGTGGCGGCGGAGGTGCGGTTGGCGATCCAGAAGGCGCGCGTGGCCAAGGGGTGGAGCCAGGCGGAGCTGGCGAAGCGCATCAGCGAGCGCGCGCAGGTGGTGCAGGAGTACGAGAGCG…
DN28185_c0_g1_i1	308	C	T	0	0.5	0	0.5	0.5	0.375	CT	CT	CT	CT	CT	CT	TGGTGACGATGACGACGATGATGACCCTGAGGCAAATGGTGATGGAGGGAGCGACGATGACGATGACGATGATAACGATGATGACGATGATGATGATGATGATGATGATGACGACGACGATGAGGAAGATGAGGAGGAGGACCAACCGCCTTCCAAGAAGAAGAAGTGATCTGGTTGCGTCTATCTCAGATTGTTTCAGGCTAAGTTGTATTGTTTAGATGATGAGACAGGTTTGGACCTTTGTAGCTTGTGGCTGGTCGTGTCTCAATAGAGTAGGAAAACTTTGACATCTGATGTTAAGTTGTTACCTTGTGTTTCCTCCTTTGTGCATGTAGTGGTAAAAATGATATCTTCTGGTAGGGTCATTTTACAATTTGGAGCTGTGATTCTGTGCCGTGC…
DN28193_c0_g1_i1	506	C	T	0	0.5	0	0.5	0.5	0.375	CT	CT	CT	CT	CT	CT	GCCGACCTTACTACCGCCGTCTATGTTGCACACGAACAATTTTATGAGGAAAAAATATCGAAAAATAACCCCTGCGCCCTAATTGAAGCTTCTCACCGCTTCTTCCTCTTCCCGGCGGGGAGGCGACGACACCGGTCGACGGCTCGACGCCCCTTGCCGACTTCTTCACGGCTGCTCGTGCAGCCACAGCCAAGCAGCTAGCAGCGGCGAGGTGTCGTGCGGCCAGCGCACGGCTGCTGCCGCTCCTACTCCTCGTCCTCGAGAAGCGCCGAAGGCTACACTTAAGTAGTATCAGGAGCAGAAGCAACATCTGAACCTCACCCAGTTTTGGAGCTCTTGCAGTTGCAGCTTGCAAGAGCACTTGCCACTTGGTCAAGATCATGGCAAGCCTTGCTGATT…
DN28193_c0_g1_i1	487	G	A	0.5	0	0.5	0	0.5	0.375	GA	GA	GA	GA	GA	GA	GCCGACCTTACTACCGCCGTCTATGTTGCACACGAACAATTTTATGAGGAAAAAATATCGAAAAATAACCCCTGCGCCCTAATTGAAGCTTCTCACCGCTTCTTCCTCTTCCCGGCGGGGAGGCGACGACACCGGTCGACGGCTCGACGCCCCTTGCCGACTTCTTCACGGCTGCTCGTGCAGCCACAGCCAAGCAGCTAGCAGCGGCGAGGTGTCGTGCGGCCAGCGCACGGCTGCTGCCGCTCCTACTCCTCGTCCTCGAGAAGCGCCGAAGGCTACACTTAAGTAGTATCAGGAGCAGAAGCAACATCTGAACCTCACCCAGTTTTGGAGCTCTTGCAGTTGCAGCTTGCAAGAGCACTTGCCACTTGGTCAAGATCATGGCAAGCCTTGCTGATT…
DN28193_c0_g1_i3	649	G	A	0.5	0	0.5	0	0.5	0.375	GA	GA	GA	GA	GA	GA	ACCCCTGCGCCCTAATTGAAGCTTCTCACCGCTTCTTCCTCTTCCCGGCGGGGGAGGCGACGACACTGGTCGACGGCTCGACGCCCCTTGCCGACTTCTTCACGGCTGCTCGTGCGGCCTCAGCCAAGCACCTAGCAGCGGCTATAGGTGTCGTGCGGCCAGCGCACGACGGCCAGGACGGGGTACAAGCCTGCCGCTCCTACTCCTCGAGAAGCGCCGAAGGCTACCCTTAAGTAGAATCAGGAGCAGAAGCAACATCTGAACCTCACCCAGTTTTGGAGCTCTTGCAGCTTGGAAGAGCACTTGCCACTTGGTCAAGATCATGGCAAGCCTTGCTGATTCTTTTCTAGCAGATCTTGATGAACTATCAGACAATGAGGCCTATCCTGAAGAAGACAA…
DN28221_c0_g1_i1	723	A	G	0.5	0	0.5	0	0.5	0.375	AG	AG	AG	AG	AG	AG	TTTTTTTTACGCAGAGAAAATCCAGATAAACTATATAAACCCAGAACAGATGATAATATAGGAGCAAACATTTTCACGAGGTTATAGACAGCAAATATTTCAGCTGAATGTCATCAATACATCAGTCACTCCAGCACTTATGGCCGACAAGGAACCAAATTTTGTTAAGCCAATGCCAGATATCCAACATCACCAAAGGTCGAAGTTTACACTGGACAGTTCTCCAGAGATCTTATATCTAGTCAAATCCATATGCAGATGCATAATTTTGAGATTTCACACTACTAAGCAGATGTGCAGGATGGATCATGGATCTTCTCTCTTATATGTCAACATCTCAGACCATAGCAGGATACTGCTTGGCCTGCAGCCGAACACGTCTCTTATATTCTGCTGGAT…
DN28221_c0_g1_i1	825	G	A	0.5	0	0.5	0	0.5	0.375	GA	GA	GA	GA	GA	GA	TTTTTTTTACGCAGAGAAAATCCAGATAAACTATATAAACCCAGAACAGATGATAATATAGGAGCAAACATTTTCACGAGGTTATAGACAGCAAATATTTCAGCTGAATGTCATCAATACATCAGTCACTCCAGCACTTATGGCCGACAAGGAACCAAATTTTGTTAAGCCAATGCCAGATATCCAACATCACCAAAGGTCGAAGTTTACACTGGACAGTTCTCCAGAGATCTTATATCTAGTCAAATCCATATGCAGATGCATAATTTTGAGATTTCACACTACTAAGCAGATGTGCAGGATGGATCATGGATCTTCTCTCTTATATGTCAACATCTCAGACCATAGCAGGATACTGCTTGGCCTGCAGCCGAACACGTCTCTTATATTCTGCTGGAT…
DN28221_c0_g1_i1	660	T	C	0	0.5	0	0.5	0.5	0.375	TC	TC	TC	TC	TC	TC	TTTTTTTTACGCAGAGAAAATCCAGATAAACTATATAAACCCAGAACAGATGATAATATAGGAGCAAACATTTTCACGAGGTTATAGACAGCAAATATTTCAGCTGAATGTCATCAATACATCAGTCACTCCAGCACTTATGGCCGACAAGGAACCAAATTTTGTTAAGCCAATGCCAGATATCCAACATCACCAAAGGTCGAAGTTTACACTGGACAGTTCTCCAGAGATCTTATATCTAGTCAAATCCATATGCAGATGCATAATTTTGAGATTTCACACTACTAAGCAGATGTGCAGGATGGATCATGGATCTTCTCTCTTATATGTCAACATCTCAGACCATAGCAGGATACTGCTTGGCCTGCAGCCGAACACGTCTCTTATATTCTGCTGGAT…
DN28221_c0_g1_i2	596	A	G	0.5	0	0.5	0	0.5	0.375	AG	AG	AG	AG	AG	AG	TTTTTTTTACGCAGAGAAAATCCAGATAAACTATATAAACCCAGAACAGATGATAATATAGGAGCAAACATTTTCACGAGGTTATAGACAGCAAATATTTCAGCTGAATGTCATCAATACATCAGTCACTCCAGCACTTATGGCCGACAAGGAACCAAATTTTGTTAAGCCAATGCCAGATATCCAACATCACCAAAGGTCGAAGTTTACACTGGACAGTTCTCCAGAGATCTTATATCTAGTCAAATCCATATGCAGATGCATAATTTTGAGATTTCACACTACTAAGCAGATGTGCAGGATGGATCATGGATCTTCTCTCTTATATGTCAACATCTCAGACCATAGCAGGATACTGCTTGGCCTGCAGCCGAACACGTCTCTTATATTCTGCTGGAT…
DN28221_c0_g1_i2	698	G	A	0.5	0	0.5	0	0.5	0.375	GA	GA	GA	GA	GA	GA	TTTTTTTTACGCAGAGAAAATCCAGATAAACTATATAAACCCAGAACAGATGATAATATAGGAGCAAACATTTTCACGAGGTTATAGACAGCAAATATTTCAGCTGAATGTCATCAATACATCAGTCACTCCAGCACTTATGGCCGACAAGGAACCAAATTTTGTTAAGCCAATGCCAGATATCCAACATCACCAAAGGTCGAAGTTTACACTGGACAGTTCTCCAGAGATCTTATATCTAGTCAAATCCATATGCAGATGCATAATTTTGAGATTTCACACTACTAAGCAGATGTGCAGGATGGATCATGGATCTTCTCTCTTATATGTCAACATCTCAGACCATAGCAGGATACTGCTTGGCCTGCAGCCGAACACGTCTCTTATATTCTGCTGGAT…
DN28221_c0_g1_i2	533	T	C	0	0.5	0	0.5	0.5	0.375	TC	TC	TC	TC	TC	TC	TTTTTTTTACGCAGAGAAAATCCAGATAAACTATATAAACCCAGAACAGATGATAATATAGGAGCAAACATTTTCACGAGGTTATAGACAGCAAATATTTCAGCTGAATGTCATCAATACATCAGTCACTCCAGCACTTATGGCCGACAAGGAACCAAATTTTGTTAAGCCAATGCCAGATATCCAACATCACCAAAGGTCGAAGTTTACACTGGACAGTTCTCCAGAGATCTTATATCTAGTCAAATCCATATGCAGATGCATAATTTTGAGATTTCACACTACTAAGCAGATGTGCAGGATGGATCATGGATCTTCTCTCTTATATGTCAACATCTCAGACCATAGCAGGATACTGCTTGGCCTGCAGCCGAACACGTCTCTTATATTCTGCTGGAT…
DN28221_c0_g1_i3	644	A	G	0.5	0	0.5	0	0.5	0.375	AG	AG	AG	AG	AG	AG	TTTTTTTTACGCAGAGAAAATCCAGATAAACTATATAAACCCAGAACAGATGATAATATAGGAGCAAACATTTTCACGAGGTTATAGACAGCAAATATTTCAGCTGAATGCCATCAATACATCAGTCACACCAGCACTTATGGCTGGACAAGAAACTGAATTTTGTTAAGCCAGTGCCAGATCCAACATCACCAAAGGTCGAAGTTTACACTGGACAGTTCTCCAGAGATCTTATATCTAGTCAAATCCATATGCAGATGCATAATTTTGAGATTTTGCACTACTACGCGGATGTGCAGGATGGATCATGGATCTTCTCTCTTATATGCCAACATCCTCAGACCAGAGCAGGATACTGCTTGGCCTGCAGCCGAACACGTCTCTTATATTCTGCTGGAT…
DN28221_c0_g1_i3	746	G	A	0.5	0	0.5	0	0.5	0.375	GA	GA	GA	GA	GA	GA	TTTTTTTTACGCAGAGAAAATCCAGATAAACTATATAAACCCAGAACAGATGATAATATAGGAGCAAACATTTTCACGAGGTTATAGACAGCAAATATTTCAGCTGAATGCCATCAATACATCAGTCACACCAGCACTTATGGCTGGACAAGAAACTGAATTTTGTTAAGCCAGTGCCAGATCCAACATCACCAAAGGTCGAAGTTTACACTGGACAGTTCTCCAGAGATCTTATATCTAGTCAAATCCATATGCAGATGCATAATTTTGAGATTTTGCACTACTACGCGGATGTGCAGGATGGATCATGGATCTTCTCTCTTATATGCCAACATCCTCAGACCAGAGCAGGATACTGCTTGGCCTGCAGCCGAACACGTCTCTTATATTCTGCTGGAT…
DN28232_c0_g1_i1	173	G	A	0.5	0	0.5	0	0.5	0.375	GA	GA	GA	GA	GA	GA	CAAATCCATTACATGGGCGATTATCTGGGTAAAAGCTGAATACCTCCTGATCATGAGTTGATGCATCGCCAAATCCAAAGCATGGAATCAAATTGTCTTCATCAAAAGCTGAAAGTGTCCTTCCAATGATAGATATTGCTTGCTCATATGGGTTTGGAGTGGTCCCGATGTCGTGTAGACAGCGACGATTGTAAGAAATTTTACCTGTCCATTCATTGCTCTTTGTAAAATCAATGCCTACAATTAGGTTTGAAGATTCAAGACCTGCTTGAGCCAAAGCGTCAGTTACCTGATTCAAAGAGCGGTAGTCATCACCAATCCTGGAATACTTCCTCTGCAACCTGGCATGTGTTTCTGGCTGCACATTGTTCTCTGAAGAAGGTGCATACCTTGCATTAT…
DN28232_c0_g1_i2	173	G	A	0.5	0	0.5	0	0.5	0.375	GA	GA	GA	GA	GA	GA	CAAATCCATTACATGGGCGATTATCTGGGTAAAAGCTGAATACCTCCTGATCATGAGTTGATGCATCGCCAAATCCAAAGCATGGAATCAAATTGTCTTCATCAAAAGCTGAAAGTGTCCTTCCAATGATAGATATTGCTTGCTCATATGGGTTTGGAGTGGTCCCGATGTCGTGTAGACAGCGACGATTGTAAGAAATTTTACCTGTCCATTCATTGCTCTTTGTAAAATCAATGCCTACAATTAGGTTTGAAGATTCAAGACCTGCTTGAGCCAAAGCGTCAGTTACCTGATTCAAAGAGCGGTAGTCATCACCAATCCTGGAATACTTCCTCTGCAACCTGGCATGTGTTTCTGGCTGCACATTGTTCTCTGAAGAAGGTGCATACCTTGCATTAT…
DN28232_c0_g1_i3	173	G	A	0.5	0	0.5	0	0.5	0.375	GA	GA	GA	GA	GA	GA	CAAATCCATTACATGGGCGATTATCTGGGTAAAAGCTGAATACCTCCTGATCATGAGTTGATGCATCGCCAAATCCAAAGCATGGAATCAAATTGTCTTCATCAAAAGCTGAAAGTGTCCTTCCAATGATAGATATTGCTTGCTCATATGGGTTTGGAGTGGTCCCGATGTCGTGTAGACAGCGACGATTGTAAGAAATTTTACCTGTCCATTCATTGCTCTTTGTAAAATCAATGCCTACAATTAGGTTTGAAGATTCAAGACCTGCTTGAGCCAAAGCGTCAGTTACCTGATTCAAAGAGCGGTAGTCATCACCAATCCTGGAATACTTCCTCTGCAACCTGGCATGTGTTTCTGGCTGCACATTGTTCTCTGAAGAAGGTGCATACCTTGCATTAT…
DN28232_c0_g1_i4	173	G	A	0.5	0	0.5	0	0.5	0.375	GA	GA	GA	GA	GA	GA	CAAATCCATTACATGGGCGATTATCTGGGTAAAAGCTGAATACCTCCTGATCATGAGTTGATGCATCGCCAAATCCAAAGCATGGAATCAAATTGTCTTCATCAAAAGCTGAAAGTGTCCTTCCAATGATAGATATTGCTTGCTCATATGGGTTTGGAGTGGTCCCGATGTCGTGTAGACAGCGACGATTGTAAGAAATTTTACCTGTCCATTCATTGCTCTTTGTAAAATCAATGCCTACAATTAGGTTTGAAGATTCAAGACCTGCTTGAGCCAAAGCGTCAGTTACCTGATTCAAAGAGCGGTAGTCATCACCAATCCTGGAATACTTCCTCTGCAACCTGGCATGTGTTTCTGGCTGCACATTGTTCTCTGAAGAAGGTGCATACCTTGCATTAT…
DN2824_c0_g1_i1	514	A	T	0.166667	0	0	0.833333	0.166667	0.239198	AT	TT	TT	TT	TT	AT	GGAGTTCCCAGCATAACGTTTGTATTCTGAAATGCTTTCTATAAAAGCAGGCAAAGCTACTTTCTAAAAAAATGCCACTTTCTGGCAAAGATTTCATATGACAAAGAAGTGATGCCTCCCTGCGTGTCACTATTACTTGGTACTGTATTTAACAAGTGGTTTCATATGACAAAGAAGATGCGGTGCTATCTGTTATATATCTCCCTTTGCAAAGACAACTTTTCCCAAGAAGATAAATTATTTGGTGGGAGAAAGCAATAGGCACCTCAACTTACACCACAAGAGGAAGACGCGACCAGCTTATTATTGGAGCCTGTCCCACGAAATTATCAAAAACACGCAAACGTTGAAACACGCGCACAGAAGCACCGCGCGCGGTGCGGCTAAGGATGCACCGAG…
DN2824_c0_g1_i1	515	A	C	0.166667	0.833333	0	0	0.166667	0.239198	AC	CC	CC	CC	CC	AC	GGAGTTCCCAGCATAACGTTTGTATTCTGAAATGCTTTCTATAAAAGCAGGCAAAGCTACTTTCTAAAAAAATGCCACTTTCTGGCAAAGATTTCATATGACAAAGAAGTGATGCCTCCCTGCGTGTCACTATTACTTGGTACTGTATTTAACAAGTGGTTTCATATGACAAAGAAGATGCGGTGCTATCTGTTATATATCTCCCTTTGCAAAGACAACTTTTCCCAAGAAGATAAATTATTTGGTGGGAGAAAGCAATAGGCACCTCAACTTACACCACAAGAGGAAGACGCGACCAGCTTATTATTGGAGCCTGTCCCACGAAATTATCAAAAACACGCAAACGTTGAAACACGCGCACAGAAGCACCGCGCGCGGTGCGGCTAAGGATGCACCGAG…
DN28316_c0_g1_i1	400	T	C	0	0.666667	0	0.333333	0.333333	0.345679	CC	TC	CC	TC	TC	TC	GTAGCGTCAAACTGACAAAAAACTTGTGTACAGTGTAACCACCAACAGCTCGGCATTTGATGCTCTGTTTTCTAAGCAGAGTTTGTGTCGTTTGACATAGTTCGCTTTTAACTAAAAATGCTTCAGAGAAGCAGTTCAAGAAAGAAAGTGCTGACTATCTGGAAAGCCGTGACAGTGGACAACAATAATTTTGAGCTTGTAATACAACGCCAATGTACTACTAGATATACGGAGTACACGTGGAAAACAAGTAGCAACAAGGAAGCAACTAGCTGTACACAAGGAGACACGTAGTATTAGTATACATTCTCTTCAGAAGCTAGTTCAGCCCCTCTAGTCCCCCGTCAGGATGGATGCTAACACTGCAGAGAGGTAGTATGGACACCACCAACCAGCAAG…
DN28316_c0_g1_i1	599	G	T	0	0	0.5	0.5	0.5	0.375	GT	GT	GT	GT	GT	GT	GTAGCGTCAAACTGACAAAAAACTTGTGTACAGTGTAACCACCAACAGCTCGGCATTTGATGCTCTGTTTTCTAAGCAGAGTTTGTGTCGTTTGACATAGTTCGCTTTTAACTAAAAATGCTTCAGAGAAGCAGTTCAAGAAAGAAAGTGCTGACTATCTGGAAAGCCGTGACAGTGGACAACAATAATTTTGAGCTTGTAATACAACGCCAATGTACTACTAGATATACGGAGTACACGTGGAAAACAAGTAGCAACAAGGAAGCAACTAGCTGTACACAAGGAGACACGTAGTATTAGTATACATTCTCTTCAGAAGCTAGTTCAGCCCCTCTAGTCCCCCGTCAGGATGGATGCTAACACTGCAGAGAGGTAGTATGGACACCACCAACCAGCAAG…
DN28320_c0_g1_i2	357	A	G	0.416667	0	0.583333	0	0.416667	0.367959	AG	AG	AG	GG	AG	AG	GAATGGGCCGGTGGTGCGCGATCTCGTGCAAAGATTTTTTTTTTCTTTCCACTTCCATTACCAGCGCATGAACGCTATAAATAGGCCACGGGACATCCATTCTTCGGCAACAAAGCACAAATCTCCTAAGCTTTCTAGGCAGCAGCAGCACAACACAAGACGCAGGCCAAAAAAAGTGAGAGGCTGCACATCACTGCTTTGTTCAAGGAATAATCAAGCAGCTAGCTAGCAACAAGCAATGGGGAGGAGGTGTGATGAGGAATGGCGGCAGCAGGCACTGGTGCTTTCTGTCGCGTTCCTCGTCTTTGCGTTTGCTCTCGTGCAGTGCGCCGACGTCGTCGACGGAGAGGCGAAGGATGGTCCGGCGGAGCCAGAGCCGGCGACGGGGAAGACGGGGCC…
DN28350_c0_g1_i1	865	T	C	0	0.5	0	0.5	0.5	0.375	TC	TC	TC	TC	TC	TC	TTTTAAAGCTGCATAATAAGTCTGTCATATTCAGTTTATCTCTGTTTAATCCTGTTCCAAATATACCCCCTCATATGCTTTTCTAGTCCGTGAAATGGAGTTTATACATACAAAGAAGAGGAGACAGAGAGGGAATACAAATTGTAAACCTTTGATGAACCTTTTTTTCCTTTAAAAGAACGCCAAAAAAAATGCAAAAGAATGCGTAGAAATGAAATGAAGAACTAGTAGCTACTATACTCAAGTGAGTGAGGAAAAAAGAGAGAGAGCGAGAAGAAAATAACTGTACCAAGCGCAGCCTAGGGCTAGCTACTCCCTGAGCAGTTGCATGGCCTGTCGGAGCACGGGCTGGAACCGCACGAGATCAAGCTTGATGTCCTGCGTCCCGAGGTAATACTC…
DN28350_c0_g1_i2	892	T	C	0	0.5	0	0.5	0.5	0.375	TC	TC	TC	TC	TC	TC	CGGCGGTAGTGTTCCTCAAACAGACAAAAAAAAAAAAGACAAAAGATGGGGATAGTCTATTCACCGTCATACTCTGCTTTTGTCTTTGTTTTCTTCTGTTACAAATATACCCCCTCATATGCTTTTCTAGTCCGTGAAATGGAGTTTTATACATACAAAGAAGAGGGGGAGAGAGAATACAAATTGTAAAACTTTTTTCCTTTAATTGAACGCCAAAAAATGCAAAAGAATGTGTAGAAATAAAATAAAGAACTAGTACCTAGTACTACTACTCAAGTGAATGAGGGGAAAAAAGAGGGAAGAAAATAACTGTGCGCGCCCGCAGCTGGTCCAGTGTTACTCCCTGAGCAGTTGCATGGCCTGTCGGAGCACGGGCTGGAACCGCACGAGATCAAGCTT…
DN28355_c0_g1_i1	602	C	G	0	0.5	0.5	0	0.5	0.375	CG	CG	CG	CG	CG	CG	GTTTTTTTTTTAACTTATCTTCAGCACTCAGCCATTCATTCCCCTTCAGATTTGCGCTCACCAACAAGTACCATCAATCACATATATAGTAGTAGACTGTACTTGCCCTAAATAAAAAAAAAAGTAAAGTAGACTATACTGTACTAACACAGCCATTTATTCGTGAAACGCCACTCACAAATTATACAACATTAGTCACTTGTACAAATCTGTTGCAGATTCAACCAAGAACAAATAGGATACATGGATATGAACTTTTACTAGCACCCAACACATACAGCTTGTGTTACAAAGACAAAGCTGTGACAATACATACAACAAGACGAGAGTAGTAGAGGACGGGCCATGGCTAGGACAAGCAGACGGTGTCCATTTGGTTCTCATATACATCCACCACTA…
DN28361_c0_g1_i1	180	C	A	0.5	0.5	0	0	0.5	0.375	CA	CA	CA	CA	CA	CA	GTCGAGGCTGAACTCGTTACGCGCGAACCGCGCGAGCAGCTGCGACTTGCCGACGGCGGAGTCGCCGATGAGCACCACCTTGAAGACGTAGTCGATCCTCTGACCCACCTCCCCGTGGCCCCCGCCCCGAGACATCGCGTCACTACCACTGCGATCCTTCCTGTATAGCAGCGATCACTCTTCGATCAAGAACGGGGGAGTTCTTGATCTTCTAGGATCATAAAGGGGAGGATTTCTTTGGTTCTTGGAGGACGAGATGACTAAGTCGTGAATGTTATCGGGGGCCGAAGCAAGAGCAGAATAATTTGAAGTAAATAATCTGATCAATAATGATAGAACTGGGAAGGTGTTGAATTGAAGGGATCAACGAGAAGATGATGTAGGCGCACGAGGTGGATG…
DN28361_c0_g1_i1	283	G	A	0.5	0	0.5	0	0.5	0.375	GA	GA	GA	GA	GA	GA	GTCGAGGCTGAACTCGTTACGCGCGAACCGCGCGAGCAGCTGCGACTTGCCGACGGCGGAGTCGCCGATGAGCACCACCTTGAAGACGTAGTCGATCCTCTGACCCACCTCCCCGTGGCCCCCGCCCCGAGACATCGCGTCACTACCACTGCGATCCTTCCTGTATAGCAGCGATCACTCTTCGATCAAGAACGGGGGAGTTCTTGATCTTCTAGGATCATAAAGGGGAGGATTTCTTTGGTTCTTGGAGGACGAGATGACTAAGTCGTGAATGTTATCGGGGGCCGAAGCAAGAGCAGAATAATTTGAAGTAAATAATCTGATCAATAATGATAGAACTGGGAAGGTGTTGAATTGAAGGGATCAACGAGAAGATGATGTAGGCGCACGAGGTGGATG…
DN28372_c0_g1_i1	502	C	T	0	0.333333	0	0.666667	0.333333	0.345679	CT	TT	CT	CT	CT	TT	AAACAGCCTCTCCTCCCCTACTTCCCCCTTTCTTCCTCCTCCTCATATTTCCCCCAACCCTCGCCGCAAGAAAGAAGAAATCAATCAAATCCAGCCAAAACCCAAAGCCCACAAGGTCAAGGCCATGGTAGTGTACACGCAGGAGCATGTGTACCGGCACCCGTGGGACCGCGTGACGGCGGCGGCGTGGCGCAAGTTCACGGACCCGGCCTCTCGCACGGCGCTCTCCCACGTCGCCGACGTCCACACCCTGCACCGCCGCCTCGACGCGGACGAGGGCCGCCTCCACGCCGCGCGCTCCATCACCGTCAGGTCCCCGCCGCTGCCCTTCATCCTGCGCCGCCTCCTCCCGGCCGCGGCGGCGTCGCCTTCGGGGGCCGCGCTCTGCCACTGCGTCGA…
DN28372_c0_g1_i1	537	G	A	0.5	0	0.5	0	0.5	0.375	GA	GA	GA	GA	GA	GA	AAACAGCCTCTCCTCCCCTACTTCCCCCTTTCTTCCTCCTCCTCATATTTCCCCCAACCCTCGCCGCAAGAAAGAAGAAATCAATCAAATCCAGCCAAAACCCAAAGCCCACAAGGTCAAGGCCATGGTAGTGTACACGCAGGAGCATGTGTACCGGCACCCGTGGGACCGCGTGACGGCGGCGGCGTGGCGCAAGTTCACGGACCCGGCCTCTCGCACGGCGCTCTCCCACGTCGCCGACGTCCACACCCTGCACCGCCGCCTCGACGCGGACGAGGGCCGCCTCCACGCCGCGCGCTCCATCACCGTCAGGTCCCCGCCGCTGCCCTTCATCCTGCGCCGCCTCCTCCCGGCCGCGGCGGCGTCGCCTTCGGGGGCCGCGCTCTGCCACTGCGTCGA…
DN28421_c0_g1_i1	417	G	A	0.583333	0	0.416667	0	0.416667	0.367959	AA	GA	GA	GA	GA	GA	AAGACGATAAAGCTGCAAATTTGGGATACTGCTGGCCAAGAGCGCTTTAGGACCATCACAAGCAGCTACTACCGTGGAGCTCATGGTATCATTGTTGTGTATGATGTAACTGACCAGGAGAGCTTCAACAACGTAAAGCAGTGGTTGAACGAGATTGACAGGTATGCCAGTGAAAATGTGAACAAGCTTTTAGTGGGGAACAAGTGTGACCTGGCTGAGAACAGAGTAGTTTCTTTTGAAGCTGGAAAGGCCCTTGCTGATGAGATTGGAATACCGTTCCTTGAGACTAGTGCCAAGGATGCAACAAATGTGGAGAAGGCATTCATGACAATGGCAGGAGAGATAAAGAACAGGATGGCAAGTCAACCAGCTACAGGTGGTGCTAGTAGGCCAGCAACT…
DN28421_c0_g1_i1	192	A	G	0.5	0	0.5	0	0.5	0.375	AG	AG	AG	AG	AG	AG	AAGACGATAAAGCTGCAAATTTGGGATACTGCTGGCCAAGAGCGCTTTAGGACCATCACAAGCAGCTACTACCGTGGAGCTCATGGTATCATTGTTGTGTATGATGTAACTGACCAGGAGAGCTTCAACAACGTAAAGCAGTGGTTGAACGAGATTGACAGGTATGCCAGTGAAAATGTGAACAAGCTTTTAGTGGGGAACAAGTGTGACCTGGCTGAGAACAGAGTAGTTTCTTTTGAAGCTGGAAAGGCCCTTGCTGATGAGATTGGAATACCGTTCCTTGAGACTAGTGCCAAGGATGCAACAAATGTGGAGAAGGCATTCATGACAATGGCAGGAGAGATAAAGAACAGGATGGCAAGTCAACCAGCTACAGGTGGTGCTAGTAGGCCAGCAACT…
DN28421_c0_g1_i1	87	T	C	0	0.5	0	0.5	0.5	0.375	TC	TC	TC	TC	TC	TC	AAGACGATAAAGCTGCAAATTTGGGATACTGCTGGCCAAGAGCGCTTTAGGACCATCACAAGCAGCTACTACCGTGGAGCTCATGGTATCATTGTTGTGTATGATGTAACTGACCAGGAGAGCTTCAACAACGTAAAGCAGTGGTTGAACGAGATTGACAGGTATGCCAGTGAAAATGTGAACAAGCTTTTAGTGGGGAACAAGTGTGACCTGGCTGAGAACAGAGTAGTTTCTTTTGAAGCTGGAAAGGCCCTTGCTGATGAGATTGGAATACCGTTCCTTGAGACTAGTGCCAAGGATGCAACAAATGTGGAGAAGGCATTCATGACAATGGCAGGAGAGATAAAGAACAGGATGGCAAGTCAACCAGCTACAGGTGGTGCTAGTAGGCCAGCAACT…
DN28433_c0_g1_i1	458	T	C	0	0.5	0	0.5	0.5	0.375	TC	TC	TC	TC	TC	TC	AAACGAACGTGTCCATGTTGTGAACCATAACGAAAGAAACATCACCATCATCATCTCATCATTTTTTTGGGGATACAGCTGAGTCAACAATGGTATCCATCTCAAACAGTTCTGTTGATTGATGAAAATGTCAAGAAAGACGGTGGGACGGTGGGTGAAGAGCTTATGGCCATGCAATTCACCCACAAAAATTCCATGAGGGTAACAAACATGGGAGATCATAAACTATGTCTGTCAGGCTTTTCTCCTTTATTTCTGAAGATCACTGGAATTAAAGCTCTGAATGATCTACTCAGATATGGGGCAGGCTTCCTCAAAAGCTTGCTGCTCCTTACGACAAAAGTCAAATTCGTTGGTGTAGTAGTACATGCAACCAGCATAGGCATCCATCTCCTTGGG…
DN28456_c0_g1_i2	449	A	G	0.5	0	0.5	0	0.5	0.375	AG	AG	AG	AG	AG	AG	TTTTTATACGAAAGAACACACAGATTGACATTGAACATAAGAGTCAGTGACATTATAGTAACATGCAACTTATGCACACAGCTCTGGCTTTTCTGAAAGAAGTGCAAAGGCACACAACGCATATCATTACAGATTTTGCATCATGAAGTTTGTTCTTTAAAATAATCTTTAAAATGATACAATTGGTAACTCAGGCACACAAACCAGCCACTGCAACAACTTATCATGGGGTCAAAACTGCAATGATATCAAGACCGGAACATGTTTAATACCTTTCAGCCAACCTAGCAGATACAGCCCTAAGCTTAGAATAGACTTTCCCAGCAGGAGAACCTAAGATGAGGCTACAAAGTGAATCTCGGGCAACCTTGATGTTAACAAAGGATCCAAGTATATGGA…
DN28456_c0_g1_i2	575	A	G	0.5	0	0.5	0	0.5	0.375	AG	AG	AG	AG	AG	AG	TTTTTATACGAAAGAACACACAGATTGACATTGAACATAAGAGTCAGTGACATTATAGTAACATGCAACTTATGCACACAGCTCTGGCTTTTCTGAAAGAAGTGCAAAGGCACACAACGCATATCATTACAGATTTTGCATCATGAAGTTTGTTCTTTAAAATAATCTTTAAAATGATACAATTGGTAACTCAGGCACACAAACCAGCCACTGCAACAACTTATCATGGGGTCAAAACTGCAATGATATCAAGACCGGAACATGTTTAATACCTTTCAGCCAACCTAGCAGATACAGCCCTAAGCTTAGAATAGACTTTCCCAGCAGGAGAACCTAAGATGAGGCTACAAAGTGAATCTCGGGCAACCTTGATGTTAACAAAGGATCCAAGTATATGGA…
DN28456_c0_g1_i2	413	G	A	0.5	0	0.5	0	0.5	0.375	GA	GA	GA	GA	GA	GA	TTTTTATACGAAAGAACACACAGATTGACATTGAACATAAGAGTCAGTGACATTATAGTAACATGCAACTTATGCACACAGCTCTGGCTTTTCTGAAAGAAGTGCAAAGGCACACAACGCATATCATTACAGATTTTGCATCATGAAGTTTGTTCTTTAAAATAATCTTTAAAATGATACAATTGGTAACTCAGGCACACAAACCAGCCACTGCAACAACTTATCATGGGGTCAAAACTGCAATGATATCAAGACCGGAACATGTTTAATACCTTTCAGCCAACCTAGCAGATACAGCCCTAAGCTTAGAATAGACTTTCCCAGCAGGAGAACCTAAGATGAGGCTACAAAGTGAATCTCGGGCAACCTTGATGTTAACAAAGGATCCAAGTATATGGA…
DN28456_c0_g1_i2	335	T	C	0	0.5	0	0.5	0.5	0.375	TC	TC	TC	TC	TC	TC	TTTTTATACGAAAGAACACACAGATTGACATTGAACATAAGAGTCAGTGACATTATAGTAACATGCAACTTATGCACACAGCTCTGGCTTTTCTGAAAGAAGTGCAAAGGCACACAACGCATATCATTACAGATTTTGCATCATGAAGTTTGTTCTTTAAAATAATCTTTAAAATGATACAATTGGTAACTCAGGCACACAAACCAGCCACTGCAACAACTTATCATGGGGTCAAAACTGCAATGATATCAAGACCGGAACATGTTTAATACCTTTCAGCCAACCTAGCAGATACAGCCCTAAGCTTAGAATAGACTTTCCCAGCAGGAGAACCTAAGATGAGGCTACAAAGTGAATCTCGGGCAACCTTGATGTTAACAAAGGATCCAAGTATATGGA…
DN28456_c0_g1_i2	359	T	C	0	0.5	0	0.5	0.5	0.375	TC	TC	TC	TC	TC	TC	TTTTTATACGAAAGAACACACAGATTGACATTGAACATAAGAGTCAGTGACATTATAGTAACATGCAACTTATGCACACAGCTCTGGCTTTTCTGAAAGAAGTGCAAAGGCACACAACGCATATCATTACAGATTTTGCATCATGAAGTTTGTTCTTTAAAATAATCTTTAAAATGATACAATTGGTAACTCAGGCACACAAACCAGCCACTGCAACAACTTATCATGGGGTCAAAACTGCAATGATATCAAGACCGGAACATGTTTAATACCTTTCAGCCAACCTAGCAGATACAGCCCTAAGCTTAGAATAGACTTTCCCAGCAGGAGAACCTAAGATGAGGCTACAAAGTGAATCTCGGGCAACCTTGATGTTAACAAAGGATCCAAGTATATGGA…
DN28459_c0_g1_i1	492	T	C	0	0.5	0	0.5	0.5	0.375	TC	TC	TC	TC	TC	TC	ACTGAAAACTGCAAGAAGGAGCTTGAGACAATAAATAGGCAGTATCCATTTGAACCCCTGAAGTATCTTGACAAAACCTTGAAGCTCACTTATGAGGAAGGAATCCAGATGTTGAAGGAAGCTGGAACGGAAATTGAGCCCATGGGTGACCTCAACACGGAGGCTGAGAAAAAACTTGGTCGGCTGGTCAGGGAGAAGTTTGGTACAGATTTTTTCATTCTGTATCGGTATCCTTTGGCTGTACGTCCATTCTACACCATGCCTTGTTATGACAACACAGCTTACAGCAATTCGTTTGATGTTTTCATTCGAGGCGAGGAGATAATTTCTGGAGCACAAAGAGTGCATACACCTGAGTTGTTAACAAAACGTGCAACAGAGTGTGGAATTGATGTGAAT…
DN28461_c0_g2_i1	763	G	A	0.5	0	0.5	0	0.5	0.375	GA	GA	GA	GA	GA	GA	GCAAAGTGCTCGAAGAAATGACAAGCTTAAATCAGTAGTTGCTTCAAGTACTTGTAGCATGACTAGTACAAAGTCCACAAACCGGCGTTCATCATGAATTGCAGCAACCATGGATCAATTGGCCACAAGAGAAAAAAAAATCCGATCACACACATTTACTATAAATATAAACAGAAGAGGAATTCGATTCAATTCGACAATAGTTACAATTAATCTGTAGCATCATACGCGGCCACAATTATTTGGGCTGAACTGAACCGCCCCCAGAAATACTTGTACGTACAAGCTTGGTGGTGGTGTCACACCTCACGGCACCACCGTTTTCCATTCAAGTATATTGTATTAACAATCATCACAGTAGCAGCAGAACTTAACAGAGAGAGCGATCTCGATAGTCGC…
DN28461_c0_g2_i4	742	G	A	0.5	0	0.5	0	0.5	0.375	GA	GA	GA	GA	GA	GA	GCAAAGTGCTCGAAGAAATGACAAGCTTAAATCAGTAGTTGCTTCAAGTACTTGTAGCATGACTAGTACAAAGTCCACAAACCGGCGTTCATCATGAATTGCAGCAACCATGGATCAATTGGCCACAAGAGAAAAAAAAATCCGATCACACACATTTACTATAAATATAAACAGAAGAGGAATTCGATTCAATTCGACAATAGTTACAATTAATCTGTAGCATTGTATGAGCCCGCGATTATTTGGGCTGAACTGAATCGCCCCCAGAATACTTGTACAAGCTCGGTGGTGGTCTCACACATCATGGCACCACCGTTTTCCATTCATGTATACTAGTTAACAATCATCACACCAACAGCAGAACTTAATAGAGAGAGAGGGAGCGATCGATCATTGCGT…
DN28464_c0_g1_i1	283	T	G	0	0	0.5	0.5	0.5	0.375	TG	TG	TG	TG	TG	TG	CTAATTTGCACCAAACGTGCACACGCACTCACACACACATGCTGACGGCAGGACTAGGTACAAGCAACAGAGCAATCAAGAACTCTAACCTTACGTCACTAACTAGCTCGTACAATCCGGCATTCCGCACTGCTCCGTAAAGTGAGTAGTACAACCAGTCAAAGTGCACGGACATGGCCAGCTGCTGCTAGAGCTAGTTCTCAAAGCGGGACAGCCTGTCCTCGGCGAGCCTGGTCCTGCACCCGCTGGTCTTGAACTCCTTCCATGTGAACTCCTTGTACCTGCTCCGGCCGCCGTCCTCGCGGAGGAGCTGCGGCAGCGGCGCCAGCCTCTCGCCGGGCGGCGGGCCGCCGAAGAAGATCATGGACACCCTGGAACGCTCGCCGTTCACCACCACCC…
DN28464_c0_g1_i4	221	C	T	0	0.5	0	0.5	0.5	0.375	CT	CT	CT	CT	CT	CT	CTAATTTGCACCAAACGTGCACACGCACTCACACACACATGCTGACGGCAGGACTAGGTACAAGCAACAGAGCAATCAAGAACTCTAACCTTACGTCACTAACTAGCTCGTACAATCCGGCATTCCGCACTGCTCCGTAAAGTGAGTAGTACAACCAGTCAAAGTGCACGGACATGGCCAGCTGCTGCTAGAGCTAGTTCTCAAAGCGGGACAGCCTGTCCTCGGCGAGCCTGGTCCTGCACCCGCTGGTCTTGAACTCCTTCCATGTGAACTCCTTGTACCTGCTCCGGCCGCCGTCCTCGCGGAGGAGCTGCGGCAGCGGCGCCAGCCTCTCGCCGGGCGGCGGGCCGCCGAAGAAGATCATGGACACCCTGGAACGCTCGCCGTTCACCACCACCC…
DN28464_c0_g1_i4	473	C	G	0	0.5	0.5	0	0.5	0.375	CG	CG	CG	CG	CG	CG	CTAATTTGCACCAAACGTGCACACGCACTCACACACACATGCTGACGGCAGGACTAGGTACAAGCAACAGAGCAATCAAGAACTCTAACCTTACGTCACTAACTAGCTCGTACAATCCGGCATTCCGCACTGCTCCGTAAAGTGAGTAGTACAACCAGTCAAAGTGCACGGACATGGCCAGCTGCTGCTAGAGCTAGTTCTCAAAGCGGGACAGCCTGTCCTCGGCGAGCCTGGTCCTGCACCCGCTGGTCTTGAACTCCTTCCATGTGAACTCCTTGTACCTGCTCCGGCCGCCGTCCTCGCGGAGGAGCTGCGGCAGCGGCGCCAGCCTCTCGCCGGGCGGCGGGCCGCCGAAGAAGATCATGGACACCCTGGAACGCTCGCCGTTCACCACCACCC…
DN28464_c0_g1_i4	227	G	A	0.5	0	0.5	0	0.5	0.375	GA	GA	GA	GA	GA	GA	CTAATTTGCACCAAACGTGCACACGCACTCACACACACATGCTGACGGCAGGACTAGGTACAAGCAACAGAGCAATCAAGAACTCTAACCTTACGTCACTAACTAGCTCGTACAATCCGGCATTCCGCACTGCTCCGTAAAGTGAGTAGTACAACCAGTCAAAGTGCACGGACATGGCCAGCTGCTGCTAGAGCTAGTTCTCAAAGCGGGACAGCCTGTCCTCGGCGAGCCTGGTCCTGCACCCGCTGGTCTTGAACTCCTTCCATGTGAACTCCTTGTACCTGCTCCGGCCGCCGTCCTCGCGGAGGAGCTGCGGCAGCGGCGCCAGCCTCTCGCCGGGCGGCGGGCCGCCGAAGAAGATCATGGACACCCTGGAACGCTCGCCGTTCACCACCACCC…
DN28464_c0_g1_i4	313	G	C	0	0.5	0.5	0	0.5	0.375	GC	GC	GC	GC	GC	GC	CTAATTTGCACCAAACGTGCACACGCACTCACACACACATGCTGACGGCAGGACTAGGTACAAGCAACAGAGCAATCAAGAACTCTAACCTTACGTCACTAACTAGCTCGTACAATCCGGCATTCCGCACTGCTCCGTAAAGTGAGTAGTACAACCAGTCAAAGTGCACGGACATGGCCAGCTGCTGCTAGAGCTAGTTCTCAAAGCGGGACAGCCTGTCCTCGGCGAGCCTGGTCCTGCACCCGCTGGTCTTGAACTCCTTCCATGTGAACTCCTTGTACCTGCTCCGGCCGCCGTCCTCGCGGAGGAGCTGCGGCAGCGGCGCCAGCCTCTCGCCGGGCGGCGGGCCGCCGAAGAAGATCATGGACACCCTGGAACGCTCGCCGTTCACCACCACCC…
DN28464_c0_g1_i4	283	T	G	0	0	0.5	0.5	0.5	0.375	TG	TG	TG	TG	TG	TG	CTAATTTGCACCAAACGTGCACACGCACTCACACACACATGCTGACGGCAGGACTAGGTACAAGCAACAGAGCAATCAAGAACTCTAACCTTACGTCACTAACTAGCTCGTACAATCCGGCATTCCGCACTGCTCCGTAAAGTGAGTAGTACAACCAGTCAAAGTGCACGGACATGGCCAGCTGCTGCTAGAGCTAGTTCTCAAAGCGGGACAGCCTGTCCTCGGCGAGCCTGGTCCTGCACCCGCTGGTCTTGAACTCCTTCCATGTGAACTCCTTGTACCTGCTCCGGCCGCCGTCCTCGCGGAGGAGCTGCGGCAGCGGCGCCAGCCTCTCGCCGGGCGGCGGGCCGCCGAAGAAGATCATGGACACCCTGGAACGCTCGCCGTTCACCACCACCC…
DN28464_c0_g1_i5	283	T	G	0	0	0.5	0.5	0.5	0.375	TG	TG	TG	TG	TG	TG	CTAATTTGCACCAAACGTGCACACGCACTCACACACACATGCTGACGGCAGGACTAGGTACAAGCAACAGAGCAATCAAGAACTCTAACCTTACGTCACTAACTAGCTCGTACAATCCGGCATTCCGCACTGCTCCGTAAAGTGAGTAGTACAACCAGTCAAAGTGCACGGACATGGCCAGCTGCTGCTAGAGCTAGTTCTCAAAGCGGGACAGCCTGTCCTCGGCGAGCCTGGTCCTGCACCCGCTGGTCTTGAACTCCTTCCATGTGAACTCCTTGTACCTGCTCCGGCCGCCGTCCTCGCGGAGGAGCTGCGGCAGCGGCGCCAGCCTCTCGCCGGGCGGCGGGCCGCCGAAGAAGATCATGGACACCCTGGAACGCTCGCCGTTCACCACCACCC…
DN28488_c0_g1_i1	123	C	A	0.5	0.5	0	0	0.5	0.375	CA	CA	CA	CA	CA	CA	GCGACGACGGCCTTGAGCACCTCGTTGCCGATAGAGGGGAGCACCTTGTCATCGTACTCGAGGCCGAGGGAGGTGAAGATCTCCGGGAGGCGCTCGGTGTCGGGGCGCGAGAGGACGCGGAGCGTGAGGCTGACCATCTGGAGATCCTTGGTGCCGGAGTTGGAGGAGAAGCTGTGCGGGCGGGTGCGGATGTCGAAGTGGAAAGGCTTCTGCAGGAACGGGACCCGGAAGTGGGTGCCCTCCCCCACCGTGTCCGGGAGCACTCCGCGGAAGCGGTCGAAGATGACGGCGCGCTCCCCGCCGTCCACCGTGTACAGGGAGGTGGAGACCGCGGACGCCGCCACGCCGACGCCCGCCGCAACCTTCGCCACTTTGGTCAGGAAAGACACCGCCGCCTGC…
DN28488_c0_g1_i1	243	C	T	0	0.5	0	0.5	0.5	0.375	CT	CT	CT	CT	CT	CT	GCGACGACGGCCTTGAGCACCTCGTTGCCGATAGAGGGGAGCACCTTGTCATCGTACTCGAGGCCGAGGGAGGTGAAGATCTCCGGGAGGCGCTCGGTGTCGGGGCGCGAGAGGACGCGGAGCGTGAGGCTGACCATCTGGAGATCCTTGGTGCCGGAGTTGGAGGAGAAGCTGTGCGGGCGGGTGCGGATGTCGAAGTGGAAAGGCTTCTGCAGGAACGGGACCCGGAAGTGGGTGCCCTCCCCCACCGTGTCCGGGAGCACTCCGCGGAAGCGGTCGAAGATGACGGCGCGCTCCCCGCCGTCCACCGTGTACAGGGAGGTGGAGACCGCGGACGCCGCCACGCCGACGCCCGCCGCAACCTTCGCCACTTTGGTCAGGAAAGACACCGCCGCCTGC…
DN28509_c0_g1_i2	295	T	A	0.916667	0	0	0.0833333	0.0833333	0.141107	AA	AA	TA	AA	AA	AA	AAGCAAGGCAAACACAGCCAGCTCTCGCCTTCTCCACCAGCAGCTAGCACAGGCCACCTGGAGCAGAAGAAGCTCACGCACAGCACACGAGTGGCCAACGAGGGGGAGAGAAGGAAGCAGAGAAGGAGCAATGGAGTACGGGTACCCCTACAACTACAACGGCTGCGGCGCCAACAAGGAGAAGAGGCCGCCGCTCAAGAGGGGGCAGCTTAAGCTGCAGATAGCCAAGACCCTGGGCAGCCTCGTGGTGCCGGGCAGCGCCAAGAACAGGGAGCGCAGCTTCGGGAGATAAGCTATCAGCAGCTAGCTGATCGACCAGCGGTTAGGAGGATGTATGGTTGTGTGATGTTTGACATAGATAGGAATTTTGCAGTTTTTCACCCGTCGATCCTCCCCTGT…
DN28513_c0_g1_i1	612	C	G	0	0.5	0.5	0	0.5	0.375	CG	CG	CG	CG	CG	CG	GCACCACCAGCCCCCATCCCGCCTCGTCCGAAGAAAGCAGGGTTTACATGTGGCGCAACAACAGGCGGGAACGGCTGCATCAACCCAGGGAATGGCATACCTCCAGGTCCACCAGGGAAACCACCAAATCCACCACCCATCCTTCCCATTGCACCATAACCAGTAGGATCAAAACCCTGCCCCAGCATCCCACCCGGAGGCAGCATTGGCGGAGGAGGTGCAGCCATTCCTCCATTCCCCATGATTCCACGGCCACCTGTCGGGCCCATTCTATTCCTCATATTGCCAGCAGGACCTCTATTCCCCATCCCACCGCCACCTCTTCCCCAATTTCCACCACCTCCACCAGGTCCGCCACCGGCACCAGGTCCACCAGCTCCTCCACGGCCACCACCAAAA…
DN28513_c0_g1_i1	432	G	A	0.5	0	0.5	0	0.5	0.375	GA	GA	GA	GA	GA	GA	GCACCACCAGCCCCCATCCCGCCTCGTCCGAAGAAAGCAGGGTTTACATGTGGCGCAACAACAGGCGGGAACGGCTGCATCAACCCAGGGAATGGCATACCTCCAGGTCCACCAGGGAAACCACCAAATCCACCACCCATCCTTCCCATTGCACCATAACCAGTAGGATCAAAACCCTGCCCCAGCATCCCACCCGGAGGCAGCATTGGCGGAGGAGGTGCAGCCATTCCTCCATTCCCCATGATTCCACGGCCACCTGTCGGGCCCATTCTATTCCTCATATTGCCAGCAGGACCTCTATTCCCCATCCCACCGCCACCTCTTCCCCAATTTCCACCACCTCCACCAGGTCCGCCACCGGCACCAGGTCCACCAGCTCCTCCACGGCCACCACCAAAA…
DN28513_c0_g1_i1	462	T	C	0	0.5	0	0.5	0.5	0.375	TC	TC	TC	TC	TC	TC	GCACCACCAGCCCCCATCCCGCCTCGTCCGAAGAAAGCAGGGTTTACATGTGGCGCAACAACAGGCGGGAACGGCTGCATCAACCCAGGGAATGGCATACCTCCAGGTCCACCAGGGAAACCACCAAATCCACCACCCATCCTTCCCATTGCACCATAACCAGTAGGATCAAAACCCTGCCCCAGCATCCCACCCGGAGGCAGCATTGGCGGAGGAGGTGCAGCCATTCCTCCATTCCCCATGATTCCACGGCCACCTGTCGGGCCCATTCTATTCCTCATATTGCCAGCAGGACCTCTATTCCCCATCCCACCGCCACCTCTTCCCCAATTTCCACCACCTCCACCAGGTCCGCCACCGGCACCAGGTCCACCAGCTCCTCCACGGCCACCACCAAAA…
DN28513_c0_g1_i1	603	T	G	0	0	0.5	0.5	0.5	0.375	TG	TG	TG	TG	TG	TG	GCACCACCAGCCCCCATCCCGCCTCGTCCGAAGAAAGCAGGGTTTACATGTGGCGCAACAACAGGCGGGAACGGCTGCATCAACCCAGGGAATGGCATACCTCCAGGTCCACCAGGGAAACCACCAAATCCACCACCCATCCTTCCCATTGCACCATAACCAGTAGGATCAAAACCCTGCCCCAGCATCCCACCCGGAGGCAGCATTGGCGGAGGAGGTGCAGCCATTCCTCCATTCCCCATGATTCCACGGCCACCTGTCGGGCCCATTCTATTCCTCATATTGCCAGCAGGACCTCTATTCCCCATCCCACCGCCACCTCTTCCCCAATTTCCACCACCTCCACCAGGTCCGCCACCGGCACCAGGTCCACCAGCTCCTCCACGGCCACCACCAAAA…
DN28518_c0_g1_i1	193	A	T	0.5	0	0	0.5	0.5	0.375	AT	AT	AT	AT	AT	AT	GATCTCCATCTGGAATTCCTGGGTTTTCATATCATTGCTTTGGCTTTGGGGAATCTCAAAGATTCCAAAAGGTCTTGCAAGGTCAAGAAGTGCTTCGTCCTTTCCGAGGAGGTTTGAGCGATGCTGGAGTAAGAACAGCTGGCATGTATCAGCCTGACAGTACGCATGCATCTGGTGCAGGTTACAAATGGCATGCACCACAAGGATTTGATTTTCGACAGCCAGCAAAACCAGTTCTGTTGCAAGCATCCTCCCCATCATCTGTGCTGATGTTTCCCCAGAGTAGTTCAAAGACGCTTCACTTTGAACATGAGTACAGCTGCCTGGATAAGGATGAGGGTGATACATATGCTAGGGTTGGCGCTACTCAAGATACGGGAAGAACTAATCAAGCATTAT…
DN28518_c0_g1_i1	589	C	G	0	0.5	0.5	0	0.5	0.375	CG	CG	CG	CG	CG	CG	GATCTCCATCTGGAATTCCTGGGTTTTCATATCATTGCTTTGGCTTTGGGGAATCTCAAAGATTCCAAAAGGTCTTGCAAGGTCAAGAAGTGCTTCGTCCTTTCCGAGGAGGTTTGAGCGATGCTGGAGTAAGAACAGCTGGCATGTATCAGCCTGACAGTACGCATGCATCTGGTGCAGGTTACAAATGGCATGCACCACAAGGATTTGATTTTCGACAGCCAGCAAAACCAGTTCTGTTGCAAGCATCCTCCCCATCATCTGTGCTGATGTTTCCCCAGAGTAGTTCAAAGACGCTTCACTTTGAACATGAGTACAGCTGCCTGGATAAGGATGAGGGTGATACATATGCTAGGGTTGGCGCTACTCAAGATACGGGAAGAACTAATCAAGCATTAT…
DN28520_c0_g1_i2	565	T	C	0	0.666667	0	0.333333	0.333333	0.345679	TC	TC	TC	CC	CC	TC	CTCCGGTCCCCGTCCTGACCGGAACCCTAGCGTCCTGCGCCGCCGCCGGCGGCTTCCCAGCTCTGCTCGCTCTGACTTAGCTGCTACCTGTCATGGGCAAGTCGAGCAAGAAATCTAGTGTTGCGGTTGCACCTGCTGCTGTCCCTGTTCGAGAGGGGAAATCAGGAAAGAAGGGTAAGAGAAATGCGGAAGATGAGATTGAGAAGGCTGTAAGTGCCAAGAAGCAAAAGACTGTACCTGAAAAGGTCGTGCCTGTGAAGGAAGTGAAGAAGGAGCCCCCTCCAAAGAAAGCTGAGAGCAGCAGTTCTGACGATACTTCAGATTCTGAAGAGGAGGTTAAGGTACAACCAAAGAAGGCTGCCTTACCTAAGAAAGGTACACAGCCTGCTAAGCAGGAGT…
DN28520_c0_g1_i2	363	T	C	0	0.583333	0	0.416667	0.416667	0.367959	TC	CC	TC	TC	TC	TC	CTCCGGTCCCCGTCCTGACCGGAACCCTAGCGTCCTGCGCCGCCGCCGGCGGCTTCCCAGCTCTGCTCGCTCTGACTTAGCTGCTACCTGTCATGGGCAAGTCGAGCAAGAAATCTAGTGTTGCGGTTGCACCTGCTGCTGTCCCTGTTCGAGAGGGGAAATCAGGAAAGAAGGGTAAGAGAAATGCGGAAGATGAGATTGAGAAGGCTGTAAGTGCCAAGAAGCAAAAGACTGTACCTGAAAAGGTCGTGCCTGTGAAGGAAGTGAAGAAGGAGCCCCCTCCAAAGAAAGCTGAGAGCAGCAGTTCTGACGATACTTCAGATTCTGAAGAGGAGGTTAAGGTACAACCAAAGAAGGCTGCCTTACCTAAGAAAGGTACACAGCCTGCTAAGCAGGAGT…
DN28520_c0_g1_i2	533	C	T	0	0.5	0	0.5	0.5	0.375	CT	CT	CT	CT	CT	CT	CTCCGGTCCCCGTCCTGACCGGAACCCTAGCGTCCTGCGCCGCCGCCGGCGGCTTCCCAGCTCTGCTCGCTCTGACTTAGCTGCTACCTGTCATGGGCAAGTCGAGCAAGAAATCTAGTGTTGCGGTTGCACCTGCTGCTGTCCCTGTTCGAGAGGGGAAATCAGGAAAGAAGGGTAAGAGAAATGCGGAAGATGAGATTGAGAAGGCTGTAAGTGCCAAGAAGCAAAAGACTGTACCTGAAAAGGTCGTGCCTGTGAAGGAAGTGAAGAAGGAGCCCCCTCCAAAGAAAGCTGAGAGCAGCAGTTCTGACGATACTTCAGATTCTGAAGAGGAGGTTAAGGTACAACCAAAGAAGGCTGCCTTACCTAAGAAAGGTACACAGCCTGCTAAGCAGGAGT…
DN28520_c0_g1_i2	556	C	T	0	0.5	0	0.5	0.5	0.375	CT	CT	CT	CT	CT	CT	CTCCGGTCCCCGTCCTGACCGGAACCCTAGCGTCCTGCGCCGCCGCCGGCGGCTTCCCAGCTCTGCTCGCTCTGACTTAGCTGCTACCTGTCATGGGCAAGTCGAGCAAGAAATCTAGTGTTGCGGTTGCACCTGCTGCTGTCCCTGTTCGAGAGGGGAAATCAGGAAAGAAGGGTAAGAGAAATGCGGAAGATGAGATTGAGAAGGCTGTAAGTGCCAAGAAGCAAAAGACTGTACCTGAAAAGGTCGTGCCTGTGAAGGAAGTGAAGAAGGAGCCCCCTCCAAAGAAAGCTGAGAGCAGCAGTTCTGACGATACTTCAGATTCTGAAGAGGAGGTTAAGGTACAACCAAAGAAGGCTGCCTTACCTAAGAAAGGTACACAGCCTGCTAAGCAGGAGT…
DN28542_c0_g1_i2	416	A	G	0.5	0	0.5	0	0.5	0.375	AG	AG	AG	AG	AG	AG	CGGGCAGTCACAAATCGATAATTGTAGGATATCGACATTAAAATCCCATGTTCGTTGTAGAGAAGAAAAAAAAATTCTCTTGAATGCCTGCTAAATGAAGCAGTATAAATACACGCTACAATTGTCAAACAGCACCAACAGAAAAGCAAATGTGGAAAACTGCTCGATCTGAAACAACATATAAATCATGTGACCATGATCTACGACACGCGCCAGACAAGCACCACATTTCCAAGGCCAAGCATAGAAGGCTTGTGAGCATCCATCAAGCCGGGGCTGGCTCGTCAGTCCCCTTGTTGGCCTCTCCACCAAGGTTGGGCAGATCACTGCCAACGGCGTCAGACACAAGCGAGACAGGGCGGTGCTCGATGACCTCGTCGATGAGCCCCCAACCGTGCG…
DN28542_c0_g1_i2	393	C	T	0	0.5	0	0.5	0.5	0.375	CT	CT	CT	CT	CT	CT	CGGGCAGTCACAAATCGATAATTGTAGGATATCGACATTAAAATCCCATGTTCGTTGTAGAGAAGAAAAAAAAATTCTCTTGAATGCCTGCTAAATGAAGCAGTATAAATACACGCTACAATTGTCAAACAGCACCAACAGAAAAGCAAATGTGGAAAACTGCTCGATCTGAAACAACATATAAATCATGTGACCATGATCTACGACACGCGCCAGACAAGCACCACATTTCCAAGGCCAAGCATAGAAGGCTTGTGAGCATCCATCAAGCCGGGGCTGGCTCGTCAGTCCCCTTGTTGGCCTCTCCACCAAGGTTGGGCAGATCACTGCCAACGGCGTCAGACACAAGCGAGACAGGGCGGTGCTCGATGACCTCGTCGATGAGCCCCCAACCGTGCG…
DN28542_c0_g1_i2	497	C	G	0	0.5	0.5	0	0.5	0.375	CG	CG	CG	CG	CG	CG	CGGGCAGTCACAAATCGATAATTGTAGGATATCGACATTAAAATCCCATGTTCGTTGTAGAGAAGAAAAAAAAATTCTCTTGAATGCCTGCTAAATGAAGCAGTATAAATACACGCTACAATTGTCAAACAGCACCAACAGAAAAGCAAATGTGGAAAACTGCTCGATCTGAAACAACATATAAATCATGTGACCATGATCTACGACACGCGCCAGACAAGCACCACATTTCCAAGGCCAAGCATAGAAGGCTTGTGAGCATCCATCAAGCCGGGGCTGGCTCGTCAGTCCCCTTGTTGGCCTCTCCACCAAGGTTGGGCAGATCACTGCCAACGGCGTCAGACACAAGCGAGACAGGGCGGTGCTCGATGACCTCGTCGATGAGCCCCCAACCGTGCG…
DN28542_c0_g1_i3	180	A	C	0.0833333	0.916667	0	0	0.0833333	0.141107	CC	CC	CC	CC	CC	AC	GCATAATTGAAAGTAAAAGGTCTCGTCAATTTCGGACAAATAACTTAAGCCTTGAACATCACCACAGATAAGGGCTAAAACCAGATTGAATTCATTATCCGACAGATCGTTTCAAGTGGCAAAACAACAATTCAGCCAGTGGATAAACCCCAGCAGCCAGAATAATATGTTATTAACTTAATGTGAGAATTGAACCTTAGATCCAACAACATGGCTACATTGAAATTAAAAAAGGATTTGCACCTTGTGAGCATCCATCAAGCCGGGGCTGGCTCGTCAGTCCCCTTGTTGGCCTCTCCACCAAGGTTGGGCAGATCACTGCCAACGGCGTCAGACACAAGCGAGACAGGGCGGTGCTCGATGACCTCGTCGATGAGCCCCCAACCGTGCGCCTCCTCC…
DN28542_c0_g1_i3	408	A	G	0.5	0	0.5	0	0.5	0.375	AG	AG	AG	AG	AG	AG	GCATAATTGAAAGTAAAAGGTCTCGTCAATTTCGGACAAATAACTTAAGCCTTGAACATCACCACAGATAAGGGCTAAAACCAGATTGAATTCATTATCCGACAGATCGTTTCAAGTGGCAAAACAACAATTCAGCCAGTGGATAAACCCCAGCAGCCAGAATAATATGTTATTAACTTAATGTGAGAATTGAACCTTAGATCCAACAACATGGCTACATTGAAATTAAAAAAGGATTTGCACCTTGTGAGCATCCATCAAGCCGGGGCTGGCTCGTCAGTCCCCTTGTTGGCCTCTCCACCAAGGTTGGGCAGATCACTGCCAACGGCGTCAGACACAAGCGAGACAGGGCGGTGCTCGATGACCTCGTCGATGAGCCCCCAACCGTGCGCCTCCTCC…
DN28542_c0_g1_i3	385	C	T	0	0.5	0	0.5	0.5	0.375	CT	CT	CT	CT	CT	CT	GCATAATTGAAAGTAAAAGGTCTCGTCAATTTCGGACAAATAACTTAAGCCTTGAACATCACCACAGATAAGGGCTAAAACCAGATTGAATTCATTATCCGACAGATCGTTTCAAGTGGCAAAACAACAATTCAGCCAGTGGATAAACCCCAGCAGCCAGAATAATATGTTATTAACTTAATGTGAGAATTGAACCTTAGATCCAACAACATGGCTACATTGAAATTAAAAAAGGATTTGCACCTTGTGAGCATCCATCAAGCCGGGGCTGGCTCGTCAGTCCCCTTGTTGGCCTCTCCACCAAGGTTGGGCAGATCACTGCCAACGGCGTCAGACACAAGCGAGACAGGGCGGTGCTCGATGACCTCGTCGATGAGCCCCCAACCGTGCGCCTCCTCC…
DN28542_c0_g1_i3	489	C	G	0	0.5	0.5	0	0.5	0.375	CG	CG	CG	CG	CG	CG	GCATAATTGAAAGTAAAAGGTCTCGTCAATTTCGGACAAATAACTTAAGCCTTGAACATCACCACAGATAAGGGCTAAAACCAGATTGAATTCATTATCCGACAGATCGTTTCAAGTGGCAAAACAACAATTCAGCCAGTGGATAAACCCCAGCAGCCAGAATAATATGTTATTAACTTAATGTGAGAATTGAACCTTAGATCCAACAACATGGCTACATTGAAATTAAAAAAGGATTTGCACCTTGTGAGCATCCATCAAGCCGGGGCTGGCTCGTCAGTCCCCTTGTTGGCCTCTCCACCAAGGTTGGGCAGATCACTGCCAACGGCGTCAGACACAAGCGAGACAGGGCGGTGCTCGATGACCTCGTCGATGAGCCCCCAACCGTGCGCCTCCTCC…
DN28563_c0_g1_i1	211	G	A	0.833333	0	0.166667	0	0.166667	0.239198	GA	GA	AA	AA	AA	AA	GGGTGGTGCCGCAGTACTTTATTATCGGTCTAGCCAAGGTCTTGGGCGACATCGGGCTGGAGGAGTTCTTCTACGACCAGGTGCCCGACGCGCTCCGTAGCTTCGGGCTCGCGCTGTCCCTGAGCGCCATGGGCGCGGGCAGCTACGCCAGCGGCGCGCTCGTGTCGGGGATCGACTGGGCGACGAGGAGCAGCGGGGAGAGCTGGTTCGGTGACAATCTCAACCGAGCGCACCTTGACTACTTCTACTGGCTCCTGGCGGGCTTCACTGCTATTCAGTTGGCCGTATTCTTGCAATTTGCAAACCGATACGTGTACAGGAACGGAGCCGAGCTATGATCCGTTGAAGCTTTGTAACTAGTACACACTTAAATCCGAGACTATAACTACTCATAAAGGG…
DN28563_c0_g1_i1	42	T	C	0	0.583333	0	0.416667	0.416667	0.367959	TC	TC	TC	TC	TC	CC	GGGTGGTGCCGCAGTACTTTATTATCGGTCTAGCCAAGGTCTTGGGCGACATCGGGCTGGAGGAGTTCTTCTACGACCAGGTGCCCGACGCGCTCCGTAGCTTCGGGCTCGCGCTGTCCCTGAGCGCCATGGGCGCGGGCAGCTACGCCAGCGGCGCGCTCGTGTCGGGGATCGACTGGGCGACGAGGAGCAGCGGGGAGAGCTGGTTCGGTGACAATCTCAACCGAGCGCACCTTGACTACTTCTACTGGCTCCTGGCGGGCTTCACTGCTATTCAGTTGGCCGTATTCTTGCAATTTGCAAACCGATACGTGTACAGGAACGGAGCCGAGCTATGATCCGTTGAAGCTTTGTAACTAGTACACACTTAAATCCGAGACTATAACTACTCATAAAGGG…
DN28563_c0_g1_i1	98	T	C	0	0.583333	0	0.416667	0.416667	0.367959	TC	TC	TC	TC	TC	CC	GGGTGGTGCCGCAGTACTTTATTATCGGTCTAGCCAAGGTCTTGGGCGACATCGGGCTGGAGGAGTTCTTCTACGACCAGGTGCCCGACGCGCTCCGTAGCTTCGGGCTCGCGCTGTCCCTGAGCGCCATGGGCGCGGGCAGCTACGCCAGCGGCGCGCTCGTGTCGGGGATCGACTGGGCGACGAGGAGCAGCGGGGAGAGCTGGTTCGGTGACAATCTCAACCGAGCGCACCTTGACTACTTCTACTGGCTCCTGGCGGGCTTCACTGCTATTCAGTTGGCCGTATTCTTGCAATTTGCAAACCGATACGTGTACAGGAACGGAGCCGAGCTATGATCCGTTGAAGCTTTGTAACTAGTACACACTTAAATCCGAGACTATAACTACTCATAAAGGG…
DN28572_c0_g1_i3	159	T	C	0	0.833333	0	0.166667	0.166667	0.239198	TC	CC	CC	TC	CC	CC	TACTCCCCAGCATCCGCCTGGTGCAGCACAACGACGGCGTTGGTGTCGGCCTTCCTGCAGTCCTGCGCCGACCTGGCGGCGACACCGAAGCCGAGTGGCACATCGGACATGGACATGACGACGACGCCGTCGCCGGACTTGGTGTTCTCGGTGATGCGTGCGAGGGACGACTTGGGCACGGAGTTGCCGAAGAGGAAGGAGCGCTCGGTGTCGGGCTTGAGCCAGACGCGGCGGCGCGCGTGCGCGGCGAGGAGGTCGAGCGCGTGGACGGTGAGGTGGAAGGAGCCGTGGTGGGTGAACTTGCCGATGGGGGTCCCCACGCCGGCGAGGCGCGGGCGGGCAACGGCGGTGGCGCGGCGGACGAGCGCCTCGGAGGCGTAGTAGACGCGGTTCTTGTGG…
DN28578_c0_g1_i1	415	A	G	0.5	0	0.5	0	0.5	0.375	AG	AG	AG	AG	AG	AG	AGGCCTGATAGCTGTACTAAATTGTTTCTCAACGCAAGCGAGGCGTCCGGATGAACTGAAGGTGCAAAACAGTAAAGCAATCCCAAATTAACACCAGCTTGGAATTACTTAGGATTCAAGAACCATAACCAAGCTCGAACAAGCCCCGATTCGCAAGCAAAAACGAAGCAAGCACCGAATTACCTCCCAATCAACTACATATAACCCACAGCAGTACATGTCGATGCAGTTAATCCAATCAGATTGTAAGATCAAGGAACATGAACACAGCAGTTTACAAGGGACATGAACAGGATTCCTTCATCCTACTAACCCAAGACGGATGAGAAGCTACCCGCGTGGCCTGTGGAGTCACGGGCCGCCGAGACACGGCAATCAAGCGACATAGTAGTAGTCATC…
DN28578_c0_g1_i3	413	T	C	0	0.75	0	0.25	0.25	0.304688	CC	TC	TC	CC	TC	CC	CCCAACTTAACACTAGCTTTCATAGTGGGGAATTACTTAAGATTCAAGAACCATAACCAAGCTCGAATAAGCCTCGATTCGCAAGCAAAAACGTAGCAAGCTCTACATATAACCCACAGCAGCACATGTCGATGCAATTAATCCAATCAGATTGTAAGATCAAGGAACATGAACACAGCAGTTTACAAGGGACATGAACAGGATTCCTTCATCCTACTAACCCAAGACGGATGAGAAGCTACCCGCGTGGCCTGTGGAGTCACGGGCCGCCGAGACACGCCAATCAGGCGACATAGTAGTAGTCATCGTCAGGGTCGCGGCCACGAGGGTCGACGGTGAGGATGACGTAGATGGCGTAGAGGACGCCCGGGAGGTAGCCGAGGACGGTGAGCGCCACGC…
DN28649_c0_g1_i1	558	G	A	0.5	0	0.5	0	0.5	0.375	GA	GA	GA	GA	GA	GA	CACACACCCCATTCGATATCAACTCGCCGGATTATAGCCACCAGGAACACAGAGAGCAGCTAGCCATGGCGATAATGATCACCGGCAGCACACGAGCACTAGCGGTGGCGGCTCTTCTCTGCGCCGCCGCGGCAATGGCCGCTGCGCAGCAGGCCTCCAATGTCCGGGCCACATACCACTACTACAACCCGGAACAGAATGGGTGGGACCTGAACCGTGTCAGTGCCTACTGTTCCACCTGGGACGCCAACAAGCCCCTGTCGTGGCGTCAGAAGTACGGCTGGACTGCCTTCTGCGGGCCTGTGGGACCTAGGGGCCGAGACTCTTGCGGCAAGTGCATCAAGGTGACGAACCGTGGGACCGGCGCATCGATTGTCGCGAGAATTGTTGACCAGTGCA…
DN28649_c0_g1_i1	567	G	C	0	0.5	0.5	0	0.5	0.375	GC	GC	GC	GC	GC	GC	CACACACCCCATTCGATATCAACTCGCCGGATTATAGCCACCAGGAACACAGAGAGCAGCTAGCCATGGCGATAATGATCACCGGCAGCACACGAGCACTAGCGGTGGCGGCTCTTCTCTGCGCCGCCGCGGCAATGGCCGCTGCGCAGCAGGCCTCCAATGTCCGGGCCACATACCACTACTACAACCCGGAACAGAATGGGTGGGACCTGAACCGTGTCAGTGCCTACTGTTCCACCTGGGACGCCAACAAGCCCCTGTCGTGGCGTCAGAAGTACGGCTGGACTGCCTTCTGCGGGCCTGTGGGACCTAGGGGCCGAGACTCTTGCGGCAAGTGCATCAAGGTGACGAACCGTGGGACCGGCGCATCGATTGTCGCGAGAATTGTTGACCAGTGCA…
DN28653_c0_g1_i3	667	G	A	0.5	0	0.5	0	0.5	0.375	GA	GA	GA	GA	GA	GA	TATCGCTTTGCCTTGCAATTGTGCGCTGTCTCGAACCGGCATCTCTACCTCTCCCGGAGGAGATCGACTTCGCCGGATCGCCTGCCGGCGACGACCACACCACAGGCACGCTTCTCTATCACCCTGCCTCTCTCTGGGCCTTCGGACTTCTTACTTACCTTTCATTTTGGGTAATATTCGCCGGCACTGGCGTGACGAACCCGGGGCGTGGCGTCGGCCTAATCTTGTGCACAGGGTTGATTTTGGGGTTAGTTTGTTCTTGCCAGCACCTATGCTTCAATCCGACAACTGGCGATGCTTCTGAAATATTGATTCGATTAATACAATAGACCATAGTTGTCATCCTTTATAGAAATCTAGTAGAGCTTGTAGAATGGAATCTGATATGAATACCATAGA…
DN28657_c0_g1_i1	360	A	G	0.416667	0	0.583333	0	0.416667	0.367959	AG	GG	AG	AG	AG	AG	CCGTTGCTCCCTGTTCTTCCCCAAACCTTCGCGACGCCACCACACGGCACAGCATCGCACCGCACCAGCTCGCGCCCGTCGCACGCACGCGTTGCTCCGTCTCCTCCCGACAAATCGCTGCTCCTATGGCGCGGGCTCTCTCTCGAACGGTGGGTCTGGCGCGCCGCCTTGGGGCGCAGGCGCAGCCCCAGATCGGCGGGGCCCTCGGCCGCCGGCACAGCCACACCCGCCGGCGCGCGGCGGAGGTCATAGAAGTGGAGGCGCCTGGGCCTTCGACGGCTGCGGACGGCGCCGCCATGACCCAGCGTCTGGAGGAAGCCATCGACGGTGCCATGGCGCGGATGGCCGAGCCCGACTGGACGCCGTTCCGGCCGGGGACCTCCTACTTTGTGCCGCCCC…
DN28657_c0_g1_i1	1291	T	C	0	0.583333	0	0.416667	0.416667	0.367959	TC	CC	TC	TC	TC	TC	CCGTTGCTCCCTGTTCTTCCCCAAACCTTCGCGACGCCACCACACGGCACAGCATCGCACCGCACCAGCTCGCGCCCGTCGCACGCACGCGTTGCTCCGTCTCCTCCCGACAAATCGCTGCTCCTATGGCGCGGGCTCTCTCTCGAACGGTGGGTCTGGCGCGCCGCCTTGGGGCGCAGGCGCAGCCCCAGATCGGCGGGGCCCTCGGCCGCCGGCACAGCCACACCCGCCGGCGCGCGGCGGAGGTCATAGAAGTGGAGGCGCCTGGGCCTTCGACGGCTGCGGACGGCGCCGCCATGACCCAGCGTCTGGAGGAAGCCATCGACGGTGCCATGGCGCGGATGGCCGAGCCCGACTGGACGCCGTTCCGGCCGGGGACCTCCTACTTTGTGCCGCCCC…
DN28734_c0_g1_i1	305	C	T	0	0.5	0	0.5	0.5	0.375	CT	CT	CT	CT	CT	CT	GGCAGATTTCACCACAAGCGAAAGCAGGAGTTGCAAAAATGGCGTCGTCCACTGCCGCGACCGCGAAGCCGATCTCTCTTCTTCCTGCGCCAACCCACGGCAGCAGCTGCTGCTTGAGGAGACCCATGCGGACGGTCCCGGCGGCGGCGGCGCGGCTCAGGGTCTCCGCCTCCGCCGACTCGTCGGGCGTGCCGGACTTCCTCTCCTCCAATTGGCTTGAAACGCGTAAGAGAAAGCCCTTCGGTCCCAGGTTGAATTTTAGTGCAGAAGATGCAGTACAATGCCAGCTTGAGTCCTTGAAGTACAATGATCATCCCCACCAAGATTATGGGGTAGAGGTCATGTACCGGTTTGCAGGATTTGATCCCTTTG
DN28734_c0_g1_i1	224	G	A	0.5	0	0.5	0	0.5	0.375	GA	GA	GA	GA	GA	GA	GGCAGATTTCACCACAAGCGAAAGCAGGAGTTGCAAAAATGGCGTCGTCCACTGCCGCGACCGCGAAGCCGATCTCTCTTCTTCCTGCGCCAACCCACGGCAGCAGCTGCTGCTTGAGGAGACCCATGCGGACGGTCCCGGCGGCGGCGGCGCGGCTCAGGGTCTCCGCCTCCGCCGACTCGTCGGGCGTGCCGGACTTCCTCTCCTCCAATTGGCTTGAAACGCGTAAGAGAAAGCCCTTCGGTCCCAGGTTGAATTTTAGTGCAGAAGATGCAGTACAATGCCAGCTTGAGTCCTTGAAGTACAATGATCATCCCCACCAAGATTATGGGGTAGAGGTCATGTACCGGTTTGCAGGATTTGATCCCTTTG
DN28734_c0_g1_i1	75	T	G	0	0	0.5	0.5	0.5	0.375	TG	TG	TG	TG	TG	TG	GGCAGATTTCACCACAAGCGAAAGCAGGAGTTGCAAAAATGGCGTCGTCCACTGCCGCGACCGCGAAGCCGATCTCTCTTCTTCCTGCGCCAACCCACGGCAGCAGCTGCTGCTTGAGGAGACCCATGCGGACGGTCCCGGCGGCGGCGGCGCGGCTCAGGGTCTCCGCCTCCGCCGACTCGTCGGGCGTGCCGGACTTCCTCTCCTCCAATTGGCTTGAAACGCGTAAGAGAAAGCCCTTCGGTCCCAGGTTGAATTTTAGTGCAGAAGATGCAGTACAATGCCAGCTTGAGTCCTTGAAGTACAATGATCATCCCCACCAAGATTATGGGGTAGAGGTCATGTACCGGTTTGCAGGATTTGATCCCTTTG
DN28734_c0_g1_i1	115	T	G	0	0	0.5	0.5	0.5	0.375	TG	TG	TG	TG	TG	TG	GGCAGATTTCACCACAAGCGAAAGCAGGAGTTGCAAAAATGGCGTCGTCCACTGCCGCGACCGCGAAGCCGATCTCTCTTCTTCCTGCGCCAACCCACGGCAGCAGCTGCTGCTTGAGGAGACCCATGCGGACGGTCCCGGCGGCGGCGGCGCGGCTCAGGGTCTCCGCCTCCGCCGACTCGTCGGGCGTGCCGGACTTCCTCTCCTCCAATTGGCTTGAAACGCGTAAGAGAAAGCCCTTCGGTCCCAGGTTGAATTTTAGTGCAGAAGATGCAGTACAATGCCAGCTTGAGTCCTTGAAGTACAATGATCATCCCCACCAAGATTATGGGGTAGAGGTCATGTACCGGTTTGCAGGATTTGATCCCTTTG
DN28734_c0_g1_i1	272	T	A	0.5	0	0	0.5	0.5	0.375	TA	TA	TA	TA	TA	TA	GGCAGATTTCACCACAAGCGAAAGCAGGAGTTGCAAAAATGGCGTCGTCCACTGCCGCGACCGCGAAGCCGATCTCTCTTCTTCCTGCGCCAACCCACGGCAGCAGCTGCTGCTTGAGGAGACCCATGCGGACGGTCCCGGCGGCGGCGGCGCGGCTCAGGGTCTCCGCCTCCGCCGACTCGTCGGGCGTGCCGGACTTCCTCTCCTCCAATTGGCTTGAAACGCGTAAGAGAAAGCCCTTCGGTCCCAGGTTGAATTTTAGTGCAGAAGATGCAGTACAATGCCAGCTTGAGTCCTTGAAGTACAATGATCATCCCCACCAAGATTATGGGGTAGAGGTCATGTACCGGTTTGCAGGATTTGATCCCTTTG
DN28779_c0_g1_i1	254	T	A	0.5	0	0	0.5	0.5	0.375	TA	TA	TA	TA	TA	TA	GCGGACTTGGCGGTGGCGGTGGCGGCATGGGAGGCGGTGGAGGCGGCGGGATGGGCGGCGGTGCCGGCGGCGGGTTCGGTGGCGGGGCAGGCGGAGGAGCTGGTCACGGTGGCGGTCTTGGCGGCGGCGGCGGCCTCGGTGGCGGAGGCGGAGGTGGTCTCGGCGGTGGCGGAGGTGCTGGGGGCGGGCTAGGCGGCGGCGCCGGAGGAGGCCTGGGCCACGGCGGCGGACTGGGCGGCGGGCTTGGACACGGTGGCGGGCTCGGCGGCGGCGGCGGCCTCGGCATCGGGGTTGGCGTCGGCGTGGGCGTCGGGTTCGGCGGTGGGGCAGGCGGCGGCGCCGGTGCTGGTGGTGCGGCTGGCGGCGGCGGGCGTTAGAGTGCAGTCGCCGGCGGCTCCG…
DN28798_c0_g1_i2	433	A	C	0.5	0.5	0	0	0.5	0.375	AC	AC	AC	AC	AC	AC	TTTTGCTCGACAAATTGATTTTATTCCCAGATCCAGCATATAGCTGGACTGAACCTGACTACACCGGTGCAGCCAACAAGCGCAATACAATACAATACAACAATGTCAACAAATTTTGTGTTTATGATACAGAAGCATAGCCGCTAACACGGAAGGGAAGCGGTAATAGCTGAATCGGCTATTTAGTTACAACTTTTTTTGTTTAGAATGAAAGCATCATAGCGTGCACGGTCACAACTTTTTTTCTTTTTGTTATAGAAAAGAAAGCACCATAGTGTGCACGGTGTCTGCGATGCATCAGTCCGCCGTCCAGCTCACCTCGACAACCTCCCGCACTTTACGGTTGTACTCTCGCTTGTTCTCACTGAACATGCGTGCAGCTTCCGAGTTTGCAGGCGA…
DN28816_c0_g1_i1	602	G	C	0	0.5	0.5	0	0.5	0.375	GC	GC	GC	GC	GC	GC	GCCTGGCCATGCCGAAGTCGGCGATCTTGGGCACCCAGCGGTCGTCCAGGAGGATGTTGCTGGCCTTGATGTCGCGGTGGATGATGGGCGTGTGCGCGTCCTCGTGGAGGTACAGCAGGCCGCGCGCCACGCCCACTACAATCTCGTGCCGACGCGGCCAGGTCAGCTCCGCGCGCCGCGACACGTCTCCGCTGCTGTGGCTGCCGCGGGTGCCGGGCGAGGAGGAGAAGAGGATCTTGTCGAGGCTCTCGTTGGAGACGTACTCGTAGACGAGCAGCTTGTCGTCGGCGCCGCGCGTGCAGTATCCGAAGAGGTTGACGACGTTGCGGTGCTGCAGGCGGGACAGCAGCGTGGCCTCGTTCCGGAACTCCTTGGCGCCCTGCCGCGACCCGGCGCCGA…
DN28824_c0_g1_i1	444	G	A	0.5	0	0.5	0	0.5	0.375	GA	GA	GA	GA	GA	GA	ATCGCGAGGTCGTCGTCTCCACCTGGGTCCAGCACTGGGATCTCTGCGCCAGCCCTCCTCATCTTACCCGCGGCGAACGACGCTGCCGTAATGGCGGAGCCTGAGGTCTCCTCCGCAGCGGCCACCGGTGGTGGACGACTGCGCAACGCCTTCGGCGGCGTGCTGTGCGCCTTCACGCTCCTCCTCATTGGCGTCCTCGCGTTCTCGATTCGCCTCTTCTCCGTAATCAAGTACGAGAGCGTGATCCACGAATTCGATCCCTACTTCAACTTCCGCGTCACTCAGTTTTTGTCGAAGAATGGAATTTATGAGTTCTGGAATTGGTTTGATGATAGGACATGGTATCCCCTTGGCCGTGTGATTGGTGGCACTGTCTATCCTGGCTTGACATTGACAGCT…
DN28824_c0_g1_i1	640	G	A	0.5	0	0.5	0	0.5	0.375	GA	GA	GA	GA	GA	GA	ATCGCGAGGTCGTCGTCTCCACCTGGGTCCAGCACTGGGATCTCTGCGCCAGCCCTCCTCATCTTACCCGCGGCGAACGACGCTGCCGTAATGGCGGAGCCTGAGGTCTCCTCCGCAGCGGCCACCGGTGGTGGACGACTGCGCAACGCCTTCGGCGGCGTGCTGTGCGCCTTCACGCTCCTCCTCATTGGCGTCCTCGCGTTCTCGATTCGCCTCTTCTCCGTAATCAAGTACGAGAGCGTGATCCACGAATTCGATCCCTACTTCAACTTCCGCGTCACTCAGTTTTTGTCGAAGAATGGAATTTATGAGTTCTGGAATTGGTTTGATGATAGGACATGGTATCCCCTTGGCCGTGTGATTGGTGGCACTGTCTATCCTGGCTTGACATTGACAGCT…
DN28824_c0_g1_i1	258	T	C	0	0.5	0	0.5	0.5	0.375	TC	TC	TC	TC	TC	TC	ATCGCGAGGTCGTCGTCTCCACCTGGGTCCAGCACTGGGATCTCTGCGCCAGCCCTCCTCATCTTACCCGCGGCGAACGACGCTGCCGTAATGGCGGAGCCTGAGGTCTCCTCCGCAGCGGCCACCGGTGGTGGACGACTGCGCAACGCCTTCGGCGGCGTGCTGTGCGCCTTCACGCTCCTCCTCATTGGCGTCCTCGCGTTCTCGATTCGCCTCTTCTCCGTAATCAAGTACGAGAGCGTGATCCACGAATTCGATCCCTACTTCAACTTCCGCGTCACTCAGTTTTTGTCGAAGAATGGAATTTATGAGTTCTGGAATTGGTTTGATGATAGGACATGGTATCCCCTTGGCCGTGTGATTGGTGGCACTGTCTATCCTGGCTTGACATTGACAGCT…
DN28824_c0_g1_i1	562	T	C	0	0.5	0	0.5	0.5	0.375	TC	TC	TC	TC	TC	TC	ATCGCGAGGTCGTCGTCTCCACCTGGGTCCAGCACTGGGATCTCTGCGCCAGCCCTCCTCATCTTACCCGCGGCGAACGACGCTGCCGTAATGGCGGAGCCTGAGGTCTCCTCCGCAGCGGCCACCGGTGGTGGACGACTGCGCAACGCCTTCGGCGGCGTGCTGTGCGCCTTCACGCTCCTCCTCATTGGCGTCCTCGCGTTCTCGATTCGCCTCTTCTCCGTAATCAAGTACGAGAGCGTGATCCACGAATTCGATCCCTACTTCAACTTCCGCGTCACTCAGTTTTTGTCGAAGAATGGAATTTATGAGTTCTGGAATTGGTTTGATGATAGGACATGGTATCCCCTTGGCCGTGTGATTGGTGGCACTGTCTATCCTGGCTTGACATTGACAGCT…
DN28824_c0_g1_i2	444	G	A	0.5	0	0.5	0	0.5	0.375	GA	GA	GA	GA	GA	GA	ATCGCGAGGTCGTCGTCTCCACCTGGGTCCAGCACTGGGATCTCTGCGCCAGCCCTCCTCATCTTACCCGCGGCGAACGACGCTGCCGTAATGGCGGAGCCTGAGGTCTCCTCCGCAGCGGCCACCGGTGGTGGACGACTGCGCAACGCCTTCGGCGGCGTGCTGTGCGCCTTCACGCTCCTCCTCATTGGCGTCCTCGCGTTCTCGATTCGCCTCTTCTCCGTAATCAAGTACGAGAGCGTGATCCACGAATTCGATCCCTACTTCAACTTCCGCGTCACTCAGTTTTTGTCGAAGAATGGAATTTATGAGTTCTGGAATTGGTTTGATGATAGGACATGGTATCCCCTTGGCCGTGTGATTGGTGGCACTGTCTATCCTGGCTTGACATTGACAGCT…
DN28824_c0_g1_i2	640	G	A	0.5	0	0.5	0	0.5	0.375	GA	GA	GA	GA	GA	GA	ATCGCGAGGTCGTCGTCTCCACCTGGGTCCAGCACTGGGATCTCTGCGCCAGCCCTCCTCATCTTACCCGCGGCGAACGACGCTGCCGTAATGGCGGAGCCTGAGGTCTCCTCCGCAGCGGCCACCGGTGGTGGACGACTGCGCAACGCCTTCGGCGGCGTGCTGTGCGCCTTCACGCTCCTCCTCATTGGCGTCCTCGCGTTCTCGATTCGCCTCTTCTCCGTAATCAAGTACGAGAGCGTGATCCACGAATTCGATCCCTACTTCAACTTCCGCGTCACTCAGTTTTTGTCGAAGAATGGAATTTATGAGTTCTGGAATTGGTTTGATGATAGGACATGGTATCCCCTTGGCCGTGTGATTGGTGGCACTGTCTATCCTGGCTTGACATTGACAGCT…
DN28824_c0_g1_i2	258	T	C	0	0.5	0	0.5	0.5	0.375	TC	TC	TC	TC	TC	TC	ATCGCGAGGTCGTCGTCTCCACCTGGGTCCAGCACTGGGATCTCTGCGCCAGCCCTCCTCATCTTACCCGCGGCGAACGACGCTGCCGTAATGGCGGAGCCTGAGGTCTCCTCCGCAGCGGCCACCGGTGGTGGACGACTGCGCAACGCCTTCGGCGGCGTGCTGTGCGCCTTCACGCTCCTCCTCATTGGCGTCCTCGCGTTCTCGATTCGCCTCTTCTCCGTAATCAAGTACGAGAGCGTGATCCACGAATTCGATCCCTACTTCAACTTCCGCGTCACTCAGTTTTTGTCGAAGAATGGAATTTATGAGTTCTGGAATTGGTTTGATGATAGGACATGGTATCCCCTTGGCCGTGTGATTGGTGGCACTGTCTATCCTGGCTTGACATTGACAGCT…
DN28824_c0_g1_i2	562	T	C	0	0.5	0	0.5	0.5	0.375	TC	TC	TC	TC	TC	TC	ATCGCGAGGTCGTCGTCTCCACCTGGGTCCAGCACTGGGATCTCTGCGCCAGCCCTCCTCATCTTACCCGCGGCGAACGACGCTGCCGTAATGGCGGAGCCTGAGGTCTCCTCCGCAGCGGCCACCGGTGGTGGACGACTGCGCAACGCCTTCGGCGGCGTGCTGTGCGCCTTCACGCTCCTCCTCATTGGCGTCCTCGCGTTCTCGATTCGCCTCTTCTCCGTAATCAAGTACGAGAGCGTGATCCACGAATTCGATCCCTACTTCAACTTCCGCGTCACTCAGTTTTTGTCGAAGAATGGAATTTATGAGTTCTGGAATTGGTTTGATGATAGGACATGGTATCCCCTTGGCCGTGTGATTGGTGGCACTGTCTATCCTGGCTTGACATTGACAGCT…
DN28824_c0_g1_i2	729	T	C	0	0.5	0	0.5	0.5	0.375	TC	TC	TC	TC	TC	TC	ATCGCGAGGTCGTCGTCTCCACCTGGGTCCAGCACTGGGATCTCTGCGCCAGCCCTCCTCATCTTACCCGCGGCGAACGACGCTGCCGTAATGGCGGAGCCTGAGGTCTCCTCCGCAGCGGCCACCGGTGGTGGACGACTGCGCAACGCCTTCGGCGGCGTGCTGTGCGCCTTCACGCTCCTCCTCATTGGCGTCCTCGCGTTCTCGATTCGCCTCTTCTCCGTAATCAAGTACGAGAGCGTGATCCACGAATTCGATCCCTACTTCAACTTCCGCGTCACTCAGTTTTTGTCGAAGAATGGAATTTATGAGTTCTGGAATTGGTTTGATGATAGGACATGGTATCCCCTTGGCCGTGTGATTGGTGGCACTGTCTATCCTGGCTTGACATTGACAGCT…
DN28832_c0_g1_i1	74	A	G	0.5	0	0.5	0	0.5	0.375	AG	AG	AG	AG	AG	AG	AAGGGCCCAAAAGACTTCCTCGTGAACTCCGGATTCACTATCACGCCAGGGCGCCAGGCCACCGGATCCTCCAAACCTCCACCCGCCTGTACTCCGACTGCCGCCGTCTCTGTCCGCTCACCCTCTTGGGTCCCGTCCAGTGCAGTGGAGATCTATCCGAGCGTGGATTTGGTTTCTGACTAGGTTTCTTGGGATTTAATGATTGCTTCAAAAGGATGAGATGGCCTCCCGCACAAAGCTATCTGGTATTCAGAGACAGGTGTTGTCACTTTACAGGGGATTCCTTCGGACTGCGCGGCTAAAGGCCCCTGAAGAGCGCCGTAGGATTGAGACTGTTGTCTCAGCGGAGTTCCATGAGAATGCAAGGAATGTTGATCGTAGGAACTTTGTGTACATTGA…
DN28832_c0_g1_i1	295	G	A	0.5	0	0.5	0	0.5	0.375	GA	GA	GA	GA	GA	GA	AAGGGCCCAAAAGACTTCCTCGTGAACTCCGGATTCACTATCACGCCAGGGCGCCAGGCCACCGGATCCTCCAAACCTCCACCCGCCTGTACTCCGACTGCCGCCGTCTCTGTCCGCTCACCCTCTTGGGTCCCGTCCAGTGCAGTGGAGATCTATCCGAGCGTGGATTTGGTTTCTGACTAGGTTTCTTGGGATTTAATGATTGCTTCAAAAGGATGAGATGGCCTCCCGCACAAAGCTATCTGGTATTCAGAGACAGGTGTTGTCACTTTACAGGGGATTCCTTCGGACTGCGCGGCTAAAGGCCCCTGAAGAGCGCCGTAGGATTGAGACTGTTGTCTCAGCGGAGTTCCATGAGAATGCAAGGAATGTTGATCGTAGGAACTTTGTGTACATTGA…
DN28832_c0_g1_i1	378	G	A	0.5	0	0.5	0	0.5	0.375	GA	GA	GA	GA	GA	GA	AAGGGCCCAAAAGACTTCCTCGTGAACTCCGGATTCACTATCACGCCAGGGCGCCAGGCCACCGGATCCTCCAAACCTCCACCCGCCTGTACTCCGACTGCCGCCGTCTCTGTCCGCTCACCCTCTTGGGTCCCGTCCAGTGCAGTGGAGATCTATCCGAGCGTGGATTTGGTTTCTGACTAGGTTTCTTGGGATTTAATGATTGCTTCAAAAGGATGAGATGGCCTCCCGCACAAAGCTATCTGGTATTCAGAGACAGGTGTTGTCACTTTACAGGGGATTCCTTCGGACTGCGCGGCTAAAGGCCCCTGAAGAGCGCCGTAGGATTGAGACTGTTGTCTCAGCGGAGTTCCATGAGAATGCAAGGAATGTTGATCGTAGGAACTTTGTGTACATTGA…
DN28879_c0_g1_i2	243	C	T	0	0.5	0	0.5	0.5	0.375	CT	CT	CT	CT	CT	CT	CTCCTGCTCCGCCGCCGCCGCAGCCTCCGATCCGCAGCCATGACCTTCAAGCGCCGCAACGGCGGCCGCAACAAGCACGGCCGCGGCCATGTCAGGTACATCCGCTGCTCCAACTGCGCCAAGTGCTGCCCCAAGGACAAGGCGATCAAGAGGTTCCAGGTGAGGAACATCGTGGAGCAGGCGGCCATCAGGGACGTGCAGGAGGCATGTGTCCATGATGGGTACGTCCTCCCCAAGCTGTACGCCAAGGTGCACCACTGCGTCTCGTGCGCCATCCACGCTCATATCGTCCGCGTCCGCTCCAGGGAGAAGCGCAGGGACCGCAGCCCACCTGAGCGCTTCAGGCGCAGGGAGGATAGGCCCTCTGGCCCCCGCCCTGGTGCTGGTGGCCCTCCCGGT…
DN28888_c0_g1_i1	221	A	G	0.5	0	0.5	0	0.5	0.375	AG	AG	AG	AG	AG	AG	CAAGACCACAAAGCAAAGACTGAAAGCTAAGAAGATTCATACCAAACATACCACAGAATAGGAAGACCGACCCGCATACAGAATCGCTGGCATAAAGAAATGCCATAGCCGAGAAGCCTTTAACCGACTCCCTCGTCTCCTCCATCCTCATCCTACCAAGAACCCATTCCACTCGTCCAGAGCTAACAGCTAACATGGGCAAGCTGTGTTGCAGTCAGGAAGATGATGAGCCGGCTTTCAACCTGCTGGGGTTGCTAATCACCATCGTCATCGCCATGCTGATCCTGATGGCCTGCACACCGCCGAGGCGCAGGCGCTGTGTCATCTACCCTTGCTGCTGAGATGGTGGCGGCACCTAAGAGCTTCAGGCTGGAAGGAGCTTCTTCCAGGTGTGTAAAG…
DN28888_c0_g1_i1	73	C	A	0.5	0.5	0	0	0.5	0.375	CA	CA	CA	CA	CA	CA	CAAGACCACAAAGCAAAGACTGAAAGCTAAGAAGATTCATACCAAACATACCACAGAATAGGAAGACCGACCCGCATACAGAATCGCTGGCATAAAGAAATGCCATAGCCGAGAAGCCTTTAACCGACTCCCTCGTCTCCTCCATCCTCATCCTACCAAGAACCCATTCCACTCGTCCAGAGCTAACAGCTAACATGGGCAAGCTGTGTTGCAGTCAGGAAGATGATGAGCCGGCTTTCAACCTGCTGGGGTTGCTAATCACCATCGTCATCGCCATGCTGATCCTGATGGCCTGCACACCGCCGAGGCGCAGGCGCTGTGTCATCTACCCTTGCTGCTGAGATGGTGGCGGCACCTAAGAGCTTCAGGCTGGAAGGAGCTTCTTCCAGGTGTGTAAAG…
DN28888_c0_g1_i1	86	G	C	0	0.5	0.5	0	0.5	0.375	GC	GC	GC	GC	GC	GC	CAAGACCACAAAGCAAAGACTGAAAGCTAAGAAGATTCATACCAAACATACCACAGAATAGGAAGACCGACCCGCATACAGAATCGCTGGCATAAAGAAATGCCATAGCCGAGAAGCCTTTAACCGACTCCCTCGTCTCCTCCATCCTCATCCTACCAAGAACCCATTCCACTCGTCCAGAGCTAACAGCTAACATGGGCAAGCTGTGTTGCAGTCAGGAAGATGATGAGCCGGCTTTCAACCTGCTGGGGTTGCTAATCACCATCGTCATCGCCATGCTGATCCTGATGGCCTGCACACCGCCGAGGCGCAGGCGCTGTGTCATCTACCCTTGCTGCTGAGATGGTGGCGGCACCTAAGAGCTTCAGGCTGGAAGGAGCTTCTTCCAGGTGTGTAAAG…
DN28888_c0_g1_i1	252	T	C	0	0.5	0	0.5	0.5	0.375	TC	TC	TC	TC	TC	TC	CAAGACCACAAAGCAAAGACTGAAAGCTAAGAAGATTCATACCAAACATACCACAGAATAGGAAGACCGACCCGCATACAGAATCGCTGGCATAAAGAAATGCCATAGCCGAGAAGCCTTTAACCGACTCCCTCGTCTCCTCCATCCTCATCCTACCAAGAACCCATTCCACTCGTCCAGAGCTAACAGCTAACATGGGCAAGCTGTGTTGCAGTCAGGAAGATGATGAGCCGGCTTTCAACCTGCTGGGGTTGCTAATCACCATCGTCATCGCCATGCTGATCCTGATGGCCTGCACACCGCCGAGGCGCAGGCGCTGTGTCATCTACCCTTGCTGCTGAGATGGTGGCGGCACCTAAGAGCTTCAGGCTGGAAGGAGCTTCTTCCAGGTGTGTAAAG…
DN28894_c0_g1_i2	446	A	G	0.5	0	0.5	0	0.5	0.375	AG	AG	AG	AG	AG	AG	GCTAACGTGCTAAACGTTAAAGGAAAATAGGCTCAGCTTGCACTTGCACCGCCGGACATGGTAGCCCATAGCTCCTCTACCTGAATTATACGCTGAAGTAAAGTGCTGCCTTATGCAGATAAGCCGCTTGTGGACGCCACGAGCCTCCCCGGCCAATACAAGAGCTCGGAACCTGAGACGCCACCAGAGATCGGCCGTATGCGCGCTGCACCGTACCGGTCTTTAACAAACACGTCACACTCTGCTCTGCTATGGCATCGGTAGGCTTTGGCAAGGTCGCGCCGGCGGTGGCATCGCCGGCCAGTAGGAGCCACCTGCGCCAGCGCACGGCGCGACCGTCGTCAGCCCACGTCCCGGCGGCAACGAAGAGCGTCGCCGCGGCGGCAAAGTCTGAAGAGC…
DN28904_c0_g1_i2	430	A	G	0.416667	0	0.583333	0	0.416667	0.367959	AG	AG	AG	AG	AG	GG	CGGGAAACGATGAATTGATTAGCGTGTAGCTGTGTTAATGATGAAACTACTTCGACTTGTTTTAGCGCTTAATGGTGGACAAGTCCGAATTTCTTTGTATGCTTGATAAAAAGCGAGAACTCGTGGCGCTGTTGATTGTTCATGGGATGAGGTCTGCTCAGATATGGTGAAACAAGATATCTGTGAAATTTTTCAACGCTCGACGAATATGAAGAATTTCCTTATCGTTACTATATCATTCGCCCACGAAAAATAAATGATAGAAGGAAGAAGCCGGCACACAAAGACAAAGATGTCAAGTTCACATCAAGTCCTCAAACAGATCCAAATATAATCATCATCAATCAAAAGATCGAAAAACACAAAGACAATCGAATCATCGCCACGGGAGCTCAGGGA…
DN28904_c0_g1_i2	355	G	A	0.5	0	0.5	0	0.5	0.375	GA	GA	GA	GA	GA	GA	CGGGAAACGATGAATTGATTAGCGTGTAGCTGTGTTAATGATGAAACTACTTCGACTTGTTTTAGCGCTTAATGGTGGACAAGTCCGAATTTCTTTGTATGCTTGATAAAAAGCGAGAACTCGTGGCGCTGTTGATTGTTCATGGGATGAGGTCTGCTCAGATATGGTGAAACAAGATATCTGTGAAATTTTTCAACGCTCGACGAATATGAAGAATTTCCTTATCGTTACTATATCATTCGCCCACGAAAAATAAATGATAGAAGGAAGAAGCCGGCACACAAAGACAAAGATGTCAAGTTCACATCAAGTCCTCAAACAGATCCAAATATAATCATCATCAATCAAAAGATCGAAAAACACAAAGACAATCGAATCATCGCCACGGGAGCTCAGGGA…
DN28914_c0_g1_i1	103	G	A	0.5	0	0.5	0	0.5	0.375	GA	GA	GA	GA	GA	GA	TTTTTTTTATCTACAAATTGATTTTATTAGTGGAAAAGGTACAATTTTTTTTTCTCATTTCAGCTTCAACCATCACCAAGATCACCGTACAAATTCATAGTCGTTTAATTGAAAAACAGAGCTGCAACTGAAGGTCCAAGGTCCTTCCATGGTACACAATCACGTTTGCCACTCATGCTGGTGTACGGTAAGGAAATTCAAAGGACTGATCCACCATTATCTAAGCAAGCTAAGATTTGTTGCGGCTGGACTTTTCTTCAATACCAGACTGTGAAAACCTCTTCCTCAGCTTCTCAAAGACTTCTTCCATCTTCACACCCTTGACTCTTAGCAGCACCATTGCATGGTACAACAAATCAGCCATCTCTGAAGCTGTCCGTGATTTGTCCTCATTCTCAA…
DN28914_c0_g1_i1	758	G	C	0	0.5	0.5	0	0.5	0.375	GC	GC	GC	GC	GC	GC	TTTTTTTTATCTACAAATTGATTTTATTAGTGGAAAAGGTACAATTTTTTTTTCTCATTTCAGCTTCAACCATCACCAAGATCACCGTACAAATTCATAGTCGTTTAATTGAAAAACAGAGCTGCAACTGAAGGTCCAAGGTCCTTCCATGGTACACAATCACGTTTGCCACTCATGCTGGTGTACGGTAAGGAAATTCAAAGGACTGATCCACCATTATCTAAGCAAGCTAAGATTTGTTGCGGCTGGACTTTTCTTCAATACCAGACTGTGAAAACCTCTTCCTCAGCTTCTCAAAGACTTCTTCCATCTTCACACCCTTGACTCTTAGCAGCACCATTGCATGGTACAACAAATCAGCCATCTCTGAAGCTGTCCGTGATTTGTCCTCATTCTCAA…
DN28914_c0_g1_i1	380	T	C	0	0.5	0	0.5	0.5	0.375	TC	TC	TC	TC	TC	TC	TTTTTTTTATCTACAAATTGATTTTATTAGTGGAAAAGGTACAATTTTTTTTTCTCATTTCAGCTTCAACCATCACCAAGATCACCGTACAAATTCATAGTCGTTTAATTGAAAAACAGAGCTGCAACTGAAGGTCCAAGGTCCTTCCATGGTACACAATCACGTTTGCCACTCATGCTGGTGTACGGTAAGGAAATTCAAAGGACTGATCCACCATTATCTAAGCAAGCTAAGATTTGTTGCGGCTGGACTTTTCTTCAATACCAGACTGTGAAAACCTCTTCCTCAGCTTCTCAAAGACTTCTTCCATCTTCACACCCTTGACTCTTAGCAGCACCATTGCATGGTACAACAAATCAGCCATCTCTGAAGCTGTCCGTGATTTGTCCTCATTCTCAA…
DN28926_c0_g1_i1	71	A	G	0.333333	0	0.666667	0	0.333333	0.345679	AG	GG	AG	GG	AG	AG	ACATGAACGGCCACCAGCGGCCCGGTGAACCGCAATTCCCGTTCAGCGTTGACAGGGGATTCGTCAGGTCACACCGGATGCAGCGCAAGCACTACCGGGGGCTCTCAAACCCACAATGTATTCATGGGATTGAGCTAGTCAGGTCGCCAAATCTTGCAGGGCTCACGGATGCAGACCTCAGGAGGTGGGCAGAACTTACAGGGAGGGACGCCAATTTTGTGATCCCCCAGGAGGCCAGTGATTTTGGGACATGGAGGACCATGCCAAACTCAGACCTTGAGCTTGAAAGGCCACACCCTGCCATGAAGAGCAATGGTACCCAAAACCAAAAGAAGCTGCTAAATGGATCATGCTTGAATTTGTCATCACCGTCCAATCATTCAGAAGAAGATGGTATGG…
DN28926_c0_g1_i1	41	G	A	0.666667	0	0.333333	0	0.333333	0.345679	GA	GA	AA	AA	GA	GA	ACATGAACGGCCACCAGCGGCCCGGTGAACCGCAATTCCCGTTCAGCGTTGACAGGGGATTCGTCAGGTCACACCGGATGCAGCGCAAGCACTACCGGGGGCTCTCAAACCCACAATGTATTCATGGGATTGAGCTAGTCAGGTCGCCAAATCTTGCAGGGCTCACGGATGCAGACCTCAGGAGGTGGGCAGAACTTACAGGGAGGGACGCCAATTTTGTGATCCCCCAGGAGGCCAGTGATTTTGGGACATGGAGGACCATGCCAAACTCAGACCTTGAGCTTGAAAGGCCACACCCTGCCATGAAGAGCAATGGTACCCAAAACCAAAAGAAGCTGCTAAATGGATCATGCTTGAATTTGTCATCACCGTCCAATCATTCAGAAGAAGATGGTATGG…
DN28926_c0_g1_i1	523	C	T	0	0.5	0	0.5	0.5	0.375	CT	CT	CT	CT	CT	CT	ACATGAACGGCCACCAGCGGCCCGGTGAACCGCAATTCCCGTTCAGCGTTGACAGGGGATTCGTCAGGTCACACCGGATGCAGCGCAAGCACTACCGGGGGCTCTCAAACCCACAATGTATTCATGGGATTGAGCTAGTCAGGTCGCCAAATCTTGCAGGGCTCACGGATGCAGACCTCAGGAGGTGGGCAGAACTTACAGGGAGGGACGCCAATTTTGTGATCCCCCAGGAGGCCAGTGATTTTGGGACATGGAGGACCATGCCAAACTCAGACCTTGAGCTTGAAAGGCCACACCCTGCCATGAAGAGCAATGGTACCCAAAACCAAAAGAAGCTGCTAAATGGATCATGCTTGAATTTGTCATCACCGTCCAATCATTCAGAAGAAGATGGTATGG…
DN28926_c0_g1_i1	972	C	A	0.5	0.5	0	0	0.5	0.375	CA	CA	CA	CA	CA	CA	ACATGAACGGCCACCAGCGGCCCGGTGAACCGCAATTCCCGTTCAGCGTTGACAGGGGATTCGTCAGGTCACACCGGATGCAGCGCAAGCACTACCGGGGGCTCTCAAACCCACAATGTATTCATGGGATTGAGCTAGTCAGGTCGCCAAATCTTGCAGGGCTCACGGATGCAGACCTCAGGAGGTGGGCAGAACTTACAGGGAGGGACGCCAATTTTGTGATCCCCCAGGAGGCCAGTGATTTTGGGACATGGAGGACCATGCCAAACTCAGACCTTGAGCTTGAAAGGCCACACCCTGCCATGAAGAGCAATGGTACCCAAAACCAAAAGAAGCTGCTAAATGGATCATGCTTGAATTTGTCATCACCGTCCAATCATTCAGAAGAAGATGGTATGG…
DN28926_c0_g1_i1	1113	C	T	0	0.5	0	0.5	0.5	0.375	CT	CT	CT	CT	CT	CT	ACATGAACGGCCACCAGCGGCCCGGTGAACCGCAATTCCCGTTCAGCGTTGACAGGGGATTCGTCAGGTCACACCGGATGCAGCGCAAGCACTACCGGGGGCTCTCAAACCCACAATGTATTCATGGGATTGAGCTAGTCAGGTCGCCAAATCTTGCAGGGCTCACGGATGCAGACCTCAGGAGGTGGGCAGAACTTACAGGGAGGGACGCCAATTTTGTGATCCCCCAGGAGGCCAGTGATTTTGGGACATGGAGGACCATGCCAAACTCAGACCTTGAGCTTGAAAGGCCACACCCTGCCATGAAGAGCAATGGTACCCAAAACCAAAAGAAGCTGCTAAATGGATCATGCTTGAATTTGTCATCACCGTCCAATCATTCAGAAGAAGATGGTATGG…
DN28926_c0_g1_i1	1117	C	T	0	0.5	0	0.5	0.5	0.375	CT	CT	CT	CT	CT	CT	ACATGAACGGCCACCAGCGGCCCGGTGAACCGCAATTCCCGTTCAGCGTTGACAGGGGATTCGTCAGGTCACACCGGATGCAGCGCAAGCACTACCGGGGGCTCTCAAACCCACAATGTATTCATGGGATTGAGCTAGTCAGGTCGCCAAATCTTGCAGGGCTCACGGATGCAGACCTCAGGAGGTGGGCAGAACTTACAGGGAGGGACGCCAATTTTGTGATCCCCCAGGAGGCCAGTGATTTTGGGACATGGAGGACCATGCCAAACTCAGACCTTGAGCTTGAAAGGCCACACCCTGCCATGAAGAGCAATGGTACCCAAAACCAAAAGAAGCTGCTAAATGGATCATGCTTGAATTTGTCATCACCGTCCAATCATTCAGAAGAAGATGGTATGG…
DN28926_c0_g1_i1	950	G	A	0.5	0	0.5	0	0.5	0.375	GA	GA	GA	GA	GA	GA	ACATGAACGGCCACCAGCGGCCCGGTGAACCGCAATTCCCGTTCAGCGTTGACAGGGGATTCGTCAGGTCACACCGGATGCAGCGCAAGCACTACCGGGGGCTCTCAAACCCACAATGTATTCATGGGATTGAGCTAGTCAGGTCGCCAAATCTTGCAGGGCTCACGGATGCAGACCTCAGGAGGTGGGCAGAACTTACAGGGAGGGACGCCAATTTTGTGATCCCCCAGGAGGCCAGTGATTTTGGGACATGGAGGACCATGCCAAACTCAGACCTTGAGCTTGAAAGGCCACACCCTGCCATGAAGAGCAATGGTACCCAAAACCAAAAGAAGCTGCTAAATGGATCATGCTTGAATTTGTCATCACCGTCCAATCATTCAGAAGAAGATGGTATGG…
DN28926_c0_g1_i1	351	T	G	0	0	0.5	0.5	0.5	0.375	TG	TG	TG	TG	TG	TG	ACATGAACGGCCACCAGCGGCCCGGTGAACCGCAATTCCCGTTCAGCGTTGACAGGGGATTCGTCAGGTCACACCGGATGCAGCGCAAGCACTACCGGGGGCTCTCAAACCCACAATGTATTCATGGGATTGAGCTAGTCAGGTCGCCAAATCTTGCAGGGCTCACGGATGCAGACCTCAGGAGGTGGGCAGAACTTACAGGGAGGGACGCCAATTTTGTGATCCCCCAGGAGGCCAGTGATTTTGGGACATGGAGGACCATGCCAAACTCAGACCTTGAGCTTGAAAGGCCACACCCTGCCATGAAGAGCAATGGTACCCAAAACCAAAAGAAGCTGCTAAATGGATCATGCTTGAATTTGTCATCACCGTCCAATCATTCAGAAGAAGATGGTATGG…
DN28941_c0_g1_i2	612	G	A	0.583333	0	0.416667	0	0.416667	0.367959	AA	GA	GA	GA	GA	GA	ATTAAAAAAATGATTTTATTTATAGTTTCAAATTATTTTTAATAACAATAAACTCTTGAAAACAACAAAATAAAATCTTTCATTAAAACTAGCATTATCATGGCATCTGCCTCTTGGGTTTCATTGTGTCTTGATAACTACTCTAGTACGTATACAAGTTTTTGCCTTGATTTCAGCCGCAGAGCAGTGCACACTCTTTTTTTTTTTTTCTTATTTTACCTGCTTTCTTTTACCAGTAGCGCTGCAACCAACTTTTATCAGATTCAGAAAAGATTATGCCTCACCATCACGGTCACAGGGCAAAGCTAGCGAACAACTTACGGGACAATGATTTGCAGCACCAACCAAGTAGCACTTTTTTTCTGAAGTCATACAAACGGTAACAGTTTCACGACGATA…
DN28941_c0_g1_i2	582	T	G	0	0	0.583333	0.416667	0.416667	0.367959	GG	TG	TG	TG	TG	TG	ATTAAAAAAATGATTTTATTTATAGTTTCAAATTATTTTTAATAACAATAAACTCTTGAAAACAACAAAATAAAATCTTTCATTAAAACTAGCATTATCATGGCATCTGCCTCTTGGGTTTCATTGTGTCTTGATAACTACTCTAGTACGTATACAAGTTTTTGCCTTGATTTCAGCCGCAGAGCAGTGCACACTCTTTTTTTTTTTTTCTTATTTTACCTGCTTTCTTTTACCAGTAGCGCTGCAACCAACTTTTATCAGATTCAGAAAAGATTATGCCTCACCATCACGGTCACAGGGCAAAGCTAGCGAACAACTTACGGGACAATGATTTGCAGCACCAACCAAGTAGCACTTTTTTTCTGAAGTCATACAAACGGTAACAGTTTCACGACGATA…
DN28951_c0_g1_i1	305	T	G	0	0	0.583333	0.416667	0.416667	0.367959	TG	GG	TG	TG	TG	TG	GCGGATCGCTTGCGTCTCCTCTCCTCTCCTCTCCTCTCTCTCCCTCCCACCGCCGGACCGTCGCAAGGTTGACGGAGATGTCGGACTCCGAGGAGCACCACTTCGAGTCCTCCGACGCCGGCGCCTCCAAGACCTACCCGCAGCAGGCTGGCACCGTCCGCAAGAACGGATACATCGTCATCAAGAACCGCCCTTGCAAGGTTGTTGAGGTCTCCACTTCTAAGACTGGGAAGCATGGTCACGCAAAGTGCCACTTTGTTGCTATTGACATTTTCAATGGGAAGAAGCTTGAGGATATTGTTCCTTCGTCCCACAACTGTGACATCCCACATGTTACACGTGTTGAGTATCAGCTGATTGATGTTTCAGAAGATGGATTTGTGAGCCTGTTGACTGAGA…
DN28951_c0_g1_i1	564	T	C	0	0.5	0	0.5	0.5	0.375	TC	TC	TC	TC	TC	TC	GCGGATCGCTTGCGTCTCCTCTCCTCTCCTCTCCTCTCTCTCCCTCCCACCGCCGGACCGTCGCAAGGTTGACGGAGATGTCGGACTCCGAGGAGCACCACTTCGAGTCCTCCGACGCCGGCGCCTCCAAGACCTACCCGCAGCAGGCTGGCACCGTCCGCAAGAACGGATACATCGTCATCAAGAACCGCCCTTGCAAGGTTGTTGAGGTCTCCACTTCTAAGACTGGGAAGCATGGTCACGCAAAGTGCCACTTTGTTGCTATTGACATTTTCAATGGGAAGAAGCTTGAGGATATTGTTCCTTCGTCCCACAACTGTGACATCCCACATGTTACACGTGTTGAGTATCAGCTGATTGATGTTTCAGAAGATGGATTTGTGAGCCTGTTGACTGAGA…
DN28951_c0_g1_i1	648	T	C	0	0.5	0	0.5	0.5	0.375	TC	TC	TC	TC	TC	TC	GCGGATCGCTTGCGTCTCCTCTCCTCTCCTCTCCTCTCTCTCCCTCCCACCGCCGGACCGTCGCAAGGTTGACGGAGATGTCGGACTCCGAGGAGCACCACTTCGAGTCCTCCGACGCCGGCGCCTCCAAGACCTACCCGCAGCAGGCTGGCACCGTCCGCAAGAACGGATACATCGTCATCAAGAACCGCCCTTGCAAGGTTGTTGAGGTCTCCACTTCTAAGACTGGGAAGCATGGTCACGCAAAGTGCCACTTTGTTGCTATTGACATTTTCAATGGGAAGAAGCTTGAGGATATTGTTCCTTCGTCCCACAACTGTGACATCCCACATGTTACACGTGTTGAGTATCAGCTGATTGATGTTTCAGAAGATGGATTTGTGAGCCTGTTGACTGAGA…
DN28955_c0_g2_i1	94	A	G	0.416667	0	0.583333	0	0.416667	0.367959	AG	AG	AG	AG	GG	AG	GCGGGTGTCGCGGTACCGCGAGAAGCGCCGGACGCGCCTCTTCTCCAAGAAGATCCGCTACGAGGTGCGCAAGCTCAACGCCGAGAAGCGGCCAAGGATGAAGGGCCGCTTCGTCAAGCGCGCCACCGCTGGAGGAGGAGCCAGCGTTGCCATCGCCGGCCTCGCGTAGGCCACGAGCACATCCGTCGTCGTGAAACGATGACAAACAACAAACAACTCGTCGAAGCTGCTTAATTTAGTTCATTATTACTCTCATCATCAAAATTTTGTTCCTTTATTTTTTTTCACAGACCAGTTCGACCGCCAACGATGGTTATATTTAGCTGTGTGCCTTCGACTGGCACATGCTTAAAACAATGGCGGCGGATGAATAATTAATAATATACAATATATATAGCT…
DN28982_c0_g1_i1	603	A	G	0.166667	0	0.833333	0	0.166667	0.239198	AG	GG	GG	GG	GG	AG	CCCGCGGCATATTACTATTCTCTGCTCTGCAAACCGATTGAACGCGGCAACTACAAAACTCGACTATAAAACGCGGCCACGGCCTTGCCGTGTTTCTTCAAACAACACAACACAAACAAGATCACACAAACACAGTTAAGTCGACACACACGTGGCTACTAGACATCACAGCTCGTGAGCTCGAGCTAATTGAGATTTATAGCTTGCATCGAGAGCTTAATATATATAATTCAACAAGCTAAGATGAGCAGCGTGGAGATCCTTGACGGGAGGACGGTGCAAAGCTTCGTGGAGGACGAGCGCGCCTTCAACTCGTGCGTGGACGCCCGTTTCGCGGCGCTGGACGCGGACCACGACGGCCGGCTCTCGTACGCCGAGATGGCGGCGGAGCTCATGGCG…
DN28982_c0_g1_i2	466	A	G	0.5	0	0.5	0	0.5	0.375	AG	AG	AG	AG	AG	AG	GTGTGCTCTTCCGATCTCAAAAACAAAATCACACAGTACGCAGTTGGTCGACACACACGTGGCTACTAGACATCACAGCTCGAGCTAATTAATTCAACAAGCTAGGATGAGCAGCGTAGAAATCCTTGACGGGAGGACGGTGCAGAGCTTCGTGGAGGACGAGCGCGCCTTCAACTCGTGCGTGGACGCCCGTTTCGCAGCGCTGGACGCCGACCACGACGGCCGGCTCTCGTACGCCGAGATGGCGGCGGAGCTCATGGCGCTGCGCGTGCGCGAGGCGCACTTCGGCGTCGACGAGCCCCCCGCCGCCGCCGAGCTGGCCGAGCTCTACGGGGAGCTGTTCGCGCACTTCGACCGCGACGGCGACGGCGCGGTGGACAGGGAGGAGTTCCGCGCCGA…
DN28997_c0_g2_i1	337	G	C	0	0.75	0.25	0	0.25	0.304688	CC	GC	CC	CC	GC	GC	GGCCTTCGTGTGCCTCACCACCGTCGTGGCCATGCTCCTCCCCTTCTTCGGGAACGTGGTGGGACTGCTCGGCGCAGTCTCGTTCTGGCCGCTCACCGTCTACTTCCCAGTCGAGATGTACATCAAGCAGCGCCGAGTTCCTAAATTCAGCACGAAATGGGTCTGCCTCAAGATGCTCAGCTTATGTTGTCTCATCGTCTCCATCGCCGCCGCTGCAGGGTCCATCGCCGACATCATCGGCGCACTCAAAGTCTACCGGCCATTCAGCGGTTAATTAACTCACAAGAACATGAGAGATTAGCTAAACTCTGGTGTAAACAGCGTAAGTAAACAACAGCGGATGAAGAGTAAGTAGACACATCGAGCATAAGACCGAGAGCAATCTTTAGTATAACCAGA…
DN28997_c0_g2_i2	337	G	C	0	0.75	0.25	0	0.25	0.304688	CC	GC	CC	CC	GC	GC	GGCCTTCGTGTGCCTCACCACCGTCGTGGCCATGCTCCTCCCCTTCTTCGGGAACGTGGTGGGACTGCTCGGCGCAGTCTCGTTCTGGCCGCTCACCGTCTACTTCCCAGTCGAGATGTACATCAAGCAGCGCCGAGTTCCTAAATTCAGCACGAAATGGGTCTGCCTCAAGATGCTCAGCTTATGTTGTCTCATCGTCTCCATCGCCGCCGCTGCAGGGTCCATCGCCGACATCATCGGCGCACTCAAAGTCTACCGGCCATTCAGCGGTTAATTAACTCACAAGAACATGAGAGATTAGCTAAACTCTGGTGTAAACAGCGTAAGTAAACAACAGCGGATGAAGAGTAAGTAGACACATCGAGCATAAGACCGAGAGCAATCTTTAGTATAACCAGA…
DN28998_c0_g1_i1	253	A	C	0.0833333	0.916667	0	0	0.0833333	0.141107	CC	CC	CC	CC	AC	CC	TGGAGACGCTGGAGAAGCACGCCAAGATCATGCCCGTCATCACGTCCACCGGTACATAACTATTCATATCCATGTTTCCCTTAATTACTTGCTTTTTATAATTTGATTATTACTGCCAGGAACAATTTGCATTATTGTATTCAATTTTCTTGTGAACATTTCTAATAAATTGGCAGTGTGGAAGGAACTGGAGAAGGAGAACAGGGAGTTCTTCGAGACTTACAAGAAGGACCGAGGAGAAGACTCGTCGCAAAAGAGTCCATCGGAACAGCCGGCCGCTGCCAAGAGCTCGGACGACGACTGAAGACGACGCCTTCTATATATGACCGACGCGTGGCCGCTGCTGCCGGGTACATGTGTGTGTTGATGAGAGAGATCTATCAGCTGGCTGCATATGCC…
DN28999_c0_g1_i1	1064	C	T	0	0.5	0	0.5	0.5	0.375	CT	CT	CT	CT	CT	CT	AGGGTTTCGGGGATGCTCTCGTTTTCTACCGAATCGGCACCAGCTCTGTTTTTTTTTTACTGGAATCACCTAATGCTTTGGCTCGTGGGATGCGTTTTCGGTGCTATTCCTAAGTGCTAATATCCACTGTTGGTCGTCGAAGATCAGTGCCGCAGATTTTGGGGTTTGGGATACCATGGGGGACTGATTCAGCCGATCTGAGATACTGAGAAATTTTACGATTTTAGCAGCATTTGTGAATATTCAGTAGTAGTGATTGAGCTGTTCGGAATACTTAAGTCTGATAGGAGTCTGATTTGGCTGCCGCATGTGGGTTCTTCAGGAACATCAGTATTTTTATGAGAGCAACAATAGTAATGGTGCGAATGGTAACCCAGTTAATGGGTTGGTACCATTTAG…
DN28999_c0_g1_i1	974	T	C	0	0.5	0	0.5	0.5	0.375	TC	TC	TC	TC	TC	TC	AGGGTTTCGGGGATGCTCTCGTTTTCTACCGAATCGGCACCAGCTCTGTTTTTTTTTTACTGGAATCACCTAATGCTTTGGCTCGTGGGATGCGTTTTCGGTGCTATTCCTAAGTGCTAATATCCACTGTTGGTCGTCGAAGATCAGTGCCGCAGATTTTGGGGTTTGGGATACCATGGGGGACTGATTCAGCCGATCTGAGATACTGAGAAATTTTACGATTTTAGCAGCATTTGTGAATATTCAGTAGTAGTGATTGAGCTGTTCGGAATACTTAAGTCTGATAGGAGTCTGATTTGGCTGCCGCATGTGGGTTCTTCAGGAACATCAGTATTTTTATGAGAGCAACAATAGTAATGGTGCGAATGGTAACCCAGTTAATGGGTTGGTACCATTTAG…
DN28999_c0_g1_i3	530	C	T	0	0.5	0	0.5	0.5	0.375	CT	CT	CT	CT	CT	CT	TTTCCCGTTTCTATTCCCCAATTGCCCCTCCCTTCCCCTCGCTTCCGTTCCCATCTCTCTCCTACGCATCCGCCCCCTCTCCCCTCCTCCCCGCGAAACTGCGATTCCAATCCGCTCACCCCCACCCCGCCGCTAGGGTTTCGACTCGGCTCCCCCTACTACGTCGTGCTCAGCCCACGCGCATCAACCCACCGCCCGGCGGCGGCCGCGGAGGCGTCGGTGGCGGTTGAGGTGTGGCAGGAGCGGACCTGCGTTTCTATTCGCGGCTGCCTGTTTGATTCGAGGGGAATAGGGCGCCGGGCCGGCGCGCCGCGGGAGCCGCAGCCATGTCGCAGACGAACTGGGAGGCGGACAAGATGTTGGATGTTTACATATATGACTATTTTATGAAGAGAAATT…
DN28999_c0_g1_i3	440	T	C	0	0.5	0	0.5	0.5	0.375	TC	TC	TC	TC	TC	TC	TTTCCCGTTTCTATTCCCCAATTGCCCCTCCCTTCCCCTCGCTTCCGTTCCCATCTCTCTCCTACGCATCCGCCCCCTCTCCCCTCCTCCCCGCGAAACTGCGATTCCAATCCGCTCACCCCCACCCCGCCGCTAGGGTTTCGACTCGGCTCCCCCTACTACGTCGTGCTCAGCCCACGCGCATCAACCCACCGCCCGGCGGCGGCCGCGGAGGCGTCGGTGGCGGTTGAGGTGTGGCAGGAGCGGACCTGCGTTTCTATTCGCGGCTGCCTGTTTGATTCGAGGGGAATAGGGCGCCGGGCCGGCGCGCCGCGGGAGCCGCAGCCATGTCGCAGACGAACTGGGAGGCGGACAAGATGTTGGATGTTTACATATATGACTATTTTATGAAGAGAAATT…
DN29005_c0_g1_i1	522	A	G	0.5	0	0.5	0	0.5	0.375	AG	AG	AG	AG	AG	AG	GACGGTATAACATACTACAGTAGCATTCAGAATCAAGAACTGAAAACAACACTACCAGACATATAAAAAAACATAAAGTTGCACTATTATGGCATCGCACAAGTTTATTATTGACTAGCTAGTATTTCCATGGGTTCCCAATCTTAATGCACCACTTGAACACACTAAATGGAACATAAAAGACAACCGTACAAGTTGATGCCAGTTTCACAACTGGTAGGAAGGATGAATCTTGACGACACTAGAGGGCATTGGTCCCGTGCCAGATTTGACAAACCCTAGTACAGATCACCTTCTTTGTGAGTGTGGATGACACAGTCAGACTTGGGGTACGACACACATGTCAGCACATAGCCTTCTTCCTGCTGCCCGTCATCAAGGAAGGATCCGTCTGACTGA…
DN29005_c0_g1_i1	767	A	G	0.5	0	0.5	0	0.5	0.375	AG	AG	AG	AG	AG	AG	GACGGTATAACATACTACAGTAGCATTCAGAATCAAGAACTGAAAACAACACTACCAGACATATAAAAAAACATAAAGTTGCACTATTATGGCATCGCACAAGTTTATTATTGACTAGCTAGTATTTCCATGGGTTCCCAATCTTAATGCACCACTTGAACACACTAAATGGAACATAAAAGACAACCGTACAAGTTGATGCCAGTTTCACAACTGGTAGGAAGGATGAATCTTGACGACACTAGAGGGCATTGGTCCCGTGCCAGATTTGACAAACCCTAGTACAGATCACCTTCTTTGTGAGTGTGGATGACACAGTCAGACTTGGGGTACGACACACATGTCAGCACATAGCCTTCTTCCTGCTGCCCGTCATCAAGGAAGGATCCGTCTGACTGA…
DN29005_c0_g1_i1	765	G	A	0.5	0	0.5	0	0.5	0.375	GA	GA	GA	GA	GA	GA	GACGGTATAACATACTACAGTAGCATTCAGAATCAAGAACTGAAAACAACACTACCAGACATATAAAAAAACATAAAGTTGCACTATTATGGCATCGCACAAGTTTATTATTGACTAGCTAGTATTTCCATGGGTTCCCAATCTTAATGCACCACTTGAACACACTAAATGGAACATAAAAGACAACCGTACAAGTTGATGCCAGTTTCACAACTGGTAGGAAGGATGAATCTTGACGACACTAGAGGGCATTGGTCCCGTGCCAGATTTGACAAACCCTAGTACAGATCACCTTCTTTGTGAGTGTGGATGACACAGTCAGACTTGGGGTACGACACACATGTCAGCACATAGCCTTCTTCCTGCTGCCCGTCATCAAGGAAGGATCCGTCTGACTGA…
DN29005_c0_g1_i1	801	G	A	0.5	0	0.5	0	0.5	0.375	GA	GA	GA	GA	GA	GA	GACGGTATAACATACTACAGTAGCATTCAGAATCAAGAACTGAAAACAACACTACCAGACATATAAAAAAACATAAAGTTGCACTATTATGGCATCGCACAAGTTTATTATTGACTAGCTAGTATTTCCATGGGTTCCCAATCTTAATGCACCACTTGAACACACTAAATGGAACATAAAAGACAACCGTACAAGTTGATGCCAGTTTCACAACTGGTAGGAAGGATGAATCTTGACGACACTAGAGGGCATTGGTCCCGTGCCAGATTTGACAAACCCTAGTACAGATCACCTTCTTTGTGAGTGTGGATGACACAGTCAGACTTGGGGTACGACACACATGTCAGCACATAGCCTTCTTCCTGCTGCCCGTCATCAAGGAAGGATCCGTCTGACTGA…
DN29005_c0_g1_i1	402	T	C	0	0.5	0	0.5	0.5	0.375	TC	TC	TC	TC	TC	TC	GACGGTATAACATACTACAGTAGCATTCAGAATCAAGAACTGAAAACAACACTACCAGACATATAAAAAAACATAAAGTTGCACTATTATGGCATCGCACAAGTTTATTATTGACTAGCTAGTATTTCCATGGGTTCCCAATCTTAATGCACCACTTGAACACACTAAATGGAACATAAAAGACAACCGTACAAGTTGATGCCAGTTTCACAACTGGTAGGAAGGATGAATCTTGACGACACTAGAGGGCATTGGTCCCGTGCCAGATTTGACAAACCCTAGTACAGATCACCTTCTTTGTGAGTGTGGATGACACAGTCAGACTTGGGGTACGACACACATGTCAGCACATAGCCTTCTTCCTGCTGCCCGTCATCAAGGAAGGATCCGTCTGACTGA…
DN29005_c0_g1_i1	516	T	G	0	0	0.5	0.5	0.5	0.375	TG	TG	TG	TG	TG	TG	GACGGTATAACATACTACAGTAGCATTCAGAATCAAGAACTGAAAACAACACTACCAGACATATAAAAAAACATAAAGTTGCACTATTATGGCATCGCACAAGTTTATTATTGACTAGCTAGTATTTCCATGGGTTCCCAATCTTAATGCACCACTTGAACACACTAAATGGAACATAAAAGACAACCGTACAAGTTGATGCCAGTTTCACAACTGGTAGGAAGGATGAATCTTGACGACACTAGAGGGCATTGGTCCCGTGCCAGATTTGACAAACCCTAGTACAGATCACCTTCTTTGTGAGTGTGGATGACACAGTCAGACTTGGGGTACGACACACATGTCAGCACATAGCCTTCTTCCTGCTGCCCGTCATCAAGGAAGGATCCGTCTGACTGA…
DN29015_c0_g1_i1	246	C	T	0	0.0833333	0	0.916667	0.0833333	0.141107	CT	TT	TT	TT	TT	TT	GCGCGGTAGTCGAGCTTGGGGAAGATGGTCTCGGCGCAGTAGCGGGGCACCGAGAAGCCGCCGCCGTTGTTGGCGTCGGACTGCGTGAGCGTCTTGGCGAAGGAGGCCAGCTTGTCGCGGGCCTCGGCGGTGTCGAGCTCGTCGTCGGGGTCCCGGAGGAAGTCCGGCGCCTCGCCGGGCGCGGGCGTGACGGGGACGAGACGGATCTTGGCGAACACCTCGTCGGTCTCCGGATCGGCCAGGAACCGCACCCCGGCCACGCAGCAGAGCACGAGGGGCGGCAGCGCGCGCGAGCCCAACGCGGCGGCGAGGTCGGCGGCGGCGCCGCCCCCGCTGCCCTGCGCGTGCTCCGCGTGGCCCTGCGGGAAGTAGTACACGCGGGACCGCGCGGGGGGCATC…
DN29076_c0_g1_i3	445	C	T	0	0.5	0	0.5	0.5	0.375	CT	CT	CT	CT	CT	CT	GGTCGGTCCCTTGGTTGCCGACTCAGGAGGAGCAGGTCTCTGACATGTGGCCCTAAATGCAATAGGCCCACCTGTCGGCGTTTAGTCTCGATGCATCCGTCACGAATCTTGGCGCATAAACGCGAGCTTGAGCAGTCTCCGTTTCACCAGTCGGCTGTGACAATCTCTCCGGCGACATCTCCCAACACCGCCGAACCCCCCGAGCTCAGCCATGGCGTCTACAGGCGGAGCGGCCATCTCCGCGGGCCCCACGCCGCCTTCGGCGACGGCGACGGCGGTGGAGTGGCACCAGAGGCCGCCGAACCCGAAGAACCCGGTGGTGTTCTTCGACGTGACCATAGGGTCCATCCCCGCTGGCCGCATCAAGATGGAGCTCTTCGCTGACATCACCCCCAAGAC…
DN29109_c0_g1_i1	103	C	T	0	0.416667	0	0.583333	0.416667	0.367959	TT	CT	CT	CT	CT	CT	TCGAGGCGAGGAGTGGAGGTCCGGAGACTCCTCTCTCTGTTTAGCTCGCGCCGAGCGGTGGAAGTGGTCTCTGCTCTTCGCCGGCGTGAGTCCGATGGGCTACTGGTGGGACCGCGTGGTGCTGCCGGTGCGGCGGGTCTGGCTCGGCGTCGCGTCGCGCTTCGGGGTTCGCCAGACCGGGCTGTGGAGGCTGCGGCAGGAGGTGAGCACGTGCGAGTACGAGGACGTGCACGTGATGTGGGAGATGCTGAGCCGCACGCCGGCGGCGCCCAGCAGGCGGCACAGCCGGTTCCGGCCGCGGGACCGGCCGTGGACCGACAGGCTCCGACTCTGCCGGGGATTCTAGTAGATCGAGAGAGGCCGCCGCTTCAGCTCTTCTGCTACCTGCTGTCGCTGTGG…
DN29114_c0_g1_i1	709	T	C	0	0.916667	0	0.0833333	0.0833333	0.141107	CC	CC	TC	CC	CC	CC	TCCATGGTGAAAATTAGGAGACCGGGACCAATTTTGAATGAATTACAGCAATTGTAATACCTTATTAAAAGGAACTGAATTGTTCGGCCATTGTACTTCAGCAAATGCCCTTGTTTCCAACAAGCTAGTCAGAACTATTATTAAAGAGATCGAATGAAGGATTGTCAATAGAGACATTGATTAGCAGTGCCAGTCTTTCGCATTTATCTTGAAAGAAATAAGAGACGGGGCATGACAATCTGTTATAGAGGAAACTCATTAGGCAGAAATCACTCCAGGAAACATGATGCAGATTATGAAGTCCAGTAGTAAAGTAATATAGCTAAAAAGTGATCAAAATTTCCAGTTAAACAAGAGAAACACATACTCCATCGATCCATTCGTCGACATAATCAAGAC…
DN29130_c0_g2_i1	644	C	T	0	0.5	0	0.5	0.5	0.375	CT	CT	CT	CT	CT	CT	TTTTTGGTCACCAAAACCTTCACCATTACAAAGGATAACAGCGAAGAGCAATTGTCCCCATTGAGGATTTGAGGTCATTCTAGATACAAGTGCAACTATTTCAATTGCAGAATTGAATGAAGCGACACAGTTATCAATTGGTGAACACTAAAATCACAACTTCAGCCTCCATACAGAGCTTCGCAAAAGTGGCATTTAAGATTCCAATTTCCAGACGACAAAAACGTAAAGAGACGTAGCAGACAGAAACATGTGCGAAGCTGATATTAGCTCAACATAGGTCACTTGGATGGTATCAAATTCATAAGTGTGCATCAAGACAGATAGTAATTGAGCCACCGAGGCCCTTTGCTAAGGAATAGCTACAAAACTCTCGTTTAACATGGAACCAGGACATAC…
DN29130_c0_g2_i1	590	G	A	0.5	0	0.5	0	0.5	0.375	GA	GA	GA	GA	GA	GA	TTTTTGGTCACCAAAACCTTCACCATTACAAAGGATAACAGCGAAGAGCAATTGTCCCCATTGAGGATTTGAGGTCATTCTAGATACAAGTGCAACTATTTCAATTGCAGAATTGAATGAAGCGACACAGTTATCAATTGGTGAACACTAAAATCACAACTTCAGCCTCCATACAGAGCTTCGCAAAAGTGGCATTTAAGATTCCAATTTCCAGACGACAAAAACGTAAAGAGACGTAGCAGACAGAAACATGTGCGAAGCTGATATTAGCTCAACATAGGTCACTTGGATGGTATCAAATTCATAAGTGTGCATCAAGACAGATAGTAATTGAGCCACCGAGGCCCTTTGCTAAGGAATAGCTACAAAACTCTCGTTTAACATGGAACCAGGACATAC…
DN29130_c0_g3_i1	305	T	G	0	0	0.583333	0.416667	0.416667	0.367959	GG	TG	TG	TG	TG	TG	TTTTTGGTCACCAAAACCTTCACCATTACAAAGGATAACAGCGAAGAGCAATTGTCCCCATTGAGGATTTGAGGTCATTCTAGATACAAGTGCAACTATTTCAATTGCAGAATTGAATGAAGCGACACAGTTATCAATTGGTGAACACTAAAATCACAACTTCAGCCTCCATACAGAGCTTCGCAAAAGTGGCATTTAAGATTCCAATTTCCAGACGACAAAAACGTAAAGAGACGTAGCAGACAGAAACATGTGCGAAGCTGATATTAGCTCAACATAGGTCACTTGGATGGTATCAAATTCATAAGTGTGCATCAAGACAGATAGTAATTGAGCCACCGAGGCCCTTTGCTAAGGAATAGCTACAAAACTCTCGTTTAACATGGAACCAGGACATAC…
DN29134_c0_g1_i1	1007	T	C	0	0.916667	0	0.0833333	0.0833333	0.141107	TC	CC	CC	CC	CC	CC	TTTTTACAGTGATAATATCATATGGTATTAACGGAAGTATATTCAAGTTGTTACATCTCTACAGCTACATTTGAATAGGTATACAATATCAAGAAAACAAAAAAAAAGATGAGAAAATTGCTAATACACTGAGCATCCAAAAGCAATACTTAGATGCGGTGGGGCATCACTCATATGTTCTCTTCCTTTTCAGGATTGTTGGAACAACAGCAACAGATCCAATTAGGAATAGAACAACTAATGTCTTGAAGTCATACAACTCTCTAACTGATTTCAGATCACCTAGAGCCCTACCAGCCTTTACAGTAATATATGATGCTGGAATGAGACCCACTAGTGTTGCAGCAAAGAAAATATGGAAAGGTATGTCAACAATGGGTGACGCCATATTGATGAATG…
DN29134_c0_g1_i1	581	G	A	0.5	0	0.5	0	0.5	0.375	GA	GA	GA	GA	GA	GA	TTTTTACAGTGATAATATCATATGGTATTAACGGAAGTATATTCAAGTTGTTACATCTCTACAGCTACATTTGAATAGGTATACAATATCAAGAAAACAAAAAAAAAGATGAGAAAATTGCTAATACACTGAGCATCCAAAAGCAATACTTAGATGCGGTGGGGCATCACTCATATGTTCTCTTCCTTTTCAGGATTGTTGGAACAACAGCAACAGATCCAATTAGGAATAGAACAACTAATGTCTTGAAGTCATACAACTCTCTAACTGATTTCAGATCACCTAGAGCCCTACCAGCCTTTACAGTAATATATGATGCTGGAATGAGACCCACTAGTGTTGCAGCAAAGAAAATATGGAAAGGTATGTCAACAATGGGTGACGCCATATTGATGAATG…
DN29144_c0_g1_i2	1356	C	T	0	0.5	0	0.5	0.5	0.375	CT	CT	CT	CT	CT	CT	GAAAAAGCGATCTGGCGATTTTGTTACGGCCTGCCAAGGGTTGAGACATTCTCACGGCACATGATCAGGATTAATATATGGACTTTTAACAAGAACAGAAATTTTGTGAGCAAACCCATAACATCTTTCAGGATTGAGTGTTGTTCTCATTTCATCTTCATACTAAAACTTTTGACCAAATAAAGGCACATAGCAAAACAGAAGTACATTGTCGCCAATGGCCAAAGCCTCAGAGCTAAATTAAGCCAGTCACCAAGCTCAGCCGTCAAGTCCCTCAAAGACTGCAGAGGATCCATCTGCCACTTCTGTAAAACATTAATCCTCATCAAACTTGATCTTTTTGGCTTCAGGTTGAATGCTCCCAATAAGGGCTGGACACTCATAATCAATACCAGCAGC…
DN29144_c0_g1_i3	739	C	T	0	0.5	0	0.5	0.5	0.375	CT	CT	CT	CT	CT	CT	GAAAAAGCGATCTGGCGATTTTGTTACGGCCTGCCAAGGGTTGAGACATTCTCACGGCACATGATCAGGATTAATATATGGACTTTTAACAAGAACAGAAATTTTGTGAGCAAACCCATAACATCTTTCAGGATTGAGTGTTGTTCTCATTTCATCTTCATACTAAAACTTTTGACCAAATAAAGGCACATAGCAAAACAGAAGTACATTGTCGCCAATGGCCAAAGCCTCAGAGCTAAATTAAGCCAGTCACCAAGCTCAGCCGTCAAGTCCCTCAAAGACTGCAGAGGATCCATCTGCCACTTCTGTAAAACATTAATCCTCATCAAACTTGATCTTTTTGGCTTCAGGTTGAATGCTCCCAATAAGGGCTGGACACTCATAATCAATACCAGCAGC…
DN29161_c0_g1_i1	651	T	C	0	0.5	0	0.5	0.5	0.375	TC	TC	TC	TC	TC	TC	TCCAACAGAACCCGCAGCAGCAGCAGCTACAGCAACAACAGCTACAGCAGCAGCACCACCACCTCCAACAGAACCCGCAGCAGCAGCAGCTACAGCAACAACAGCTACAGCAGCAGCACCACCACCTCCAACAGAACCCGCAGCAGCAACAGCAGCAGCAGCAGCTACACCAGCAACAAATGCAACATCAGCTGCAGCAGCAGCAGCTTCAACAACATCAACTACAGCAGCAGCAACAACAAATGGGATCTCCGTTACAGCAAGCGCAAGTGGGCTCTCCTGCTGGTTCACAGCAGTCTCTGATGATGCAGCAGCAGCAGATAAGCCCTCAGCAAATGGGTCAACACGCTGCGATGAGCCCCCAGTTGAGCTCAGGAACTCTTCAGCAAATGAGCAATA…
DN29164_c0_g1_i1	224	C	T	0	0.5	0	0.5	0.5	0.375	CT	CT	CT	CT	CT	CT	AGCAACTATCCCACAACAAACTGCAGGCTACGGAGAGGGGAGAGCGAGGAGAAGCAGAAGCAAACCCTAACCCCCAAACCCTCTAATCCTCGAGACCGAAGATGGCGGCGTCGGCGGTGGAGAAGCTCAAGGGCCTCTGGGACTCGCAAGTTAACGACGAGGAGCAGTGGGCTCTCAACTATAAGCTGCTAAAGGCTGTGGGTCTGTTTGCTGGATCAATCTTCCTGATGCGCAACTTTGGGGATCTAATGGCCATTTAAACCTGCTTAGAGTTGTTTAGAAGCACAATGCTTTGGCATTCTGTGTTGTTAGCTTTGTCATTGGGCTTGTGCCTTGTGGAGCTACATGTACCCTATGTTTTCAGAGTACTGATCCAAGCATTTCTGGCCTTTTAAATTG…
DN29164_c0_g1_i1	98	G	A	0.5	0	0.5	0	0.5	0.375	GA	GA	GA	GA	GA	GA	AGCAACTATCCCACAACAAACTGCAGGCTACGGAGAGGGGAGAGCGAGGAGAAGCAGAAGCAAACCCTAACCCCCAAACCCTCTAATCCTCGAGACCGAAGATGGCGGCGTCGGCGGTGGAGAAGCTCAAGGGCCTCTGGGACTCGCAAGTTAACGACGAGGAGCAGTGGGCTCTCAACTATAAGCTGCTAAAGGCTGTGGGTCTGTTTGCTGGATCAATCTTCCTGATGCGCAACTTTGGGGATCTAATGGCCATTTAAACCTGCTTAGAGTTGTTTAGAAGCACAATGCTTTGGCATTCTGTGTTGTTAGCTTTGTCATTGGGCTTGTGCCTTGTGGAGCTACATGTACCCTATGTTTTCAGAGTACTGATCCAAGCATTTCTGGCCTTTTAAATTG…
DN29164_c0_g1_i1	275	G	T	0	0	0.5	0.5	0.5	0.375	GT	GT	GT	GT	GT	GT	AGCAACTATCCCACAACAAACTGCAGGCTACGGAGAGGGGAGAGCGAGGAGAAGCAGAAGCAAACCCTAACCCCCAAACCCTCTAATCCTCGAGACCGAAGATGGCGGCGTCGGCGGTGGAGAAGCTCAAGGGCCTCTGGGACTCGCAAGTTAACGACGAGGAGCAGTGGGCTCTCAACTATAAGCTGCTAAAGGCTGTGGGTCTGTTTGCTGGATCAATCTTCCTGATGCGCAACTTTGGGGATCTAATGGCCATTTAAACCTGCTTAGAGTTGTTTAGAAGCACAATGCTTTGGCATTCTGTGTTGTTAGCTTTGTCATTGGGCTTGTGCCTTGTGGAGCTACATGTACCCTATGTTTTCAGAGTACTGATCCAAGCATTTCTGGCCTTTTAAATTG…
DN29164_c0_g1_i1	152	T	C	0	0.5	0	0.5	0.5	0.375	TC	TC	TC	TC	TC	TC	AGCAACTATCCCACAACAAACTGCAGGCTACGGAGAGGGGAGAGCGAGGAGAAGCAGAAGCAAACCCTAACCCCCAAACCCTCTAATCCTCGAGACCGAAGATGGCGGCGTCGGCGGTGGAGAAGCTCAAGGGCCTCTGGGACTCGCAAGTTAACGACGAGGAGCAGTGGGCTCTCAACTATAAGCTGCTAAAGGCTGTGGGTCTGTTTGCTGGATCAATCTTCCTGATGCGCAACTTTGGGGATCTAATGGCCATTTAAACCTGCTTAGAGTTGTTTAGAAGCACAATGCTTTGGCATTCTGTGTTGTTAGCTTTGTCATTGGGCTTGTGCCTTGTGGAGCTACATGTACCCTATGTTTTCAGAGTACTGATCCAAGCATTTCTGGCCTTTTAAATTG…
DN29164_c0_g1_i1	302	T	C	0	0.5	0	0.5	0.5	0.375	TC	TC	TC	TC	TC	TC	AGCAACTATCCCACAACAAACTGCAGGCTACGGAGAGGGGAGAGCGAGGAGAAGCAGAAGCAAACCCTAACCCCCAAACCCTCTAATCCTCGAGACCGAAGATGGCGGCGTCGGCGGTGGAGAAGCTCAAGGGCCTCTGGGACTCGCAAGTTAACGACGAGGAGCAGTGGGCTCTCAACTATAAGCTGCTAAAGGCTGTGGGTCTGTTTGCTGGATCAATCTTCCTGATGCGCAACTTTGGGGATCTAATGGCCATTTAAACCTGCTTAGAGTTGTTTAGAAGCACAATGCTTTGGCATTCTGTGTTGTTAGCTTTGTCATTGGGCTTGTGCCTTGTGGAGCTACATGTACCCTATGTTTTCAGAGTACTGATCCAAGCATTTCTGGCCTTTTAAATTG…
DN29164_c0_g1_i1	310	T	C	0	0.5	0	0.5	0.5	0.375	TC	TC	TC	TC	TC	TC	AGCAACTATCCCACAACAAACTGCAGGCTACGGAGAGGGGAGAGCGAGGAGAAGCAGAAGCAAACCCTAACCCCCAAACCCTCTAATCCTCGAGACCGAAGATGGCGGCGTCGGCGGTGGAGAAGCTCAAGGGCCTCTGGGACTCGCAAGTTAACGACGAGGAGCAGTGGGCTCTCAACTATAAGCTGCTAAAGGCTGTGGGTCTGTTTGCTGGATCAATCTTCCTGATGCGCAACTTTGGGGATCTAATGGCCATTTAAACCTGCTTAGAGTTGTTTAGAAGCACAATGCTTTGGCATTCTGTGTTGTTAGCTTTGTCATTGGGCTTGTGCCTTGTGGAGCTACATGTACCCTATGTTTTCAGAGTACTGATCCAAGCATTTCTGGCCTTTTAAATTG…
DN29164_c0_g1_i2	200	G	T	0	0	0.333333	0.666667	0.333333	0.345679	GT	GT	GT	TT	GT	TT	TGTCAATTGTGTCTTATATATATTTTTTATTTGTAAGTTAACTGTTTGTTGAACTCTGTGCTGTATGCTAACTACAAATTTGTTATCCTCTTTTTCTTTATTTACAGAAGCTGCTAAAGGCTGTGGGTCTGTTTGCTGGATCAATCTTCCTGATGCGCAACTTTGGGGATCTAATGGCCATTTAAACCTGCTTAGAGTTGTTTAGAAGCACAATGCTTTGGCATTCTGTGTTGTTAGCTTTGTCATTGGGCTTGTGCCTTGTGGAGCTACATGTACCCTATGTTTTCAGAGTACTGATCCAAGCATTTCTGGCCTTTTAAATTGTTTTTCTATCTTTGTATTATTTGAATTTTTGCATATTTTGGTGCAGTGTGATATTAGAATTGTACCATGAGTATT…
DN29167_c0_g1_i1	595	T	C	0	0.5	0	0.5	0.5	0.375	TC	TC	TC	TC	TC	TC	TTCCTGTGCATGTTCAGTCTCGAGCAGGCAAATTGCACAATGAATGTCAATTGCCAAACATGCATACAGTTAATAACGAAACAAAGATCTCAACAAGTTGAACAGGTGAACAGAATGAACATCGAACTTTCATGTGCAAAGGCGTAATAGATCACAAAGCTGAAACTCATGATATCTTGAATTAATAAGAACTAGGAATACCTGCCAATGTAATGCAATTGCAAGCAAGCATAACCCTGATAAGATCACCAAGAAAAGATGCATGAATCATTGTGCTACCACAGTTCGTTGGTGTGGAGCAAAATATGGTGCTAAGCAATCAAGTCACTATTCACCTGTCCATAATAACCTGGAGCAACTAGATGTGGAGCTGCAGTAGTTCATACATTATCTCGATCA…
DN29167_c0_g1_i1	735	T	C	0	0.5	0	0.5	0.5	0.375	TC	TC	TC	TC	TC	TC	TTCCTGTGCATGTTCAGTCTCGAGCAGGCAAATTGCACAATGAATGTCAATTGCCAAACATGCATACAGTTAATAACGAAACAAAGATCTCAACAAGTTGAACAGGTGAACAGAATGAACATCGAACTTTCATGTGCAAAGGCGTAATAGATCACAAAGCTGAAACTCATGATATCTTGAATTAATAAGAACTAGGAATACCTGCCAATGTAATGCAATTGCAAGCAAGCATAACCCTGATAAGATCACCAAGAAAAGATGCATGAATCATTGTGCTACCACAGTTCGTTGGTGTGGAGCAAAATATGGTGCTAAGCAATCAAGTCACTATTCACCTGTCCATAATAACCTGGAGCAACTAGATGTGGAGCTGCAGTAGTTCATACATTATCTCGATCA…
DN29173_c0_g1_i2	622	G	C	0	0.833333	0.166667	0	0.166667	0.239198	GC	CC	CC	CC	CC	GC	GAAGGAGTCGAAGAGCCTGAGAGAGTGGGCTTCGTTCGATAAGGCGTGATAATAGGGCTGCTTCGAGCAAAACTGGGCTGGACATATTTGGCCCAGATCATTAAACTACGAAATCATACTGCAGTGCTGATATTAGTATAAGATTTGAACGAATAAATCAGCATGATTCCATGATGTTGTTACACATTCTGGAGGATACATTCTACAGATCATTGGTGCTATGTGCTACAGCCTGAGCTGCGCAATCATTGTCTAACTACATTTCTCAACAAACAATGCTACAAACAAGAAAGGTCTTCAGGAGCGACCGTAAATTCCTCACTGGATTTTCTCCATCCCGTAGGTATCTTCAGCCCCACTAGCTACCTTTCTTCTTCTCTCTGCTATCATCTCTGTATA…
DN29178_c0_g1_i1	353	C	A	0.916667	0.0833333	0	0	0.0833333	0.141107	AA	CA	AA	AA	AA	AA	TTTTTTCTCAGTAAGAATCACTTAATTCTTCGGTCGTTTCCCTTGAATGAACAAGCAAGCAACATATCTCGCCATAAAAGCGTACAACAAAAGGGACGCGTTTTTTACAGGGATCGATATCGATCGGCAGCACTCCTCCTAATTCAGGATTCGGGAACAAAAAATAGCTTAAAATCTAAGCTGTCGGTAGTCTGCCGGCGTATCCGAAGCATGGCTTATCCACGAGCAGACCCGACCTGTCGTCCTTGCAGGCGGGGAGAGCCGCCTTGCCGAAGACGCCGGAGGAGAGGGTGGAGACGGCGCCGGCGAATCCGAAGAGGAGGGCGAGGCCGAAGACCCAGGGCATGAGGAGCAGGCCGATGGCGAACGTCACCGAGCCGCACAGCATCAGCGCCATCG…
DN29192_c0_g1_i2	587	T	C	0	0.916667	0	0.0833333	0.0833333	0.141107	CC	CC	TC	CC	CC	CC	TAGGCGCGCTGTTGCTGTCGCAATCCATAACACAACCACCAGCTTGTCTTCTGAGTAGCCAGGTCCTCTGCAACCACCGGAAGACGCCAACCTAATACACATAGCTTGTAGCCCGTCATCACAATACAAAATCCTCAACCATTTCCATTTAGCCTGTACCTCCGCCTCCTCCAATCTTACGACCACAAGATGAACCGGCGACTCTGCATCCTCCTCTTCGCCGCCACACTGCTCGTAGCGGCCTACGGCGTGGCCACGGCCGCCGCCTCCTCCTCGGCCGGCGCAGCGGCGATGCCGAGTCTGCACGCGCTGCGGCGTGTGGAGGATGATGCACTGATGATGAGCAGCTTCGCGGAGGGTGAGGATGAGGCGGCGTACCCGAAGAGGCGGGTCCTTCAG…
DN29196_c0_g1_i1	320	C	T	0	0.0833333	0	0.916667	0.0833333	0.141107	CT	TT	TT	TT	TT	TT	GTTTTTCTTGGCCCTTGCTGTTGCTTTGCACAAGGTTAAAGTCATGATTGGATGTTCTGGTGCATCATCGCCTAATGGGTGTCATAAGCATAGGCAACCTAGGTCATTAAACTCGGGCGAAGGTCAGTCTGTTGCAACCTACTGTTTATTTTGCTTTTGATTGTTAGCTTCCATTGAGTCACGCACATTGACATTGGATTTTCTGTTGCTTTAACTTACATCAACTATTCCTGGAGATGATAATATGGTGGATCGAGTAGAACTCTCTTGTGGCAATGATTTCCGCATAGACTTCAGGTTTAATTCTACGTGATCTATGCGGCGCCGTCTATCTACTCATTTTGATGGTGAGCCATGTTGTCAATGCTTGATCCTTCCTTAAATGCAGTTTCTATATTT…
DN29202_c0_g1_i1	384	A	T	0.5	0	0	0.5	0.5	0.375	AT	AT	AT	AT	AT	AT	GGCTGAAGCACTTCTGGAGCCATCCAGCAAGGTGTTCCCACAAATGTATTCCTAGATCTTTGCCTATCACCTCTATCAAACATGCAGGCAGAAACACCAAAGTCTCCAAGCTTCACCGCACCAGCACTATCGATAAGGATATTACCAGCCTTGACATCACGATGGATTTGACCTTGGTTGTGAAGGTATTCCAGAGCCTTAAGTGTTTCCTTTAGAATGGAGCCAATGACGGGCTCCTCAAAACCATCAGGGTATGCGATCTTCATTAAGTGTAGACACGAGCCCTCTCTCATGAATGGCATTATCACCCAAAGGCTGTGCTCCACAACAAATGAGCAATAAGCCCTGATGACATTGGGATGATCTATCAAGCTCATTATCTGAGCCTCCCTTTGTATT…
DN29202_c0_g1_i1	461	G	T	0	0	0.5	0.5	0.5	0.375	GT	GT	GT	GT	GT	GT	GGCTGAAGCACTTCTGGAGCCATCCAGCAAGGTGTTCCCACAAATGTATTCCTAGATCTTTGCCTATCACCTCTATCAAACATGCAGGCAGAAACACCAAAGTCTCCAAGCTTCACCGCACCAGCACTATCGATAAGGATATTACCAGCCTTGACATCACGATGGATTTGACCTTGGTTGTGAAGGTATTCCAGAGCCTTAAGTGTTTCCTTTAGAATGGAGCCAATGACGGGCTCCTCAAAACCATCAGGGTATGCGATCTTCATTAAGTGTAGACACGAGCCCTCTCTCATGAATGGCATTATCACCCAAAGGCTGTGCTCCACAACAAATGAGCAATAAGCCCTGATGACATTGGGATGATCTATCAAGCTCATTATCTGAGCCTCCCTTTGTATT…
DN29202_c0_g1_i1	483	G	C	0	0.5	0.5	0	0.5	0.375	GC	GC	GC	GC	GC	GC	GGCTGAAGCACTTCTGGAGCCATCCAGCAAGGTGTTCCCACAAATGTATTCCTAGATCTTTGCCTATCACCTCTATCAAACATGCAGGCAGAAACACCAAAGTCTCCAAGCTTCACCGCACCAGCACTATCGATAAGGATATTACCAGCCTTGACATCACGATGGATTTGACCTTGGTTGTGAAGGTATTCCAGAGCCTTAAGTGTTTCCTTTAGAATGGAGCCAATGACGGGCTCCTCAAAACCATCAGGGTATGCGATCTTCATTAAGTGTAGACACGAGCCCTCTCTCATGAATGGCATTATCACCCAAAGGCTGTGCTCCACAACAAATGAGCAATAAGCCCTGATGACATTGGGATGATCTATCAAGCTCATTATCTGAGCCTCCCTTTGTATT…
DN29202_c0_g1_i1	565	G	A	0.5	0	0.5	0	0.5	0.375	GA	GA	GA	GA	GA	GA	GGCTGAAGCACTTCTGGAGCCATCCAGCAAGGTGTTCCCACAAATGTATTCCTAGATCTTTGCCTATCACCTCTATCAAACATGCAGGCAGAAACACCAAAGTCTCCAAGCTTCACCGCACCAGCACTATCGATAAGGATATTACCAGCCTTGACATCACGATGGATTTGACCTTGGTTGTGAAGGTATTCCAGAGCCTTAAGTGTTTCCTTTAGAATGGAGCCAATGACGGGCTCCTCAAAACCATCAGGGTATGCGATCTTCATTAAGTGTAGACACGAGCCCTCTCTCATGAATGGCATTATCACCCAAAGGCTGTGCTCCACAACAAATGAGCAATAAGCCCTGATGACATTGGGATGATCTATCAAGCTCATTATCTGAGCCTCCCTTTGTATT…
DN29217_c0_g1_i1	66	G	A	0.5	0	0.5	0	0.5	0.375	GA	GA	GA	GA	GA	GA	GTGTAGTGACCACGGGCAAAGTTGTTGGCAGCATCCTCCTTGCCACTGATGAGCTGCTCAGGGTGGAACAGCTGGCGGTAGGTGCCAGTCCTGACCTCATCGATCACAGTGGGCTCAAGGTCAACAAACACGGCACGGGGCACATGCTTGCCGGCGCCAGTCTCACTGAAGAAGGTGTTGAAAGCATCATCACCTCCTCCAATGGTCTTGTCACCGGGCATCTGACCGTCAGCCTGGATGCCATGCTCGAGGCAGTAGAGCTCCCAG
DN29217_c0_g1_i1	153	G	A	0.5	0	0.5	0	0.5	0.375	GA	GA	GA	GA	GA	GA	GTGTAGTGACCACGGGCAAAGTTGTTGGCAGCATCCTCCTTGCCACTGATGAGCTGCTCAGGGTGGAACAGCTGGCGGTAGGTGCCAGTCCTGACCTCATCGATCACAGTGGGCTCAAGGTCAACAAACACGGCACGGGGCACATGCTTGCCGGCGCCAGTCTCACTGAAGAAGGTGTTGAAAGCATCATCACCTCCTCCAATGGTCTTGTCACCGGGCATCTGACCGTCAGCCTGGATGCCATGCTCGAGGCAGTAGAGCTCCCAG
DN29217_c0_g1_i1	174	G	A	0.5	0	0.5	0	0.5	0.375	GA	GA	GA	GA	GA	GA	GTGTAGTGACCACGGGCAAAGTTGTTGGCAGCATCCTCCTTGCCACTGATGAGCTGCTCAGGGTGGAACAGCTGGCGGTAGGTGCCAGTCCTGACCTCATCGATCACAGTGGGCTCAAGGTCAACAAACACGGCACGGGGCACATGCTTGCCGGCGCCAGTCTCACTGAAGAAGGTGTTGAAAGCATCATCACCTCCTCCAATGGTCTTGTCACCGGGCATCTGACCGTCAGCCTGGATGCCATGCTCGAGGCAGTAGAGCTCCCAG
DN29217_c1_g1_i1	120	G	A	0.833333	0	0.166667	0	0.166667	0.239198	AA	AA	AA	GA	GA	AA	GTTCCTTCTCTAGCCTAGCGCCCCAGCCCCCAAGGAAGGAAACCGCAGCGACGCGAGGCGAGGAAGGAGGCGGCCGCAGCGAACACGATGAGAGAGATCATCAGCATCCACATCGGCCAGGCCGGGATCCAGGTCGGAAACGCCTGCTGGGAGCTCTACTGCCTCGAGCACGGCATCGAGCCCGATGGCACCATGCCCAGTGACACCTCCGTTGGCGTCGCACATGATGCCTTCAACACGTTCTTCAGTGAGACAGGCTCGGGCAAGCATGTGCCAAGGGCCATCTTTGTCGACCTTGAGCCCACGGTCATCGATGAAGTGCGCACCGGCTCATACCGCCAACTCTTCCACCCTGAGCAGCTCATCTCCGGGAAGGAGGATGCGGCTAACAACTTTGCC…
DN29217_c1_g1_i1	82	A	G	0.25	0	0.75	0	0.25	0.304688	GG	GG	GG	AG	AG	AG	GTTCCTTCTCTAGCCTAGCGCCCCAGCCCCCAAGGAAGGAAACCGCAGCGACGCGAGGCGAGGAAGGAGGCGGCCGCAGCGAACACGATGAGAGAGATCATCAGCATCCACATCGGCCAGGCCGGGATCCAGGTCGGAAACGCCTGCTGGGAGCTCTACTGCCTCGAGCACGGCATCGAGCCCGATGGCACCATGCCCAGTGACACCTCCGTTGGCGTCGCACATGATGCCTTCAACACGTTCTTCAGTGAGACAGGCTCGGGCAAGCATGTGCCAAGGGCCATCTTTGTCGACCTTGAGCCCACGGTCATCGATGAAGTGCGCACCGGCTCATACCGCCAACTCTTCCACCCTGAGCAGCTCATCTCCGGGAAGGAGGATGCGGCTAACAACTTTGCC…
DN29217_c1_g1_i1	849	A	G	0.5	0	0.5	0	0.5	0.375	AG	AG	AG	AG	AG	AG	GTTCCTTCTCTAGCCTAGCGCCCCAGCCCCCAAGGAAGGAAACCGCAGCGACGCGAGGCGAGGAAGGAGGCGGCCGCAGCGAACACGATGAGAGAGATCATCAGCATCCACATCGGCCAGGCCGGGATCCAGGTCGGAAACGCCTGCTGGGAGCTCTACTGCCTCGAGCACGGCATCGAGCCCGATGGCACCATGCCCAGTGACACCTCCGTTGGCGTCGCACATGATGCCTTCAACACGTTCTTCAGTGAGACAGGCTCGGGCAAGCATGTGCCAAGGGCCATCTTTGTCGACCTTGAGCCCACGGTCATCGATGAAGTGCGCACCGGCTCATACCGCCAACTCTTCCACCCTGAGCAGCTCATCTCCGGGAAGGAGGATGCGGCTAACAACTTTGCC…
DN29217_c1_g1_i1	921	T	C	0	0.5	0	0.5	0.5	0.375	TC	TC	TC	TC	TC	TC	GTTCCTTCTCTAGCCTAGCGCCCCAGCCCCCAAGGAAGGAAACCGCAGCGACGCGAGGCGAGGAAGGAGGCGGCCGCAGCGAACACGATGAGAGAGATCATCAGCATCCACATCGGCCAGGCCGGGATCCAGGTCGGAAACGCCTGCTGGGAGCTCTACTGCCTCGAGCACGGCATCGAGCCCGATGGCACCATGCCCAGTGACACCTCCGTTGGCGTCGCACATGATGCCTTCAACACGTTCTTCAGTGAGACAGGCTCGGGCAAGCATGTGCCAAGGGCCATCTTTGTCGACCTTGAGCCCACGGTCATCGATGAAGTGCGCACCGGCTCATACCGCCAACTCTTCCACCCTGAGCAGCTCATCTCCGGGAAGGAGGATGCGGCTAACAACTTTGCC…
DN29217_c1_g1_i2	120	G	A	0.833333	0	0.166667	0	0.166667	0.239198	AA	AA	AA	GA	GA	AA	GTTCCTTCTCTAGCCTAGCGCCCCAGCCCCCAAGGAAGGAAACCGCAGCGACGCGAGGCGAGGAAGGAGGCGGCCGCAGCGAACACGATGAGAGAGATCATCAGCATCCACATCGGCCAGGCCGGGATCCAGGTCGGAAACGCCTGCTGGGAGCTCTACTGCCTCGAGCACGGCATCGAGCCCGATGGCACCATGCCCAGTGACACCTCCGTTGGCGTCGCACATGATGCCTTCAACACGTTCTTCAGTGAGACAGGCTCGGGCAAGCATGTGCCAAGGGCCATCTTTGTCGACCTTGAGCCCACGGTCATCGATGAAGTGCGCACCGGCTCATACCGCCAACTCTTCCACCCTGAGCAGCTCATCTCCGGGAAGGAGGATGCGGCTAACAACTTTGCC…
DN29217_c1_g1_i2	82	A	G	0.25	0	0.75	0	0.25	0.304688	GG	GG	GG	AG	AG	AG	GTTCCTTCTCTAGCCTAGCGCCCCAGCCCCCAAGGAAGGAAACCGCAGCGACGCGAGGCGAGGAAGGAGGCGGCCGCAGCGAACACGATGAGAGAGATCATCAGCATCCACATCGGCCAGGCCGGGATCCAGGTCGGAAACGCCTGCTGGGAGCTCTACTGCCTCGAGCACGGCATCGAGCCCGATGGCACCATGCCCAGTGACACCTCCGTTGGCGTCGCACATGATGCCTTCAACACGTTCTTCAGTGAGACAGGCTCGGGCAAGCATGTGCCAAGGGCCATCTTTGTCGACCTTGAGCCCACGGTCATCGATGAAGTGCGCACCGGCTCATACCGCCAACTCTTCCACCCTGAGCAGCTCATCTCCGGGAAGGAGGATGCGGCTAACAACTTTGCC…
DN29218_c0_g1_i1	170	A	G	0.5	0	0.5	0	0.5	0.375	AG	AG	AG	AG	AG	AG	TTATATGTTGGACCAAAATCTGGTTTAGTTTCTTTGCCAACTGTGGTATCCCACAGTACTGAGCAATACCATGGTATGCCGGCTGAGTACGGAAGAATTTCTCTTCACGAGCCAGAGCATCCTTGATACTGAGGTCTGAGTTGATATCCTGCTGACTGCGGTTTACCACACCAACATAACCGAGTTTCAATGGAATCACATTTCCAAGCAAAAAGTTACGGGCATCAGTTCCCCTGTCCATTATGTCCAGCTTTGTGATAACACCGATCGTTCGAGAACCATCAGGGTCCGCAACACGAGCCATTTGAAGAGCATCAGAATTTGCCAAATCTGCATTTGCTGGAGAAACAGCTAAGATGATACATGTCTTGTGCCTGATATATGACATTATCATAGTCC…
DN29218_c0_g1_i1	440	T	C	0	0.5	0	0.5	0.5	0.375	TC	TC	TC	TC	TC	TC	TTATATGTTGGACCAAAATCTGGTTTAGTTTCTTTGCCAACTGTGGTATCCCACAGTACTGAGCAATACCATGGTATGCCGGCTGAGTACGGAAGAATTTCTCTTCACGAGCCAGAGCATCCTTGATACTGAGGTCTGAGTTGATATCCTGCTGACTGCGGTTTACCACACCAACATAACCGAGTTTCAATGGAATCACATTTCCAAGCAAAAAGTTACGGGCATCAGTTCCCCTGTCCATTATGTCCAGCTTTGTGATAACACCGATCGTTCGAGAACCATCAGGGTCCGCAACACGAGCCATTTGAAGAGCATCAGAATTTGCCAAATCTGCATTTGCTGGAGAAACAGCTAAGATGATACATGTCTTGTGCCTGATATATGACATTATCATAGTCC…
DN29227_c0_g1_i2	452	C	T	0	0.25	0	0.75	0.25	0.304688	CT	CT	TT	CT	TT	TT	TTTTGATAAGTTGTGTAGTAACAAATGAAAGAATCCATTAATAATCATCTCATCATGATGTAACAACGCAGTACATCCTCAATAACCCCTCAAATGGTCTCGGTATCTAGTAAGAAAAAATCACAAAAAAGAATATGACAGTACTCCTGTATAAACAACGCCACCCATCATCGTAACGCTCAACACCGCTCGATCTAGAAGACGACAGCTGCGGCGACAGCGCCGGCTACGGCGACGAAGCTGACGGCGGAGGAGAACCTGGCGGCGCCGCTGTCGTTGGGCGTGGCGGCGGGGGCGCCGTTCGGGGAGGCGCCGACGGAGGGGGTGACCCCAGCGGGCGCGGAGGCGGGGACGTCGGAGACGGTCGGGGCCGGGGGAGAGGCCATCGGGGTCGGCGCC…
DN29251_c0_g1_i2	59	G	A	0.75	0	0.25	0	0.25	0.304688	GA	AA	GA	GA	AA	AA	GAGCATGTGGAGACCGGTTGATTGTCATCGGAGGCCCAAGGACCTATACTGGTGGTACGATTGAGCTCAACTCATGGGTCCCGGATGAGCGTCCGCCTGTGTGGAATATGATTGCCAGACGGCCATCTGGAAATTTCGTGTATAACTGTGCTGTGATGAGTTGCTGAATCCACTGAATAAAAGATAGATGCAGTATTTATGATGGATGGAATGCACCGAAGCAGCCTGTCCAATTGCTTCAGCAGCTCAACCTCATTCTTCTTAGCGATTTCTGCCTTCAGCCCAGATTCAGATTTAACTGGCCATATGCTGAGCCACAGCAGTTTCATGTAACCCTTGAGTTCTAATACTTCTGTTTCCCTGCTAATCCATTTCTACATTTGCATTGATGAACTGCTC…
DN29251_c0_g1_i2	415	C	T	0	0.333333	0	0.666667	0.333333	0.345679	CT	CT	TT	CT	CT	TT	GAGCATGTGGAGACCGGTTGATTGTCATCGGAGGCCCAAGGACCTATACTGGTGGTACGATTGAGCTCAACTCATGGGTCCCGGATGAGCGTCCGCCTGTGTGGAATATGATTGCCAGACGGCCATCTGGAAATTTCGTGTATAACTGTGCTGTGATGAGTTGCTGAATCCACTGAATAAAAGATAGATGCAGTATTTATGATGGATGGAATGCACCGAAGCAGCCTGTCCAATTGCTTCAGCAGCTCAACCTCATTCTTCTTAGCGATTTCTGCCTTCAGCCCAGATTCAGATTTAACTGGCCATATGCTGAGCCACAGCAGTTTCATGTAACCCTTGAGTTCTAATACTTCTGTTTCCCTGCTAATCCATTTCTACATTTGCATTGATGAACTGCTC…
DN29251_c0_g1_i2	456	G	A	0.583333	0	0.416667	0	0.416667	0.367959	GA	GA	GA	GA	GA	AA	GAGCATGTGGAGACCGGTTGATTGTCATCGGAGGCCCAAGGACCTATACTGGTGGTACGATTGAGCTCAACTCATGGGTCCCGGATGAGCGTCCGCCTGTGTGGAATATGATTGCCAGACGGCCATCTGGAAATTTCGTGTATAACTGTGCTGTGATGAGTTGCTGAATCCACTGAATAAAAGATAGATGCAGTATTTATGATGGATGGAATGCACCGAAGCAGCCTGTCCAATTGCTTCAGCAGCTCAACCTCATTCTTCTTAGCGATTTCTGCCTTCAGCCCAGATTCAGATTTAACTGGCCATATGCTGAGCCACAGCAGTTTCATGTAACCCTTGAGTTCTAATACTTCTGTTTCCCTGCTAATCCATTTCTACATTTGCATTGATGAACTGCTC…
DN29254_c0_g1_i1	109	T	G	0	0	0.5	0.5	0.5	0.375	TG	TG	TG	TG	TG	TG	GGTGGATCAGGCAAGAGGAACTGGCTGGCCGATCCGACCGGAGCGGAGAGAGAAAGAGGAGAGTGATCGAGCAGAAGGCGGCGGCGGGAGGAGGAAGACGATGGCGTCTGGGTGGGGCATCAACGGCAACAAGGGCCGGTGCTACGACTTTTGGGTGGACTTCAGCGAGTGCATGAGCCGCTGCCGCCAGCCCTCCGACTGCGCCCTCCTCCGCGAGGACTACATGGAGTGCCTCCACCACTCCAAGGAGTTCCAGCGCAGGAACAGGATCTACAAGGAGGAGCAACGTCAGATAAGAGCTGCTGCGCGCAAGGCCAAGGAGGAAGCCGAGGGAGCCCCTGCTGTTGCAGCTCAACACTAGTCTCCATCAATTTTTCTGTGTACTCTTGTTTTCTGCCA…
DN29254_c0_g1_i1	151	T	C	0	0.5	0	0.5	0.5	0.375	TC	TC	TC	TC	TC	TC	GGTGGATCAGGCAAGAGGAACTGGCTGGCCGATCCGACCGGAGCGGAGAGAGAAAGAGGAGAGTGATCGAGCAGAAGGCGGCGGCGGGAGGAGGAAGACGATGGCGTCTGGGTGGGGCATCAACGGCAACAAGGGCCGGTGCTACGACTTTTGGGTGGACTTCAGCGAGTGCATGAGCCGCTGCCGCCAGCCCTCCGACTGCGCCCTCCTCCGCGAGGACTACATGGAGTGCCTCCACCACTCCAAGGAGTTCCAGCGCAGGAACAGGATCTACAAGGAGGAGCAACGTCAGATAAGAGCTGCTGCGCGCAAGGCCAAGGAGGAAGCCGAGGGAGCCCCTGCTGTTGCAGCTCAACACTAGTCTCCATCAATTTTTCTGTGTACTCTTGTTTTCTGCCA…
DN29255_c0_g2_i1	1107	G	A	0.5	0	0.5	0	0.5	0.375	GA	GA	GA	GA	GA	GA	TTTTGATCAAAACAGCACTATTACCCTGGTAGACATATAACATCATAGCAATAGCCAATAGATAGTACAATAGAGTACATGTATTTTACTCTCTCGACGCCTTCATATTAGCACAAACCAACAGTAACATGCATAGATAAATCAAATAGTCTCAGGCTGGAACAAGAGAAGGAAAAAAAAAAAGTCCAATAGCAACAGCATCGATGTGAGTAATAGTTTAGCGGCAATGCATGAACATATAGATCAAGATTACTCGTGACAGAAACAGTTGGCAAAAATCATTACAAACAAGACAGATTCACCATGATACATGTAGTAAGATTGTTAGTGAATTTTTTTTTTAAATGGTTTGGTTCCTGGACCCATGACCCATCATACACCAACAGCAATATGCACAGA…
DN29255_c0_g2_i1	945	T	G	0	0	0.5	0.5	0.5	0.375	TG	TG	TG	TG	TG	TG	TTTTGATCAAAACAGCACTATTACCCTGGTAGACATATAACATCATAGCAATAGCCAATAGATAGTACAATAGAGTACATGTATTTTACTCTCTCGACGCCTTCATATTAGCACAAACCAACAGTAACATGCATAGATAAATCAAATAGTCTCAGGCTGGAACAAGAGAAGGAAAAAAAAAAAGTCCAATAGCAACAGCATCGATGTGAGTAATAGTTTAGCGGCAATGCATGAACATATAGATCAAGATTACTCGTGACAGAAACAGTTGGCAAAAATCATTACAAACAAGACAGATTCACCATGATACATGTAGTAAGATTGTTAGTGAATTTTTTTTTTAAATGGTTTGGTTCCTGGACCCATGACCCATCATACACCAACAGCAATATGCACAGA…
DN29255_c0_g2_i2	945	T	G	0	0	0.5	0.5	0.5	0.375	TG	TG	TG	TG	TG	TG	TTTTGATCAAAACAGCACTATTACCCTGGTAGACATATAACATCATAGCAATAGCCAATAGATAGTACAATAGAGTACATGTATTTTACTCTCTCGACGCCTTCATATTAGCACAAACCAACAGTAACATGCATAGATAAATCAAATAGTCTCAGGCTGGAACAAGAGAAGGAAAAAAAAAAAGTCCAATAGCAACAGCATCGATGTGAGTAATAGTTTAGCGGCAATGCATGAACATATAGATCAAGATTACTCGTGACAGAAACAGTTGGCAAAAATCATTACAAACAAGACAGATTCACCATGATACATGTAGTAAGATTGTTAGTGAATTTTTTTTTTAAATGGTTTGGTTCCTGGACCCATGACCCATCATACACCAACAGCAATATGCACAGA…
DN29255_c0_g2_i3	1107	G	A	0.5	0	0.5	0	0.5	0.375	GA	GA	GA	GA	GA	GA	TTTTGATCAAAACAGCACTATTACCCTGGTAGACATATAACATCATAGCAATAGCCAATAGATAGTACAATAGAGTACATGTATTTTACTCTCTCGACGCCTTCATATTAGCACAAACCAACAGTAACATGCATAGATAAATCAAATAGTCTCAGGCTGGAACAAGAGAAGGAAAAAAAAAAAGTCCAATAGCAACAGCATCGATGTGAGTAATAGTTTAGCGGCAATGCATGAACATATAGATCAAGATTACTCGTGACAGAAACAGTTGGCAAAAATCATTACAAACAAGACAGATTCACCATGATACATGTAGTAAGATTGTTAGTGAATTTTTTTTTTAAATGGTTTGGTTCCTGGACCCATGACCCATCATACACCAACAGCAATATGCACAGA…
DN29255_c0_g2_i3	945	T	G	0	0	0.5	0.5	0.5	0.375	TG	TG	TG	TG	TG	TG	TTTTGATCAAAACAGCACTATTACCCTGGTAGACATATAACATCATAGCAATAGCCAATAGATAGTACAATAGAGTACATGTATTTTACTCTCTCGACGCCTTCATATTAGCACAAACCAACAGTAACATGCATAGATAAATCAAATAGTCTCAGGCTGGAACAAGAGAAGGAAAAAAAAAAAGTCCAATAGCAACAGCATCGATGTGAGTAATAGTTTAGCGGCAATGCATGAACATATAGATCAAGATTACTCGTGACAGAAACAGTTGGCAAAAATCATTACAAACAAGACAGATTCACCATGATACATGTAGTAAGATTGTTAGTGAATTTTTTTTTTAAATGGTTTGGTTCCTGGACCCATGACCCATCATACACCAACAGCAATATGCACAGA…
DN29265_c0_g1_i4	424	A	G	0.5	0	0.5	0	0.5	0.375	AG	AG	AG	AG	AG	AG	GAAAAACTAAGGAAGGCGGCATTTCAAACAAGGGCATGAGTTCTGTATGACTCGAAACATGGTTTGTGTGTACTTCAGAATTTCTGTATCAGAAGACTGGTAAAGCACAAATGTTCTCTATTGCATCCATTGCCTGTCAAGCATCAACAACAATAGCTAGCTAGCAGTCAACTGCGAGTGAAGACCCACCACCTCTCATCATCATCAAGCTAGTGCTAGCGTGCGACCACCTGCTGAGTTGATCACTACTACTTCCCTTGCTCCTCTGCGTGCTTGGGGTCGTCGGAGCAATCAGAAGAGTCAGCGACGCCGGGGGGAGGGTACTTGCTGAACACCCGGAAGCCGGAGATGAGTGCGAGCGCGACGAAGCAGGCCAGCGCGGCGGCGTGCAGCGCCAGG…
DN29265_c0_g1_i4	414	T	C	0	0.5	0	0.5	0.5	0.375	TC	TC	TC	TC	TC	TC	GAAAAACTAAGGAAGGCGGCATTTCAAACAAGGGCATGAGTTCTGTATGACTCGAAACATGGTTTGTGTGTACTTCAGAATTTCTGTATCAGAAGACTGGTAAAGCACAAATGTTCTCTATTGCATCCATTGCCTGTCAAGCATCAACAACAATAGCTAGCTAGCAGTCAACTGCGAGTGAAGACCCACCACCTCTCATCATCATCAAGCTAGTGCTAGCGTGCGACCACCTGCTGAGTTGATCACTACTACTTCCCTTGCTCCTCTGCGTGCTTGGGGTCGTCGGAGCAATCAGAAGAGTCAGCGACGCCGGGGGGAGGGTACTTGCTGAACACCCGGAAGCCGGAGATGAGTGCGAGCGCGACGAAGCAGGCCAGCGCGGCGGCGTGCAGCGCCAGG…
DN29269_c0_g1_i2	317	C	T	0	0.5	0	0.5	0.5	0.375	CT	CT	CT	CT	CT	CT	GGTAAGGGAGACTTGCCCTCTCGAAGCAGTCCATCACACTCCGTCGGATCTTTTGAGCATCCTCTACTTCCTTCAAAAAGTGGCAATTCTCGACCACTCCAGGGGTGTTGAACGTATTCACCCTTGCTCCTACTGCTACCACAAGATAGTCATAGTCAACCAAGAACTCGCCATTTCCATCAAGATTTGTCCCGATACTTGAGCGGCAATGAATCTTTTTATTTGCTGGATCGATCTTGAAGCATTCTGCTTCCCAAAACTTGATTTCTCCACCTTTCTTTGCCAATACCCTACGAATTGGCTCAACAATGCTCCTCGGCTCAACTGTTCCAGAAGTGACACTTGGGAGCAACGGCGTGAACGCAAAATAGTTCCTAGGCGATATGACCTGCACATCAT…
DN29269_c0_g1_i2	380	C	T	0	0.5	0	0.5	0.5	0.375	CT	CT	CT	CT	CT	CT	GGTAAGGGAGACTTGCCCTCTCGAAGCAGTCCATCACACTCCGTCGGATCTTTTGAGCATCCTCTACTTCCTTCAAAAAGTGGCAATTCTCGACCACTCCAGGGGTGTTGAACGTATTCACCCTTGCTCCTACTGCTACCACAAGATAGTCATAGTCAACCAAGAACTCGCCATTTCCATCAAGATTTGTCCCGATACTTGAGCGGCAATGAATCTTTTTATTTGCTGGATCGATCTTGAAGCATTCTGCTTCCCAAAACTTGATTTCTCCACCTTTCTTTGCCAATACCCTACGAATTGGCTCAACAATGCTCCTCGGCTCAACTGTTCCAGAAGTGACACTTGGGAGCAACGGCGTGAACGCAAAATAGTTCCTAGGCGATATGACCTGCACATCAT…
DN29273_c0_g1_i3	265	A	G	0.5	0	0.5	0	0.5	0.375	AG	AG	AG	AG	AG	AG	GGCAGAATTAGGGCCCTACTACAATCCTGCACCTTGGGGCAATCAGTATCGCCGGATGTCCTTTGGTGGCTTGAAGTTGATGGGATGGGTCTCCGGAGTCGCTGTTAAATCCTCTTTCCACATCTTTATAGTTTTATCCGCCTCGCAAGTAACAAGCCTCGATCCACTCACATCGTACGACATGGCATATATGCATGCCTCACTCTCCAGTGAACCAGGCTGGACTATGGTCTGTTCCTGCTGAAAGTTGTGTCCACTCTTCCAATCCCAAAACCACATGCTTCCATTATCCCCTCCAGTTGCCATGACACCATCCTCATTTACAGCCATAGCATTGATAATTGTTTTCTGCTGCGACAGCATGTTGTGAAGAAATTCGCCTTTGGGTAGACTAAACTT…
DN29273_c0_g1_i3	496	A	T	0.5	0	0	0.5	0.5	0.375	AT	AT	AT	AT	AT	AT	GGCAGAATTAGGGCCCTACTACAATCCTGCACCTTGGGGCAATCAGTATCGCCGGATGTCCTTTGGTGGCTTGAAGTTGATGGGATGGGTCTCCGGAGTCGCTGTTAAATCCTCTTTCCACATCTTTATAGTTTTATCCGCCTCGCAAGTAACAAGCCTCGATCCACTCACATCGTACGACATGGCATATATGCATGCCTCACTCTCCAGTGAACCAGGCTGGACTATGGTCTGTTCCTGCTGAAAGTTGTGTCCACTCTTCCAATCCCAAAACCACATGCTTCCATTATCCCCTCCAGTTGCCATGACACCATCCTCATTTACAGCCATAGCATTGATAATTGTTTTCTGCTGCGACAGCATGTTGTGAAGAAATTCGCCTTTGGGTAGACTAAACTT…
DN29273_c0_g1_i3	505	T	A	0.5	0	0	0.5	0.5	0.375	TA	TA	TA	TA	TA	TA	GGCAGAATTAGGGCCCTACTACAATCCTGCACCTTGGGGCAATCAGTATCGCCGGATGTCCTTTGGTGGCTTGAAGTTGATGGGATGGGTCTCCGGAGTCGCTGTTAAATCCTCTTTCCACATCTTTATAGTTTTATCCGCCTCGCAAGTAACAAGCCTCGATCCACTCACATCGTACGACATGGCATATATGCATGCCTCACTCTCCAGTGAACCAGGCTGGACTATGGTCTGTTCCTGCTGAAAGTTGTGTCCACTCTTCCAATCCCAAAACCACATGCTTCCATTATCCCCTCCAGTTGCCATGACACCATCCTCATTTACAGCCATAGCATTGATAATTGTTTTCTGCTGCGACAGCATGTTGTGAAGAAATTCGCCTTTGGGTAGACTAAACTT…
DN29280_c0_g1_i2	254	A	G	0.166667	0	0.833333	0	0.166667	0.239198	GG	GG	GG	GG	AG	AG	CAGCTATGAGACGTGGAGCAACTCGTTGTGTTATCGGTCCTCGTCATCGCCCGACCAAAGTACTGGACAGTCCCGAAATACGTGGCCGGCCGTGCGCGGTAGCCTGCCTCGGCGGAGATATCAGCTCCGAGTCGGAGAGAGAGAGAGAGAGGCACCACCACCACTATCGACGGCGGAGAGTGGCAGTACAGCGCGCCCATATAAACACGCGATAGCGCGCGAGGTGGCGGCAGCCGTAAGCAGGCAGCGCACGACGAGATTCCCCACTTCCCTTGCAAAAATAAAAATCACCGGGCCGAGCGAGAGCAGAGCAAGCAACCCGGTGCGCCGCGTCGTCCCCCTTGCGCGATCGACATGGACAAGATCCTGCTCATGTCCGTCGTCGGCGCGCCCGGCGGC…
DN29285_c0_g1_i1	519	G	A	0.666667	0	0.333333	0	0.333333	0.345679	GA	GA	AA	AA	GA	GA	AAACCTGTGACAAACAGCAGAGATACACAGGAGGTTAGGCTTGAGCAAGGCCTTCAGGTGCTAAAGATATTCAAGGATCATGTCTGCAAGACATCCATCTTGGATGACTTTGGCTTTTATGATAACCGTGAGAAGATAATGCAGGAGACGAAATCAAGGCGTCAGCAGCCTCTAGAGAAGACTATGAATGGAAAGTTGTTTACGCCCACGAGTGGTGATAATGGTGCCAATGGGAAGCAGGGACTGCAGAAACCAGAGATCTTGGGGCAGAAAAATGATGTGGTGGAAAATGGTGCGGTGGCAGTAATCACTGACGGTGTCACCCCCAAAGATGCTAACCTGACAACTGAAGTGTTGCCTGTTGCAAATGGCTGTTAATTTTCTCTACATCAGCAGCTA…
DN29296_c0_g1_i2	480	C	G	0	0.0833333	0.916667	0	0.0833333	0.141107	GG	GG	GG	GG	GG	CG	AAGGGCAGCTTCGGGTACCTCGACCCGGAGTACTTCCGCCGGCAGATGCTCACGGACAAGTCCGACGTCTACTCCTTCGGCGTCGTCCTGCTCGAGGTGCTCTGCGCCCGCCCGGTCATCGACCCGACGCTGCCGCGGGAGATGGTCAACCTGGCGGAGTGGGCGACGCAGCAGATCAACAGCGGCGAGCTCGACAGCATCGTCGACCACCGAATCACCGAGACGATACGGCCGGGCTCGCTCAACAAGTTCGTCGACACCGCGCAAAAGTGCCTCGCGGAGTACGGCGTCGAGCGGCCCACCATGGGGGACGTGCTCTGGTGCCTCGAGTACGCACTGCAGCTACAGGAGCAGGAGGCGTCGCCGGACACCTCCGGTACAGACAGCGTTGTCCTCGTT…
DN29303_c0_g1_i2	370	A	G	0.5	0	0.5	0	0.5	0.375	AG	AG	AG	AG	AG	AG	CAGAAAAGAAAATCATGGAGCAAATGTCGACGCTGCCCTGGATCGGCAACTACTTGGGCATGAAGCGGGCGCTTGCCTGGGAGCCACTAGAGCAACGAGTCCACAAACTGCGCAAGAACACGAGCCCCCGGTCCGTGGAGACCGCCTCTTTCTTCCGAGACGGCGATGGCGGCCGAGCGGATGGGATTCTGGAGGACACCGAGGGGGAGAGCCAGGCGTGGGATTCCGAGGGGAGAATCGTCGACTTCCAGGGCACGGTACTGAGGGCAAGGGAACTCTCAAGTCATACGCAAAATAGCAGGCTGTTGCACGGATCATTTGCATTTGATCAATGGCTGGTTCAGAACAGATCACTTTTGGATGGACGGCATATCCTGGAATTAAAAAGTGGAACCGGAG…
DN29303_c0_g1_i2	339	G	A	0.5	0	0.5	0	0.5	0.375	GA	GA	GA	GA	GA	GA	CAGAAAAGAAAATCATGGAGCAAATGTCGACGCTGCCCTGGATCGGCAACTACTTGGGCATGAAGCGGGCGCTTGCCTGGGAGCCACTAGAGCAACGAGTCCACAAACTGCGCAAGAACACGAGCCCCCGGTCCGTGGAGACCGCCTCTTTCTTCCGAGACGGCGATGGCGGCCGAGCGGATGGGATTCTGGAGGACACCGAGGGGGAGAGCCAGGCGTGGGATTCCGAGGGGAGAATCGTCGACTTCCAGGGCACGGTACTGAGGGCAAGGGAACTCTCAAGTCATACGCAAAATAGCAGGCTGTTGCACGGATCATTTGCATTTGATCAATGGCTGGTTCAGAACAGATCACTTTTGGATGGACGGCATATCCTGGAATTAAAAAGTGGAACCGGAG…
DN29303_c0_g1_i2	367	G	T	0	0	0.5	0.5	0.5	0.375	GT	GT	GT	GT	GT	GT	CAGAAAAGAAAATCATGGAGCAAATGTCGACGCTGCCCTGGATCGGCAACTACTTGGGCATGAAGCGGGCGCTTGCCTGGGAGCCACTAGAGCAACGAGTCCACAAACTGCGCAAGAACACGAGCCCCCGGTCCGTGGAGACCGCCTCTTTCTTCCGAGACGGCGATGGCGGCCGAGCGGATGGGATTCTGGAGGACACCGAGGGGGAGAGCCAGGCGTGGGATTCCGAGGGGAGAATCGTCGACTTCCAGGGCACGGTACTGAGGGCAAGGGAACTCTCAAGTCATACGCAAAATAGCAGGCTGTTGCACGGATCATTTGCATTTGATCAATGGCTGGTTCAGAACAGATCACTTTTGGATGGACGGCATATCCTGGAATTAAAAAGTGGAACCGGAG…
DN29303_c0_g1_i2	635	G	T	0	0	0.5	0.5	0.5	0.375	GT	GT	GT	GT	GT	GT	CAGAAAAGAAAATCATGGAGCAAATGTCGACGCTGCCCTGGATCGGCAACTACTTGGGCATGAAGCGGGCGCTTGCCTGGGAGCCACTAGAGCAACGAGTCCACAAACTGCGCAAGAACACGAGCCCCCGGTCCGTGGAGACCGCCTCTTTCTTCCGAGACGGCGATGGCGGCCGAGCGGATGGGATTCTGGAGGACACCGAGGGGGAGAGCCAGGCGTGGGATTCCGAGGGGAGAATCGTCGACTTCCAGGGCACGGTACTGAGGGCAAGGGAACTCTCAAGTCATACGCAAAATAGCAGGCTGTTGCACGGATCATTTGCATTTGATCAATGGCTGGTTCAGAACAGATCACTTTTGGATGGACGGCATATCCTGGAATTAAAAAGTGGAACCGGAG…
DN29303_c0_g1_i3	320	A	G	0.5	0	0.5	0	0.5	0.375	AG	AG	AG	AG	AG	AG	CCGAGACGGCGATGGCGGCCGAGGTATTCCACTGCAATGCGACTCTTCTCCGTTCTCTCCTTGTATTCCACTGCTCATCGCGTGCTCCTAATGATTGCTTTTTTTTTTCCTCTCTTCTTCGCGATAGCGGATGGGATTCTGGAGGACACCGAGGGGGAGAGCCAGGCGTGGGATTCCGAGGGGAGAATCGTCGACTTCCAGGGCACGGTACTGAGGGCAAGGGAACTCTCAAGTCATACGCAAAATAGCAGGCTGTTGCACGGATCATTTGCATTTGATCAATGGCTGGTTCAGAACAGATCACTTTTGGATGGACGGCATATCCTGGAATTAAAAAGTGGAACCGGAGCTTTGGCCATTTTCTTGAGAAAGGCACTTGGAGTGGATGTCACAACCTCT…
DN29303_c0_g1_i3	289	G	A	0.5	0	0.5	0	0.5	0.375	GA	GA	GA	GA	GA	GA	CCGAGACGGCGATGGCGGCCGAGGTATTCCACTGCAATGCGACTCTTCTCCGTTCTCTCCTTGTATTCCACTGCTCATCGCGTGCTCCTAATGATTGCTTTTTTTTTTCCTCTCTTCTTCGCGATAGCGGATGGGATTCTGGAGGACACCGAGGGGGAGAGCCAGGCGTGGGATTCCGAGGGGAGAATCGTCGACTTCCAGGGCACGGTACTGAGGGCAAGGGAACTCTCAAGTCATACGCAAAATAGCAGGCTGTTGCACGGATCATTTGCATTTGATCAATGGCTGGTTCAGAACAGATCACTTTTGGATGGACGGCATATCCTGGAATTAAAAAGTGGAACCGGAGCTTTGGCCATTTTCTTGAGAAAGGCACTTGGAGTGGATGTCACAACCTCT…
DN29303_c0_g1_i3	317	G	T	0	0	0.5	0.5	0.5	0.375	GT	GT	GT	GT	GT	GT	CCGAGACGGCGATGGCGGCCGAGGTATTCCACTGCAATGCGACTCTTCTCCGTTCTCTCCTTGTATTCCACTGCTCATCGCGTGCTCCTAATGATTGCTTTTTTTTTTCCTCTCTTCTTCGCGATAGCGGATGGGATTCTGGAGGACACCGAGGGGGAGAGCCAGGCGTGGGATTCCGAGGGGAGAATCGTCGACTTCCAGGGCACGGTACTGAGGGCAAGGGAACTCTCAAGTCATACGCAAAATAGCAGGCTGTTGCACGGATCATTTGCATTTGATCAATGGCTGGTTCAGAACAGATCACTTTTGGATGGACGGCATATCCTGGAATTAAAAAGTGGAACCGGAGCTTTGGCCATTTTCTTGAGAAAGGCACTTGGAGTGGATGTCACAACCTCT…
DN29303_c0_g1_i3	585	G	T	0	0	0.5	0.5	0.5	0.375	GT	GT	GT	GT	GT	GT	CCGAGACGGCGATGGCGGCCGAGGTATTCCACTGCAATGCGACTCTTCTCCGTTCTCTCCTTGTATTCCACTGCTCATCGCGTGCTCCTAATGATTGCTTTTTTTTTTCCTCTCTTCTTCGCGATAGCGGATGGGATTCTGGAGGACACCGAGGGGGAGAGCCAGGCGTGGGATTCCGAGGGGAGAATCGTCGACTTCCAGGGCACGGTACTGAGGGCAAGGGAACTCTCAAGTCATACGCAAAATAGCAGGCTGTTGCACGGATCATTTGCATTTGATCAATGGCTGGTTCAGAACAGATCACTTTTGGATGGACGGCATATCCTGGAATTAAAAAGTGGAACCGGAGCTTTGGCCATTTTCTTGAGAAAGGCACTTGGAGTGGATGTCACAACCTCT…
DN29311_c0_g1_i3	558	C	T	0	0.5	0	0.5	0.5	0.375	CT	CT	CT	CT	CT	CT	GGAAGGTCTGGTATTTTGTGGGCTGCATCGTTGGTCAAGGTGATCGATGGACCGGATACGGGCCCATGAAACCCACGGCCTGCTGAAGCCTAGTTAGCTTCAAGAACTTCTTATGGGCCTCTCCGGCCCATTTATCCGCCCTCTCTATCTCGTCTCGTCTCCTCTTTTCCGCCGCCGCCTTCAGGGCAGGCAGGCTGTGTCATCAACCGCTGCAATTCCGACGACATCCATACCGCTCTCTCGTTTCGATCCCGAGGAGGAGGAAGAAGAAACGGCAGCAAGATGTCCGGCGAGGAGGAGGAGAACGCCGCCGAGCTCAAGATCGGCGAAGGTTCGATCTTCTTCTCTCATGTCCTTCCCCCAGTTTTTTCCGGTGGCTAGGGTTTCCCCTGCCATCCT…
DN29311_c0_g1_i3	642	T	C	0	0.5	0	0.5	0.5	0.375	TC	TC	TC	TC	TC	TC	GGAAGGTCTGGTATTTTGTGGGCTGCATCGTTGGTCAAGGTGATCGATGGACCGGATACGGGCCCATGAAACCCACGGCCTGCTGAAGCCTAGTTAGCTTCAAGAACTTCTTATGGGCCTCTCCGGCCCATTTATCCGCCCTCTCTATCTCGTCTCGTCTCCTCTTTTCCGCCGCCGCCTTCAGGGCAGGCAGGCTGTGTCATCAACCGCTGCAATTCCGACGACATCCATACCGCTCTCTCGTTTCGATCCCGAGGAGGAGGAAGAAGAAACGGCAGCAAGATGTCCGGCGAGGAGGAGGAGAACGCCGCCGAGCTCAAGATCGGCGAAGGTTCGATCTTCTTCTCTCATGTCCTTCCCCCAGTTTTTTCCGGTGGCTAGGGTTTCCCCTGCCATCCT…
DN29311_c0_g1_i4	218	C	T	0	0.5	0	0.5	0.5	0.375	CT	CT	CT	CT	CT	CT	GCTGCAATTCCGACGACATCCATCCCGCTCTCTCGTTTAGACCCCGAGGAGGAAGAAGAAACAGTAGCAAGATGTCCGGCGAGGAGGAGGAGAACGCCGCCGAGCTCAAGATCGGCGAAGAGTTCCTGAAGGCCAAGTGCCTGATGAACTGCGAGGTGGCCATCATCCTGGAGCACAAGTACGAGCAGATCCAGCAGCACGCGTCGGATTCGGACCCCTCCTCGCAGGTGTCCCAGGTCTTCGAGAAGTCGCTGCAGTACGTGAAGCGATTCAGCCGCTACAAGAACCCCGACGCCGTCCGTCAGGTCCGCGAGACGCTCAGCCGCTACGGCCTCGCCGAGTTCGAGCTCTGCACCCTCGGCAACCTCTGCCCCGACACCAGCGGCGAGGCCATCGCCC…
DN29311_c0_g1_i4	302	T	C	0	0.5	0	0.5	0.5	0.375	TC	TC	TC	TC	TC	TC	GCTGCAATTCCGACGACATCCATCCCGCTCTCTCGTTTAGACCCCGAGGAGGAAGAAGAAACAGTAGCAAGATGTCCGGCGAGGAGGAGGAGAACGCCGCCGAGCTCAAGATCGGCGAAGAGTTCCTGAAGGCCAAGTGCCTGATGAACTGCGAGGTGGCCATCATCCTGGAGCACAAGTACGAGCAGATCCAGCAGCACGCGTCGGATTCGGACCCCTCCTCGCAGGTGTCCCAGGTCTTCGAGAAGTCGCTGCAGTACGTGAAGCGATTCAGCCGCTACAAGAACCCCGACGCCGTCCGTCAGGTCCGCGAGACGCTCAGCCGCTACGGCCTCGCCGAGTTCGAGCTCTGCACCCTCGGCAACCTCTGCCCCGACACCAGCGGCGAGGCCATCGCCC…
DN29312_c0_g1_i2	241	A	T	0.25	0	0	0.75	0.25	0.304688	AT	TT	TT	AT	AT	TT	GAAAATTTGATACAACACTAAAAACAGAAGGGATTGTTATATAGATATCAGAATACATGAGGTCATGCTGCATATATGTTATTCACAGCAATATCAATTTCTTGGTTACATAAAACATGTGATCCACCAGAAGAGAATCAAAGCGTGATATACACAAGGATCTACACCAAACCAAGGAAGCTCGCTGCATTTGAACCAACACATTGCTCACATTGCACAAACGAAATCGCCGCTATTCTCAATGTCAATGTCGTCAATATCGTCCAAATCAGTGTCATCAAGGTCCATGCTTCCTAGGGGGCAGGGTACCTGCCCGGCAAGCCTCAGGTCATCCCCTGGTTTCCGCGCCTCCTGGATGATCGCCATGACCTCCTCTAGGCTTTGCTCCGGGGTGTTCAT…
DN29312_c0_g1_i3	241	A	T	0.25	0	0	0.75	0.25	0.304688	AT	TT	TT	AT	AT	TT	GAAAATTTGATACAACACTAAAAACAGAAGGGATTGTTATATAGATATCAGAATACATGAGGTCATGCTGCATATATGTTATTCACAGCAATATCAATTTCTTGGTTACATAAAACATGTGATCCACCAGAAGAGAATCAAAGCGTGATATACACAAGGATCTACACCAAACCAAGGAAGCTCGCTGCATTTGAACCAACACATTGCTCACATTGCACAAACGAAATCGCCGCTATTCTCAATGTCAATGTCGTCAATATCGTCCAAATCAGTGTCATCAAGGTCCATGCTTCCTAGGGGGCAGGGTACCTGCCCGGCAAGCCTCAGGTCATCCCCTGGTTTCCGCGCCTCCTGGATGATCGCCATGACCTCCTCTAGGCTTTGCTCCGGGGTGTTCAT…
DN29324_c0_g1_i1	474	G	T	0	0	0.5	0.5	0.5	0.375	GT	GT	GT	GT	GT	GT	TTACACAAAACAGAGCAGGATAAAAAGAATGAACATCTTTGAAACATCTCTGTGTGAGAATGACTGAATGAGTGAAACAGTTTAACTGAAAACCACCTGGTATTTCACTTCATCGAATTAAAACAACAGCTTATAATCAGGTCCAGCATCTGAGAGTAGAATGTGCTGGCACAACAACAGAGCCTACTGTTCCAAGAGAAATGCGGCAAGCTTGCACTGTTCTACAAAGTACAAACTGCAATAGCTCAACACGAATAGTGGTTCGCATTCAACAAAGTTATAGCATCTCTTACTTTATTGGATATGTCAAGCATATAATCAACATGCCTCTTGGAAAGTCCAAAAGAGGAAATATGATAAAGGAGTCGCCTAAAACCATTTGCCCAATGATAATCATGA…
DN29324_c0_g1_i1	508	G	A	0.5	0	0.5	0	0.5	0.375	GA	GA	GA	GA	GA	GA	TTACACAAAACAGAGCAGGATAAAAAGAATGAACATCTTTGAAACATCTCTGTGTGAGAATGACTGAATGAGTGAAACAGTTTAACTGAAAACCACCTGGTATTTCACTTCATCGAATTAAAACAACAGCTTATAATCAGGTCCAGCATCTGAGAGTAGAATGTGCTGGCACAACAACAGAGCCTACTGTTCCAAGAGAAATGCGGCAAGCTTGCACTGTTCTACAAAGTACAAACTGCAATAGCTCAACACGAATAGTGGTTCGCATTCAACAAAGTTATAGCATCTCTTACTTTATTGGATATGTCAAGCATATAATCAACATGCCTCTTGGAAAGTCCAAAAGAGGAAATATGATAAAGGAGTCGCCTAAAACCATTTGCCCAATGATAATCATGA…
DN29324_c0_g1_i1	601	T	C	0	0.5	0	0.5	0.5	0.375	TC	TC	TC	TC	TC	TC	TTACACAAAACAGAGCAGGATAAAAAGAATGAACATCTTTGAAACATCTCTGTGTGAGAATGACTGAATGAGTGAAACAGTTTAACTGAAAACCACCTGGTATTTCACTTCATCGAATTAAAACAACAGCTTATAATCAGGTCCAGCATCTGAGAGTAGAATGTGCTGGCACAACAACAGAGCCTACTGTTCCAAGAGAAATGCGGCAAGCTTGCACTGTTCTACAAAGTACAAACTGCAATAGCTCAACACGAATAGTGGTTCGCATTCAACAAAGTTATAGCATCTCTTACTTTATTGGATATGTCAAGCATATAATCAACATGCCTCTTGGAAAGTCCAAAAGAGGAAATATGATAAAGGAGTCGCCTAAAACCATTTGCCCAATGATAATCATGA…
DN29326_c0_g1_i1	140	C	T	0	0.5	0	0.5	0.5	0.375	CT	CT	CT	CT	CT	CT	GATCGCTGGTCGCATCAAGATCGAGGGTCCGAGTAGACATCAGTGCTAGGAATCCTGGTTATATTCAAGCAGCATTGACTGAAACCAGAAGAGTTTTAAATGAGCTTGTGCTGGAACCTCTGAAAGAAGAGCAGTACTACGAGATAAGGGAGCCCTTTTCCATTATGTCACTACTGAAGAGCCCCATGGGGTTGATGGTTGGTTTTATGGTCATAATGGTATTCGTGATGCCCAAGATGATGGAGAACATAGATCCTGAGGAGATGAGGCAAGCTCAAGAACAAATGAGGAACTCCCCTGTATCATTTTCTGGCTTGCTAGCCAGAGCTCAGAGCTAGAAATAGAACATGGGGGTTAGTACAAGGTTTTGTCTGCTCTGTGATGAAGAACAAAGTGATT…
DN29326_c0_g1_i1	131	G	A	0.5	0	0.5	0	0.5	0.375	GA	GA	GA	GA	GA	GA	GATCGCTGGTCGCATCAAGATCGAGGGTCCGAGTAGACATCAGTGCTAGGAATCCTGGTTATATTCAAGCAGCATTGACTGAAACCAGAAGAGTTTTAAATGAGCTTGTGCTGGAACCTCTGAAAGAAGAGCAGTACTACGAGATAAGGGAGCCCTTTTCCATTATGTCACTACTGAAGAGCCCCATGGGGTTGATGGTTGGTTTTATGGTCATAATGGTATTCGTGATGCCCAAGATGATGGAGAACATAGATCCTGAGGAGATGAGGCAAGCTCAAGAACAAATGAGGAACTCCCCTGTATCATTTTCTGGCTTGCTAGCCAGAGCTCAGAGCTAGAAATAGAACATGGGGGTTAGTACAAGGTTTTGTCTGCTCTGTGATGAAGAACAAAGTGATT…
DN29326_c0_g1_i3	140	C	T	0	0.5	0	0.5	0.5	0.375	CT	CT	CT	CT	CT	CT	GATCGCTGGTCGCATCAAGATCGAGGGTCCGAGTAGACATCAGTGCTAGGAATCCTGGTTATATTCAAGCAGCATTGACTGAAACCAGAAGAGTTTTAAATGAGCTTGTGCTGGAACCTCTGAAAGAAGAGCAGTACTACGAGATAAGGGAGCCCTTTTCCATTATGTCACTACTGAAGAGCCCCATGGGGTTGATGGTTGGTTTTATGGTCATAATGGTATTCGTGATGCCCAAGATGATGGAGAACATAGATCCTGAGGAGATGAGGCAAGCTCAAGAACAAATGAGGAACTCCCCTGTATCATTTTCTGGCTTGCTAGCCAGAGCTCAGAGCTAGAAATAGAACATGGGGGAATAGTACAAAGTTTTGTCTGCTCTGTGATGAAGAACAAAGTGAT…
DN29326_c0_g1_i3	131	G	A	0.5	0	0.5	0	0.5	0.375	GA	GA	GA	GA	GA	GA	GATCGCTGGTCGCATCAAGATCGAGGGTCCGAGTAGACATCAGTGCTAGGAATCCTGGTTATATTCAAGCAGCATTGACTGAAACCAGAAGAGTTTTAAATGAGCTTGTGCTGGAACCTCTGAAAGAAGAGCAGTACTACGAGATAAGGGAGCCCTTTTCCATTATGTCACTACTGAAGAGCCCCATGGGGTTGATGGTTGGTTTTATGGTCATAATGGTATTCGTGATGCCCAAGATGATGGAGAACATAGATCCTGAGGAGATGAGGCAAGCTCAAGAACAAATGAGGAACTCCCCTGTATCATTTTCTGGCTTGCTAGCCAGAGCTCAGAGCTAGAAATAGAACATGGGGGAATAGTACAAAGTTTTGTCTGCTCTGTGATGAAGAACAAAGTGAT…
DN29334_c0_g1_i2	115	G	C	0	0.5	0.5	0	0.5	0.375	GC	GC	GC	GC	GC	GC	ACGCTCTTCCGATCTCGGGAATCGACCGGAAGCGACTCCCATTTCCCATTCCCCATCCCATCGGCGGCGTCTCTCGATCGCGGCGGCGGCTACGGCTAGAGGAAGGAAGCAGCAGCTTCAGCGGCGATGGGTGTTATGGGGAGGCTCAGGATCTTCGTGGTGAAGGAGCCGGTCGTCGCTGCCTCCTGCTTCATCGCCGGCTTCGGTCTTTTTCTTCCAGCTGTTGTTAGGCCCATCTTGGATTCATTTGAGACGGCCAAACAAGTTCCCCAGCCAGCTCTAAGCGATGTTGTTGGTGGTGTCACTAGCAAGAATTAATAAAAGTGTTCTTATTTTGGGTGTATGTTGTGCTTGCGATGTGGAGCCATTTTTTCCCTGTTTTCTTGGTTCAACACCAAA…
DN29354_c0_g1_i1	100	C	T	0	0.166667	0	0.833333	0.166667	0.239198	CT	CT	TT	TT	TT	TT	TCTTCCGATCTCCCTATCACGCCTGACGCGCCGCAGCAGAGAACCACGAAAAGAGATAGCATTTAGTGTCGAACGCCTCATCTCCAATGGCCACCGCGGCGTCCCTCTCCCTGGTCACCGCAGCCGCCGCTGCGGGCAAGCGCTTCGTCCTCTCCTCCCCGTCCCTGTCATTCTCCTCCTTCCGCCGCCCGACCACCCACCTCCGCGCCGCAATCTCCAGTACACGGCGTCGTGCGGCCGCGTCGTCGTCCCGCATCGTGGCCACCATCGCCGTCGGCGACAAGCTCCCGAACGCGACGCTCTCCTACTTCGACCCTGCCGACGGCGAGCTGAAGACGGTGACGGTGGCGGAGCTGACGGCGGGGAAGAAGGCGGTCCTCTTCGCGGTGCCGGGCGCCT…
DN29356_c0_g1_i3	366	A	G	0.416667	0	0.583333	0	0.416667	0.367959	GG	AG	AG	AG	AG	AG	TTGAAATGCAAATTCTTCCCCACCAAAAAAAACTGGATATGGATAATCATTGTATCTGAGGGGAAAAATTAATTCACGTGAACTTACATATCTTCTTCCGGCTCATTCTTGACAGCATTCCTCGCTATCAACTCAAAAGCAGCTTCCACATTGAAGCCTTCTTTAGCAGATGTCTCAAAATATGGGATGTTTCCCTTTGATGCACACCAGGCTTTAGCCTTTTTCTCAGAAACAGTCCGGCTATTACCACCATCAACATCAATCTTGTTCCCAAGTACAACAAACGGGAAATTCTCTGGATCCGATGGGCTAGCCTGAAGCAGGAACTCTTCACGCCAGTTGTTCAGCTTTTCAAATGACTTGGTAACATTGACATCATATACAAGAACACAGCAGTCA…
DN29356_c0_g1_i3	402	G	T	0	0	0.5	0.5	0.5	0.375	GT	GT	GT	GT	GT	GT	TTGAAATGCAAATTCTTCCCCACCAAAAAAAACTGGATATGGATAATCATTGTATCTGAGGGGAAAAATTAATTCACGTGAACTTACATATCTTCTTCCGGCTCATTCTTGACAGCATTCCTCGCTATCAACTCAAAAGCAGCTTCCACATTGAAGCCTTCTTTAGCAGATGTCTCAAAATATGGGATGTTTCCCTTTGATGCACACCAGGCTTTAGCCTTTTTCTCAGAAACAGTCCGGCTATTACCACCATCAACATCAATCTTGTTCCCAAGTACAACAAACGGGAAATTCTCTGGATCCGATGGGCTAGCCTGAAGCAGGAACTCTTCACGCCAGTTGTTCAGCTTTTCAAATGACTTGGTAACATTGACATCATATACAAGAACACAGCAGTCA…
DN29357_c0_g1_i1	505	A	C	0.25	0.75	0	0	0.25	0.304688	AC	CC	AC	CC	AC	CC	ACCTTGTTTCCCTCTCACGCTTGCTCAGATGCTGAATATTCGAGGAACTTGGGTCCACGGGCCTCGGTTTTGTACCTGAACATGGGCAGCAAACAATTTGGCGGGTTGTGCTACCGTATTTTCGGGAGCATGTAGCATCCCAGTGAACTGGGCCTTCCATGTTTCATACGGCCACTTACGGTTTCTTCATCACAAGTTCACAACGCAACGCCGCCCCGGCAAGGCAACACGCCACCGCGTCCTGCGGTTGACTTGTGACCGAGCACCAAAACGAAGCTTCTCCAAAGCCAACGCCAGTCCAACGCGGCAGCCGCCCCAAATCCTCCTCCTTGCCGTCCTCGATCCTCCCAAGAAAGAAACCACCAGAAAAACTCCCACCTCGAAACGATCAGAAGAAAC…
DN29362_c0_g1_i1	543	A	G	0.5	0	0.5	0	0.5	0.375	AG	AG	AG	AG	AG	AG	ACCACCACCGCATTGGTCGCCGAGAGGCACCCAATGGAGCAGTACGAGAAGCAGGAGAAGATCGGGGAAGGCACGTACGGGGTGGTGTACAAGGCGCTGGACAAGGTCACCAACGAGACGATCGCGCTCAAGAAGATCCGTCTGGAGCAGGAGGATGAAGGCGTCCCATCCACAGCTATCCGCGAGATCTCTCTCCTCAAGGAGATGAATCATGGCAACATCGTCAGGTTACACGATGTTATCCACAGTGAGAAGCGCATATATCTCGTTTTCGAATACCTGGATCTGGACCTGAAGAAGTTCATGGATTCTTGTCCGGAGTTTGCAAAGAACCCAACATTGATTAAGTCATATCTCTACCAGATACTTCGAGGCGTTGCTTACTGTCATTCTCATAGA…
DN29362_c0_g1_i2	543	G	A	0.5	0	0.5	0	0.5	0.375	GA	GA	GA	GA	GA	GA	ACCACCACCGCATTGGTCGCCGAGAGGCACCCAATGGAGCAGTACGAGAAGCAGGAGAAGATCGGGGAAGGCACGTACGGGGTGGTGTACAAGGCGCTGGACAAGGTCACCAACGAGACGATCGCGCTCAAGAAGATCCGTCTGGAGCAGGAGGATGAAGGCGTCCCATCCACAGCTATCCGCGAGATCTCTCTCCTCAAGGAGATGAATCATGGCAACATCGTCAGGTTACACGATGTTATCCACAGTGAGAAGCGCATATATCTCGTTTTCGAATACCTGGATCTGGACCTGAAGAAGTTCATGGATTCTTGTCCGGAGTTTGCAAAGAACCCAACATTGATTAAGTCATATCTCTACCAGATACTTCGAGGCGTTGCTTACTGTCATTCTCATAGA…
DN29366_c0_g2_i1	270	C	T	0	0.5	0	0.5	0.5	0.375	CT	CT	CT	CT	CT	CT	GTTGGTGATTCAATTATTAATCGAAACATATTTTACATGAAAAATCACTTGTGAACGGTGTAGCTTAGCAATCGAAAGCTTAGCAATATGTTCACCCGTGTATGTTACAAATATTTGCAGTCCGCGGAAAGTGCAAAACTGAAAAGAATGATAATTGCACAACAGTTACAAAGAATTGCACCAAATAAAAGGATTTGTTGGTAGGACGGGACCACAGGACAGGTCAATTACTGGTTATACCCCGTTACACAATGTACACCACTAAAAAACTAAGTTGTTCTTATTCCAGCTTCTCAAGCTCGCCCATCCTCTCTATAATTGCCCTTTTGCTCGTTTCTTGAAGCTCTCCAGCAAGGATAAACTCATCCAGTATTAAGTAGACCTTGTGGAAGTTAAATA…
DN29376_c0_g1_i2	452	A	G	0.5	0	0.5	0	0.5	0.375	AG	AG	AG	AG	AG	AG	CTTGGGGTTCTAGGGTGTACATGCACAGCGCAAACCACCCCAATATGCCCCATCTCAATACTCTAAACTCGATTATGCTTTTTTTTTTTTCTAAGATAACATGACAGATGAGTTTGCAACAACCTGGAGCGTCAACTCATTCACAAATACCACATAAATTTTCCAAATTCTTCAGAATATAAGCAATATAAAACCAGAACAAAGGACACATAAATGGCATTCACTGACTTTAGAAACAAAATTGATAGGGGACTAAGGGGAGACTTCAATTCCAAACATCACATTTCAAACTCGAAACATCAAGGTTCACTCAAAGGAGTAACCCACACATATTATACTAAGCGCAACAGCAGAGCAAACATCTCTGATCCTGCAGGCATATTCTTGCTCACACTCAAA…
DN29376_c0_g1_i2	548	A	G	0.5	0	0.5	0	0.5	0.375	AG	AG	AG	AG	AG	AG	CTTGGGGTTCTAGGGTGTACATGCACAGCGCAAACCACCCCAATATGCCCCATCTCAATACTCTAAACTCGATTATGCTTTTTTTTTTTTCTAAGATAACATGACAGATGAGTTTGCAACAACCTGGAGCGTCAACTCATTCACAAATACCACATAAATTTTCCAAATTCTTCAGAATATAAGCAATATAAAACCAGAACAAAGGACACATAAATGGCATTCACTGACTTTAGAAACAAAATTGATAGGGGACTAAGGGGAGACTTCAATTCCAAACATCACATTTCAAACTCGAAACATCAAGGTTCACTCAAAGGAGTAACCCACACATATTATACTAAGCGCAACAGCAGAGCAAACATCTCTGATCCTGCAGGCATATTCTTGCTCACACTCAAA…
DN29376_c0_g1_i2	479	G	C	0	0.5	0.5	0	0.5	0.375	GC	GC	GC	GC	GC	GC	CTTGGGGTTCTAGGGTGTACATGCACAGCGCAAACCACCCCAATATGCCCCATCTCAATACTCTAAACTCGATTATGCTTTTTTTTTTTTCTAAGATAACATGACAGATGAGTTTGCAACAACCTGGAGCGTCAACTCATTCACAAATACCACATAAATTTTCCAAATTCTTCAGAATATAAGCAATATAAAACCAGAACAAAGGACACATAAATGGCATTCACTGACTTTAGAAACAAAATTGATAGGGGACTAAGGGGAGACTTCAATTCCAAACATCACATTTCAAACTCGAAACATCAAGGTTCACTCAAAGGAGTAACCCACACATATTATACTAAGCGCAACAGCAGAGCAAACATCTCTGATCCTGCAGGCATATTCTTGCTCACACTCAAA…
DN29378_c0_g1_i1	570	A	C	0.166667	0.833333	0	0	0.166667	0.239198	CC	AC	CC	CC	CC	AC	GATGAACCTACTTATGATGATGAACCTGTTGATCGCACCAAACACTGGGGAGATTTGGAAGAAGAGGAGGAAGAGGAAGAGGAAGAAGAAGTGTCGGATGAAGAGCCAATGGAAGATGAAGAAATGGAAGATGGAACTCAGTCTGTTGACACATTCTCAAGTACCCCAACTGGTGTGGAAACACCTGATGTGATTGACCTTCGAAAGCAGCAGAGGAAGGAGCCTGAGAAGGAGGCAGAAAGACCATTGTACCAGGTTCTTGAGCAGAAAGAAGAAAGGATCACCCCTGGGACACTATATGGATCAAGCCATACGTATGTGCTGGGAGCACAAGATAAATCAACAGCAGCAGCAGCAGCAGCATCTAAAAGGGTGGATCTGCTTAAAAATCAAAAGGCA…
DN29378_c0_g1_i1	399	A	G	0.333333	0	0.666667	0	0.333333	0.345679	AG	AG	GG	GG	AG	AG	GATGAACCTACTTATGATGATGAACCTGTTGATCGCACCAAACACTGGGGAGATTTGGAAGAAGAGGAGGAAGAGGAAGAGGAAGAAGAAGTGTCGGATGAAGAGCCAATGGAAGATGAAGAAATGGAAGATGGAACTCAGTCTGTTGACACATTCTCAAGTACCCCAACTGGTGTGGAAACACCTGATGTGATTGACCTTCGAAAGCAGCAGAGGAAGGAGCCTGAGAAGGAGGCAGAAAGACCATTGTACCAGGTTCTTGAGCAGAAAGAAGAAAGGATCACCCCTGGGACACTATATGGATCAAGCCATACGTATGTGCTGGGAGCACAAGATAAATCAACAGCAGCAGCAGCAGCAGCATCTAAAAGGGTGGATCTGCTTAAAAATCAAAAGGCA…
DN29378_c0_g1_i1	210	G	A	0.5	0	0.5	0	0.5	0.375	GA	GA	GA	GA	GA	GA	GATGAACCTACTTATGATGATGAACCTGTTGATCGCACCAAACACTGGGGAGATTTGGAAGAAGAGGAGGAAGAGGAAGAGGAAGAAGAAGTGTCGGATGAAGAGCCAATGGAAGATGAAGAAATGGAAGATGGAACTCAGTCTGTTGACACATTCTCAAGTACCCCAACTGGTGTGGAAACACCTGATGTGATTGACCTTCGAAAGCAGCAGAGGAAGGAGCCTGAGAAGGAGGCAGAAAGACCATTGTACCAGGTTCTTGAGCAGAAAGAAGAAAGGATCACCCCTGGGACACTATATGGATCAAGCCATACGTATGTGCTGGGAGCACAAGATAAATCAACAGCAGCAGCAGCAGCAGCATCTAAAAGGGTGGATCTGCTTAAAAATCAAAAGGCA…
DN29378_c0_g1_i1	469	G	C	0	0.5	0.5	0	0.5	0.375	GC	GC	GC	GC	GC	GC	GATGAACCTACTTATGATGATGAACCTGTTGATCGCACCAAACACTGGGGAGATTTGGAAGAAGAGGAGGAAGAGGAAGAGGAAGAAGAAGTGTCGGATGAAGAGCCAATGGAAGATGAAGAAATGGAAGATGGAACTCAGTCTGTTGACACATTCTCAAGTACCCCAACTGGTGTGGAAACACCTGATGTGATTGACCTTCGAAAGCAGCAGAGGAAGGAGCCTGAGAAGGAGGCAGAAAGACCATTGTACCAGGTTCTTGAGCAGAAAGAAGAAAGGATCACCCCTGGGACACTATATGGATCAAGCCATACGTATGTGCTGGGAGCACAAGATAAATCAACAGCAGCAGCAGCAGCAGCATCTAAAAGGGTGGATCTGCTTAAAAATCAAAAGGCA…
DN29378_c0_g1_i4	399	A	G	0.5	0	0.5	0	0.5	0.375	AG	AG	AG	AG	AG	AG	GATGAACCTACTTATGATGATGAACCTGTTGATCGCACCAAACACTGGGGAGATTTGGAAGAAGAGGAGGAAGAGGAAGAGGAAGAAGAAGTGTCGGATGAAGAGCCAATGGAAGATGAAGAAATGGAAGATGGAACTCAGTCTGTTGACACATTCTCAAGTACCCCAACTGGTGTGGAAACACCTGATGTGATTGACCTTCGAAAGCAGCAGAGGAAGGAGCCTGAGAAGGAGGCAGAAAGACCATTGTACCAGGTTCTTGAGCAGAAAGAAGAAAGGATCACCCCTGGGACACTATATGGATCAAGCCATACGTATGTGCTGGGAGCACAAGATAAATCAACAGCAGCAGCAGCAGCAGCATCTAAAAGGGTGGATCTGCTTAAAAATCAAAAGGCA…
DN29378_c0_g1_i4	210	G	A	0.5	0	0.5	0	0.5	0.375	GA	GA	GA	GA	GA	GA	GATGAACCTACTTATGATGATGAACCTGTTGATCGCACCAAACACTGGGGAGATTTGGAAGAAGAGGAGGAAGAGGAAGAGGAAGAAGAAGTGTCGGATGAAGAGCCAATGGAAGATGAAGAAATGGAAGATGGAACTCAGTCTGTTGACACATTCTCAAGTACCCCAACTGGTGTGGAAACACCTGATGTGATTGACCTTCGAAAGCAGCAGAGGAAGGAGCCTGAGAAGGAGGCAGAAAGACCATTGTACCAGGTTCTTGAGCAGAAAGAAGAAAGGATCACCCCTGGGACACTATATGGATCAAGCCATACGTATGTGCTGGGAGCACAAGATAAATCAACAGCAGCAGCAGCAGCAGCATCTAAAAGGGTGGATCTGCTTAAAAATCAAAAGGCA…
DN29378_c0_g1_i4	469	G	C	0	0.5	0.5	0	0.5	0.375	GC	GC	GC	GC	GC	GC	GATGAACCTACTTATGATGATGAACCTGTTGATCGCACCAAACACTGGGGAGATTTGGAAGAAGAGGAGGAAGAGGAAGAGGAAGAAGAAGTGTCGGATGAAGAGCCAATGGAAGATGAAGAAATGGAAGATGGAACTCAGTCTGTTGACACATTCTCAAGTACCCCAACTGGTGTGGAAACACCTGATGTGATTGACCTTCGAAAGCAGCAGAGGAAGGAGCCTGAGAAGGAGGCAGAAAGACCATTGTACCAGGTTCTTGAGCAGAAAGAAGAAAGGATCACCCCTGGGACACTATATGGATCAAGCCATACGTATGTGCTGGGAGCACAAGATAAATCAACAGCAGCAGCAGCAGCAGCATCTAAAAGGGTGGATCTGCTTAAAAATCAAAAGGCA…
DN29387_c0_g1_i1	489	T	C	0	0.5	0	0.5	0.5	0.375	TC	TC	TC	TC	TC	TC	AACAGCCTTGGAAACCCAATTTTTTCAAGTTCAGAACACAGTTGCTCTCAAGATCCACTACTGAAAGCTACCAGAAAAACTCAAAAAGGAAACAAGGACCAAAAGAAAATTGTCCCCAACAACAGATCCTTTGTTTGATGGTTGGTGCAAATAAACCACAGGGTAATTTACCCCAGTGGAGCAGTTTGTCTGTTCCAAGTTATTCTAGCTGCATATGCCTGAATGTTCTTCAAACATACTGGTACAATCAGTTCCTGCTGATATGGGCAGGTCTCTTAGATGACATAAATTCAATGAATCATGTCCCTCTGACTGCTGCTTCACTAGAGGATTCATTTTACTCGTCCGATCGATCAGCCGCATCCTCACTCCCTCCACCGGTTGCCGCAGCTAGGGTTG…
DN29392_c0_g1_i1	197	C	T	0	0.333333	0	0.666667	0.333333	0.345679	CT	CT	TT	CT	TT	CT	GGAACCGAGGCTCCCACCTACTCCACCTGCACTCGGTCCACGCACGCCCAGCACATCTCCGCCGCCCTAGGGGGCCCTTGTGGCCTCCGGTCCATAGACCTCCTCGCTTAAGAGAAGAAGCTGCTGACTCGCGTGTCCTCGTGCTCTCCGCCATCCCCACCTCGCTTCCTCCTCCTGCTCCTTCCCTTCGCCGAGGCCATAGCGCCACCGCGCCGTCGTCGCATATAAACCGCTCCGCTGCGCGCGTGCCTCGCCACCACCCGCTCCCCGTGACAAGCGCGAGACGAGGGACGGGACCAATGGCGGCCGCCGCTTCCTCCTCCTGCACGCTCCGCGGCGTCGGCGCCGTCGCTTCCGCCAAGCCCAGATCCGCCGCCGCCCCAGCGGCGAGGAGCGCGC…
DN29392_c0_g1_i1	200	T	G	0	0	0.666667	0.333333	0.333333	0.345679	TG	TG	GG	TG	GG	TG	GGAACCGAGGCTCCCACCTACTCCACCTGCACTCGGTCCACGCACGCCCAGCACATCTCCGCCGCCCTAGGGGGCCCTTGTGGCCTCCGGTCCATAGACCTCCTCGCTTAAGAGAAGAAGCTGCTGACTCGCGTGTCCTCGTGCTCTCCGCCATCCCCACCTCGCTTCCTCCTCCTGCTCCTTCCCTTCGCCGAGGCCATAGCGCCACCGCGCCGTCGTCGCATATAAACCGCTCCGCTGCGCGCGTGCCTCGCCACCACCCGCTCCCCGTGACAAGCGCGAGACGAGGGACGGGACCAATGGCGGCCGCCGCTTCCTCCTCCTGCACGCTCCGCGGCGTCGGCGCCGTCGCTTCCGCCAAGCCCAGATCCGCCGCCGCCCCAGCGGCGAGGAGCGCGC…
DN29392_c0_g1_i1	563	A	G	0.5	0	0.5	0	0.5	0.375	AG	AG	AG	AG	AG	AG	GGAACCGAGGCTCCCACCTACTCCACCTGCACTCGGTCCACGCACGCCCAGCACATCTCCGCCGCCCTAGGGGGCCCTTGTGGCCTCCGGTCCATAGACCTCCTCGCTTAAGAGAAGAAGCTGCTGACTCGCGTGTCCTCGTGCTCTCCGCCATCCCCACCTCGCTTCCTCCTCCTGCTCCTTCCCTTCGCCGAGGCCATAGCGCCACCGCGCCGTCGTCGCATATAAACCGCTCCGCTGCGCGCGTGCCTCGCCACCACCCGCTCCCCGTGACAAGCGCGAGACGAGGGACGGGACCAATGGCGGCCGCCGCTTCCTCCTCCTGCACGCTCCGCGGCGTCGGCGCCGTCGCTTCCGCCAAGCCCAGATCCGCCGCCGCCCCAGCGGCGAGGAGCGCGC…
DN29392_c0_g1_i1	878	G	A	0.5	0	0.5	0	0.5	0.375	GA	GA	GA	GA	GA	GA	GGAACCGAGGCTCCCACCTACTCCACCTGCACTCGGTCCACGCACGCCCAGCACATCTCCGCCGCCCTAGGGGGCCCTTGTGGCCTCCGGTCCATAGACCTCCTCGCTTAAGAGAAGAAGCTGCTGACTCGCGTGTCCTCGTGCTCTCCGCCATCCCCACCTCGCTTCCTCCTCCTGCTCCTTCCCTTCGCCGAGGCCATAGCGCCACCGCGCCGTCGTCGCATATAAACCGCTCCGCTGCGCGCGTGCCTCGCCACCACCCGCTCCCCGTGACAAGCGCGAGACGAGGGACGGGACCAATGGCGGCCGCCGCTTCCTCCTCCTGCACGCTCCGCGGCGTCGGCGCCGTCGCTTCCGCCAAGCCCAGATCCGCCGCCGCCCCAGCGGCGAGGAGCGCGC…
DN29392_c0_g1_i1	602	T	C	0	0.5	0	0.5	0.5	0.375	TC	TC	TC	TC	TC	TC	GGAACCGAGGCTCCCACCTACTCCACCTGCACTCGGTCCACGCACGCCCAGCACATCTCCGCCGCCCTAGGGGGCCCTTGTGGCCTCCGGTCCATAGACCTCCTCGCTTAAGAGAAGAAGCTGCTGACTCGCGTGTCCTCGTGCTCTCCGCCATCCCCACCTCGCTTCCTCCTCCTGCTCCTTCCCTTCGCCGAGGCCATAGCGCCACCGCGCCGTCGTCGCATATAAACCGCTCCGCTGCGCGCGTGCCTCGCCACCACCCGCTCCCCGTGACAAGCGCGAGACGAGGGACGGGACCAATGGCGGCCGCCGCTTCCTCCTCCTGCACGCTCCGCGGCGTCGGCGCCGTCGCTTCCGCCAAGCCCAGATCCGCCGCCGCCCCAGCGGCGAGGAGCGCGC…
DN29405_c0_g2_i1	194	A	G	0.5	0	0.5	0	0.5	0.375	AG	AG	AG	AG	AG	AG	GCGGCGACGCGATGGCGTCGAAGCGGATCCTGAAGGAGCTCAAGGACCTGCAGAAGGATCCCCCTACTTCCTGCAGCGCAGGTCCCGTGGGAGAAGATATGTTCCATTGGCAAGCAACTATTATGGGCCCTTCAGACAGTCCCTTTGCAGGTGGCGTGTTTCTGGTTTCCATCCACTTCCCTCCGGATTATCCATTCAAGCCACCTAAGGTTGCTTTTAAGACAAAAGTTTTCCATCCAAATATCAATAACAATGGAAGCATCTGCCTTGATATCCTGAAGGAACAGTGGAGCCCGGCATTAACTGTTTCCAAGGTCCTCCTATCTATCTGCTCACTGTTGACTGATCCGAACCCAGATGATCCACTGGTTCCAGAGATAGCTCACATGTACAAGGTGG…
DN29405_c0_g2_i1	236	T	C	0	0.5	0	0.5	0.5	0.375	TC	TC	TC	TC	TC	TC	GCGGCGACGCGATGGCGTCGAAGCGGATCCTGAAGGAGCTCAAGGACCTGCAGAAGGATCCCCCTACTTCCTGCAGCGCAGGTCCCGTGGGAGAAGATATGTTCCATTGGCAAGCAACTATTATGGGCCCTTCAGACAGTCCCTTTGCAGGTGGCGTGTTTCTGGTTTCCATCCACTTCCCTCCGGATTATCCATTCAAGCCACCTAAGGTTGCTTTTAAGACAAAAGTTTTCCATCCAAATATCAATAACAATGGAAGCATCTGCCTTGATATCCTGAAGGAACAGTGGAGCCCGGCATTAACTGTTTCCAAGGTCCTCCTATCTATCTGCTCACTGTTGACTGATCCGAACCCAGATGATCCACTGGTTCCAGAGATAGCTCACATGTACAAGGTGG…
DN29405_c0_g2_i2	194	A	G	0.5	0	0.5	0	0.5	0.375	AG	AG	AG	AG	AG	AG	GCGGCGACGCGATGGCGTCGAAGCGGATCCTGAAGGAGCTCAAGGACCTGCAGAAGGATCCCCCTACTTCCTGCAGCGCAGGTCCCGTGGGAGAAGATATGTTCCATTGGCAAGCAACTATTATGGGCCCTTCAGACAGTCCCTTTGCAGGTGGCGTGTTTCTGGTTTCCATCCACTTCCCTCCGGATTATCCATTCAAGCCACCTAAGGTTGCTTTTAAGACAAAAGTTTTCCATCCAAATATCAATAACAATGGAAGCATCTGCCTTGATATCCTGAAGGAACAGTGGAGCCCGGCATTAACTGTTTCCAAGGTCCTCCTGTCAATCTGCTCACTGTTGACTGATCCAAACCCAGATGATCCACTGGTTCCAGAGATAGCTCACATGTACAAGGTGG…
DN29408_c0_g1_i1	227	C	G	0	0.0833333	0.916667	0	0.0833333	0.141107	GG	GG	GG	GG	GG	CG	ACCAGTCCCTCTCCGCCGTGCGCGCCGTGGTCGCCGAGTTCGACGGCTTCCGCGGCGGGCCCACCTACCACATGCTCGGCAACCACTGCCTCTACAACCTCCCCCGGAGCCAGCTGGTGTCCGAGCTCCGGATCCCCACCTCATCGCCGGAGGACCGGGCCTACTACGACTTCAGCCCCTGGCCCGGGTACCGCTTCGTGGTGCTGGACGCGTACGACTTCAGCGCCGTGGGCCGCCCGCCGGCCCACCCGGTGTCCGTGGCGGCGCGAAGGTTCCTCGACGCGCGCAACCCGAACCACGACAAGAACAGCCCGAGGGGCCTGGACGGCACGGCCCGCCGCTTCGTCATGTTCAACGGCGGCGTGGGCCAGGCCCAGCTGCGGTGGCTCCACGCCGTGC…
DN29411_c0_g2_i1	626	A	G	0.5	0	0.5	0	0.5	0.375	AG	AG	AG	AG	AG	AG	GCCGAACTGTCCAACTGAGTAACTGACATAATAAATAACACAAACCACACGTACACGGTACGTATAATGCTCCAAGGTTTTACCATAATTTACGCAAAGCTTACAGTGACTGACATAATGACAATGAATACATTGGAACGATCACGACGCCAGTAACTTCTTACCAATATAACATTACTTTCATTATTACGGGATAAAACTTCACCGTTCAAAATTTCACACATGATCTACACTTTGTTACATGATAACATAATGAAAGAAGACATTCATAAGACATTTTGCAGACATGAACCCTCAACCTGTTCGGCATCCAAGAAATTACAGCAACTGATGGAAGATCCTAGACAAGCTCAATGTAAGCCATAGGTGCGTTGTCTCCCCGTCTTGGAAATGTCGGAA…
DN29411_c0_g2_i1	578	T	C	0	0.5	0	0.5	0.5	0.375	TC	TC	TC	TC	TC	TC	GCCGAACTGTCCAACTGAGTAACTGACATAATAAATAACACAAACCACACGTACACGGTACGTATAATGCTCCAAGGTTTTACCATAATTTACGCAAAGCTTACAGTGACTGACATAATGACAATGAATACATTGGAACGATCACGACGCCAGTAACTTCTTACCAATATAACATTACTTTCATTATTACGGGATAAAACTTCACCGTTCAAAATTTCACACATGATCTACACTTTGTTACATGATAACATAATGAAAGAAGACATTCATAAGACATTTTGCAGACATGAACCCTCAACCTGTTCGGCATCCAAGAAATTACAGCAACTGATGGAAGATCCTAGACAAGCTCAATGTAAGCCATAGGTGCGTTGTCTCCCCGTCTTGGAAATGTCGGAA…
DN29411_c0_g2_i2	626	A	G	0.5	0	0.5	0	0.5	0.375	AG	AG	AG	AG	AG	AG	GCCGAACTGTCCAACTGAGTAACTGACATAATAAATAACACAAACCACACGTACACGGTACGTATAATGCTCCAAGGTTTTACCATAATTTACGCAAAGCTTACAGTGACTGACATAATGACAATGAATACATTGGAACGATCACGACGCCAGTAACTTCTTACCAATATAACATTACTTTCATTATTACGGGATAAAACTTCACCGTTCAAAATTTCACACATGATCTACACTTTGTTACATGATAACATAATGAAAGAAGACATTCATAAGACATTTTGCAGACATGAACCCTCAACCTGTTCGGCATCCAAGAAATTACAGCAACTGATGGAAGATCCTAGACAAGCTCAATGTAAGCCATAGGTGCGTTGTCTCCCCGTCTTGGAAATGTCGGAA…
DN29411_c0_g2_i2	578	T	C	0	0.5	0	0.5	0.5	0.375	TC	TC	TC	TC	TC	TC	GCCGAACTGTCCAACTGAGTAACTGACATAATAAATAACACAAACCACACGTACACGGTACGTATAATGCTCCAAGGTTTTACCATAATTTACGCAAAGCTTACAGTGACTGACATAATGACAATGAATACATTGGAACGATCACGACGCCAGTAACTTCTTACCAATATAACATTACTTTCATTATTACGGGATAAAACTTCACCGTTCAAAATTTCACACATGATCTACACTTTGTTACATGATAACATAATGAAAGAAGACATTCATAAGACATTTTGCAGACATGAACCCTCAACCTGTTCGGCATCCAAGAAATTACAGCAACTGATGGAAGATCCTAGACAAGCTCAATGTAAGCCATAGGTGCGTTGTCTCCCCGTCTTGGAAATGTCGGAA…
DN29411_c0_g2_i3	755	A	G	0.5	0	0.5	0	0.5	0.375	AG	AG	AG	AG	AG	AG	CACTTTGTTACATGATAACATAAGGAAAAAAGACATAAGGCATTTTGCAGACATGACCCCTCAACCTGTGCGGTATCCAAGAAATTACAGCAACTGATGGAAGATCCTACAGATAGGAACACATAAATCATCAGAAATCCATGCCCCATGAGCAATAGAAAGCAGAAAAATGTTCCTGCGTACAAATAAGATAAACATCAAAAAGTCATGTGGCAGGATTCATTTCCATTTTTCCCTTTGATTACTGTTTCTATCATTCAACAACAAAATTTGTCTTATCTAACTAGTTATATAAGAGTCACAGATCAATATCTCAACAATAATCATTGATAGTTGCAAGTTAAAACAAAATAAAACTAGATCTATTTTCTGATTTAAACAGTCTAGGTCAGCTTAAAG…
DN29411_c0_g2_i3	707	T	C	0	0.5	0	0.5	0.5	0.375	TC	TC	TC	TC	TC	TC	CACTTTGTTACATGATAACATAAGGAAAAAAGACATAAGGCATTTTGCAGACATGACCCCTCAACCTGTGCGGTATCCAAGAAATTACAGCAACTGATGGAAGATCCTACAGATAGGAACACATAAATCATCAGAAATCCATGCCCCATGAGCAATAGAAAGCAGAAAAATGTTCCTGCGTACAAATAAGATAAACATCAAAAAGTCATGTGGCAGGATTCATTTCCATTTTTCCCTTTGATTACTGTTTCTATCATTCAACAACAAAATTTGTCTTATCTAACTAGTTATATAAGAGTCACAGATCAATATCTCAACAATAATCATTGATAGTTGCAAGTTAAAACAAAATAAAACTAGATCTATTTTCTGATTTAAACAGTCTAGGTCAGCTTAAAG…
DN29411_c0_g2_i4	755	A	G	0.5	0	0.5	0	0.5	0.375	AG	AG	AG	AG	AG	AG	CACTTTGTTACATGATAACATAAGGAAAAAAGACATAAGGCATTTTGCAGACATGACCCCTCAACCTGTGCGGTATCCAAGAAATTACAGCAACTGATGGAAGATCCTACAGATAGGAACACATAAATCATCAGAAATCCATGCCCCATGAGCAATAGAAAGCAGAAAAATGTTCCTGCGTACAAATAAGATAAACATCAAAAAGTCATGTGGCAGGATTCATTTCCATTTTTCCCTTTGATTACTGTTTCTATCATTCAACAACAAAATTTGTCTTATCTAACTAGTTATATAAGAGTCACAGATCAATATCTCAACAATAATCATTGATAGTTGCAAGTTAAAACAAAATAAAACTAGATCTATTTTCTGATTTAAACAGTCTAGGTCAGCTTAAAG…
DN29411_c0_g2_i4	707	T	C	0	0.5	0	0.5	0.5	0.375	TC	TC	TC	TC	TC	TC	CACTTTGTTACATGATAACATAAGGAAAAAAGACATAAGGCATTTTGCAGACATGACCCCTCAACCTGTGCGGTATCCAAGAAATTACAGCAACTGATGGAAGATCCTACAGATAGGAACACATAAATCATCAGAAATCCATGCCCCATGAGCAATAGAAAGCAGAAAAATGTTCCTGCGTACAAATAAGATAAACATCAAAAAGTCATGTGGCAGGATTCATTTCCATTTTTCCCTTTGATTACTGTTTCTATCATTCAACAACAAAATTTGTCTTATCTAACTAGTTATATAAGAGTCACAGATCAATATCTCAACAATAATCATTGATAGTTGCAAGTTAAAACAAAATAAAACTAGATCTATTTTCTGATTTAAACAGTCTAGGTCAGCTTAAAG…
DN29419_c0_g2_i3	293	A	C	0.333333	0.666667	0	0	0.333333	0.345679	AC	CC	CC	AC	AC	AC	ATTTGCCATGGATAGGACACCAGGTTTATCATGCTTTAGCTTGAAGTTTTCATCTGGAAATTTTCCACCATATATGCTTTCTCCACCACGTCCTGGAAATAGCATGCAATGTTGAGCTCATAAAGTACACTACAGCAAGAAGTCAGTTGAAAGAAGAAGCCTGGGCTAACAAAGCAATACCATCTCCTTTTGAAAAGTCACCACCCTGAGCAACAAACCCTGGGATGATTCGGTGGAAATTTGTTCCCTTGAAATAAAGTGGTTTCTTTGTAGATGCTCCGAGGCCTTTCTCACCAGTACACAGAGCTCGGAAGTTCTCTGCAGTCTTCGGAACTACATTAGCAAATAGCTCGAAAATGATCCTCTCAGCTTTGCCTCTGTCGATGGAGATGTCCATGA…
DN29419_c0_g2_i5	205	A	C	0.5	0.5	0	0	0.5	0.375	AC	AC	AC	AC	AC	AC	ATTTGCCATGGATAGGACACCAGGTTTATCATGCTTTAGCTTGAAGTTTTCATCTGGAAATTTTCCACCATATATGCTTTCTCCACCACGTCCATCTCCCTTTGAAAAGTCACCACCCTGAGCAACAAACCCTGGGATGATTCGGTGGAAATTTGTTCCCTTGAAATAAAGTGGTTTCTTTGTAGATGCTCCGAGGCCTTTCTCACCAGTACACAGAGCTCGGAAGTTCTCTGCAGTCTTCGGAACTACATTAGCAAATAGCTCGAAAATGATCCTCTCAGCTTTGCCTCTGTCGATGGAGATGTCCATGAAAACCTGGGGGTTCTTGACCTTGGGCATGGTTGCAACAACCCTTAGGGGTACCGGTTAGTCTCGATGGATCCCCACCCGGCGCCGTGG…
DN29419_c0_g2_i5	100	C	T	0	0.5	0	0.5	0.5	0.375	CT	CT	CT	CT	CT	CT	ATTTGCCATGGATAGGACACCAGGTTTATCATGCTTTAGCTTGAAGTTTTCATCTGGAAATTTTCCACCATATATGCTTTCTCCACCACGTCCATCTCCCTTTGAAAAGTCACCACCCTGAGCAACAAACCCTGGGATGATTCGGTGGAAATTTGTTCCCTTGAAATAAAGTGGTTTCTTTGTAGATGCTCCGAGGCCTTTCTCACCAGTACACAGAGCTCGGAAGTTCTCTGCAGTCTTCGGAACTACATTAGCAAATAGCTCGAAAATGATCCTCTCAGCTTTGCCTCTGTCGATGGAGATGTCCATGAAAACCTGGGGGTTCTTGACCTTGGGCATGGTTGCAACAACCCTTAGGGGTACCGGTTAGTCTCGATGGATCCCCACCCGGCGCCGTGG…
DN29426_c0_g1_i1	302	A	C	0.5	0.5	0	0	0.5	0.375	AC	AC	AC	AC	AC	AC	TTTTGACAAAATGAAAAATTCAGTGCCTTTTGCTTCTTTTAACCGAAGGTTATTACAAACAACAGTGTTGTTGGCGACGGCTGAAGTCTGTATACTTGTCATAAAACTGAAAACGTCGCAAGTAATAATAAGCAGGTAAAGAAACATATCATCAGTAGTTTAGTTTAATTTTTCGAAAAAAAGCTCGCCTCGCATTACCAGCTATCACTAACAAAAATAACTAGTCGTACAAAAGTCTCATGGAGCATTACACGCCGTCGTCGGAGACCGAAGCCTTTTGAGGTCGCCGTCGGAGACACTCATCAGTCGTCTGCGGTGGCGAGCTGGACCTGCAGCAGCTCGTCCTCTGGGATGACGCGTATGGTGCAGTCGGAGCGCGGGTACGCGGCGCAGAGCAGC…
DN29426_c0_g1_i1	297	C	T	0	0.5	0	0.5	0.5	0.375	CT	CT	CT	CT	CT	CT	TTTTGACAAAATGAAAAATTCAGTGCCTTTTGCTTCTTTTAACCGAAGGTTATTACAAACAACAGTGTTGTTGGCGACGGCTGAAGTCTGTATACTTGTCATAAAACTGAAAACGTCGCAAGTAATAATAAGCAGGTAAAGAAACATATCATCAGTAGTTTAGTTTAATTTTTCGAAAAAAAGCTCGCCTCGCATTACCAGCTATCACTAACAAAAATAACTAGTCGTACAAAAGTCTCATGGAGCATTACACGCCGTCGTCGGAGACCGAAGCCTTTTGAGGTCGCCGTCGGAGACACTCATCAGTCGTCTGCGGTGGCGAGCTGGACCTGCAGCAGCTCGTCCTCTGGGATGACGCGTATGGTGCAGTCGGAGCGCGGGTACGCGGCGCAGAGCAGC…
DN29426_c0_g1_i1	333	C	G	0	0.5	0.5	0	0.5	0.375	CG	CG	CG	CG	CG	CG	TTTTGACAAAATGAAAAATTCAGTGCCTTTTGCTTCTTTTAACCGAAGGTTATTACAAACAACAGTGTTGTTGGCGACGGCTGAAGTCTGTATACTTGTCATAAAACTGAAAACGTCGCAAGTAATAATAAGCAGGTAAAGAAACATATCATCAGTAGTTTAGTTTAATTTTTCGAAAAAAAGCTCGCCTCGCATTACCAGCTATCACTAACAAAAATAACTAGTCGTACAAAAGTCTCATGGAGCATTACACGCCGTCGTCGGAGACCGAAGCCTTTTGAGGTCGCCGTCGGAGACACTCATCAGTCGTCTGCGGTGGCGAGCTGGACCTGCAGCAGCTCGTCCTCTGGGATGACGCGTATGGTGCAGTCGGAGCGCGGGTACGCGGCGCAGAGCAGC…
DN29426_c0_g1_i1	443	C	T	0	0.5	0	0.5	0.5	0.375	CT	CT	CT	CT	CT	CT	TTTTGACAAAATGAAAAATTCAGTGCCTTTTGCTTCTTTTAACCGAAGGTTATTACAAACAACAGTGTTGTTGGCGACGGCTGAAGTCTGTATACTTGTCATAAAACTGAAAACGTCGCAAGTAATAATAAGCAGGTAAAGAAACATATCATCAGTAGTTTAGTTTAATTTTTCGAAAAAAAGCTCGCCTCGCATTACCAGCTATCACTAACAAAAATAACTAGTCGTACAAAAGTCTCATGGAGCATTACACGCCGTCGTCGGAGACCGAAGCCTTTTGAGGTCGCCGTCGGAGACACTCATCAGTCGTCTGCGGTGGCGAGCTGGACCTGCAGCAGCTCGTCCTCTGGGATGACGCGTATGGTGCAGTCGGAGCGCGGGTACGCGGCGCAGAGCAGC…
DN29426_c0_g1_i1	417	G	C	0	0.5	0.5	0	0.5	0.375	GC	GC	GC	GC	GC	GC	TTTTGACAAAATGAAAAATTCAGTGCCTTTTGCTTCTTTTAACCGAAGGTTATTACAAACAACAGTGTTGTTGGCGACGGCTGAAGTCTGTATACTTGTCATAAAACTGAAAACGTCGCAAGTAATAATAAGCAGGTAAAGAAACATATCATCAGTAGTTTAGTTTAATTTTTCGAAAAAAAGCTCGCCTCGCATTACCAGCTATCACTAACAAAAATAACTAGTCGTACAAAAGTCTCATGGAGCATTACACGCCGTCGTCGGAGACCGAAGCCTTTTGAGGTCGCCGTCGGAGACACTCATCAGTCGTCTGCGGTGGCGAGCTGGACCTGCAGCAGCTCGTCCTCTGGGATGACGCGTATGGTGCAGTCGGAGCGCGGGTACGCGGCGCAGAGCAGC…
DN29436_c0_g1_i2	526	G	A	0.666667	0	0.333333	0	0.333333	0.345679	GA	AA	AA	GA	GA	GA	GATTTTATAAGTATGTTTTAATCCCTGAGGGCTGAAATCCCTATGGTTTTCGTGCCCTTGCACCGAGACATGGTTGGCTGCTTTTGAAACAATTAATGCTCCAGAAGATTAATGATAGTCCGATTTGATTGAAACCTGGCCTGCGACAATGACCCAACCTATAACGAAGAGTGATGAACAAAATCAGTTAATCACTGCAGCGGCCGGAGAGGACAGAGAATTGGTCTGGGCTGAAAGAGAAGACAAACAAGACTACTCCAGGTTCGTGTGTCGAGCTCTCATCTGGGCCGGGGTCTGGCCCAAGACGCGCGCGAGGTCCAACACCACCATCTCGAACAGCACGAACATGGCCCCCTCGTACAGGCTCCCCATCGGCAGCCTCGCCTCCGCCGCCGCCTC…
DN29440_c0_g1_i1	161	C	A	0.583333	0.416667	0	0	0.416667	0.367959	AA	CA	CA	CA	CA	CA	GGAACCCACGAGCCAGTCGCCCTTGCCCGTCGCGTCGAGCCGCTTCACCCAGCTCTCGGCTCCTCCTCCGACCACCGATCTCCCTGACTCCACTCCGCCACGCCGCCGACGAGCACCGGCGGCTAGGGTTTCGAGCTCGGCGAACCGGCGGCGCCGATGGCCGCCTCCGGCTTCGGCCGCGAAGCCGGGCCTTCCTCCCGCGGCCCGGGCTCTGCTGTCCCTGCCTTCGGCGCCGGCGCCGCCACCACGCCTGCCCCATTGTCCGCCACCTCTCCCTTCCCCTCCGCTCGCTCGGTTAGCCCTCTCAGTGCCTCCACCTCGCCCTTCCCTTCCGTTCGCCCGGCGACCCCTCCCGGCGCGTCCACCGTGCCCTTCTCCTCCGCTCGGCCGGCCACTCCT…
DN29449_c0_g3_i1	297	T	C	0	0.833333	0	0.166667	0.166667	0.239198	CC	CC	CC	TC	CC	TC	TCATGTTATGTTCAGAATTGCATGTCCAGCAAACGTAAAATACTGTTCTACTTTCATCTCTGTGTTTCTTATTTGGTCAGCATTATATCTAAATTGGTTGGGCACTTTCATCTCTGAAAATTCATGCAGAAACGTCCTTATTTCCAGCCTTTTTAGAATTAGTAGATCCCACTTACTGGTAGGGCTAATACAGAACCATACATGAGCAGATAAAGCTCTATCAAACAGGTCTTAAGGGAACTGGTTCTTCTACGGATTGAGATTGAGTTATTGTCAGGTAGACTAGAAGAACCACCTAAATGTTGTTGTATTTGTAAAGAGCAATAATGCATTCATGTGTAGAGTCCATCCTGAAATGTGGCCTTATGAAAAGCATTGTTGATGTTGTTTTAATGAGTA…
DN29464_c0_g1_i1	823	A	G	0.0833333	0	0.916667	0	0.0833333	0.141107	GG	GG	GG	AG	GG	GG	GGCGTAGGCCTTGCGCGACGCGTAGCGGATGGTCTTCTCGAACCGCCGGTTCTTCCGCTTCTCGCGGTACCGCATCAGCCGCGCCTCCCTCCCTTCGCCCATCACCGGACGCGGCACCTCCCCGCGCTGATCCGCCTCCACCGACGAAACCTGGCTGTGGCTTATTGGGGGCGTCGCGGTGTACGGCATGTAGGCTTGTTGTTGAGGCTTGGACCGGGTGAAATCGAGCTCGAAGCTCCCGTGACCGCCGCCTCCCACGCACAGGGCATCCGGCACCACGCCCACCTCAGACGAAGAGCCGCTGTGCGCGAGGTCGAGGGAGTGTGCGGCGGTGTAGGAGCTGTAGGATGACTGCTTGACGCCGATGCCTCCCGTGAAGTCCAGCTCAACGGCAGCCAC…
DN29464_c0_g1_i3	1016	A	G	0.0833333	0	0.916667	0	0.0833333	0.141107	GG	GG	GG	AG	GG	GG	GGCGTAGGCCTTGCGCGACGCGTAGCGGATGGTCTTCTCGAACCGCCGGTTCTTCCGCTTCTCGCGGTACCGCATCAGCCGCGCCTCCCTCCCTTCGCCCATCACCGGACGCGGCACCTCCCCGCGCTGATCCGCCTCCACCGACGAAACCTGCTGCGTGCGTACCCGGCCGACCACGTTCGTCAGTTCATTGTGCACACATGGATTGATTATTGACAAGCCATCAATTAATCAACACGATATGGTTGATGAGGGATGAGGTCTTACGCTGTGGCTTATTGGGGGCGTCGCGGTGTACGGCATGTAGGCTTGTTGTTGAGGCTTGGACCGGGTGAAATCGAGCTCGAAGCTCCCGTGACCGCCGCCTCCCACGCACAGGGCATCCGGCACCACGCCCAC…
DN29464_c0_g1_i4	937	A	G	0.0833333	0	0.916667	0	0.0833333	0.141107	GG	GG	GG	AG	GG	GG	GGCGTAGGCCTTGCGCGACGCGTAGCGGATGGTCTTCTCGAACCGCCGGTTCTTCCGCTTCTCGCGGTACCGCATCAGCCGCGCCTCCCTCCCTTCGCCCATCACCGGACGCGGCACCTCCCCGCGCTGATCCGCCTCCACCGACGAAACCTGCTGCGTGCGTACCCGGCCGACCACGTTCGTCAGTTCATTGTGCACACATGGATTGATTATTGACAAGCCATCAATTAATCAACACGATATGGTTGATGAGGGATGAGGTCTTACGCTGTGGCTTATTGGGGGCGTCGCGGTGTACGGCATGTAGGCTTGTTGTTGAGGCTTGGACCGGGTGAAATCGAGCTCGAAGCTCCCGTGACCGCCGCCTCCCACGCACAGGGCATCCGGCACCACGCCCAC…
DN29468_c0_g1_i2	378	G	C	0	0.833333	0.166667	0	0.166667	0.239198	CC	CC	CC	GC	CC	GC	GACGGATGAATCGAATTCTTGACCACAATGCATTGGCTACAAGATATCGTACGTACATAGCAGTCTTTGCTTCCAAAAATAGAATAAAAAATTACAACAGCGTACGCGGATAGAAAAGGAAACACCGTCTACCCTAATTAAGCAGCCTGATGCATCGCTGGTTCCTGCTGGAGCTCCATGTCCGGGGGGTTCCCTTCGTCGGCGTCGGCGTCGGCGTCGGCGGCGAGGCCCTTGTCGTGTCGCTCGACGCACTGGAGGATGTACTTGAAGGCCTCGGTCTCGCAGGGGATGGCGAGCGCGCCCTCCTGCCGGAACCCGAACTCCTCCTCCGCCTTCTCCAGCAGCAGCCGGAACACCGGGTGGCCCAGGTAGCTGGTGGGGATCACGAACCGGCGCTGC…
DN29488_c0_g4_i1	690	A	G	0.5	0	0.5	0	0.5	0.375	AG	AG	AG	AG	AG	AG	CACAAACAAAACAGAACCATAACTTTCTGTGCAGCACAGTATTGCATCTATGGCTCAGGACAATAAATAGCACGTGAAATAAATCAGAAAACAAAACTTGACAGTGTCATAGAACAAATACAGGAGCATGTCACCCCCGATGGTCTATTGTACATGTGGTTAAAAGAACAGAGAAATCAAACGCATCAGATTGCACTATGACCTGAACCTACAACAATAAACACATCTGATTGACCTTTAGAGCTTACAGAATAAAATACTGGCTTCTAAAATTGTACAATTGACTGAAGTCAGAGGAAATATGGGACAGCAGTCCTTGGGCCTCGCATCTGGTTGTTCTCCTCTGTCTCCGTGAAGAACTTAACATCTCTTTCCATCTTCTCATCAAAGCTTAGTATA…
DN29488_c0_g4_i1	1350	C	T	0	0.5	0	0.5	0.5	0.375	CT	CT	CT	CT	CT	CT	CACAAACAAAACAGAACCATAACTTTCTGTGCAGCACAGTATTGCATCTATGGCTCAGGACAATAAATAGCACGTGAAATAAATCAGAAAACAAAACTTGACAGTGTCATAGAACAAATACAGGAGCATGTCACCCCCGATGGTCTATTGTACATGTGGTTAAAAGAACAGAGAAATCAAACGCATCAGATTGCACTATGACCTGAACCTACAACAATAAACACATCTGATTGACCTTTAGAGCTTACAGAATAAAATACTGGCTTCTAAAATTGTACAATTGACTGAAGTCAGAGGAAATATGGGACAGCAGTCCTTGGGCCTCGCATCTGGTTGTTCTCCTCTGTCTCCGTGAAGAACTTAACATCTCTTTCCATCTTCTCATCAAAGCTTAGTATA…
DN29488_c0_g4_i1	306	G	A	0.5	0	0.5	0	0.5	0.375	GA	GA	GA	GA	GA	GA	CACAAACAAAACAGAACCATAACTTTCTGTGCAGCACAGTATTGCATCTATGGCTCAGGACAATAAATAGCACGTGAAATAAATCAGAAAACAAAACTTGACAGTGTCATAGAACAAATACAGGAGCATGTCACCCCCGATGGTCTATTGTACATGTGGTTAAAAGAACAGAGAAATCAAACGCATCAGATTGCACTATGACCTGAACCTACAACAATAAACACATCTGATTGACCTTTAGAGCTTACAGAATAAAATACTGGCTTCTAAAATTGTACAATTGACTGAAGTCAGAGGAAATATGGGACAGCAGTCCTTGGGCCTCGCATCTGGTTGTTCTCCTCTGTCTCCGTGAAGAACTTAACATCTCTTTCCATCTTCTCATCAAAGCTTAGTATA…
DN29488_c0_g4_i1	585	T	G	0	0	0.5	0.5	0.5	0.375	TG	TG	TG	TG	TG	TG	CACAAACAAAACAGAACCATAACTTTCTGTGCAGCACAGTATTGCATCTATGGCTCAGGACAATAAATAGCACGTGAAATAAATCAGAAAACAAAACTTGACAGTGTCATAGAACAAATACAGGAGCATGTCACCCCCGATGGTCTATTGTACATGTGGTTAAAAGAACAGAGAAATCAAACGCATCAGATTGCACTATGACCTGAACCTACAACAATAAACACATCTGATTGACCTTTAGAGCTTACAGAATAAAATACTGGCTTCTAAAATTGTACAATTGACTGAAGTCAGAGGAAATATGGGACAGCAGTCCTTGGGCCTCGCATCTGGTTGTTCTCCTCTGTCTCCGTGAAGAACTTAACATCTCTTTCCATCTTCTCATCAAAGCTTAGTATA…
DN29488_c0_g4_i2	690	A	G	0.5	0	0.5	0	0.5	0.375	AG	AG	AG	AG	AG	AG	CACAAACAAAACAGAACCATAACTTTCTGTGCAGCACAGTATTGCATCTATGGCTCAGGACAATAAATAGCACGTGAAATAAATCAGAAAACAAAACTTGACAGTGTCATAGAACAAATACAGGAGCATGTCACCCCCGATGGTCTATTGTACATGTGGTTAAAAGAACAGAGAAATCAAACGCATCAGATTGCACTATGACCTGAACCTACAACAATAAACACATCTGATTGACCTTTAGAGCTTACAGAATAAAATACTGGCTTCTAAAATTGTACAATTGACTGAAGTCAGAGGAAATATGGGACAGCAGTCCTTGGGCCTCGCATCTGGTTGTTCTCCTCTGTCTCCGTGAAGAACTTAACATCTCTTTCCATCTTCTCATCAAAGCTTAGTATA…
DN29488_c0_g4_i2	993	C	T	0	0.5	0	0.5	0.5	0.375	CT	CT	CT	CT	CT	CT	CACAAACAAAACAGAACCATAACTTTCTGTGCAGCACAGTATTGCATCTATGGCTCAGGACAATAAATAGCACGTGAAATAAATCAGAAAACAAAACTTGACAGTGTCATAGAACAAATACAGGAGCATGTCACCCCCGATGGTCTATTGTACATGTGGTTAAAAGAACAGAGAAATCAAACGCATCAGATTGCACTATGACCTGAACCTACAACAATAAACACATCTGATTGACCTTTAGAGCTTACAGAATAAAATACTGGCTTCTAAAATTGTACAATTGACTGAAGTCAGAGGAAATATGGGACAGCAGTCCTTGGGCCTCGCATCTGGTTGTTCTCCTCTGTCTCCGTGAAGAACTTAACATCTCTTTCCATCTTCTCATCAAAGCTTAGTATA…
DN29488_c0_g4_i2	306	G	A	0.5	0	0.5	0	0.5	0.375	GA	GA	GA	GA	GA	GA	CACAAACAAAACAGAACCATAACTTTCTGTGCAGCACAGTATTGCATCTATGGCTCAGGACAATAAATAGCACGTGAAATAAATCAGAAAACAAAACTTGACAGTGTCATAGAACAAATACAGGAGCATGTCACCCCCGATGGTCTATTGTACATGTGGTTAAAAGAACAGAGAAATCAAACGCATCAGATTGCACTATGACCTGAACCTACAACAATAAACACATCTGATTGACCTTTAGAGCTTACAGAATAAAATACTGGCTTCTAAAATTGTACAATTGACTGAAGTCAGAGGAAATATGGGACAGCAGTCCTTGGGCCTCGCATCTGGTTGTTCTCCTCTGTCTCCGTGAAGAACTTAACATCTCTTTCCATCTTCTCATCAAAGCTTAGTATA…
DN29488_c0_g4_i2	585	T	G	0	0	0.5	0.5	0.5	0.375	TG	TG	TG	TG	TG	TG	CACAAACAAAACAGAACCATAACTTTCTGTGCAGCACAGTATTGCATCTATGGCTCAGGACAATAAATAGCACGTGAAATAAATCAGAAAACAAAACTTGACAGTGTCATAGAACAAATACAGGAGCATGTCACCCCCGATGGTCTATTGTACATGTGGTTAAAAGAACAGAGAAATCAAACGCATCAGATTGCACTATGACCTGAACCTACAACAATAAACACATCTGATTGACCTTTAGAGCTTACAGAATAAAATACTGGCTTCTAAAATTGTACAATTGACTGAAGTCAGAGGAAATATGGGACAGCAGTCCTTGGGCCTCGCATCTGGTTGTTCTCCTCTGTCTCCGTGAAGAACTTAACATCTCTTTCCATCTTCTCATCAAAGCTTAGTATA…
DN29495_c0_g2_i1	165	G	A	0.5	0	0.5	0	0.5	0.375	GA	GA	GA	GA	GA	GA	AGCTTTGGCACATCTCCAACAGTCGAATGCTGCCACAACAGCAAGCTGATCACAGAACCCACCATACAATGAAGCAAGTTCAACTTTTGCTGTGTCTGCTCTCTTTCTCTCATCTGGTGTCATTGGAAGAAGGAACGGATCTCTATAACCTGTGGCACATGCTAGTGTCAATGCAGGATCCAGGCAATTCATTAAAAGAGCAAACAAAAGCATCTTGGCTGTTCTTGGATGGACCGGAAGGGAACCCAGTTTTTCTCCTAATTCAGTTAGTTCTTCATCCTGTGTTAAAGCGCCAAGATCCTGAAGCACAGAGATACCAGTTCTTATAGTTTCTTCAATCGGGGGGTCCAAGGTTCTGTTCAGAAAGTCTGCTATTCTGGAATTTGAATCAAGAAGCTT…
DN29498_c1_g1_i1	301	C	T	0	0.5	0	0.5	0.5	0.375	CT	CT	CT	CT	CT	CT	GATAAATATGCAGAGTGAACCACGTAGAACTGAAAGAGAGGATATCAGTGTGCATGCTCGTGGTGCTTCAAGATTTGGAGGTCCTAATGGTGATGGATTAGATGTCTCTCGTAACAGTATGAGAACTGGTGAAGGACGTTCTGTAGATTCTGGTTCTGCTGAACATGAATTAGTTTTGAGCAAGAAGCCAAAATATGATCCTGTTTTGCCAGATTCTAAATGGAGTCGTGATGATGACATCAGTGATGATGAAGATAGAAAAGGTGGTAGAGGCTTGGGATTAAGCTATTCATCTGGAAGCGACACTGCAGGTGATCTTGGAAAAGTTGATACAACTGAAGTAAGTACTGATCAAGCAACTCATCGTCCAGATACGATTGTTGATGAAGAGCAAAGGCA…
DN29498_c1_g1_i1	367	T	C	0	0.5	0	0.5	0.5	0.375	TC	TC	TC	TC	TC	TC	GATAAATATGCAGAGTGAACCACGTAGAACTGAAAGAGAGGATATCAGTGTGCATGCTCGTGGTGCTTCAAGATTTGGAGGTCCTAATGGTGATGGATTAGATGTCTCTCGTAACAGTATGAGAACTGGTGAAGGACGTTCTGTAGATTCTGGTTCTGCTGAACATGAATTAGTTTTGAGCAAGAAGCCAAAATATGATCCTGTTTTGCCAGATTCTAAATGGAGTCGTGATGATGACATCAGTGATGATGAAGATAGAAAAGGTGGTAGAGGCTTGGGATTAAGCTATTCATCTGGAAGCGACACTGCAGGTGATCTTGGAAAAGTTGATACAACTGAAGTAAGTACTGATCAAGCAACTCATCGTCCAGATACGATTGTTGATGAAGAGCAAAGGCA…
DN29514_c0_g1_i2	1082	A	G	0.5	0	0.5	0	0.5	0.375	AG	AG	AG	AG	AG	AG	TAAGTTTGAATATACACTACATATATTTTGTTATAATAAAATAAGTACATGTGTGGTTGTACATTCCATACGGGCCCTCCAAATAACATATGTTGAAATCAGTTAATTTGATATGATATCATGTGTAAAACCAGAGCCAATATCAGGGTGTAAGACAAATTGCAAAACATTTGCAAGAATTATACTAACAACATATACTTTGATTTCTAGTATCTGGTACAAGATTCCATGGACCATGGACTGACTTCACGCCAATAAACTATATACTTCTCTAGTTCTCCTGTGGGCACAATTTGAACCCAAAGTATTCGAGTATAATCCAATTGATTGATTTGAGAGACAAATTAAAAAAGTGCACAGGTATACACTAGTAAGTTCATGCTTTTGACGTTCCTCCAT…
DN29533_c0_g1_i1	276	C	G	0	0.0833333	0.916667	0	0.0833333	0.141107	GG	CG	GG	GG	GG	GG	GGCGTTGCTCGAGGCCTCTCCTACCTCCATCACGACTGCATCCCTCACGTGATCCACCGTGACATCAAGTCCAGCAACATCCTGCTCGACCACAACATGGAGCCCAGGCTCTGCGACTTTGGCCTCGCCACGCTCCTCAACCCCAACCACAGCCACGTCACCACCATCGTCGCAGGCACCTTCGGCTACCTCGCGCCAGAGTACTTCGACACCGGCAAGGCCACCACCAAGGGCGACGTCTACAGCTACGGCGTCGTCCTGCTCGAGCTTCTCACCGGCAAGAGGCCCACCGACGAGTCCTTTCTTGAAAACGGCACCAGGCTTGTCACATGGGTCAAGGAGACCATGGAAGACAAGGGAGAGGAGCACGCCGTCGACCAGGCTTTGACGTCTTTCCCC…
DN29555_c0_g1_i1	274	A	C	0.5	0.5	0	0	0.5	0.375	AC	AC	AC	AC	AC	AC	CGGACTTGTGGTCGAGTTCCAGACGCGCACCCTCGTCATCGACCACAAGTCCGTCAAGGCGCAGATCTGGGACACCGCCGGCCAGGAGAGGTATAGAGCTGTCACAAGTGCATACTACAGAGGTGCATTGGGAGCTCTGCTAGTCTATGACATCACAAAGCGTCAGAGCTTCGACCACATACCTCGCTGGCTAGAGGAGCTCCGTGGCCACGCAGACAAGAACATTGTCATCATGCTTGTTGGCAACAAGAGTGACCTCGAAGAGGAGCGCGCAGTGAGTACTGAGGACGCAAAGGAGTTTGCTGAGAAGGAGAACCTCTTCTTCCTGGAGACCTCTGCTCTGCAGGCCACCAATGTTGAGAACGCTTTCCAGACTGTCCTGACAGAGATCTTTAAAAT…
DN29555_c0_g1_i1	211	C	T	0	0.5	0	0.5	0.5	0.375	CT	CT	CT	CT	CT	CT	CGGACTTGTGGTCGAGTTCCAGACGCGCACCCTCGTCATCGACCACAAGTCCGTCAAGGCGCAGATCTGGGACACCGCCGGCCAGGAGAGGTATAGAGCTGTCACAAGTGCATACTACAGAGGTGCATTGGGAGCTCTGCTAGTCTATGACATCACAAAGCGTCAGAGCTTCGACCACATACCTCGCTGGCTAGAGGAGCTCCGTGGCCACGCAGACAAGAACATTGTCATCATGCTTGTTGGCAACAAGAGTGACCTCGAAGAGGAGCGCGCAGTGAGTACTGAGGACGCAAAGGAGTTTGCTGAGAAGGAGAACCTCTTCTTCCTGGAGACCTCTGCTCTGCAGGCCACCAATGTTGAGAACGCTTTCCAGACTGTCCTGACAGAGATCTTTAAAAT…
DN29555_c0_g1_i1	364	C	T	0	0.5	0	0.5	0.5	0.375	CT	CT	CT	CT	CT	CT	CGGACTTGTGGTCGAGTTCCAGACGCGCACCCTCGTCATCGACCACAAGTCCGTCAAGGCGCAGATCTGGGACACCGCCGGCCAGGAGAGGTATAGAGCTGTCACAAGTGCATACTACAGAGGTGCATTGGGAGCTCTGCTAGTCTATGACATCACAAAGCGTCAGAGCTTCGACCACATACCTCGCTGGCTAGAGGAGCTCCGTGGCCACGCAGACAAGAACATTGTCATCATGCTTGTTGGCAACAAGAGTGACCTCGAAGAGGAGCGCGCAGTGAGTACTGAGGACGCAAAGGAGTTTGCTGAGAAGGAGAACCTCTTCTTCCTGGAGACCTCTGCTCTGCAGGCCACCAATGTTGAGAACGCTTTCCAGACTGTCCTGACAGAGATCTTTAAAAT…
DN29555_c0_g1_i1	443	C	G	0	0.5	0.5	0	0.5	0.375	CG	CG	CG	CG	CG	CG	CGGACTTGTGGTCGAGTTCCAGACGCGCACCCTCGTCATCGACCACAAGTCCGTCAAGGCGCAGATCTGGGACACCGCCGGCCAGGAGAGGTATAGAGCTGTCACAAGTGCATACTACAGAGGTGCATTGGGAGCTCTGCTAGTCTATGACATCACAAAGCGTCAGAGCTTCGACCACATACCTCGCTGGCTAGAGGAGCTCCGTGGCCACGCAGACAAGAACATTGTCATCATGCTTGTTGGCAACAAGAGTGACCTCGAAGAGGAGCGCGCAGTGAGTACTGAGGACGCAAAGGAGTTTGCTGAGAAGGAGAACCTCTTCTTCCTGGAGACCTCTGCTCTGCAGGCCACCAATGTTGAGAACGCTTTCCAGACTGTCCTGACAGAGATCTTTAAAAT…
DN29555_c0_g1_i1	454	G	A	0.5	0	0.5	0	0.5	0.375	GA	GA	GA	GA	GA	GA	CGGACTTGTGGTCGAGTTCCAGACGCGCACCCTCGTCATCGACCACAAGTCCGTCAAGGCGCAGATCTGGGACACCGCCGGCCAGGAGAGGTATAGAGCTGTCACAAGTGCATACTACAGAGGTGCATTGGGAGCTCTGCTAGTCTATGACATCACAAAGCGTCAGAGCTTCGACCACATACCTCGCTGGCTAGAGGAGCTCCGTGGCCACGCAGACAAGAACATTGTCATCATGCTTGTTGGCAACAAGAGTGACCTCGAAGAGGAGCGCGCAGTGAGTACTGAGGACGCAAAGGAGTTTGCTGAGAAGGAGAACCTCTTCTTCCTGGAGACCTCTGCTCTGCAGGCCACCAATGTTGAGAACGCTTTCCAGACTGTCCTGACAGAGATCTTTAAAAT…
DN29555_c0_g1_i1	163	T	C	0	0.5	0	0.5	0.5	0.375	TC	TC	TC	TC	TC	TC	CGGACTTGTGGTCGAGTTCCAGACGCGCACCCTCGTCATCGACCACAAGTCCGTCAAGGCGCAGATCTGGGACACCGCCGGCCAGGAGAGGTATAGAGCTGTCACAAGTGCATACTACAGAGGTGCATTGGGAGCTCTGCTAGTCTATGACATCACAAAGCGTCAGAGCTTCGACCACATACCTCGCTGGCTAGAGGAGCTCCGTGGCCACGCAGACAAGAACATTGTCATCATGCTTGTTGGCAACAAGAGTGACCTCGAAGAGGAGCGCGCAGTGAGTACTGAGGACGCAAAGGAGTTTGCTGAGAAGGAGAACCTCTTCTTCCTGGAGACCTCTGCTCTGCAGGCCACCAATGTTGAGAACGCTTTCCAGACTGTCCTGACAGAGATCTTTAAAAT…
DN29555_c0_g1_i1	615	T	A	0.5	0	0	0.5	0.5	0.375	TA	TA	TA	TA	TA	TA	CGGACTTGTGGTCGAGTTCCAGACGCGCACCCTCGTCATCGACCACAAGTCCGTCAAGGCGCAGATCTGGGACACCGCCGGCCAGGAGAGGTATAGAGCTGTCACAAGTGCATACTACAGAGGTGCATTGGGAGCTCTGCTAGTCTATGACATCACAAAGCGTCAGAGCTTCGACCACATACCTCGCTGGCTAGAGGAGCTCCGTGGCCACGCAGACAAGAACATTGTCATCATGCTTGTTGGCAACAAGAGTGACCTCGAAGAGGAGCGCGCAGTGAGTACTGAGGACGCAAAGGAGTTTGCTGAGAAGGAGAACCTCTTCTTCCTGGAGACCTCTGCTCTGCAGGCCACCAATGTTGAGAACGCTTTCCAGACTGTCCTGACAGAGATCTTTAAAAT…
DN29566_c0_g1_i1	252	T	C	0	0.5	0	0.5	0.5	0.375	TC	TC	TC	TC	TC	TC	GGATGGACTCCACTCCGTGGCTTCCTCTCCACCTGCGGGCTCTGGGCAGCGACCACCGGCGGCCGCGGGATCCCCGCCTCCTCCTGGATCCAGCGAGAAAAGAGTGACTGACTTTGAAACTCCTGTAAGATGGGTCGTGGTGTTAGCAGTGGCGGTGGTCAGAGTTCCTTGGGCTATCTCTTCGGTGGCGGTGAAGCTCCTAAACCAGCTGAGAAGCCTGCACCTGTCCAAAAGACAAAACCTCCACCCTCTGTGGATAAAGATATCCCAGCTGGTATTGAAAGTAGCAAAGCAAGCACGAGAATTGAAGGCCAGAACTGTGGAAATTTCCTTTCAGACCGTCCTTCAACTAAGGTGCAAGCTGCTCCAGGCGGTGGTTCTTCACTTGACTATCTTTTC…
DN29576_c0_g1_i2	594	C	G	0	0.5	0.5	0	0.5	0.375	CG	CG	CG	CG	CG	CG	GACCCCAACAAATTCCGAAACCAGCAGCGCCGAACTGGCCAAAACCAACACGGGAAAAGTACGCGACCGCGAACCAAGCGAGCATCTCCTCCCCTTCGATCAGATTCAGAATTTCATTCGATTCGATTTTTTCTGCGCCAGCTCCGACCTCGTCGATGGCATCGTCCTCCTCCTCCTCGCAGTTCGACGATCCGGCGGCGGCGGCGAGGCGCACCCAGCAGCAGCAGCAGCGGAAGCCGCCGCTGCTGATGCTGCTCCCGCTCATCTACGCCCCCGTGCTCCCCCTCATCAGGATTGGACTGCGGCACAATCCCGTGTGGAGGGACCGCCTCTTCTACGGCGTCCTCGCCGGCGCGTTCGCCCACGGCACCTACCTCATATCTGAACTATATGACGTGG…
DN29576_c0_g1_i2	525	G	C	0	0.5	0.5	0	0.5	0.375	GC	GC	GC	GC	GC	GC	GACCCCAACAAATTCCGAAACCAGCAGCGCCGAACTGGCCAAAACCAACACGGGAAAAGTACGCGACCGCGAACCAAGCGAGCATCTCCTCCCCTTCGATCAGATTCAGAATTTCATTCGATTCGATTTTTTCTGCGCCAGCTCCGACCTCGTCGATGGCATCGTCCTCCTCCTCCTCGCAGTTCGACGATCCGGCGGCGGCGGCGAGGCGCACCCAGCAGCAGCAGCAGCGGAAGCCGCCGCTGCTGATGCTGCTCCCGCTCATCTACGCCCCCGTGCTCCCCCTCATCAGGATTGGACTGCGGCACAATCCCGTGTGGAGGGACCGCCTCTTCTACGGCGTCCTCGCCGGCGCGTTCGCCCACGGCACCTACCTCATATCTGAACTATATGACGTGG…
DN29576_c0_g1_i2	556	T	A	0.5	0	0	0.5	0.5	0.375	TA	TA	TA	TA	TA	TA	GACCCCAACAAATTCCGAAACCAGCAGCGCCGAACTGGCCAAAACCAACACGGGAAAAGTACGCGACCGCGAACCAAGCGAGCATCTCCTCCCCTTCGATCAGATTCAGAATTTCATTCGATTCGATTTTTTCTGCGCCAGCTCCGACCTCGTCGATGGCATCGTCCTCCTCCTCCTCGCAGTTCGACGATCCGGCGGCGGCGGCGAGGCGCACCCAGCAGCAGCAGCAGCGGAAGCCGCCGCTGCTGATGCTGCTCCCGCTCATCTACGCCCCCGTGCTCCCCCTCATCAGGATTGGACTGCGGCACAATCCCGTGTGGAGGGACCGCCTCTTCTACGGCGTCCTCGCCGGCGCGTTCGCCCACGGCACCTACCTCATATCTGAACTATATGACGTGG…
DN29576_c0_g1_i2	595	T	C	0	0.5	0	0.5	0.5	0.375	TC	TC	TC	TC	TC	TC	GACCCCAACAAATTCCGAAACCAGCAGCGCCGAACTGGCCAAAACCAACACGGGAAAAGTACGCGACCGCGAACCAAGCGAGCATCTCCTCCCCTTCGATCAGATTCAGAATTTCATTCGATTCGATTTTTTCTGCGCCAGCTCCGACCTCGTCGATGGCATCGTCCTCCTCCTCCTCGCAGTTCGACGATCCGGCGGCGGCGGCGAGGCGCACCCAGCAGCAGCAGCAGCGGAAGCCGCCGCTGCTGATGCTGCTCCCGCTCATCTACGCCCCCGTGCTCCCCCTCATCAGGATTGGACTGCGGCACAATCCCGTGTGGAGGGACCGCCTCTTCTACGGCGTCCTCGCCGGCGCGTTCGCCCACGGCACCTACCTCATATCTGAACTATATGACGTGG…
DN29583_c0_g1_i1	624	A	C	0.0833333	0.916667	0	0	0.0833333	0.141107	AC	CC	CC	CC	CC	CC	TTTGACGCATCAACAAGTGTGCTCACGACACCGGTGCTCAAATTGCATGGTGAACCTGAGCTCGATAGCTTGTAGAATCCCATACAAGAACACGAGTATATTTTCACCCTCGAACATATTATTTGGTCTAGAAAATCCACAGCTCGGATCCTAGAGAGAACATTCCAAAAAGGGGTAGCACAACAATGCTGAAATGACAATGTTGGATATCATGTAGAGAAAATATTCTTCATCTTAACAGTAAAGCTAAACATTTATACCACATAAACATGTGCTCATTTAGCTTGAGGGTGTGAGGCAATGAAGTCAACTGCAAGTTTAACAGAGTCGATCTTGTCAGCTTCGCTGTCAGGTATCTCAAAACCAAATTCCTCTTCCAAAGCCATGACAACCTCCACC…
DN29583_c0_g1_i1	315	A	G	0.5	0	0.5	0	0.5	0.375	AG	AG	AG	AG	AG	AG	TTTGACGCATCAACAAGTGTGCTCACGACACCGGTGCTCAAATTGCATGGTGAACCTGAGCTCGATAGCTTGTAGAATCCCATACAAGAACACGAGTATATTTTCACCCTCGAACATATTATTTGGTCTAGAAAATCCACAGCTCGGATCCTAGAGAGAACATTCCAAAAAGGGGTAGCACAACAATGCTGAAATGACAATGTTGGATATCATGTAGAGAAAATATTCTTCATCTTAACAGTAAAGCTAAACATTTATACCACATAAACATGTGCTCATTTAGCTTGAGGGTGTGAGGCAATGAAGTCAACTGCAAGTTTAACAGAGTCGATCTTGTCAGCTTCGCTGTCAGGTATCTCAAAACCAAATTCCTCTTCCAAAGCCATGACAACCTCCACC…
DN29583_c0_g1_i1	450	A	C	0.5	0.5	0	0	0.5	0.375	AC	AC	AC	AC	AC	AC	TTTGACGCATCAACAAGTGTGCTCACGACACCGGTGCTCAAATTGCATGGTGAACCTGAGCTCGATAGCTTGTAGAATCCCATACAAGAACACGAGTATATTTTCACCCTCGAACATATTATTTGGTCTAGAAAATCCACAGCTCGGATCCTAGAGAGAACATTCCAAAAAGGGGTAGCACAACAATGCTGAAATGACAATGTTGGATATCATGTAGAGAAAATATTCTTCATCTTAACAGTAAAGCTAAACATTTATACCACATAAACATGTGCTCATTTAGCTTGAGGGTGTGAGGCAATGAAGTCAACTGCAAGTTTAACAGAGTCGATCTTGTCAGCTTCGCTGTCAGGTATCTCAAAACCAAATTCCTCTTCCAAAGCCATGACAACCTCCACC…
DN29583_c0_g1_i1	375	T	C	0	0.5	0	0.5	0.5	0.375	TC	TC	TC	TC	TC	TC	TTTGACGCATCAACAAGTGTGCTCACGACACCGGTGCTCAAATTGCATGGTGAACCTGAGCTCGATAGCTTGTAGAATCCCATACAAGAACACGAGTATATTTTCACCCTCGAACATATTATTTGGTCTAGAAAATCCACAGCTCGGATCCTAGAGAGAACATTCCAAAAAGGGGTAGCACAACAATGCTGAAATGACAATGTTGGATATCATGTAGAGAAAATATTCTTCATCTTAACAGTAAAGCTAAACATTTATACCACATAAACATGTGCTCATTTAGCTTGAGGGTGTGAGGCAATGAAGTCAACTGCAAGTTTAACAGAGTCGATCTTGTCAGCTTCGCTGTCAGGTATCTCAAAACCAAATTCCTCTTCCAAAGCCATGACAACCTCCACC…
DN29598_c1_g1_i1	625	G	A	0.583333	0	0.416667	0	0.416667	0.367959	AA	GA	GA	GA	GA	GA	GGGCTGCCGGCGCAGCGGCGAGGCGCCGCCGGCCGACGCGTCCCGGCGGCCGCGCGTGCGCTTGTTGTGGCCCCACTGGAGCAGCACCTCCCCGCCGCCGCTTCCGCTTCCGCTGCCGCTGGCGCCGCCGCCTCCGAGGTAGCTCGGGGAGGCGGGGTCGGAGAAGTAGGCGGCGTGGTGGTGGTGGTGGAGGTGGCCGTGGTCGCGCGCGGGCTCCGGGTCATAGCGGCGGACGACGAAGGCGCGGCCGCTGCCGGCGGCGGCGGCGGAGCGCGGGCGTGCTGCTTGGACTCGAGCGAGGTGGAGGCGAGGTACGCGGTGAGGCCGGAGCTTTCGGTGGCGAGGGCCGGCGCGGCCTCGTTCTTGTTTGATCTGTGGGCCGCCGGCGGGGTCGGGGGC…
DN29601_c0_g1_i1	547	T	C	0	0.5	0	0.5	0.5	0.375	TC	TC	TC	TC	TC	TC	TTTAAATAAAAATGTCGCTGTCACTGTCAGCAGCACGATACTATCTTCCCAGTATAATTGATACCACTACACAATACAATATCAACGCCAGGTCGCCAGCGGTAAGCATGAGGTCTCCAGCACAGCATATCTAATACTAGCGTGCTCAATCTTCCCATTCACGCACCCAGCAAGAATCACGAGCTGCCACCTTTATGTTACTAAATTATTCCTCTTCTCTTCTATTAACAGGAAGACATACACACTAGCTACAGGTACAGTATTCAGTAAAAGGCTACAGCAGGAAACACTACTAGTAGAAGACAGGATAGTAAAAGAGAAACGTATATGTCAAGTAGTTGTGCCCTCCTCTCATTGGACCGCATCTATGGTCTCTTTCCTCTTGATCCTCCTACTGAT…
DN29615_c0_g1_i1	611	C	G	0	0.0833333	0.916667	0	0.0833333	0.141107	GG	GG	GG	CG	GG	GG	TGCTTCTTGAGCTAATAACTGGAAAGCGACCTGTTGACACCACCCAGACATTTATGGATGACAGCTTGGTTGACTGGGCAAGGCCTTTACTGATGAGAGCACTTGAGGATGGTCAATATGATGAACTGGTGGATCATCGGCTGGGAAAGGACTTCAATCCTAATGAGATGGCAAGAATGATAGCCTGTGCAGCTGCTTGTGTACGCCATTCTGCACGTCGTCGTCCACGCATGAGTCAGGTTGTCCGGGCTTTGGAAGGTGATGTGTCTCTCGAGGATCTAAATGAAGGTGTGAGGCCTGGTCATAGCCGTTTCTTTGGATCATACAGTGAGTCTGATTATGATTCTAGTCAGTACAATGAGGACATGAAGAAGTTCAGGAAGATGGCGTTCAATAACA…
DN29615_c0_g1_i1	455	G	A	0.5	0	0.5	0	0.5	0.375	GA	GA	GA	GA	GA	GA	TGCTTCTTGAGCTAATAACTGGAAAGCGACCTGTTGACACCACCCAGACATTTATGGATGACAGCTTGGTTGACTGGGCAAGGCCTTTACTGATGAGAGCACTTGAGGATGGTCAATATGATGAACTGGTGGATCATCGGCTGGGAAAGGACTTCAATCCTAATGAGATGGCAAGAATGATAGCCTGTGCAGCTGCTTGTGTACGCCATTCTGCACGTCGTCGTCCACGCATGAGTCAGGTTGTCCGGGCTTTGGAAGGTGATGTGTCTCTCGAGGATCTAAATGAAGGTGTGAGGCCTGGTCATAGCCGTTTCTTTGGATCATACAGTGAGTCTGATTATGATTCTAGTCAGTACAATGAGGACATGAAGAAGTTCAGGAAGATGGCGTTCAATAACA…
DN29615_c0_g1_i1	290	T	C	0	0.5	0	0.5	0.5	0.375	TC	TC	TC	TC	TC	TC	TGCTTCTTGAGCTAATAACTGGAAAGCGACCTGTTGACACCACCCAGACATTTATGGATGACAGCTTGGTTGACTGGGCAAGGCCTTTACTGATGAGAGCACTTGAGGATGGTCAATATGATGAACTGGTGGATCATCGGCTGGGAAAGGACTTCAATCCTAATGAGATGGCAAGAATGATAGCCTGTGCAGCTGCTTGTGTACGCCATTCTGCACGTCGTCGTCCACGCATGAGTCAGGTTGTCCGGGCTTTGGAAGGTGATGTGTCTCTCGAGGATCTAAATGAAGGTGTGAGGCCTGGTCATAGCCGTTTCTTTGGATCATACAGTGAGTCTGATTATGATTCTAGTCAGTACAATGAGGACATGAAGAAGTTCAGGAAGATGGCGTTCAATAACA…
DN29617_c0_g1_i2	161	G	A	0.75	0	0.25	0	0.25	0.304688	GA	AA	AA	GA	AA	GA	GGAAACTCCAGAAGCAGAGAAACCACATTCATCTAGATTTCTGCGACATATACTGGAGGGAGAGAGAATCCAAAGCCCTCCTCTGGGTTTGTCTCTTCCCCTCTACTCCATTCTCCCATCCACCCCCCTCTCTCGCTGTGGGTGTGCTGTGGAGAGGAGAGAAGGAAGGAGAGCAAGAACCAGCGCCACCAAGAGCTGCTGCCAACCCTGCACAGCCTGGGCTGTGATCATTAATTTGCCAAAACAATTACCTTCCGCTTTTGTGGTTTAGAATCACATCTATCCCTTATATATATCTCTGCTCTTGGTCATTTGCAAACTCTCTTCTTTCTTAGATTTCCCAAGCTTCAATATAGGCCTCTGTACCAAAGCTTGCCGAGTAGTTGCTGTTCTTTGTTT…
DN29617_c0_g1_i3	720	T	C	0	0.75	0	0.25	0.25	0.304688	TC	CC	TC	TC	CC	CC	GGAAACTCCAGAAGCAGAGAAACCACATTCATCTAGATTTCTGCGACATATACTGGAGGGAGAGAGAATCCAAAGCCCTCCTCTGGGTTTGTCTCTTCCCCTCTACTCCATTCTCCCATCCACCCCCCTCTCTCGCTGTGGGTGTGCTGTGGAGAGGAGAGAAGGAAGGAGAGCAAGAACCAGCGCCACCAAGAGCTGCTGCCAACTCTTTGTGGTTTAGGATCACATTTATCCCTTATATATCTCTGCTCTTGGTCATTTGCAAACTCTCTTCTTTCTTAGATTCCCCAGGCTTCAATATAGGCCTCTGTACCAAAGCTTGCCGAGCAGTTGCTGTTCTTCGTTTTCTTGATTCTTGGGCCTTGGAATTTAAGATTCCGACGGCTATTGTATTTTCCC…
DN29617_c0_g1_i3	681	G	A	0.666667	0	0.333333	0	0.333333	0.345679	GA	AA	GA	GA	AA	GA	GGAAACTCCAGAAGCAGAGAAACCACATTCATCTAGATTTCTGCGACATATACTGGAGGGAGAGAGAATCCAAAGCCCTCCTCTGGGTTTGTCTCTTCCCCTCTACTCCATTCTCCCATCCACCCCCCTCTCTCGCTGTGGGTGTGCTGTGGAGAGGAGAGAAGGAAGGAGAGCAAGAACCAGCGCCACCAAGAGCTGCTGCCAACTCTTTGTGGTTTAGGATCACATTTATCCCTTATATATCTCTGCTCTTGGTCATTTGCAAACTCTCTTCTTTCTTAGATTCCCCAGGCTTCAATATAGGCCTCTGTACCAAAGCTTGCCGAGCAGTTGCTGTTCTTCGTTTTCTTGATTCTTGGGCCTTGGAATTTAAGATTCCGACGGCTATTGTATTTTCCC…
DN29617_c0_g1_i4	161	G	A	0.75	0	0.25	0	0.25	0.304688	GA	AA	AA	GA	AA	GA	GGAAACTCCAGAAGCAGAGAAACCACATTCATCTAGATTTCTGCGACATATACTGGAGGGAGAGAGAATCCAAAGCCCTCCTCTGGGTTTGTCTCTTCCCCTCTACTCCATTCTCCCATCCACCCCCCTCTCTCGCTGTGGGTGTGCTGTGGAGAGGAGAGAAGGAAGGAGAGCAAGAACCAGCGCCACCAAGAGCTGCTGCCAACCCTGCACAGCCTGGGCTGTGATCATTAATTTGCCAAAACAATTACCTTCCGCTTTTGTGGTTTAGAATCACATCTATCCCTTATATATATCTCTGCTCTTGGTCATTTGCAAACTCTCTTCTTTCTTAGATTTCCCAAGCTTCAATATAGGCCTCTGTACCAAAGCTTGCCGAGTAGTTGCTGTTCTTTGTTT…
DN29646_c0_g3_i1	204	T	C	0	0.666667	0	0.333333	0.333333	0.345679	CC	TC	TC	TC	TC	CC	AAGGAGGTGAACGCCATGGACCCTCTCCTCAAACCCAAGCAGGACCGGTACGCGCTCCGCACGTCGCCGCAGTGGCTCGGCCCGCAGATCGAGGTCATCCGTGCCGCGACCAAGTCAATTGAGCGCGAGGTCAACTCCGTCAACGACAACCCGGTCATCGACGTGCACCGCGGCAAGGCGCTCCACGGCGGGAACTTCCAGGGTACCCCGATCGGTGTGTCCATGGACAACGCCCGGCTCGCCATCGCCAACATCGGGAAGCTCATGTTCGCGCAGTTCTCGGAGCTGGTGAACGAGTTCTACAACAACGGTCTGACCTCCAACCTGGCTGGGAGCCGCAACCCGAGCCTGGACTACGGGTTCAAGGGCACGGAGATCGCCATGGCGTCCTACTGCTCT…
DN29670_c0_g2_i2	613	A	G	0.5	0	0.5	0	0.5	0.375	AG	AG	AG	AG	AG	AG	TTTTTTTCCATGAATAACTGCGTATATATAACTCAGAGAATTGTTCACAACACAGTTTCCGCTGCCCCTAAGAAACGACAGGAATATGCCCAAGATTGCTCTATTGTAATTTACTGGTCCGACTATAAATACAAAGCGATCAGGTTTACAAAACTCCCATATCATTTCAACTTGTCTTCTCGCAACGCGTTATCACACAAGCAAAGCCCATACAAAAAGATGCTCTGATGAAACAAGATTGGTAACACAAACACACACACACACACACACTACTGCACACACACACACACACACACAGGATGCAGAGTGCAGACAGAAGCTGAAATTCATAGTAGGCTTCCTCCATCCTGACTGAACTAGAAAACTAGCAACCCCTCAGTGAACAAACTTGAAATACAG…
DN29670_c0_g2_i2	595	G	T	0	0	0.5	0.5	0.5	0.375	GT	GT	GT	GT	GT	GT	TTTTTTTCCATGAATAACTGCGTATATATAACTCAGAGAATTGTTCACAACACAGTTTCCGCTGCCCCTAAGAAACGACAGGAATATGCCCAAGATTGCTCTATTGTAATTTACTGGTCCGACTATAAATACAAAGCGATCAGGTTTACAAAACTCCCATATCATTTCAACTTGTCTTCTCGCAACGCGTTATCACACAAGCAAAGCCCATACAAAAAGATGCTCTGATGAAACAAGATTGGTAACACAAACACACACACACACACACACTACTGCACACACACACACACACACACAGGATGCAGAGTGCAGACAGAAGCTGAAATTCATAGTAGGCTTCCTCCATCCTGACTGAACTAGAAAACTAGCAACCCCTCAGTGAACAAACTTGAAATACAG…
DN29670_c0_g2_i2	745	T	C	0	0.5	0	0.5	0.5	0.375	TC	TC	TC	TC	TC	TC	TTTTTTTCCATGAATAACTGCGTATATATAACTCAGAGAATTGTTCACAACACAGTTTCCGCTGCCCCTAAGAAACGACAGGAATATGCCCAAGATTGCTCTATTGTAATTTACTGGTCCGACTATAAATACAAAGCGATCAGGTTTACAAAACTCCCATATCATTTCAACTTGTCTTCTCGCAACGCGTTATCACACAAGCAAAGCCCATACAAAAAGATGCTCTGATGAAACAAGATTGGTAACACAAACACACACACACACACACACTACTGCACACACACACACACACACACAGGATGCAGAGTGCAGACAGAAGCTGAAATTCATAGTAGGCTTCCTCCATCCTGACTGAACTAGAAAACTAGCAACCCCTCAGTGAACAAACTTGAAATACAG…
DN29678_c0_g1_i1	2189	A	T	0.5	0	0	0.5	0.5	0.375	AT	AT	AT	AT	AT	AT	TTTGCAGCAGCTCTCATAGATTTTTTATTTTAATTTGAGATGATAAATGTGCAACAGTGCAACACAATGGCCAATCGGGTGTTCGTTCTGATACTGTGAAATGACATTGTGGCATCAAATTTGCAAAAATCATGTAACATTACATAGCCATCAGAATCCGACAGAGACCAGACCCTGTGAGAAAATGATCCTCAGACTATCTTGTGAACAACAATTTGGGGATGTTGAATACATCAACGCCCTTGTTAGGAATTACTACATATACAACAATTCTCTTCCAAAACTATTCAAGCAGTGTTCCATGAACCGCAATGCAACTGACGTGCTGTATCGTGTTGCAATGTCACCAATGGATAAATGATGCAGTTAAGTGGTTTTAATGCACACAACCCATTCAGG…
DN29678_c0_g1_i1	2109	T	A	0.5	0	0	0.5	0.5	0.375	TA	TA	TA	TA	TA	TA	TTTGCAGCAGCTCTCATAGATTTTTTATTTTAATTTGAGATGATAAATGTGCAACAGTGCAACACAATGGCCAATCGGGTGTTCGTTCTGATACTGTGAAATGACATTGTGGCATCAAATTTGCAAAAATCATGTAACATTACATAGCCATCAGAATCCGACAGAGACCAGACCCTGTGAGAAAATGATCCTCAGACTATCTTGTGAACAACAATTTGGGGATGTTGAATACATCAACGCCCTTGTTAGGAATTACTACATATACAACAATTCTCTTCCAAAACTATTCAAGCAGTGTTCCATGAACCGCAATGCAACTGACGTGCTGTATCGTGTTGCAATGTCACCAATGGATAAATGATGCAGTTAAGTGGTTTTAATGCACACAACCCATTCAGG…
DN29678_c0_g1_i2	1963	A	T	0.5	0	0	0.5	0.5	0.375	AT	AT	AT	AT	AT	AT	TTCAGGGTCACTCGCCTTGGCTAGGAGAAATCGGAGCCTTTGGATGCCCACCATTTGTTACTGCGAGAGCTGCGGACCCGTTGAAACCATCTGTCCCAAGAAGAGTTCTCTGGACCGCAGGTGCTGCAAAGACGATGGTTATGAGTCACGAGTGCTACGTCAACGGATTTTGCAGGATAAGGTAGTTGAGACAAAAGGGCATTTACATTGGAAGAAGTGGGTCTGGTTTTCCTTCTGTGCTCGTGATGACACTGGTTTGTTCAAGAGGACGACACAAATCAGTAGGAGAACAGGAAGTGGACCTGTAGATAAATGCTATACTCCAATCTACTTACTCCTGACATGCAGCTGATGCGGGTTCCACGGTGTCAAGCTCATTCAGTTCATCCTGCATGAAAT…
DN29678_c0_g1_i2	1883	T	A	0.5	0	0	0.5	0.5	0.375	TA	TA	TA	TA	TA	TA	TTCAGGGTCACTCGCCTTGGCTAGGAGAAATCGGAGCCTTTGGATGCCCACCATTTGTTACTGCGAGAGCTGCGGACCCGTTGAAACCATCTGTCCCAAGAAGAGTTCTCTGGACCGCAGGTGCTGCAAAGACGATGGTTATGAGTCACGAGTGCTACGTCAACGGATTTTGCAGGATAAGGTAGTTGAGACAAAAGGGCATTTACATTGGAAGAAGTGGGTCTGGTTTTCCTTCTGTGCTCGTGATGACACTGGTTTGTTCAAGAGGACGACACAAATCAGTAGGAGAACAGGAAGTGGACCTGTAGATAAATGCTATACTCCAATCTACTTACTCCTGACATGCAGCTGATGCGGGTTCCACGGTGTCAAGCTCATTCAGTTCATCCTGCATGAAAT…
DN29678_c0_g1_i4	2139	A	T	0.5	0	0	0.5	0.5	0.375	AT	AT	AT	AT	AT	AT	TTTGCAGCAGCTCTCATAGATTTTTTATTTTAATTTGAGATGATAAATGTGCAACAGTGCAACACAATGGCCAATCGGGTGTTCGTTCTGATACTGTGAAATGACATTGTGGCATCAAATTTGCAAAAATCATGTAACATTACATAGCCATCAGAATCCGACAGAGACCAGACCCTGTGAGAAAATGATCCTCAGACTATCTTGTGAACAACAATTTGGGGATGTTGAATACATCAACGCCCTTGTTAGGAATTACTACATATACAACAATTCTCTTCCAAAACTATTCAAGCAGTGTTCCATGAACCGCAATGCAACTGACGTGCTGTATCGTGTTGCAATGTCACCAATGGATAAATGATGCAGTTAAGTGGTTTTAATGCACACAACCCATTCAGG…
DN29678_c0_g1_i4	2059	T	A	0.5	0	0	0.5	0.5	0.375	TA	TA	TA	TA	TA	TA	TTTGCAGCAGCTCTCATAGATTTTTTATTTTAATTTGAGATGATAAATGTGCAACAGTGCAACACAATGGCCAATCGGGTGTTCGTTCTGATACTGTGAAATGACATTGTGGCATCAAATTTGCAAAAATCATGTAACATTACATAGCCATCAGAATCCGACAGAGACCAGACCCTGTGAGAAAATGATCCTCAGACTATCTTGTGAACAACAATTTGGGGATGTTGAATACATCAACGCCCTTGTTAGGAATTACTACATATACAACAATTCTCTTCCAAAACTATTCAAGCAGTGTTCCATGAACCGCAATGCAACTGACGTGCTGTATCGTGTTGCAATGTCACCAATGGATAAATGATGCAGTTAAGTGGTTTTAATGCACACAACCCATTCAGG…
DN29678_c0_g1_i5	1913	A	T	0.5	0	0	0.5	0.5	0.375	AT	AT	AT	AT	AT	AT	TTCAGGGTCACTCGCCTTGGCTAGGAGAAATCGGAGCCTTTGGATGCCCACCATTTGTTACTGCGAGAGCTGCGGACCCGTTGAAACCATCTGTCCCAAGAAGAGTTCTCTGGACCGCAGGTGCTGCAAAGACGATGGTTATGAGTCACGAGTGCTACGTCAACGGATTTTGCAGGATAAGGTAGTTGAGACAAAAGGGCATTTACATTGGAAGAAGTGGGTCTGGTTTTCCTTCTGTGCTCGTGATGACACTGGTTTGTTCAAGAGGACGACACAAATCAGTAGGAGAACAGGAAGTGGACCTGTAGATAAATGCTATACTCCAATCTACTTACTCCTGACATGCAGCTGATGCGGGTTCCACGGTGTCAAGCTCATTCAGTTCATCCTGCATGAAAT…
DN29678_c0_g1_i5	1833	T	A	0.5	0	0	0.5	0.5	0.375	TA	TA	TA	TA	TA	TA	TTCAGGGTCACTCGCCTTGGCTAGGAGAAATCGGAGCCTTTGGATGCCCACCATTTGTTACTGCGAGAGCTGCGGACCCGTTGAAACCATCTGTCCCAAGAAGAGTTCTCTGGACCGCAGGTGCTGCAAAGACGATGGTTATGAGTCACGAGTGCTACGTCAACGGATTTTGCAGGATAAGGTAGTTGAGACAAAAGGGCATTTACATTGGAAGAAGTGGGTCTGGTTTTCCTTCTGTGCTCGTGATGACACTGGTTTGTTCAAGAGGACGACACAAATCAGTAGGAGAACAGGAAGTGGACCTGTAGATAAATGCTATACTCCAATCTACTTACTCCTGACATGCAGCTGATGCGGGTTCCACGGTGTCAAGCTCATTCAGTTCATCCTGCATGAAAT…
DN29678_c0_g1_i6	995	A	T	0.5	0	0	0.5	0.5	0.375	AT	AT	AT	AT	AT	AT	TTTGCAGCAGCTCTCATAGATTTTTTATTTTAATTTGAGATGATAAATGTGCAACAGTGCAACACAATGGCCAATCGGGTGTTCGTTCTGATACTGTGAAATGACATTGTGGCATCAAATTTGCAAAAATCATGTAACATTACATAGCCATCAGAATCCGACAGAGACCAGACCCTGTGAGAAAATGATCCTCAGACTATCTTGTGAACAACAATTTGGGGATGTTGAATACATCAACGCCCTTGTTAGGAATTACTACATATACAACAATTCTCTTCCAAAACTATTCAAGCAGTGTTCCATGAACCGCAATGCAACTGACGTGCTGTATCGTGTTGCAATGTCACCAATGGATAAATGATGCAGTTAAGTGGTTTTAATGCACACAACCCATTCAGG…
DN29678_c0_g1_i6	684	C	A	0.5	0.5	0	0	0.5	0.375	CA	CA	CA	CA	CA	CA	TTTGCAGCAGCTCTCATAGATTTTTTATTTTAATTTGAGATGATAAATGTGCAACAGTGCAACACAATGGCCAATCGGGTGTTCGTTCTGATACTGTGAAATGACATTGTGGCATCAAATTTGCAAAAATCATGTAACATTACATAGCCATCAGAATCCGACAGAGACCAGACCCTGTGAGAAAATGATCCTCAGACTATCTTGTGAACAACAATTTGGGGATGTTGAATACATCAACGCCCTTGTTAGGAATTACTACATATACAACAATTCTCTTCCAAAACTATTCAAGCAGTGTTCCATGAACCGCAATGCAACTGACGTGCTGTATCGTGTTGCAATGTCACCAATGGATAAATGATGCAGTTAAGTGGTTTTAATGCACACAACCCATTCAGG…
DN29678_c0_g1_i6	582	G	A	0.5	0	0.5	0	0.5	0.375	GA	GA	GA	GA	GA	GA	TTTGCAGCAGCTCTCATAGATTTTTTATTTTAATTTGAGATGATAAATGTGCAACAGTGCAACACAATGGCCAATCGGGTGTTCGTTCTGATACTGTGAAATGACATTGTGGCATCAAATTTGCAAAAATCATGTAACATTACATAGCCATCAGAATCCGACAGAGACCAGACCCTGTGAGAAAATGATCCTCAGACTATCTTGTGAACAACAATTTGGGGATGTTGAATACATCAACGCCCTTGTTAGGAATTACTACATATACAACAATTCTCTTCCAAAACTATTCAAGCAGTGTTCCATGAACCGCAATGCAACTGACGTGCTGTATCGTGTTGCAATGTCACCAATGGATAAATGATGCAGTTAAGTGGTTTTAATGCACACAACCCATTCAGG…
DN29678_c0_g1_i6	915	T	A	0.5	0	0	0.5	0.5	0.375	TA	TA	TA	TA	TA	TA	TTTGCAGCAGCTCTCATAGATTTTTTATTTTAATTTGAGATGATAAATGTGCAACAGTGCAACACAATGGCCAATCGGGTGTTCGTTCTGATACTGTGAAATGACATTGTGGCATCAAATTTGCAAAAATCATGTAACATTACATAGCCATCAGAATCCGACAGAGACCAGACCCTGTGAGAAAATGATCCTCAGACTATCTTGTGAACAACAATTTGGGGATGTTGAATACATCAACGCCCTTGTTAGGAATTACTACATATACAACAATTCTCTTCCAAAACTATTCAAGCAGTGTTCCATGAACCGCAATGCAACTGACGTGCTGTATCGTGTTGCAATGTCACCAATGGATAAATGATGCAGTTAAGTGGTTTTAATGCACACAACCCATTCAGG…
DN29694_c0_g1_i1	167	C	T	0	0.5	0	0.5	0.5	0.375	CT	CT	CT	CT	CT	CT	GGAGCAGGGACCACACCGTCTCTGCCACGCATGGTGACATGGACCAGAACACCAGAGACATCATCATGAGGGAGTTCAGGTCTGGATCCTCCCGTGTGCTCATCACCACTGACCTGCTTGCCCGTGGTATCGATGTCCAGCAGGTCTCACTGGTTATCAACTACGACCTTCCCACCCAGCCTGAGAACTACCTCCACCGCATTGGTCGTAGTGGTCGTTTTGGGAGGAAGGGTGTTGCTATCAACTTCGTCACCCGTGATGATGAGAGGATGCTCTTTGACATCCAGAAGTTCTACAACGTTACCGTTGAGGAGCTGCCAGCCAACGTTGCTGACCTTATCTAGATTATGTCCTAGGATATGTAGTACTGGATAAATGAGTGTTTTTGTTGAATATCGC…
DN29694_c0_g1_i1	248	C	T	0	0.5	0	0.5	0.5	0.375	CT	CT	CT	CT	CT	CT	GGAGCAGGGACCACACCGTCTCTGCCACGCATGGTGACATGGACCAGAACACCAGAGACATCATCATGAGGGAGTTCAGGTCTGGATCCTCCCGTGTGCTCATCACCACTGACCTGCTTGCCCGTGGTATCGATGTCCAGCAGGTCTCACTGGTTATCAACTACGACCTTCCCACCCAGCCTGAGAACTACCTCCACCGCATTGGTCGTAGTGGTCGTTTTGGGAGGAAGGGTGTTGCTATCAACTTCGTCACCCGTGATGATGAGAGGATGCTCTTTGACATCCAGAAGTTCTACAACGTTACCGTTGAGGAGCTGCCAGCCAACGTTGCTGACCTTATCTAGATTATGTCCTAGGATATGTAGTACTGGATAAATGAGTGTTTTTGTTGAATATCGC…
DN29694_c0_g1_i1	398	G	A	0.5	0	0.5	0	0.5	0.375	GA	GA	GA	GA	GA	GA	GGAGCAGGGACCACACCGTCTCTGCCACGCATGGTGACATGGACCAGAACACCAGAGACATCATCATGAGGGAGTTCAGGTCTGGATCCTCCCGTGTGCTCATCACCACTGACCTGCTTGCCCGTGGTATCGATGTCCAGCAGGTCTCACTGGTTATCAACTACGACCTTCCCACCCAGCCTGAGAACTACCTCCACCGCATTGGTCGTAGTGGTCGTTTTGGGAGGAAGGGTGTTGCTATCAACTTCGTCACCCGTGATGATGAGAGGATGCTCTTTGACATCCAGAAGTTCTACAACGTTACCGTTGAGGAGCTGCCAGCCAACGTTGCTGACCTTATCTAGATTATGTCCTAGGATATGTAGTACTGGATAAATGAGTGTTTTTGTTGAATATCGC…
DN29694_c0_g1_i1	278	T	C	0	0.5	0	0.5	0.5	0.375	TC	TC	TC	TC	TC	TC	GGAGCAGGGACCACACCGTCTCTGCCACGCATGGTGACATGGACCAGAACACCAGAGACATCATCATGAGGGAGTTCAGGTCTGGATCCTCCCGTGTGCTCATCACCACTGACCTGCTTGCCCGTGGTATCGATGTCCAGCAGGTCTCACTGGTTATCAACTACGACCTTCCCACCCAGCCTGAGAACTACCTCCACCGCATTGGTCGTAGTGGTCGTTTTGGGAGGAAGGGTGTTGCTATCAACTTCGTCACCCGTGATGATGAGAGGATGCTCTTTGACATCCAGAAGTTCTACAACGTTACCGTTGAGGAGCTGCCAGCCAACGTTGCTGACCTTATCTAGATTATGTCCTAGGATATGTAGTACTGGATAAATGAGTGTTTTTGTTGAATATCGC…
DN29700_c0_g1_i1	740	T	C	0	0.5	0	0.5	0.5	0.375	TC	TC	TC	TC	TC	TC	TTTTTTTTAATGCTGGCAAAAAAATAGTCAATGTGCAGGAGGCGGCTGCTCCCATTTTCAACGGGTTGGGACATATGGCCGAGCTTTGGAAAAGCATGAACTGATGACAGGGAAGTAAAGTTAAAGACAGGGAAGTAAGTTAAAGATGGTTATCAAGGGAAGGCGTGTTCCATGTACCAACACCTGGTAGTGAGGTGAGGACGAAAGACACGTCAATCCGATCCAGTGGTGCAAGGTCAGTCAGTGTCCTCCGTCCCCGGCTAACCTTCAACCAATCGCAGCGAGACTACACATACATACATAGTACTCTCGATAAGGAAGGGAAGGGAAAGAGCCTTCCCCTTCCCCCTTCTCCTTGTCCTTCCCTTTAGAGCCAACTGCCCTCTCCTCCTCTCCAAT…
DN29700_c0_g1_i2	740	T	C	0	0.5	0	0.5	0.5	0.375	TC	TC	TC	TC	TC	TC	TTTTTTTTAATGCTGGCAAAAAAATAGTCAATGTGCAGGAGGCGGCTGCTCCCATTTTCAACGGGTTGGGACATATGGCCGAGCTTTGGAAAAGCATGAACTGATGACAGGGAAGTAAAGTTAAAGACAGGGAAGTAAGTTAAAGATGGTTATCAAGGGAAGGCGTGTTCCATGTACCAACACCTGGTAGTGAGGTGAGGACGAAAGACACGTCAATCCGATCCAGTGGTGCAAGGTCAGTCAGTGTCCTCCGTCCCCGGCTAACCTTCAACCAATCGCAGCGAGACTACACATACATACATAGTACTCTCGATAAGGAAGGGAAGGGAAAGAGCCTTCCCCTTCCCCCTTCTCCTTGTCCTTCCCTTTAGAGCCAACTGCCCTCTCCTCCTCTCCAAT…
DN29700_c0_g1_i4	740	T	C	0	0.5	0	0.5	0.5	0.375	TC	TC	TC	TC	TC	TC	TTTTTTTTAATGCTGGCAAAAAAATAGTCAATGTGCAGGAGGCGGCTGCTCCCATTTTCAACGGGTTGGGACATATGGCCGAGCTTTGGAAAAGCATGAACTGATGACAGGGAAGTAAAGTTAAAGACAGGGAAGTAAGTTAAAGATGGTTATCAAGGGAAGGCGTGTTCCATGTACCAACACCTGGTAGTGAGGTGAGGACGAAAGACACGTCAATCCGATCCAGTGGTGCAAGGTCAGTCAGTGTCCTCCGTCCCCGGCTAACCTTCAACCAATCGCAGCGAGACTACACATACATACATAGTACTCTCGATAAGGAAGGGAAGGGAAAGAGCCTTCCCCTTCCCCCTTCTCCTTGTCCTTCCCTTTAGAGCCAACTGCCCTCTCCTCCTCTCCAAT…
DN29700_c0_g1_i6	740	T	C	0	0.5	0	0.5	0.5	0.375	TC	TC	TC	TC	TC	TC	TTTTTTTTAATGCTGGCAAAAAAATAGTCAATGTGCAGGAGGCGGCTGCTCCCATTTTCAACGGGTTGGGACATATGGCCGAGCTTTGGAAAAGCATGAACTGATGACAGGGAAGTAAAGTTAAAGACAGGGAAGTAAGTTAAAGATGGTTATCAAGGGAAGGCGTGTTCCATGTACCAACACCTGGTAGTGAGGTGAGGACGAAAGACACGTCAATCCGATCCAGTGGTGCAAGGTCAGTCAGTGTCCTCCGTCCCCGGCTAACCTTCAACCAATCGCAGCGAGACTACACATACATACATAGTACTCTCGATAAGGAAGGGAAGGGAAAGAGCCTTCCCCTTCCCCCTTCTCCTTGTCCTTCCCTTTAGAGCCAACTGCCCTCTCCTCCTCTCCAAT…
DN29731_c0_g1_i1	227	G	A	0.5	0	0.5	0	0.5	0.375	GA	GA	GA	GA	GA	GA	TTTGTGGTCTGACCCTGATGATCACAGGGTGGGGAATTTCACCAAGAGGAGCGGGTTACACATTTGGGCAAGATATTGCACAGCAGTTCAATCATACAAATGGTCTTTCTCTCATTTCAAGAGCCCATCAACTTGTAATGGAAGGATTCAATTGGTGCCAGGATAAGAATGTTGTCACAGTCTTCAGTGCACCAAACTACTGTTATCGCTGTGGTAACATGGCTGCGATTCTTGAAATCGGGGAAAATATGGACCAGAACTTCCTCCAGTTCGACCCAGCACCTCGGCAAATTGAGCCGGACACAACTCGCAAAACTCCAGACTACTTTTTGTAATTGTGGTGGTGACCTTTTTAACTTTCTGGTGTTGATGCTCCTCTCCTCAGCAGTGTCGGGGTCT…
DN29731_c0_g1_i1	164	T	C	0	0.5	0	0.5	0.5	0.375	TC	TC	TC	TC	TC	TC	TTTGTGGTCTGACCCTGATGATCACAGGGTGGGGAATTTCACCAAGAGGAGCGGGTTACACATTTGGGCAAGATATTGCACAGCAGTTCAATCATACAAATGGTCTTTCTCTCATTTCAAGAGCCCATCAACTTGTAATGGAAGGATTCAATTGGTGCCAGGATAAGAATGTTGTCACAGTCTTCAGTGCACCAAACTACTGTTATCGCTGTGGTAACATGGCTGCGATTCTTGAAATCGGGGAAAATATGGACCAGAACTTCCTCCAGTTCGACCCAGCACCTCGGCAAATTGAGCCGGACACAACTCGCAAAACTCCAGACTACTTTTTGTAATTGTGGTGGTGACCTTTTTAACTTTCTGGTGTTGATGCTCCTCTCCTCAGCAGTGTCGGGGTCT…
DN29732_c0_g1_i1	1007	G	C	0	0.5	0.5	0	0.5	0.375	GC	GC	GC	GC	GC	GC	CTCGAGCAGGTGTCCGAGGTGGAGCCAGCGTTTGTCCATGTCGACTTCGAGTTCAGACACCGGCCAGAGCACAAGGCCGAGCTCTGATTGGTTAGTTACATTAAAGTTCAGGCCACTAATTCTGCGACATCTCACGGCATGTATATTTGTAAGTCGAATGCATACATCATTGCAAATCTCGCTGCTCTTGAAAGGGCCATTAATGTCTTGCCTTTCTTATATGAAACTTGAAATGTCTGGACACCCTTCTTGATAACTCACACTACGGATACAGACTTGCATGAGCTGCTTCAAGACAGTAGCAGACCAGCACAGGTTACAGTGGATTGCTAGTAAATCAAGAATTTCAGCTAGTGAAATTTGAAGGCACACAGAACAAGTTCTTAAGGAAGATTAGGA…
DN29732_c0_g1_i1	949	T	G	0	0	0.5	0.5	0.5	0.375	TG	TG	TG	TG	TG	TG	CTCGAGCAGGTGTCCGAGGTGGAGCCAGCGTTTGTCCATGTCGACTTCGAGTTCAGACACCGGCCAGAGCACAAGGCCGAGCTCTGATTGGTTAGTTACATTAAAGTTCAGGCCACTAATTCTGCGACATCTCACGGCATGTATATTTGTAAGTCGAATGCATACATCATTGCAAATCTCGCTGCTCTTGAAAGGGCCATTAATGTCTTGCCTTTCTTATATGAAACTTGAAATGTCTGGACACCCTTCTTGATAACTCACACTACGGATACAGACTTGCATGAGCTGCTTCAAGACAGTAGCAGACCAGCACAGGTTACAGTGGATTGCTAGTAAATCAAGAATTTCAGCTAGTGAAATTTGAAGGCACACAGAACAAGTTCTTAAGGAAGATTAGGA…
DN29771_c0_g1_i1	401	A	G	0.416667	0	0.583333	0	0.416667	0.367959	AG	AG	GG	AG	AG	AG	GCTCCATCACCATTCACCAAACCCTAACCAGAATTGAACCCGACCCGACGAAGAGATCGATCCCCCGAGGAAGAGGAGGCGAGCAAGCGGGGGAGGAAGATGAAGGTCCGCGCGTCGGTGAAGAGGTTGTGCTCCTTCTGCAAGGTGGTGAAGCGCCGGGGCATCGTATTCATCCACTGCAAGGCCAACGCCAAGCACAAGCAGCGACAGGGATACTCCACCATCGCTGAGGCCGCCGCGTCGTGCCTCCAACTGCCGCCGCCACCGCCTCCGGCCAGTGCCAGCAGCGCCGCCTCTGCTGCGGCGTTTGCGGAGGCCTCAAAGGTGGCTAGGCAAGAGATGTCTATGAAGTTTAATTGGCCAATGGGTTTAGCTGCCCTGTTGAAGAATGGCGACAAA…
DN29771_c0_g1_i1	437	G	C	0	0.5	0.5	0	0.5	0.375	GC	GC	GC	GC	GC	GC	GCTCCATCACCATTCACCAAACCCTAACCAGAATTGAACCCGACCCGACGAAGAGATCGATCCCCCGAGGAAGAGGAGGCGAGCAAGCGGGGGAGGAAGATGAAGGTCCGCGCGTCGGTGAAGAGGTTGTGCTCCTTCTGCAAGGTGGTGAAGCGCCGGGGCATCGTATTCATCCACTGCAAGGCCAACGCCAAGCACAAGCAGCGACAGGGATACTCCACCATCGCTGAGGCCGCCGCGTCGTGCCTCCAACTGCCGCCGCCACCGCCTCCGGCCAGTGCCAGCAGCGCCGCCTCTGCTGCGGCGTTTGCGGAGGCCTCAAAGGTGGCTAGGCAAGAGATGTCTATGAAGTTTAATTGGCCAATGGGTTTAGCTGCCCTGTTGAAGAATGGCGACAAA…
DN29780_c0_g2_i2	649	T	C	0	0.5	0	0.5	0.5	0.375	TC	TC	TC	TC	TC	TC	TTTTGACATGAAATTGGTGTGCCTGAAGATTCATAATAATTGTCAACAAATGTACCAGATCGCATATGCTGAATGCTTTGGAGTCAACAGAATAACAGATAGATTGGTAGAACGATCTTTCAGAACTAAAGCTAACTGTCAACTTCCTGGAATATAATTGACTATTAGAATAGCAATCTGGTTAAACAATTTGACTATTAGAATAGCATTTGTCGAACTGTTGGCCGATGAGAACGACCTGTTTGTACGAGGTTCATCGCAACAATTAAGAGAAGTGGCACATCATATGTAGTTTCTCCACATTGGTAGCCCAAGCCACACGATATAACAGACCATTCAGAATAGGCGACATGTCCCAGTAAATTTCTGGGGTCAAAACCATCGTCAGAAATAGAAGAT…
DN29794_c0_g1_i1	363	C	G	0	0.25	0.75	0	0.25	0.304688	GG	GG	CG	CG	CG	GG	AATGCGTGGACCACACACGCCATCCCAACCACCCTCCTCCCACCATCCCAACGCCATCGGAGCTGCTGCGAGGGCGGCGAAGCTCGGGAGGACGGGTTGACGGCTGGAGCTCACGCTGCAAGTGCTGCCCTTGCGCCCGATGTAGACGGCCACCTTGAGGCACTCATCGCCGCAGGAGGAGAAGAGGGACAGCTTTGTGTTGAGCCACTCGAGGTCGGCCTTGGAGAGGTGGAACGCGGCGGCGAGCGCGCCCGAAGCGGGGCCGCCTGTTGCTCGCCGGTGTCGGAGAGGACCAGCGGCGCCGGGACGGTCTGCGCAGGCATCTTCCCGAGCCGGATCTTGCAGTAGCACGGCGAGGTCGACGGGTGGACCCCCGCGCCGGCGCCGGCGGCCGGCGGC…
DN29794_c0_g1_i2	503	C	G	0	0.166667	0.833333	0	0.166667	0.239198	GG	GG	GG	CG	CG	GG	CGGGCTGCTTCATGCTCCCGCGCACCTGGAGCACCTGCGGGCTGCACTCGGGCTCGCCGTCGAACTCGAACACGAACCGCGGGTCCGGCTCGGCGCGGACGGTGACGCTCAGCTCCGTTGAAGCCGGGGAGCCGCCCTTGCCGCCGCGCTTCCCGACGCAGATCCACCCGCTGTGCAGCACCGCGGGCTTGGACTCGGCGCCCTTGAGATCTAGCGGGATGGTGGCCTTCCCCAGCAGGCGGCCGGAGCTCACGCCGCAGGTGCTGCCCTTGCGCCCGGCGTAGACGGCCACCTTGAGGCGCGCCTCGCCGCGGGAGGAGAAGAGCGACGGCTTCGCGTTGAGCCACTCGAGGTCGGCCTTGGAGAGGTGGAACGCGGCGGCGAGCGCGCCCGAGGCGG…
DN29811_c0_g1_i1	2307	G	A	0.5	0	0.5	0	0.5	0.375	GA	GA	GA	GA	GA	GA	CTGAAACTCACGTTGTGTGGGGATTTTATTACAGAAAGTTATATGTACAAAACGATCTAGAAGGGGGACAGAAGCAGAACATGCAGAAAGATATGAAAGAAAAAAAAAGGCTTCTTTCCTGCTAACATAACATTCAGTTATTCAGTAAAATCGACAGACTTCCATAGTTCAGTTACACCGACCGAATCCGAATGCCCTTGTAACCAATGTGGCGTTGAGAAATCTCACTGTGAAATGAAGCTGATGAAAGACGTGATGTCCCTCCACGAGGATCCACCCACTTCAACCGTGGCGCGTGAGGCATCCTTCATCAGCCTGGCTCTCCTCCGCATGTCCTCGGCCTCCGCCGTGTCGCGGCGCATCAGCCTTTCCACCGCCGCGGCGATCTCCTCTCTGCTT…
DN29811_c0_g1_i1	1697	T	C	0	0.5	0	0.5	0.5	0.375	TC	TC	TC	TC	TC	TC	CTGAAACTCACGTTGTGTGGGGATTTTATTACAGAAAGTTATATGTACAAAACGATCTAGAAGGGGGACAGAAGCAGAACATGCAGAAAGATATGAAAGAAAAAAAAAGGCTTCTTTCCTGCTAACATAACATTCAGTTATTCAGTAAAATCGACAGACTTCCATAGTTCAGTTACACCGACCGAATCCGAATGCCCTTGTAACCAATGTGGCGTTGAGAAATCTCACTGTGAAATGAAGCTGATGAAAGACGTGATGTCCCTCCACGAGGATCCACCCACTTCAACCGTGGCGCGTGAGGCATCCTTCATCAGCCTGGCTCTCCTCCGCATGTCCTCGGCCTCCGCCGTGTCGCGGCGCATCAGCCTTTCCACCGCCGCGGCGATCTCCTCTCTGCTT…
DN29811_c0_g1_i1	1850	T	C	0	0.5	0	0.5	0.5	0.375	TC	TC	TC	TC	TC	TC	CTGAAACTCACGTTGTGTGGGGATTTTATTACAGAAAGTTATATGTACAAAACGATCTAGAAGGGGGACAGAAGCAGAACATGCAGAAAGATATGAAAGAAAAAAAAAGGCTTCTTTCCTGCTAACATAACATTCAGTTATTCAGTAAAATCGACAGACTTCCATAGTTCAGTTACACCGACCGAATCCGAATGCCCTTGTAACCAATGTGGCGTTGAGAAATCTCACTGTGAAATGAAGCTGATGAAAGACGTGATGTCCCTCCACGAGGATCCACCCACTTCAACCGTGGCGCGTGAGGCATCCTTCATCAGCCTGGCTCTCCTCCGCATGTCCTCGGCCTCCGCCGTGTCGCGGCGCATCAGCCTTTCCACCGCCGCGGCGATCTCCTCTCTGCTT…
DN29811_c0_g1_i1	2153	T	C	0	0.5	0	0.5	0.5	0.375	TC	TC	TC	TC	TC	TC	CTGAAACTCACGTTGTGTGGGGATTTTATTACAGAAAGTTATATGTACAAAACGATCTAGAAGGGGGACAGAAGCAGAACATGCAGAAAGATATGAAAGAAAAAAAAAGGCTTCTTTCCTGCTAACATAACATTCAGTTATTCAGTAAAATCGACAGACTTCCATAGTTCAGTTACACCGACCGAATCCGAATGCCCTTGTAACCAATGTGGCGTTGAGAAATCTCACTGTGAAATGAAGCTGATGAAAGACGTGATGTCCCTCCACGAGGATCCACCCACTTCAACCGTGGCGCGTGAGGCATCCTTCATCAGCCTGGCTCTCCTCCGCATGTCCTCGGCCTCCGCCGTGTCGCGGCGCATCAGCCTTTCCACCGCCGCGGCGATCTCCTCTCTGCTT…
DN29819_c0_g1_i2	597	T	C	0	0.916667	0	0.0833333	0.0833333	0.141107	TC	CC	CC	CC	CC	CC	GGTGGATTCAGTACCGTCCAGCGCACGCAAATTTCGAATCTCCAATCGTTCATTCGAATCTCTCTGTTATACAGTAACGTAGCAGCTGACCGTTGCGGAAGAATGAATGTTAAATTACAAACTCGGACATAATATGTACGTACTCAGCATGATTTTGAAAGAAGGAAGATGCATTAGCGTTGCCGTTACTCACTCTCTCGATACATTTTACAAGTTTCATGGTGGTGCTTTTAGCTAACCCCGCATGAATTATTAGCCGTGGTTCTTAACCAGCAACCTAGTACGTAGTGGAAGTTGGTCCATCCACCATCCACCACCGTGGGCGCCCCAAAAAAGGTTCTTGAGAGAAAAAAAAAATATCCTCATCTCTTGCAGTACGTAGGTAGAAGATGATCACAA…
DN29819_c0_g1_i2	777	C	G	0	0.5	0.5	0	0.5	0.375	CG	CG	CG	CG	CG	CG	GGTGGATTCAGTACCGTCCAGCGCACGCAAATTTCGAATCTCCAATCGTTCATTCGAATCTCTCTGTTATACAGTAACGTAGCAGCTGACCGTTGCGGAAGAATGAATGTTAAATTACAAACTCGGACATAATATGTACGTACTCAGCATGATTTTGAAAGAAGGAAGATGCATTAGCGTTGCCGTTACTCACTCTCTCGATACATTTTACAAGTTTCATGGTGGTGCTTTTAGCTAACCCCGCATGAATTATTAGCCGTGGTTCTTAACCAGCAACCTAGTACGTAGTGGAAGTTGGTCCATCCACCATCCACCACCGTGGGCGCCCCAAAAAAGGTTCTTGAGAGAAAAAAAAAATATCCTCATCTCTTGCAGTACGTAGGTAGAAGATGATCACAA…
DN29819_c0_g1_i2	1005	C	G	0	0.5	0.5	0	0.5	0.375	CG	CG	CG	CG	CG	CG	GGTGGATTCAGTACCGTCCAGCGCACGCAAATTTCGAATCTCCAATCGTTCATTCGAATCTCTCTGTTATACAGTAACGTAGCAGCTGACCGTTGCGGAAGAATGAATGTTAAATTACAAACTCGGACATAATATGTACGTACTCAGCATGATTTTGAAAGAAGGAAGATGCATTAGCGTTGCCGTTACTCACTCTCTCGATACATTTTACAAGTTTCATGGTGGTGCTTTTAGCTAACCCCGCATGAATTATTAGCCGTGGTTCTTAACCAGCAACCTAGTACGTAGTGGAAGTTGGTCCATCCACCATCCACCACCGTGGGCGCCCCAAAAAAGGTTCTTGAGAGAAAAAAAAAATATCCTCATCTCTTGCAGTACGTAGGTAGAAGATGATCACAA…
DN29819_c0_g1_i2	843	G	T	0	0	0.5	0.5	0.5	0.375	GT	GT	GT	GT	GT	GT	GGTGGATTCAGTACCGTCCAGCGCACGCAAATTTCGAATCTCCAATCGTTCATTCGAATCTCTCTGTTATACAGTAACGTAGCAGCTGACCGTTGCGGAAGAATGAATGTTAAATTACAAACTCGGACATAATATGTACGTACTCAGCATGATTTTGAAAGAAGGAAGATGCATTAGCGTTGCCGTTACTCACTCTCTCGATACATTTTACAAGTTTCATGGTGGTGCTTTTAGCTAACCCCGCATGAATTATTAGCCGTGGTTCTTAACCAGCAACCTAGTACGTAGTGGAAGTTGGTCCATCCACCATCCACCACCGTGGGCGCCCCAAAAAAGGTTCTTGAGAGAAAAAAAAAATATCCTCATCTCTTGCAGTACGTAGGTAGAAGATGATCACAA…
DN29819_c0_g1_i2	849	G	C	0	0.5	0.5	0	0.5	0.375	GC	GC	GC	GC	GC	GC	GGTGGATTCAGTACCGTCCAGCGCACGCAAATTTCGAATCTCCAATCGTTCATTCGAATCTCTCTGTTATACAGTAACGTAGCAGCTGACCGTTGCGGAAGAATGAATGTTAAATTACAAACTCGGACATAATATGTACGTACTCAGCATGATTTTGAAAGAAGGAAGATGCATTAGCGTTGCCGTTACTCACTCTCTCGATACATTTTACAAGTTTCATGGTGGTGCTTTTAGCTAACCCCGCATGAATTATTAGCCGTGGTTCTTAACCAGCAACCTAGTACGTAGTGGAAGTTGGTCCATCCACCATCCACCACCGTGGGCGCCCCAAAAAAGGTTCTTGAGAGAAAAAAAAAATATCCTCATCTCTTGCAGTACGTAGGTAGAAGATGATCACAA…
DN29822_c0_g1_i1	727	A	G	0.5	0	0.5	0	0.5	0.375	AG	AG	AG	AG	AG	AG	AGACTCCTTGTCTTAGCCAGCATTTGCTTCTGGTTGGAGCTGACGATGAAGTCGTCGGCCTTGAGGCGCTCCCTGGCCTCCTTCTCCTTCGCCGGCGACGTGCTGATGATGGTGACTTTGAGCCCGAACGCCTTGCCGAACTTGACAGCGACATGACCCAGCCCGCCGAGCCCCACGACGCCAAGGCTTCCGCCTGACTGCAGCATGCCGTGCTGCTTCATTGGGCTGTACACCGTGATGCCGGCGCAGAGTAGCGGCGCCGCCGCGTCGAGCGGAAGGTTGTCGGGGATCCGCACGACGAACCTCTTGTGCGCGACGATCATGTTGGAGTAGCCGCCGTAGGTGACGCTGCCGTCCCAGAAGATGCCGTTGTAGGTGAGCGTGACCTTGTCGCAGTAG…
DN29822_c0_g1_i1	686	C	T	0	0.5	0	0.5	0.5	0.375	CT	CT	CT	CT	CT	CT	AGACTCCTTGTCTTAGCCAGCATTTGCTTCTGGTTGGAGCTGACGATGAAGTCGTCGGCCTTGAGGCGCTCCCTGGCCTCCTTCTCCTTCGCCGGCGACGTGCTGATGATGGTGACTTTGAGCCCGAACGCCTTGCCGAACTTGACAGCGACATGACCCAGCCCGCCGAGCCCCACGACGCCAAGGCTTCCGCCTGACTGCAGCATGCCGTGCTGCTTCATTGGGCTGTACACCGTGATGCCGGCGCAGAGTAGCGGCGCCGCCGCGTCGAGCGGAAGGTTGTCGGGGATCCGCACGACGAACCTCTTGTGCGCGACGATCATGTTGGAGTAGCCGCCGTAGGTGACGCTGCCGTCCCAGAAGATGCCGTTGTAGGTGAGCGTGACCTTGTCGCAGTAG…
DN29822_c0_g1_i1	417	G	A	0.5	0	0.5	0	0.5	0.375	GA	GA	GA	GA	GA	GA	AGACTCCTTGTCTTAGCCAGCATTTGCTTCTGGTTGGAGCTGACGATGAAGTCGTCGGCCTTGAGGCGCTCCCTGGCCTCCTTCTCCTTCGCCGGCGACGTGCTGATGATGGTGACTTTGAGCCCGAACGCCTTGCCGAACTTGACAGCGACATGACCCAGCCCGCCGAGCCCCACGACGCCAAGGCTTCCGCCTGACTGCAGCATGCCGTGCTGCTTCATTGGGCTGTACACCGTGATGCCGGCGCAGAGTAGCGGCGCCGCCGCGTCGAGCGGAAGGTTGTCGGGGATCCGCACGACGAACCTCTTGTGCGCGACGATCATGTTGGAGTAGCCGCCGTAGGTGACGCTGCCGTCCCAGAAGATGCCGTTGTAGGTGAGCGTGACCTTGTCGCAGTAG…
DN29822_c0_g1_i1	558	G	A	0.5	0	0.5	0	0.5	0.375	GA	GA	GA	GA	GA	GA	AGACTCCTTGTCTTAGCCAGCATTTGCTTCTGGTTGGAGCTGACGATGAAGTCGTCGGCCTTGAGGCGCTCCCTGGCCTCCTTCTCCTTCGCCGGCGACGTGCTGATGATGGTGACTTTGAGCCCGAACGCCTTGCCGAACTTGACAGCGACATGACCCAGCCCGCCGAGCCCCACGACGCCAAGGCTTCCGCCTGACTGCAGCATGCCGTGCTGCTTCATTGGGCTGTACACCGTGATGCCGGCGCAGAGTAGCGGCGCCGCCGCGTCGAGCGGAAGGTTGTCGGGGATCCGCACGACGAACCTCTTGTGCGCGACGATCATGTTGGAGTAGCCGCCGTAGGTGACGCTGCCGTCCCAGAAGATGCCGTTGTAGGTGAGCGTGACCTTGTCGCAGTAG…
DN29822_c0_g1_i1	714	G	A	0.5	0	0.5	0	0.5	0.375	GA	GA	GA	GA	GA	GA	AGACTCCTTGTCTTAGCCAGCATTTGCTTCTGGTTGGAGCTGACGATGAAGTCGTCGGCCTTGAGGCGCTCCCTGGCCTCCTTCTCCTTCGCCGGCGACGTGCTGATGATGGTGACTTTGAGCCCGAACGCCTTGCCGAACTTGACAGCGACATGACCCAGCCCGCCGAGCCCCACGACGCCAAGGCTTCCGCCTGACTGCAGCATGCCGTGCTGCTTCATTGGGCTGTACACCGTGATGCCGGCGCAGAGTAGCGGCGCCGCCGCGTCGAGCGGAAGGTTGTCGGGGATCCGCACGACGAACCTCTTGTGCGCGACGATCATGTTGGAGTAGCCGCCGTAGGTGACGCTGCCGTCCCAGAAGATGCCGTTGTAGGTGAGCGTGACCTTGTCGCAGTAG…
DN29827_c0_g1_i1	544	A	C	0.333333	0.666667	0	0	0.333333	0.345679	AC	AC	CC	AC	AC	CC	GTAATATCACACCTCTGTGTGGATCCGTACTTAAGCTATATACATGCATAGATACATATATACATGAATTCAAATATAATTAAGGTTTCCTAATCTTAATTACGTGCACCATGCATGCATGGTTCTGGCAGTAATAATGGCATTATTATAGCTAAATTAGGTAGGTACTAGCTAGCTAGTTATACTGCCCTGATCATATGGGGCACATGCATGATCCAGTTTGTAATTGTATGGAGCAAATTGAAGAGCATAGCTAGCCTTCCTCCTCGTCGTCGTCGGTCTTGGAGGCAGCCGCGTCCGAGAGCATCTTCTGGATCCGCTGCATCGTCTCTTCCTCGATGTTCCGCTCCACACGGTCTTTGTTGTACGTCTCGAAGAACTCCTTGTTCTCCTTCTCCA…
DN29828_c0_g1_i1	434	C	T	0	0.0833333	0	0.916667	0.0833333	0.141107	TT	TT	TT	TT	TT	CT	CTGTGATGTAGCCATTGAATTGGAATCAAGCTGCACCGACAGTTTTTCTTTTTTTTTCAATGCAGCTGAAACGGAAACACAGGACGGCATAATTTAATTCTGATGAAGAAAAATTGATTACTACGTACATTTCTCTCTCCTAAATTGCACTGAGGATGAAATATAGTACCGCTAGTTTACGCAAATGTTCCTTTGATATTTTCCTTCTCCTTGGAGTGATCGAATTTCACGGCGGCCACTGCTTTTCCAGAGGGAGCAAGCGATGCCGTCGCACACTGCCACGTAAAAAATGCAGCAGCATTCCATTCCAGCCGAGCCAAAAGCAAGAGGTAGAGAGGAGAGGCCACCACGTCCTCCTTCCTGAAACGGGCGGGGCCCGCGCACGGGTGACCACTCCAG…
DN29828_c0_g1_i1	536	G	C	0	0.583333	0.416667	0	0.416667	0.367959	GC	GC	GC	GC	CC	GC	CTGTGATGTAGCCATTGAATTGGAATCAAGCTGCACCGACAGTTTTTCTTTTTTTTTCAATGCAGCTGAAACGGAAACACAGGACGGCATAATTTAATTCTGATGAAGAAAAATTGATTACTACGTACATTTCTCTCTCCTAAATTGCACTGAGGATGAAATATAGTACCGCTAGTTTACGCAAATGTTCCTTTGATATTTTCCTTCTCCTTGGAGTGATCGAATTTCACGGCGGCCACTGCTTTTCCAGAGGGAGCAAGCGATGCCGTCGCACACTGCCACGTAAAAAATGCAGCAGCATTCCATTCCAGCCGAGCCAAAAGCAAGAGGTAGAGAGGAGAGGCCACCACGTCCTCCTTCCTGAAACGGGCGGGGCCCGCGCACGGGTGACCACTCCAG…
DN29828_c0_g1_i3	434	C	T	0	0.166667	0	0.833333	0.166667	0.239198	TT	TT	TT	TT	CT	CT	CTGTGATGTAGCCATTGAATTGGAATCAAGCTGCACCGACAGTTTTTCTTTTTTTTTCAATGCAGCTGAAACGGAAACACAGGACGGCATAATTTAATTCTGATGAAGAAAAATTGATTACTACGTACATTTCTCTCTCCTAAATTGCACTGAGGATGAAATATAGTACCGCTAGTTTACGCAAATGTTCCTTTGATATTTTCCTTCTCCTTGGAGTGATCGAATTTCACGGCGGCCACTGCTTTTCCAGAGGGAGCAAGCGATGCCGTCGCACACTGCCACGTAAAAAATGCAGCAGCATTCCATTCCAGCCGAGCCAAAAGCAAGAGGTAGAGAGGAGAGGCCACCACGTCCTCCTTCCTGAAACGGGCGGGGCCCGCGCACGGGTGACCACTCCAG…
DN29828_c0_g1_i3	536	G	C	0	0.5	0.5	0	0.5	0.375	GC	GC	GC	GC	GC	GC	CTGTGATGTAGCCATTGAATTGGAATCAAGCTGCACCGACAGTTTTTCTTTTTTTTTCAATGCAGCTGAAACGGAAACACAGGACGGCATAATTTAATTCTGATGAAGAAAAATTGATTACTACGTACATTTCTCTCTCCTAAATTGCACTGAGGATGAAATATAGTACCGCTAGTTTACGCAAATGTTCCTTTGATATTTTCCTTCTCCTTGGAGTGATCGAATTTCACGGCGGCCACTGCTTTTCCAGAGGGAGCAAGCGATGCCGTCGCACACTGCCACGTAAAAAATGCAGCAGCATTCCATTCCAGCCGAGCCAAAAGCAAGAGGTAGAGAGGAGAGGCCACCACGTCCTCCTTCCTGAAACGGGCGGGGCCCGCGCACGGGTGACCACTCCAG…
DN29834_c0_g1_i6	142	G	A	0.583333	0	0.416667	0	0.416667	0.367959	GA	GA	AA	GA	GA	GA	CACGGCTGGATCCGGATTCAGGTGACCTGTACAAGGAAAATGGCTTTGTCATCAGTTTTCAGGAAAGTGAATGTCAAAGAACTGATCTCAAATGTTTCTGTGTACACTAGTTCAACAGAATCCTCTGGAGCAATGGGCTTAGTGTTCAGGCGCTGGGCCACCAAAAAGACTGCTGGATCAACAAAAAATGGTCGTGATTCCAATCCTAAGTATTTGGGTGTTAAGAAGTTTGGTGGAGAGAAGGTGGAGCCAGGAAACATTATTGTCCGTCAAAGAGGCACTCGATTCCACCCTGGGAACTATGTTGGCATGGGAAAGGATCACACTCTATTCTGCCTGAAAGAAGGCCATGTGCGATTTGAGCGCAACAAACTGACTGGTCGAAAATGGGTTCATGTT…
DN29834_c0_g1_i6	149	G	A	0.583333	0	0.416667	0	0.416667	0.367959	GA	GA	AA	GA	GA	GA	CACGGCTGGATCCGGATTCAGGTGACCTGTACAAGGAAAATGGCTTTGTCATCAGTTTTCAGGAAAGTGAATGTCAAAGAACTGATCTCAAATGTTTCTGTGTACACTAGTTCAACAGAATCCTCTGGAGCAATGGGCTTAGTGTTCAGGCGCTGGGCCACCAAAAAGACTGCTGGATCAACAAAAAATGGTCGTGATTCCAATCCTAAGTATTTGGGTGTTAAGAAGTTTGGTGGAGAGAAGGTGGAGCCAGGAAACATTATTGTCCGTCAAAGAGGCACTCGATTCCACCCTGGGAACTATGTTGGCATGGGAAAGGATCACACTCTATTCTGCCTGAAAGAAGGCCATGTGCGATTTGAGCGCAACAAACTGACTGGTCGAAAATGGGTTCATGTT…
DN29834_c0_g1_i6	300	C	T	0	0.5	0	0.5	0.5	0.375	CT	CT	CT	CT	CT	CT	CACGGCTGGATCCGGATTCAGGTGACCTGTACAAGGAAAATGGCTTTGTCATCAGTTTTCAGGAAAGTGAATGTCAAAGAACTGATCTCAAATGTTTCTGTGTACACTAGTTCAACAGAATCCTCTGGAGCAATGGGCTTAGTGTTCAGGCGCTGGGCCACCAAAAAGACTGCTGGATCAACAAAAAATGGTCGTGATTCCAATCCTAAGTATTTGGGTGTTAAGAAGTTTGGTGGAGAGAAGGTGGAGCCAGGAAACATTATTGTCCGTCAAAGAGGCACTCGATTCCACCCTGGGAACTATGTTGGCATGGGAAAGGATCACACTCTATTCTGCCTGAAAGAAGGCCATGTGCGATTTGAGCGCAACAAACTGACTGGTCGAAAATGGGTTCATGTT…
DN29834_c0_g1_i6	297	G	A	0.5	0	0.5	0	0.5	0.375	GA	GA	GA	GA	GA	GA	CACGGCTGGATCCGGATTCAGGTGACCTGTACAAGGAAAATGGCTTTGTCATCAGTTTTCAGGAAAGTGAATGTCAAAGAACTGATCTCAAATGTTTCTGTGTACACTAGTTCAACAGAATCCTCTGGAGCAATGGGCTTAGTGTTCAGGCGCTGGGCCACCAAAAAGACTGCTGGATCAACAAAAAATGGTCGTGATTCCAATCCTAAGTATTTGGGTGTTAAGAAGTTTGGTGGAGAGAAGGTGGAGCCAGGAAACATTATTGTCCGTCAAAGAGGCACTCGATTCCACCCTGGGAACTATGTTGGCATGGGAAAGGATCACACTCTATTCTGCCTGAAAGAAGGCCATGTGCGATTTGAGCGCAACAAACTGACTGGTCGAAAATGGGTTCATGTT…
DN29867_c0_g1_i3	144	T	C	0	0.5	0	0.5	0.5	0.375	TC	TC	TC	TC	TC	TC	CTTCTCCACTCTCCATCCTACACAATTGGTAGCTTCCATTGCTGAGCAGGTCCTGAGAAGAAGTGAGGTGAGAGCCCTCCACCCTCCTCCCCTCCCCACTCCTCCGCCGCCATGCTGCCAAGAAGGCAGAGCATCTTCCACCTTGGGGAGGAGGGTGGCGCCGCCGCCGTCAACCACCACGTCGGTCTCGTCGGCGCCGCCGCCGGCGTCCGTCGTGAGCGTGAGCGCGAGCGCCTCGTCGTGGGGCTCCAGATCCTGGTCCATCACCACCACCACCACCACGGCCGGCACGGCCATCATGCGGCGAACGTGGTCTTAAAGCCGATGGTGAGGCCGCGCGCCGCCGCCGTGTCGTGCAGCTTCCTCAAGTCCTGCTCCCTCTGCAGGCTGGAGCTCAGC…
DN29867_c0_g1_i5	440	A	G	0.0833333	0	0.916667	0	0.0833333	0.141107	GG	GG	GG	GG	AG	GG	CTTCTCCACTCTCCATCCTACACAATTGGTAGCTTCCATTGCTGAGCAGGTCCTGAGAAGAAGTGAGGTGAGAGCCCTCCACCCTCCTCCCCTCCCCACTCCTCCGCCGCCATGCTGCCAAGAAGGCAGAGCATCTTCCACCTTGGGGAGGAGGGTGGCGCCGCCGCCGTCAACCACCACGTCGGTCTCGTCGGCGCCGCCGCCGGCGTCCGTCGTGAGCGTGAGCGCGAGCGCCTCGTCGTGGGGCTCCAGATCCTGGTCCATCACCACCACCACCACCACGGCCGGCACGGCCATCATGCGGCGAACGTGGTCTTAAAGCCGATGGTGAGGCCGCGCGCCGCCGCCGTGTCGTGCAGCTTCCTCAAGTCCTGCTCCCTCTGCAGGCTGGAGCTCAGC…
DN29870_c0_g1_i1	236	C	G	0	0.333333	0.666667	0	0.333333	0.345679	CG	GG	CG	CG	GG	CG	TCTCCCTCTCGGGCCTCGTCGGCGCGTGCTGCCGCGTCACCTGGCTGCTCTGGCTCTACCTCCTCGCCATGTTCGTCCTCATCGTCGCGCTGCTCTGCTTCACCGTCTTCGCCTTCGTGGTCACCAACAAGGGCGCGGGGGACGCCGTGTCGGGCGCCGGGTTCAAGGAGTACCGCCTCGGGGACTACTCCACGTGGCTGCGGCGCCACGTGGAGAGCCGCAAGAACTGGGCCCGCATCCGCAGCTGCCTCGCCGACGCCCACGTGTGCAGGCACGTCGAGGAGGAGGACAGGGGCGCCACGCTCGCGCAGTTCCTGCAGGCCGACCTGTCCCCCGTCGAGTCCGGCTGCTGCAAGCCGCCCACCAGCTGCAACTTCGCCTACGAAGGCGGCACGGAGT…
DN29870_c0_g2_i1	550	G	C	0	0.5	0.5	0	0.5	0.375	GC	GC	GC	GC	GC	GC	GCAAAATCCACGCCCCACTCGCCGCAAACTCCTCCAATCCCAACCCCAAGAGACGAAGGCGAGCGGCGGCGGCGGCGGCCATGGTGCGGTGCAGCAACGGCCTCCTGGGCCTCCTCAACGCGTGCGTGCTGGTGCTCGCCATCGTGACGCTCGGCGGCGGCGCCTGGCTCAGCCACCGCGCCTCCACCACCGACTGCGAGCGGTTCCTCGAGCGCCCCATCATCGCGCTCGGCGTCCTCCTCCTCGCGCTTTCCCTCGCGGGCCTCGCCGGCTCGCTCTGCCGCGCCTCCTGCCTCCTCTGGCTCTACCTCCTCGCGCTCTTCCTCCTCATCGTGCTCCTCTTCGCGTTCACCGTCTTCGCCTTCGTCGTCACCAACCGCGGCGCCGGATGGGTCGTCT…
DN29873_c0_g1_i1	517	C	T	0	0.5	0	0.5	0.5	0.375	CT	CT	CT	CT	CT	CT	GTTGGCCCACGCCATCGCCAGGAAGAGATGGGATTTTATTTCTGGAATTTTACCGGGCTGAAAGTGAAACAAATTGGGGGGAAAACACAAGAAAAACGAGAGACCCCCAAATCTTGGTTTACAATCGGCAAAATCCGGTGGGGATTCAACCGAGAAATTTTACACGAGGGAAACGGTAGCTAAAGCTAATTAGGAGTCGACGCTGTCATTCATCGTCGCGGCCGCCTAGGAGAAGTGCGGCAAAACTTGCGGCGGCGCAGAGGGCGGCGACGGCGTTGCCCTCGCGCAGCAGCACGCGGAGCGCGAGCCCGGCAATGTCCCGCGTGGCGCGGCGCCCCTCCGCGACGAGCGACCTCCGGGGCTTCCCGGCGAAAGCCAGCAGCACCAGCACGGTGATCC…
DN29873_c0_g1_i1	586	G	A	0.5	0	0.5	0	0.5	0.375	GA	GA	GA	GA	GA	GA	GTTGGCCCACGCCATCGCCAGGAAGAGATGGGATTTTATTTCTGGAATTTTACCGGGCTGAAAGTGAAACAAATTGGGGGGAAAACACAAGAAAAACGAGAGACCCCCAAATCTTGGTTTACAATCGGCAAAATCCGGTGGGGATTCAACCGAGAAATTTTACACGAGGGAAACGGTAGCTAAAGCTAATTAGGAGTCGACGCTGTCATTCATCGTCGCGGCCGCCTAGGAGAAGTGCGGCAAAACTTGCGGCGGCGCAGAGGGCGGCGACGGCGTTGCCCTCGCGCAGCAGCACGCGGAGCGCGAGCCCGGCAATGTCCCGCGTGGCGCGGCGCCCCTCCGCGACGAGCGACCTCCGGGGCTTCCCGGCGAAAGCCAGCAGCACCAGCACGGTGATCC…
DN29873_c0_g1_i1	709	G	T	0	0	0.5	0.5	0.5	0.375	GT	GT	GT	GT	GT	GT	GTTGGCCCACGCCATCGCCAGGAAGAGATGGGATTTTATTTCTGGAATTTTACCGGGCTGAAAGTGAAACAAATTGGGGGGAAAACACAAGAAAAACGAGAGACCCCCAAATCTTGGTTTACAATCGGCAAAATCCGGTGGGGATTCAACCGAGAAATTTTACACGAGGGAAACGGTAGCTAAAGCTAATTAGGAGTCGACGCTGTCATTCATCGTCGCGGCCGCCTAGGAGAAGTGCGGCAAAACTTGCGGCGGCGCAGAGGGCGGCGACGGCGTTGCCCTCGCGCAGCAGCACGCGGAGCGCGAGCCCGGCAATGTCCCGCGTGGCGCGGCGCCCCTCCGCGACGAGCGACCTCCGGGGCTTCCCGGCGAAAGCCAGCAGCACCAGCACGGTGATCC…
DN29876_c0_g1_i1	22	C	T	0	0.5	0	0.5	0.5	0.375	CT	CT	CT	CT	CT	CT	GGACGACGGGGGCGACCTCGACTTCCTCCTCCCGCCGCGCGTGGTCATCGGGCCCGACGAGAACGGGCTCAAGAAGGTGATCGAGTACCGCTTCGACGACGAGGGCAACAAGGTCAAGGTCACCACCACCACCCGCGTCCGCAAGCTCGCCAAGGCGCGCCTCTCCAGGAGCGCCATCGAGCGCCGCTCCTGGCCCAAGTTCGGCGACGCCATCAAGGAGGACGCCGGGTCACGCCTCACCATGGTCTCCACCGAGGAGATCCTCCTCGAGCGCCCGCGCCCCCCAGGGAGCAAAGCTGAGGAACCAGCAGCTGCTGGTGATCCGCTGGCTATGGCCAGTAAGGGAGGAGCTGTCCTCATGGTTTGCAGAACCTGTGGGAAGAAGGGTGACCACTGGAC…
DN29876_c0_g1_i1	130	C	G	0	0.5	0.5	0	0.5	0.375	CG	CG	CG	CG	CG	CG	GGACGACGGGGGCGACCTCGACTTCCTCCTCCCGCCGCGCGTGGTCATCGGGCCCGACGAGAACGGGCTCAAGAAGGTGATCGAGTACCGCTTCGACGACGAGGGCAACAAGGTCAAGGTCACCACCACCACCCGCGTCCGCAAGCTCGCCAAGGCGCGCCTCTCCAGGAGCGCCATCGAGCGCCGCTCCTGGCCCAAGTTCGGCGACGCCATCAAGGAGGACGCCGGGTCACGCCTCACCATGGTCTCCACCGAGGAGATCCTCCTCGAGCGCCCGCGCCCCCCAGGGAGCAAAGCTGAGGAACCAGCAGCTGCTGGTGATCCGCTGGCTATGGCCAGTAAGGGAGGAGCTGTCCTCATGGTTTGCAGAACCTGTGGGAAGAAGGGTGACCACTGGAC…
DN29876_c0_g1_i1	226	C	T	0	0.5	0	0.5	0.5	0.375	CT	CT	CT	CT	CT	CT	GGACGACGGGGGCGACCTCGACTTCCTCCTCCCGCCGCGCGTGGTCATCGGGCCCGACGAGAACGGGCTCAAGAAGGTGATCGAGTACCGCTTCGACGACGAGGGCAACAAGGTCAAGGTCACCACCACCACCCGCGTCCGCAAGCTCGCCAAGGCGCGCCTCTCCAGGAGCGCCATCGAGCGCCGCTCCTGGCCCAAGTTCGGCGACGCCATCAAGGAGGACGCCGGGTCACGCCTCACCATGGTCTCCACCGAGGAGATCCTCCTCGAGCGCCCGCGCCCCCCAGGGAGCAAAGCTGAGGAACCAGCAGCTGCTGGTGATCCGCTGGCTATGGCCAGTAAGGGAGGAGCTGTCCTCATGGTTTGCAGAACCTGTGGGAAGAAGGGTGACCACTGGAC…
DN29876_c0_g1_i1	281	C	G	0	0.5	0.5	0	0.5	0.375	CG	CG	CG	CG	CG	CG	GGACGACGGGGGCGACCTCGACTTCCTCCTCCCGCCGCGCGTGGTCATCGGGCCCGACGAGAACGGGCTCAAGAAGGTGATCGAGTACCGCTTCGACGACGAGGGCAACAAGGTCAAGGTCACCACCACCACCCGCGTCCGCAAGCTCGCCAAGGCGCGCCTCTCCAGGAGCGCCATCGAGCGCCGCTCCTGGCCCAAGTTCGGCGACGCCATCAAGGAGGACGCCGGGTCACGCCTCACCATGGTCTCCACCGAGGAGATCCTCCTCGAGCGCCCGCGCCCCCCAGGGAGCAAAGCTGAGGAACCAGCAGCTGCTGGTGATCCGCTGGCTATGGCCAGTAAGGGAGGAGCTGTCCTCATGGTTTGCAGAACCTGTGGGAAGAAGGGTGACCACTGGAC…
DN29876_c0_g1_i1	259	G	A	0.5	0	0.5	0	0.5	0.375	GA	GA	GA	GA	GA	GA	GGACGACGGGGGCGACCTCGACTTCCTCCTCCCGCCGCGCGTGGTCATCGGGCCCGACGAGAACGGGCTCAAGAAGGTGATCGAGTACCGCTTCGACGACGAGGGCAACAAGGTCAAGGTCACCACCACCACCCGCGTCCGCAAGCTCGCCAAGGCGCGCCTCTCCAGGAGCGCCATCGAGCGCCGCTCCTGGCCCAAGTTCGGCGACGCCATCAAGGAGGACGCCGGGTCACGCCTCACCATGGTCTCCACCGAGGAGATCCTCCTCGAGCGCCCGCGCCCCCCAGGGAGCAAAGCTGAGGAACCAGCAGCTGCTGGTGATCCGCTGGCTATGGCCAGTAAGGGAGGAGCTGTCCTCATGGTTTGCAGAACCTGTGGGAAGAAGGGTGACCACTGGAC…
DN29883_c0_g1_i2	667	T	G	0	0	0.916667	0.0833333	0.0833333	0.141107	GG	GG	GG	GG	TG	GG	GCTCTTCCGATCTTTTTATATGAACTATCACATACCATAGCCGAATAGGTTAAACTGCAGAGAACATTCAGTGACAGATTCTTTTTCAGTATGTCCAAGTTCATGCATACTGAACCAGTTCTTGTAATGCCGCGATCAATCAGTGTGCTCAACTATAGTGATGGAATGGTAACTTGAGATAATAGCCAAACTATCACAAACTATAGCTGAATGGGTTAAACTGCAACATAACTTTCATAGACGGATTCTTTGGAAATGTAAGTTCAGAATGCTTTCATAACAGTGCTTAGAATCTTAGATAGCGCAAAACTAGACAAGCCCTTGATGTTAAAATGGCACTCAAAGATCGTCTTTGACTTCAATGTTCAGAAGTTTTGCCAGCTTGCCACTTCCGTAAGC…
DN29887_c0_g1_i2	178	G	C	0	0.5	0.5	0	0.5	0.375	GC	GC	GC	GC	GC	GC	AAAGGGATCGCTAAGGTTGGATGACTGGGTGCTGTGCCGCCTGTACAACAAGAAGAACGAGTGGGAGAAGATGCAGATGAAGAAGGGCACCGGCGCCGCCACTGCCACTGCAAAGGAGGAGGAAGCCGGCGGAGACATGACCACCTCCTGGAACTCGCACTCGCACTCGTGGGGCGAGACCCGCACGCCGGAGTCGGAGATCGTGGACAACGACCCGTTCCCGGAGCTCGACTCGTTCCCGCCGTTCCACGACCCGGCACCGCAGCAGCAGCAGCAGATGATGATGGTGCCCAAGAAGGAGAAGGTGGACGACGCCGCCGGCAAGAACGACCTCTTCATCGACCTCAGCTACGACGACATCCAGAGCATGTACAGCGGCCTCGACATGCTGCCGCCACC…
DN29887_c0_g1_i3	397	A	C	0.0833333	0.916667	0	0	0.0833333	0.141107	CC	CC	CC	CC	AC	CC	AAAGGGATCGCTAAGGTTGGATGACTGGGTGCTGTGCCGCCTGTACAACAAGAAGAACGAGTGGGAGAAGATGCAGATGAAGAAGGGCACCGGCGCCGCCACTGCCACTGCAAAGGAGGAGGAAGCCGGCGGAGACATGACCACCTCCTGGAACTCGCACTCGCACTCGTGGGGCGAGACCCGCACGCCGGAGTCGGAGATCGTGGACAACGACCCGTTCCCGGAGCTCGACTCGTTCCCGGCGTTCCAGGACCCGGCACCGCAGCAGCATCAGCAGCAGATGATGGTGCCCAAGAAGGAGAAGGTGGACGACGCCGCCGGCAAGAACGACCTCTTCATCGACCTCAGCTACGACGACATCCAGAGCATGTACAGCGGCCTCGACATGCTGCCGCCACC…
DN29887_c0_g1_i3	352	C	T	0	0.0833333	0	0.916667	0.0833333	0.141107	TT	TT	TT	TT	CT	TT	AAAGGGATCGCTAAGGTTGGATGACTGGGTGCTGTGCCGCCTGTACAACAAGAAGAACGAGTGGGAGAAGATGCAGATGAAGAAGGGCACCGGCGCCGCCACTGCCACTGCAAAGGAGGAGGAAGCCGGCGGAGACATGACCACCTCCTGGAACTCGCACTCGCACTCGTGGGGCGAGACCCGCACGCCGGAGTCGGAGATCGTGGACAACGACCCGTTCCCGGAGCTCGACTCGTTCCCGGCGTTCCAGGACCCGGCACCGCAGCAGCATCAGCAGCAGATGATGGTGCCCAAGAAGGAGAAGGTGGACGACGCCGCCGGCAAGAACGACCTCTTCATCGACCTCAGCTACGACGACATCCAGAGCATGTACAGCGGCCTCGACATGCTGCCGCCACC…
DN29887_c0_g1_i4	178	G	C	0	0.5	0.5	0	0.5	0.375	GC	GC	GC	GC	GC	GC	AAAGGGATCGCTAAGGTTGGATGACTGGGTGCTGTGCCGCCTGTACAACAAGAAGAACGAGTGGGAGAAGATGCAGATGAAGAAGGGCACCGGCGCCGCCACTGCCACTGCAAAGGAGGAGGAAGCCGGCGGAGACATGACCACCTCCTGGAACTCGCACTCGCACTCGTGGGGCGAGACCCGCACGCCGGAGTCGGAGATCGTGGACAACGACCCGTTCCCGGAGCTCGACTCGTTCCCGCCGTTCCACGACCCGGCACCGCAGCAGCAGCAGCAGATGATGATGGTGCCCAAGAAGGAGAAGGTGGACGACGCCGCCGGCAAGAACGACCTCTTCATCGACCTCAGCTACGACGACATCCAGAGCATGTACAGCGGCCTCGACATGCTGCCGCCACC…
DN29892_c0_g1_i3	168	C	T	0	0.5	0	0.5	0.5	0.375	CT	CT	CT	CT	CT	CT	CAGAGGTCTCGTCAGTCGTCTCCGCGGCTGAAGCGCTTGTCGGGCGGCGGCGGCGTGAAGAGGGAAAAAGCGAGGGAGCGGCGGCATGGCGTCCTGGAAGTCGTTCGATTTCCTCTTCTGCAACTTGTGCGGTACCCTCCTCACCTTCCCCTCCGTCAAGGGCGCCACCTGCCCTCTCTGCGGCTTCAAGCGCAAGGCCAAAGAGATTGAGGGGAAACAAACACGGTACTCCTTCGCCCCCGAGCTTGAACCAGTTCTAGAAGAAATAGCTATGGAAAGACCTTTGTCAACTGAACCCTGTAGAGAATGCGGCAAATATCAAGTCAGATATTACACTAGGCAGATGCGTTCAGCGGATGAGGGACAGACGGTTTTCAACGAGTGCAAAGCATGTGGCCA…
DN29892_c0_g1_i3	133	T	C	0	0.5	0	0.5	0.5	0.375	TC	TC	TC	TC	TC	TC	CAGAGGTCTCGTCAGTCGTCTCCGCGGCTGAAGCGCTTGTCGGGCGGCGGCGGCGTGAAGAGGGAAAAAGCGAGGGAGCGGCGGCATGGCGTCCTGGAAGTCGTTCGATTTCCTCTTCTGCAACTTGTGCGGTACCCTCCTCACCTTCCCCTCCGTCAAGGGCGCCACCTGCCCTCTCTGCGGCTTCAAGCGCAAGGCCAAAGAGATTGAGGGGAAACAAACACGGTACTCCTTCGCCCCCGAGCTTGAACCAGTTCTAGAAGAAATAGCTATGGAAAGACCTTTGTCAACTGAACCCTGTAGAGAATGCGGCAAATATCAAGTCAGATATTACACTAGGCAGATGCGTTCAGCGGATGAGGGACAGACGGTTTTCAACGAGTGCAAAGCATGTGGCCA…
DN29894_c0_g1_i1	696	C	T	0	0.5	0	0.5	0.5	0.375	CT	CT	CT	CT	CT	CT	TTTTTATCAAAGATTCTCAAATGGAGCTACGCCATTTAGAACCCACTTTTTTTTCACAACCATTAACATCCAAAGCCAAGCAAATATGTTGTTTTAGGTTCACGCTCCAATTATATACAGTAGTTAGGATACAGCTAAACCGGGGGCCTCACAAACCAAATGCTTGAAAGAGTGAACACGCATGAAAGACGTCTCAAATTAAGAATAAAGAGAAACTAAAATACAAAAGCAACCACCACCCAGGTCATGAGCCTAATAACATTAGTGACCTCAAACCTCAAACAACAAATTTGCAATAGCTGGTACTAACATCCCTGAGTCTTTCACTATAGAAGCTTACATGGTCATTGCCATCATCGACCAGCTTCGACTCCCCAGCTTGTTCGCCCTGGGTTCAGC…
DN29901_c0_g1_i2	1319	G	T	0	0	0.5	0.5	0.5	0.375	GT	GT	GT	GT	GT	GT	GCCAGCCAGAGACAGAGCAGCAGCAGCAGCGACGATGGCGAGCAGCGGCATGAAGAAGGAGATCGGCACCGACCACGACGCCCTGCGCTTCGGCATCAACGCCGGCGTCAAGTCCGACCTCTTGCCGGTTCACCCGCTCCAGTCCACCCTCCAATCGGAGACCAAGTTCTGGACGGACAAGAAGAAGTTCGGGACGGAGGCGATCTACGGATCTGCCATCAACATACGCAAAGATTTTGACACCCAAATCCTATCCAGGTCTTGCGCTCCTCTTCTGCAATTAGTTACTCCCCGGAAATCCATGTGGCTACCACGAATTGTTTTGAATTCCTGAAACTTGTGCTTTCATATCTGCAGTGGTTTATGATTTATATGCATGCCATGTTAGGTAGGTCTTTG…
DN29901_c0_g1_i2	1331	G	A	0.5	0	0.5	0	0.5	0.375	GA	GA	GA	GA	GA	GA	GCCAGCCAGAGACAGAGCAGCAGCAGCAGCGACGATGGCGAGCAGCGGCATGAAGAAGGAGATCGGCACCGACCACGACGCCCTGCGCTTCGGCATCAACGCCGGCGTCAAGTCCGACCTCTTGCCGGTTCACCCGCTCCAGTCCACCCTCCAATCGGAGACCAAGTTCTGGACGGACAAGAAGAAGTTCGGGACGGAGGCGATCTACGGATCTGCCATCAACATACGCAAAGATTTTGACACCCAAATCCTATCCAGGTCTTGCGCTCCTCTTCTGCAATTAGTTACTCCCCGGAAATCCATGTGGCTACCACGAATTGTTTTGAATTCCTGAAACTTGTGCTTTCATATCTGCAGTGGTTTATGATTTATATGCATGCCATGTTAGGTAGGTCTTTG…
DN29901_c0_g1_i4	1287	G	T	0	0	0.5	0.5	0.5	0.375	GT	GT	GT	GT	GT	GT	GCCAGCCAGAGACAGAGCAGCAGCAGCAGCGACGATGGCGAGCAGCGGCATGAAGAAGGAGATCGGCACCGACCACGACGCCCTGCGCTTCGGCATCAACGCCGGCGTCAAGTCCGACCTCTTGCCGGTTCACCCGCTCCAGTCCACCCTCCAATCGGAGACCAAGTTCTGGACGGACAAGAAGAAGTTCGGGACGGAGGCGATCTACGGATCTGCCATCAACATACGCAAAGATTTTGACACCCAAATCCTATCCAGGTCTTGCGCTCCTCTTCTGCAATTAGTTACTCCCCGGAAATCCATGTGGCTACCACGAATTGTTTTGAATTCCTGAAACTTGTGCTTTCATATCTGCAGTGGTTTATGATTTATATGCATGCCATGTTAGGTATGTCTTTG…
DN29901_c0_g1_i4	1299	G	A	0.5	0	0.5	0	0.5	0.375	GA	GA	GA	GA	GA	GA	GCCAGCCAGAGACAGAGCAGCAGCAGCAGCGACGATGGCGAGCAGCGGCATGAAGAAGGAGATCGGCACCGACCACGACGCCCTGCGCTTCGGCATCAACGCCGGCGTCAAGTCCGACCTCTTGCCGGTTCACCCGCTCCAGTCCACCCTCCAATCGGAGACCAAGTTCTGGACGGACAAGAAGAAGTTCGGGACGGAGGCGATCTACGGATCTGCCATCAACATACGCAAAGATTTTGACACCCAAATCCTATCCAGGTCTTGCGCTCCTCTTCTGCAATTAGTTACTCCCCGGAAATCCATGTGGCTACCACGAATTGTTTTGAATTCCTGAAACTTGTGCTTTCATATCTGCAGTGGTTTATGATTTATATGCATGCCATGTTAGGTATGTCTTTG…
DN29902_c0_g1_i1	235	G	A	0.5	0	0.5	0	0.5	0.375	GA	GA	GA	GA	GA	GA	GAAAGCCCAGTCGTTAGGCCCATTACTGGAGAACCGACCCAATCCCGCAGCCAGCGACGGAGAGGAAAGGAGAGGAGGGAGAGATTCTCGTCTAGGGTTTGTTCGCGTCGAGTCTCCTTTGCTGTTGTTGTCTCGGCGGCTGGCGGCGACGGAAGATGTCGAAGAAGAACAACCTCGCCAAGAGGAAGAAGCAGCATGAGTTCGACCTTAGAAGGGAGAAGGAGGCCAAGGAGAGGCAGATCAAGAAGCTGCAAGCTAAGAAATCCAAGATGAAGATTGATGGTGGTGATATGAAAAGAAAGGGTGGTAAATTTAAGGTTGGCAAGAAAAAGGTCAAGACCAAACTTTCAGCCTTAGCAAAAGCCAAAGCCGCACAAGCCATGGAGGTCGACAAGTGAC…
DN29909_c0_g1_i2	794	C	A	0.5	0.5	0	0	0.5	0.375	CA	CA	CA	CA	CA	CA	GGTACACGCCGCACCCGTGCGCAAATGTCGTCTCCCCTGCGCCGGCGAAGCGAGCGGGCCAGGGACTCGGAACACACGTTGCGCACAGGTCCACGCTGAGCAAGCACAAGTAGTCCCGGAACGGGCTTTCGCTTCAGGTTCACCGAACCTGCAGGCAACCCGCCCTCTTCTGGCTGCCGGTCCATTGACGACGCGGGGCCGAGCCGGAATTCTTCGCGCCGCGCCTGCCAACCCAACCCGGCCGTTTAGAATGTTCGTGTCGGGCAGGCGAGAAAATCTTTTCCAGTCGTGTGCGTTGCGAGGCTGCAGCCGCGAGCGCCCTGCGCCGCAGAAAATTTGGTTGGTGAGAGTCGCAGCCAGGTAAGCCACCCTCCCATGAGGCACACGAAGAGGAGAAAA…
DN29909_c0_g1_i2	891	C	A	0.5	0.5	0	0	0.5	0.375	CA	CA	CA	CA	CA	CA	GGTACACGCCGCACCCGTGCGCAAATGTCGTCTCCCCTGCGCCGGCGAAGCGAGCGGGCCAGGGACTCGGAACACACGTTGCGCACAGGTCCACGCTGAGCAAGCACAAGTAGTCCCGGAACGGGCTTTCGCTTCAGGTTCACCGAACCTGCAGGCAACCCGCCCTCTTCTGGCTGCCGGTCCATTGACGACGCGGGGCCGAGCCGGAATTCTTCGCGCCGCGCCTGCCAACCCAACCCGGCCGTTTAGAATGTTCGTGTCGGGCAGGCGAGAAAATCTTTTCCAGTCGTGTGCGTTGCGAGGCTGCAGCCGCGAGCGCCCTGCGCCGCAGAAAATTTGGTTGGTGAGAGTCGCAGCCAGGTAAGCCACCCTCCCATGAGGCACACGAAGAGGAGAAAA…
DN29909_c0_g1_i2	938	C	A	0.5	0.5	0	0	0.5	0.375	CA	CA	CA	CA	CA	CA	GGTACACGCCGCACCCGTGCGCAAATGTCGTCTCCCCTGCGCCGGCGAAGCGAGCGGGCCAGGGACTCGGAACACACGTTGCGCACAGGTCCACGCTGAGCAAGCACAAGTAGTCCCGGAACGGGCTTTCGCTTCAGGTTCACCGAACCTGCAGGCAACCCGCCCTCTTCTGGCTGCCGGTCCATTGACGACGCGGGGCCGAGCCGGAATTCTTCGCGCCGCGCCTGCCAACCCAACCCGGCCGTTTAGAATGTTCGTGTCGGGCAGGCGAGAAAATCTTTTCCAGTCGTGTGCGTTGCGAGGCTGCAGCCGCGAGCGCCCTGCGCCGCAGAAAATTTGGTTGGTGAGAGTCGCAGCCAGGTAAGCCACCCTCCCATGAGGCACACGAAGAGGAGAAAA…
DN29909_c0_g1_i2	1052	C	T	0	0.5	0	0.5	0.5	0.375	CT	CT	CT	CT	CT	CT	GGTACACGCCGCACCCGTGCGCAAATGTCGTCTCCCCTGCGCCGGCGAAGCGAGCGGGCCAGGGACTCGGAACACACGTTGCGCACAGGTCCACGCTGAGCAAGCACAAGTAGTCCCGGAACGGGCTTTCGCTTCAGGTTCACCGAACCTGCAGGCAACCCGCCCTCTTCTGGCTGCCGGTCCATTGACGACGCGGGGCCGAGCCGGAATTCTTCGCGCCGCGCCTGCCAACCCAACCCGGCCGTTTAGAATGTTCGTGTCGGGCAGGCGAGAAAATCTTTTCCAGTCGTGTGCGTTGCGAGGCTGCAGCCGCGAGCGCCCTGCGCCGCAGAAAATTTGGTTGGTGAGAGTCGCAGCCAGGTAAGCCACCCTCCCATGAGGCACACGAAGAGGAGAAAA…
DN29909_c0_g1_i2	918	T	A	0.5	0	0	0.5	0.5	0.375	TA	TA	TA	TA	TA	TA	GGTACACGCCGCACCCGTGCGCAAATGTCGTCTCCCCTGCGCCGGCGAAGCGAGCGGGCCAGGGACTCGGAACACACGTTGCGCACAGGTCCACGCTGAGCAAGCACAAGTAGTCCCGGAACGGGCTTTCGCTTCAGGTTCACCGAACCTGCAGGCAACCCGCCCTCTTCTGGCTGCCGGTCCATTGACGACGCGGGGCCGAGCCGGAATTCTTCGCGCCGCGCCTGCCAACCCAACCCGGCCGTTTAGAATGTTCGTGTCGGGCAGGCGAGAAAATCTTTTCCAGTCGTGTGCGTTGCGAGGCTGCAGCCGCGAGCGCCCTGCGCCGCAGAAAATTTGGTTGGTGAGAGTCGCAGCCAGGTAAGCCACCCTCCCATGAGGCACACGAAGAGGAGAAAA…
DN29909_c0_g1_i3	794	C	A	0.5	0.5	0	0	0.5	0.375	CA	CA	CA	CA	CA	CA	GGTACACGCCGCACCCGTGCGCAAATGTCGTCTCCCCTGCGCCGGCGAAGCGAGCGGGCCAGGGACTCGGAACACACGTTGCGCACAGGTCCACGCTGAGCAAGCACAAGTAGTCCCGGAACGGGCTTTCGCTTCAGGTTCACCGAACCTGCAGGCAACCCGCCCTCTTCTGGCTGCCGGTCCATTGACGACGCGGGGCCGAGCCGGAATTCTTCGCGCCGCGCCTGCCAACCCAACCCGGCCGTTTAGAATGTTCGTGTCGGGCAGGCGAGAAAATCTTTTCCAGTCGTGTGCGTTGCGAGGCTGCAGCCGCGAGCGCCCTGCGCCGCAGAAAATTTGGTTGGTGAGAGTCGCAGCCAGGTAAGCCACCCTCCCATGAGGCACACGAAGAGGAGAAAA…
DN29909_c0_g1_i3	891	C	A	0.5	0.5	0	0	0.5	0.375	CA	CA	CA	CA	CA	CA	GGTACACGCCGCACCCGTGCGCAAATGTCGTCTCCCCTGCGCCGGCGAAGCGAGCGGGCCAGGGACTCGGAACACACGTTGCGCACAGGTCCACGCTGAGCAAGCACAAGTAGTCCCGGAACGGGCTTTCGCTTCAGGTTCACCGAACCTGCAGGCAACCCGCCCTCTTCTGGCTGCCGGTCCATTGACGACGCGGGGCCGAGCCGGAATTCTTCGCGCCGCGCCTGCCAACCCAACCCGGCCGTTTAGAATGTTCGTGTCGGGCAGGCGAGAAAATCTTTTCCAGTCGTGTGCGTTGCGAGGCTGCAGCCGCGAGCGCCCTGCGCCGCAGAAAATTTGGTTGGTGAGAGTCGCAGCCAGGTAAGCCACCCTCCCATGAGGCACACGAAGAGGAGAAAA…
DN29909_c0_g1_i3	938	C	A	0.5	0.5	0	0	0.5	0.375	CA	CA	CA	CA	CA	CA	GGTACACGCCGCACCCGTGCGCAAATGTCGTCTCCCCTGCGCCGGCGAAGCGAGCGGGCCAGGGACTCGGAACACACGTTGCGCACAGGTCCACGCTGAGCAAGCACAAGTAGTCCCGGAACGGGCTTTCGCTTCAGGTTCACCGAACCTGCAGGCAACCCGCCCTCTTCTGGCTGCCGGTCCATTGACGACGCGGGGCCGAGCCGGAATTCTTCGCGCCGCGCCTGCCAACCCAACCCGGCCGTTTAGAATGTTCGTGTCGGGCAGGCGAGAAAATCTTTTCCAGTCGTGTGCGTTGCGAGGCTGCAGCCGCGAGCGCCCTGCGCCGCAGAAAATTTGGTTGGTGAGAGTCGCAGCCAGGTAAGCCACCCTCCCATGAGGCACACGAAGAGGAGAAAA…
DN29909_c0_g1_i3	918	T	A	0.5	0	0	0.5	0.5	0.375	TA	TA	TA	TA	TA	TA	GGTACACGCCGCACCCGTGCGCAAATGTCGTCTCCCCTGCGCCGGCGAAGCGAGCGGGCCAGGGACTCGGAACACACGTTGCGCACAGGTCCACGCTGAGCAAGCACAAGTAGTCCCGGAACGGGCTTTCGCTTCAGGTTCACCGAACCTGCAGGCAACCCGCCCTCTTCTGGCTGCCGGTCCATTGACGACGCGGGGCCGAGCCGGAATTCTTCGCGCCGCGCCTGCCAACCCAACCCGGCCGTTTAGAATGTTCGTGTCGGGCAGGCGAGAAAATCTTTTCCAGTCGTGTGCGTTGCGAGGCTGCAGCCGCGAGCGCCCTGCGCCGCAGAAAATTTGGTTGGTGAGAGTCGCAGCCAGGTAAGCCACCCTCCCATGAGGCACACGAAGAGGAGAAAA…
DN29933_c0_g1_i1	707	C	G	0	0.5	0.5	0	0.5	0.375	CG	CG	CG	CG	CG	CG	GTGCTCCCCAATGACAGCATCGTTCCTTTATCAAAAAAAAAAAATGACAGCATCGTTCGCATAAATAAAAAAAAGGGGAGGCGGCCACTAGCGCATATACAAACACGCGCAGCGCGAGGGGGAGAGAGAAAGCGGGAGAAGGGGATCATTGAAAGCTGCGTCCATCATCCGCCCCCGTTTGTTCGCCACCATTTCCCGTTTCTTCAACAATCCCCTCCCTCTTCCTCTCTCATCATTCGCCCCCCAACACTTTCCCCCATCCATCCTGAACCCAGGAGTGAGAGCAGAAAACATACGTACGTGCACTTTGGGAAAGCGCGAGTTAGTTCCGCCTTTGAGAGTGGTAGCCGCTTTTTATCCACCCGGGGGCTGTGTCTCAGTGGCTGTGGGCGCTGCTGG…
DN29935_c0_g1_i1	262	A	T	0.5	0	0	0.5	0.5	0.375	AT	AT	AT	AT	AT	AT	CTTTGACCAACACCACAAGTTTTGATAGTTAATGAAGCCGTTGTTTGATCATCTCAATTGTTTCTTTTTTCACATGCCTTTGTTCTTTGAACTGAATAACCATTTGTATCATCCATATAATTTGAAAAGTGGGAGTGGCGCTCATCTAATTCGAGATACAACAACGACAAGTACACTATCAAATAAATTTGCTTATATCAGTATGACTACATCCTCATGGCAGCCTTTAATATATACCAAATTTGCCTTCGCAAATGACAAACATACAGAGTAAATCTTGATTGTAGGTGATTACAATGCTGGAATTATGTGCTCATGGAAGCAAAGATTCTTCAATTTGCCAGATGTGCAGCGCAATCTCAAGGCTGCAAAACTGCAGGCAATGACATTAAGAGACAG…
DN29935_c0_g1_i1	342	C	T	0	0.5	0	0.5	0.5	0.375	CT	CT	CT	CT	CT	CT	CTTTGACCAACACCACAAGTTTTGATAGTTAATGAAGCCGTTGTTTGATCATCTCAATTGTTTCTTTTTTCACATGCCTTTGTTCTTTGAACTGAATAACCATTTGTATCATCCATATAATTTGAAAAGTGGGAGTGGCGCTCATCTAATTCGAGATACAACAACGACAAGTACACTATCAAATAAATTTGCTTATATCAGTATGACTACATCCTCATGGCAGCCTTTAATATATACCAAATTTGCCTTCGCAAATGACAAACATACAGAGTAAATCTTGATTGTAGGTGATTACAATGCTGGAATTATGTGCTCATGGAAGCAAAGATTCTTCAATTTGCCAGATGTGCAGCGCAATCTCAAGGCTGCAAAACTGCAGGCAATGACATTAAGAGACAG…
DN29935_c0_g1_i2	342	C	T	0	0.5	0	0.5	0.5	0.375	CT	CT	CT	CT	CT	CT	CTTTGACCAACACCACAAGTTTTGATAGTTAATGAAGCCGTTGTTTGATCATCTCAATTGTTTCTTTTTTCACATGCCTTTGTTCTTTGAACTGAATAACCATTTGTATCATCCATATAATTTGAAAAGTGGGAGTGGCGCTCATCTAATTCGAGATACAACAACGACAAGTACACTATCAAATAAATTTGCTTATATCAGTATGACTACATCCTCATGGCAGCCTTTAATATATACCAAATTTGCCTTCGCAAATGACAAACATACAGAGTAAATCTTGATTGTAGGTGATTACAATGCTGGAATTATGTGCTCATGGAAGCAAAGATTCTTCAATTTGCCAGATGTGCAGCGCAATCTCAAGGCTGCAAAACTGCAGGCAATGACATTAAGAGACAG…
[truncated: 118,220 more rows]
